# Supplementary material for: Global research trends in gastroenteropancreatic neuroendocrine tumors: a bibliometric analysis from 2000 to 2023
Source: Front Oncol. 2025 May 22;15:1515893. doi: 10.3389/fonc.2025.1515893 (PMC12137089; doi:10.3389/fonc.2025.1515893)
Supplement: Supplementary Figure 1 — Co-authorship map of the authors. (A) Visualization of the network of cooperation between the authors. (B) Visualization of the overlay of cooperation between the authors. [file DataSheet1.zip › Data Sheet/Supplementary Materials/merged and removed keywords in VOSviewer.txt]

label	replace by
cancer
tumor
carcinoids	carcinoid
carcinoid tumor	carcinoid
carcinoid tumors	carcinoid
multiple endocrine neoplasia type 1	men1
neuroendocrine neoplasm
neuroendocrine neoplasms
neuroendocrine carcinoma
net
neuroendocrine tumor
neuroendocrine tumor (net)
neuroendocrine tumors
neuroendocrine tumour
neuroendocrine tumours
gastroenteropancreatic tumors
gastroenteropancreatic neuroendocrine neoplasms
gastroenteropancreatic neuroendocrine tumor
gastroenteropancreatic neuroendocrine tumors
gastroenteropancreatic neuroendocrine tumours
gep-net
gep net
gep-nets
gastrointestinal neuroendocrine tumors
pancreatic neoplasms
pancreatic neuroendocrine tumor
pancreatic neuroendocrine tumors
pancreas	pancreatic
gastrointestinal tract	gastrointestinal
computed tomography	ct
magnetic resonance imaging	mri
positron emission tomography	pet
pet/ct	pet
ki67	ki-67
biomarkers	biomarker
somatostatin receptors	somatostatin receptor
grading	grade
theranostics	diagnosis
treatment	therapy
somatostatin analogue	somatostatin analog
somatostatin analogs	somatostatin analog
somatostatin analogues	somatostatin analog
lu-177-octreotate	lu-177
lu-177-dotatate	lu-177
peptide receptor radionuclide therapy	prrt
peptide receptor radionuclide therapy (prrt)	prrt
survival	overall survival
prognostic factors	prognosis
