# Supplementary material for: Global research trends in gastroenteropancreatic neuroendocrine tumors: a bibliometric analysis from 2000 to 2023
Source: Front Oncol. 2025 May 22;15:1515893. doi: 10.3389/fonc.2025.1515893 (PMC12137089; doi:10.3389/fonc.2025.1515893)
Supplement: Supplementary Figure 1 — Co-authorship map of the authors. (A) Visualization of the network of cooperation between the authors. (B) Visualization of the overlay of cooperation between the authors. [file DataSheet1.zip › Data Sheet/Supplementary Materials/TXT/savedrecs(1).txt]

FN Clarivate Analytics Web of Science
VR 1.0
PT J
AU Shannon, AB
   Straker, RJ
   Fraker, DL
   Miura, JT
   Karakousis, GC
AF Shannon, Adrienne B.
   Straker, Richard J., III
   Fraker, Douglas L.
   Miura, John T.
   Karakousis, Giorgos C.
TI Validated Risk-Score Model Predicting Lymph Node Metastases in Patients
   with Non-Functiona Gastroenteropancreatic Neuroendocrine Tumors
SO JOURNAL OF THE AMERICAN COLLEGE OF SURGEONS
LA English
DT Article
ID NATIONAL CANCER DATABASE; PROGNOSTIC-FACTORS; DIAGNOSIS; SURVIVAL;
   OUTCOMES; HARVEST; COLON
AB BACKGROUND: The incidence of, and factors associated with, lymph node metastasis (LN+) in non-functional gastroenteropancreatic (GEP) neuroendocrine tumors (NETs) are not well characterized.
   METHODS: Patients were identified from the 2010-2015 National Cancer Database who underwent surgical resection with lymphadenectomy for clinical stage I-III non-functional GEP NETs. Among a randomly selected training subset of 75% of the study population, variables associated with LN+ were identified using multivariable logistic regression analysis, and these variables were used to create a risk-score model for LN+, which was internally validated among the remaining 25% of the cohort.
   RESULTS: Of 12,228 patients evaluated, 6,902 (56.4%) had LN+. Among the training set, variables associated with LN+ included age (70 years of age or older: odds ratio [OR] 1.12, 95% CI 1.00-1.24; ref: less than 70 years), tumor location (stomach: OR 3.72, 95% CI 2.94-4.71; small intestine: OR 19.60, 95% CI 17.31-22.19; ref: pancreas), tumor grade (moderately differentiated: OR 1.47, 95% CI 1.30-1.67; poorly differentiated/anaplastic: OR 1.53, 95% CI 1.21-1.95; ref: well-differentiated), tumor size (2-4 cm: OR 2.40, 95% CI 2.13-2.70; >4 cm: OR 5.25, 95% CI 4.47-6.17; ref: <2 cm), and lymphovascular invasion (OR 5.62, 95% CI 5.08-6.21; ref: no lymphovascular invasion). After internal validation, a risk-score model for LN+ using these variables was developed composed of low- (N = 2,779), intermediate- (N = 2,598), high- (N = 3,433), and very-high-risk (N = 3,418) groups; within each group the rate of LN+ was 8.7%, 48.6%, 64.9%, and 92.8%, respectively.
   CONCLUSIONS: This developed risk-score model, including both patient and tumor variables, can be used to calculate the risk for LN metastases in patients with GEP NETs. ((C) 2022 by the American College of Surgeons. Published by Wolters Kluwer Health, Inc. All rights reserved.)
C1 [Shannon, Adrienne B.; Straker, Richard J., III] Hosp Univ Penn, Dept Surg, 3400 Spruce St, Philadelphia, PA 19104 USA.
   [Fraker, Douglas L.; Miura, John T.; Karakousis, Giorgos C.] Hosp Univ Penn, Div Endocrine & Oncol Surg, Dept Surg, 3400 Spruce St, Philadelphia, PA 19104 USA.
C3 University of Pennsylvania; University of Pennsylvania
RP Shannon, AB (corresponding author), 3400 Spruce St,4 Maloney, Philadelphia, PA 19104 USA.
EM Adrienne.shannon@pennmed-icine.upenn.edu
CR [Anonymous], NAT CANC DAT BAS PAR
   Begum N, 2020, LANGENBECK ARCH SURG, V405, P145, DOI 10.1007/s00423-020-01868-1
   Bettini R, 2008, ANN ONCOL, V19, P903, DOI 10.1093/annonc/mdm552
   Boffa DJ, 2017, JAMA ONCOL, V3, P1722, DOI 10.1001/jamaoncol.2016.6905
   Boninsegna L, 2012, EUR J CANCER, V48, P1608, DOI 10.1016/j.ejca.2011.10.030
   Chi WW, 2018, PANCREAS, V47, P321, DOI 10.1097/MPA.0000000000001005
   Cives M, 2018, CA-CANCER J CLIN, V68, P471, DOI 10.3322/caac.21493
   DePalo DK, 2019, J SURG ONCOL, V120, P919, DOI 10.1002/jso.25662
   Dudash MJ, 2019, AM SURGEON, V85, P201
   Fang C, 2017, BRIT J CANCER, V117, P1544, DOI 10.1038/bjc.2017.315
   Fendrich V, 2011, LANGENBECK ARCH SURG, V396, P299, DOI 10.1007/s00423-011-0741-7
   Gamboa AC, 2019, J SURG ONCOL, V120, P932, DOI 10.1002/jso.25679
   Gerds TA, 2008, BIOMETRICAL J, V50, P457, DOI 10.1002/bimj.200810443
   LEMESHOW S, 1982, AM J EPIDEMIOL, V115, P92, DOI 10.1093/oxfordjournals.aje.a113284
   Macalindong SS, 2018, BMC CANCER, V18, DOI 10.1186/s12885-017-3872-6
   Märkl B, 2012, MODERN PATHOL, V25, P1413, DOI 10.1038/modpathol.2012.92
   Martin JA, 2017, PANCREAS, V46, P1214, DOI 10.1097/MPA.0000000000000921
   Massironi S, 2008, WORLD J GASTROENTERO, V14, P5377, DOI 10.3748/wjg.14.5377
   McDonald JR, 2012, WORLD J GASTRO SURG, V4, P9, DOI 10.4240/wjgs.v4.i1.9
   Merath K, 2018, J SURG ONCOL, V117, P868, DOI 10.1002/jso.24985
   Merkow RP, 2018, JAMA SURG, V153, P850, DOI 10.1001/jamasurg.2018.0492
   Park SH, 2004, KOREAN J RADIOL, V5, P11, DOI 10.3348/kjr.2004.5.1.11
   Partelli S, 2018, EJSO-EUR J SURG ONC, V44, P778, DOI 10.1016/j.ejso.2018.03.005
   Pavel M, 2020, ANN ONCOL, V31, P844, DOI 10.1016/j.annonc.2020.03.304
   StataCorp, 2021, STAT STAT SOFTW REL
   Taal B G, 2004, Neuroendocrinology, V80 Suppl 1, P3, DOI 10.1159/000080731
   Yao JC, 2008, J CLIN ONCOL, V26, P3063, DOI 10.1200/JCO.2007.15.4377
   Zheng ZJ, 2020, MEDICINE, V99, DOI 10.1097/MD.0000000000019327
   Zhong Q, 2018, CANC MED
NR 29
TC 0
Z9 0
U1 0
U2 2
PU LIPPINCOTT WILLIAMS & WILKINS
PI PHILADELPHIA
PA TWO COMMERCE SQ, 2001 MARKET ST, PHILADELPHIA, PA 19103 USA
SN 1072-7515
EI 1879-1190
J9 J AM COLL SURGEONS
JI J. Am. Coll. Surg.
PD MAY
PY 2022
VL 234
IS 5
BP 900
EP 909
DI 10.1097/XCS.0000000000000144
PG 10
WC Surgery
WE Science Citation Index Expanded (SCI-EXPANDED)
SC Surgery
GA 0N1RP
UT WOS:000782623900024
PM 35426404
DA 2024-01-27
ER

PT J
AU Bergsma, H
   van Vliet, EI
   Teunissen, JJM
   Kam, BLR
   de Herder, WW
   Peeters, RP
   Krenning, EP
   Kwekkeboom, DJ
AF Bergsma, Hendrik
   van Vliet, Esther I.
   Teunissen, Jaap J. M.
   Kam, Boen L. R.
   de Herder, Wouter W.
   Peeters, Robin P.
   Krenning, Eric P.
   Kwekkeboom, Dik J.
TI Peptide receptor radionuclide therapy (PRRT) for GEP-NETs
SO BEST PRACTICE & RESEARCH CLINICAL GASTROENTEROLOGY
LA English
DT Article
DE Neuroendocrine tumours; Lutetium; Yttrium; Peptide receptor radionuclide
   therapy PRRT; Somatostatin analogues
ID RADIOLABELED SOMATOSTATIN ANALOG; HEPATIC ARTERIAL INFUSION;
   QUALITY-OF-LIFE; NEUROENDOCRINE TUMORS; RADIOPEPTIDE THERAPY; TYR(3)
   OCTREOTATE; LIVER METASTASES; PHASE-I; LU-177-OCTREOTATE; Y-90-DOTATOC
AB Peptide receptor radionuclide therapy (PRRT) with radiolabelled somatostatin analogues plays an increasing role in the treatment of patients with inoperable or metastasised gatroenteropancreatic neuroendocrine tumours (GEP-NETs). Y-90-DOTATOC and Lu-177-DOTATATE are the most used radiopeptides for PRRT with comparable tumour response rates (about 15-35%). The side effects of this therapy are few and mild. However, amino acids should be used for kidney protection, especially during infusion of Y-90-DOTATOC. Options to improve PRRT may include combinations of radioactive labelled somatostatin analogues and the use of radio-sensitising drugs combined with PRRT. Other therapeutic applications of PRRT may include intra-arterial administration, neoadjuvant treatment and additional PRRT cycles in patients with progressive disease, who have benefited from initial therapy.Considering the mild side-effects, PRRT may well become the first-line therapy in patients with metastasised or inoperable GEP-NETs if more widespread use of PRRT can be accomplished. (C) 2013 Elsevier Ltd. All rights reserved.
C1 [Bergsma, Hendrik; van Vliet, Esther I.; Teunissen, Jaap J. M.; Kam, Boen L. R.; Krenning, Eric P.; Kwekkeboom, Dik J.] Univ Med Ctr, Erasmus MC, Dept Nucl Med, NL-3015 CE Rotterdam, Netherlands.
   [de Herder, Wouter W.; Peeters, Robin P.] Univ Med Ctr, Erasmus MC, Dept Internal Med, Endocrinol Sect, NL-3015 CE Rotterdam, Netherlands.
C3 Erasmus University Rotterdam; Erasmus MC; Erasmus University Rotterdam;
   Erasmus MC
RP Bergsma, H (corresponding author), Univ Med Ctr, Erasmus MC, Dept Nucl Med, Room L-215A,S Gravendijkwal 230, NL-3015 CE Rotterdam, Netherlands.
EM h.bergsma@erasmusmc.nl
RI Krenning, Eric P/L-1064-2013; Peeters, Robin/P-3603-2014; Wu,
   Di/JAD-1494-2023; w, d/JVN-4153-2024; de+Herder, Wouter/AAN-8429-2021;
   Krenning, Eric/HJI-8911-2023
OI Peeters, Robin/0000-0001-7732-9371
CR Anthony LB, 2002, SEMIN NUCL MED, V32, P123, DOI 10.1053/snuc.2002.31769
   ARNOLD R, 1993, DIGESTION, V54, P72, DOI 10.1159/000201081
   Balon HR, 2001, J NUCL MED, V42, P1134
   Barber TW, 2012, EJSO-EUR J SURG ONC, V38, P64, DOI 10.1016/j.ejso.2011.08.129
   Bodei L, 2008, EUR J NUCL MED MOL I, V35, P1847, DOI 10.1007/s00259-008-0778-1
   Bodei L, 2011, EUR J NUCL MED MOL I, V38, P2125, DOI 10.1007/s00259-011-1902-1
   Bushnell DL, 2010, J CLIN ONCOL, V28, P1652, DOI 10.1200/JCO.2009.22.8585
   Claringbold PG, 2011, EUR J NUCL MED MOL I, V38, P302, DOI 10.1007/s00259-010-1631-x
   Cwikla JB, 2010, ANN ONCOL, V21, P787, DOI 10.1093/annonc/mdp372
   de Jong M, 2005, J NUCL MED, V46, p13S
   de Jong M, 2002, SEMIN NUCL MED, V32, P133, DOI 10.1053/snuc.2002.31027
   de Jong M, 2010, J NUCL MED, V51, P501, DOI 10.2967/jnumed.109.065706
   de Keizer B, 2008, EUR J NUCL MED MOL I, V35, P749, DOI 10.1007/s00259-007-0691-z
   Ducreux M, 2000, AM J GASTROENTEROL, V95, P3276
   Esser JP, 2006, EUR J NUCL MED MOL I, V33, P1346, DOI 10.1007/s00259-006-0172-9
   Forrer F, 2005, J NUCL MED, V46, P1310
   Forrer F, 2004, EUR J NUCL MED MOL I, V31, P1257, DOI 10.1007/s00259-004-1553-6
   Frilling A, 2006, SURGERY, V140, P968, DOI 10.1016/j.surg.2006.07.030
   Gabriel M, 2007, J NUCL MED, V48, P508, DOI 10.2967/jnumed.106.035667
   Imhof A, 2011, J CLIN ONCOL, V29, P2416, DOI 10.1200/JCO.2010.33.7873
   JANSON ET, 1993, ACTA ONCOL, V32, P225, DOI 10.3109/02841869309083916
   Jurcic JG, 2002, BLOOD, V100, P1233, DOI 10.1182/blood.V100.4.1233.h81602001233_1233_1239
   Kaemmerer D, 2009, WORLD J GASTROENTERO, V15, P5867, DOI 10.3748/wjg.15.5867
   Kayani I, 2008, CANCER-AM CANCER SOC, V112, P2447, DOI 10.1002/cncr.23469
   Khan S, 2011, J NUCL MED, V52, P1361, DOI 10.2967/jnumed.111.087932
   Kratochwil C, 2011, J NUCL MED, V52
   Kratochwil C, 2011, ENDOCR-RELAT CANCER, V18, P595, DOI 10.1530/ERC-11-0144
   KRENNING EP, 1994, ANN NY ACAD SCI, V733, P496, DOI 10.1111/j.1749-6632.1994.tb17300.x
   Kunikowska J, 2011, EUR J NUCL MED MOL I, V38, P1788, DOI 10.1007/s00259-011-1833-x
   Kwekkeboom DJ, 2008, J CLIN ONCOL, V26, P2124, DOI 10.1200/JCO.2007.15.2553
   Kwekkeboom DJ, 2012, NAT REV ENDOCRINOL, V8, P326, DOI 10.1038/nrendo.2012.64
   Kwekkeboom DJ, 2003, EUR J NUCL MED MOL I, V30, P417, DOI 10.1007/s00259-002-1050-8
   Limouris GS, 2008, EUR J NUCL MED MOL I, V35, P1827, DOI 10.1007/s00259-008-0779-0
   McStay MKG, 2005, RADIOLOGY, V237, P718, DOI 10.1148/radiol.2372041203
   Nayak T, 2005, CANCER BIOTHER RADIO, V20, P52, DOI 10.1089/cbr.2005.20.52
   Nayak TK, 2007, NUCL MED BIOL, V34, P185, DOI 10.1016/j.nucmedbio.2006.11.006
   Nilsson S, 2007, LANCET ONCOL, V8, P587, DOI 10.1016/S1470-2045(07)70147-X
   ODONOGHUE JA, 1995, J NUCL MED, V36, P1902
   Otte A, 1999, EUR J NUCL MED, V26, P1439, DOI 10.1007/s002590050476
   Otte A, 1997, EUR J NUCL MED, V24, P792
   Pfeifer AK, 2011, NEUROENDOCRINOLOGY, V93, P189, DOI 10.1159/000324096
   Reubi JC, 2000, EUR J NUCL MED, V27, P273, DOI 10.1007/s002590050034
   Reubi JC, 2001, EUR J NUCL MED, V28, P836, DOI 10.1007/s002590100541
   Rich TA, 2004, J CLIN ONCOL, V22, P2214, DOI 10.1200/JCO.2004.08.009
   Rinke A, 2009, J CLIN ONCOL, V27, P4656, DOI 10.1200/JCO.2009.22.8510
   Sawada N, 1999, CLIN CANCER RES, V5, P2948
   Seregni E, 2010, Q J NUCL MED MOL IM, V54, P84
   Smith MC, 2000, DIGESTION, V62, P69, DOI 10.1159/000051858
   Sowa-Staszczak A, 2011, EUR J NUCL MED MOL I, V38, P1669, DOI 10.1007/s00259-011-1835-8
   Swärd C, 2010, WORLD J SURG, V34, P1368, DOI 10.1007/s00268-009-0387-6
   Teunissen JJM, 2004, J CLIN ONCOL, V22, P2724, DOI 10.1200/JCO.2004.10.016
   Valkema R, 2006, SEMIN NUCL MED, V36, P147, DOI 10.1053/j.semnuclmed.2006.01.001
   Valkema R, 2005, J NUCL MED, V46, p83S
   Valkema R, 2002, SEMIN NUCL MED, V32, P110, DOI 10.1053/snuc/2002.31025
   van Essen M, 2008, EUR J NUCL MED MOL I, V35, P743, DOI 10.1007/s00259-007-0688-7
   van Essen M, 2010, J NUCL MED, V51, P383, DOI 10.2967/jnumed.109.068957
   Villard L, 2012, J CLIN ONCOL, V30, P1100, DOI 10.1200/JCO.2011.37.2151
   Virgolini I, 2002, SEMIN NUCL MED, V32, P148, DOI 10.1053/snuc.2002.31565
   Waldherr C, 2002, J NUCL MED, V43, P610
   Waldherr C, 2001, ANN ONCOL, V12, P941, DOI 10.1023/A:1011160913619
   Walrand S, 2011, EUR J NUCL MED MOL I, V38, P1270, DOI 10.1007/s00259-011-1744-x
   Zalutsky MR, 2008, J NUCL MED, V49, P30, DOI 10.2967/jnumed.107.046938
NR 62
TC 57
Z9 57
U1 0
U2 11
PU ELSEVIER SCI LTD
PI OXFORD
PA THE BOULEVARD, LANGFORD LANE, KIDLINGTON, OXFORD OX5 1GB, OXON, ENGLAND
SN 1521-6918
EI 1532-1916
J9 BEST PRACT RES CL GA
JI Best Pract. Res. Clin. Gastroenterol.
PD DEC
PY 2012
VL 26
IS 6
BP 867
EP 881
DI 10.1016/j.bpg.2013.01.004
PG 15
WC Gastroenterology & Hepatology
WE Science Citation Index Expanded (SCI-EXPANDED)
SC Gastroenterology & Hepatology
GA 137RJ
UT WOS:000318454800014
PM 23582925
DA 2024-01-27
ER

PT J
AU Gut, P
AF Gut, Pawel
TI Oncological management of advanced neuroendocrine tumours (Review)
SO MOLECULAR AND CLINICAL ONCOLOGY
LA English
DT Review
DE oncological management; neuroendocrine tumour
ID ENDOTHELIAL GROWTH-FACTOR; PHASE-II TRIAL; ADVANCED CARCINOID-TUMORS;
   INTERFERON-ALPHA; GASTROENTEROPANCREATIC TUMORS; LOW-GRADE; SOMATOSTATIN
   ANALOGS; ANTITUMOR-ACTIVITY; OCTREOTIDE; DOXORUBICIN
AB The oncological principles of managing patients with gastroenteropancreatic neuroendocrine tumours (GEP-NETs) depends on a number of factors and requires a multidisciplinary approach. Recent data have provided additional therapeutic options, including biotherapy, traditional chemotherapy and novel targeted agents. Somatostatin analogues (SSAs) inhibit multiple cellular functions, including secretion, motility and proliferation. Interferon appears to act through several mechanisms, with antisecretory effects, immunomodulatory effects and antiproliferative functions, the latter inhibiting direct growth or attenuating angiogenesis. Opinions on when to commence chemotherapy for well differentiated GEP-NETs varies among experts. In previous years, reserving chemotherapy for patients with progressive disease (well differentiated, inoperable and/or metastatic GEP-NETs) was reasonably well argued for. Most well differentiated endocrine tumours are richly vascular and many express vascular endothelial growth factor (VEGF) receptors. In a xenograft model of a human carcinoid, treatment with an anti-VEGF monoclonal antibody was revealed to inhibit tumour growth and metastasis. As the role of angiogenesis and hypoxic-associated factors appears to be associated with tumour aggressiveness, strategies using agents which target angiogenesis have been developed. Mammalian target of rapamycin (mTOR) is a conserved serine-threonine kinase that regulates the cell cycle and metabolism in response to environmental factors. In addition, mTOR inhibition suppression was demonstrated to suppress NET growth. Each patient requires an individual approach to the choice of therapy, which should be selected depending on the severity of disease.
C1 [Gut, Pawel] Poznan Univ Med Sci, Dept Endocrinol Metab & Internal Dis, 49 Przybyszewski St, PL-60355 Poznan, Poland.
C3 Poznan University of Medical Sciences
RP Gut, P (corresponding author), Poznan Univ Med Sci, Dept Endocrinol Metab & Internal Dis, 49 Przybyszewski St, PL-60355 Poznan, Poland.
EM gutpj@poczta.onet.pl
OI Gut, Pawel/0000-0002-1661-175X
CR Aparicio T, 2001, EUR J CANCER, V37, P1014, DOI 10.1016/S0959-8049(01)00073-9
   Arnold R, 2005, CLIN GASTROENTEROL H, V3, P761, DOI 10.1016/S1542-3565(05)00481-7
   Bajetta E, 2007, CANCER CHEMOTH PHARM, V59, P637, DOI 10.1007/s00280-006-0306-6
   Bruns C, 2002, EUR J ENDOCRINOL, V146, P707, DOI 10.1530/eje.0.1460707
   Caplin ME, 2016, ENDOCR-RELAT CANCER, V23, P191, DOI 10.1530/ERC-15-0490
   Cassier PA, 2009, CANCER-AM CANCER SOC, V115, P3392, DOI 10.1002/cncr.24384
   Couvelard A, 2009, MODERN PATHOL, V22, P273, DOI 10.1038/modpathol.2008.177
   Dahan L, 2009, ENDOCR-RELAT CANCER, V16, P1351, DOI 10.1677/ERC-09-0104
   Delaunoit T, 2004, EUR J CANCER, V40, P515, DOI 10.1016/j.ejca.2003.09.035
   DIBARTOLOMEO M, 1995, ANN ONCOL, V6, P77, DOI 10.1093/oxfordjournals.annonc.a059049
   Ducreux M, 2000, AM J GASTROENTEROL, V95, P3276
   Eriksson B, 1999, ANN ONCOL, V10, pS31, DOI 10.1093/annonc/10.suppl_2.S31
   ERIKSSON B, 1990, CANCER, V65, P1883, DOI 10.1002/1097-0142(19900501)65:9<1883::AID-CNCR2820650902>3.0.CO;2-3
   Eriksson B, 2008, NEUROENDOCRINOLOGY, V87, P8, DOI 10.1159/000111034
   Faiss S, 2003, J CLIN ONCOL, V21, P2689, DOI 10.1200/JCO.2003.12.142
   Fjällskog MLH, 2008, NEUROENDOCRINOLOGY, V88, P53, DOI 10.1159/000117575
   Florio T, 2008, ENDOCR-RELAT CANCER, V15, P583, DOI 10.1677/ERC-07-0271
   FRAME J, 1988, AM J CLIN ONCOL-CANC, V11, P490, DOI 10.1097/00000421-198808000-00015
   Hentic O, 2011, ENDOCR-RELAT CANCER, V18, P51, DOI 10.1677/ERC-09-0319
   Hobday TJ, 2007, J CLIN ONCOL, V25
   Kidd M, 2008, CANCER-AM CANCER SOC, V113, P690, DOI 10.1002/cncr.23700
   Klimstra DS, 2010, AM J SURG PATHOL, V34, P300, DOI 10.1097/PAS.0b013e3181ce1447
   Kölby L, 2003, BRIT J SURG, V90, P687, DOI 10.1002/bjs.4149
   Konno H, 1998, JPN J CANCER RES, V89, P933, DOI 10.1111/j.1349-7006.1998.tb00651.x
   Kos-Kudla B, 2017, ENDOKRYNOL POL, V68, P79, DOI 10.5603/EP.2017.0015
   KRENNING EP, 1993, EUR J NUCL MED, V20, P716, DOI 10.1007/BF00181765
   Kulke MH, 2008, J CLIN ONCOL, V26, P3403, DOI 10.1200/JCO.2007.15.9020
   Kulke MH, 2009, CLIN CANCER RES, V15, P338, DOI 10.1158/1078-0432.CCR-08-1476
   KUNZ PL, 2010, J CLIN ONCOL S, V28
   MCENTEE GP, 1990, SURGERY, V108, P1091
   Mitry E, 2001, CRIT REV ONCOL HEMAT, V37, P47, DOI 10.1016/S1040-8428(00)00073-1
   Mitry E, 1999, BRIT J CANCER, V81, P1351, DOI 10.1038/sj.bjc.6690325
   Mitry E, 2014, EUR J CANCER, V50, P3107, DOI 10.1016/j.ejca.2014.10.001
   Modlin IM, 2010, ALIMENT PHARM THER, V31, P169, DOI 10.1111/j.1365-2036.2009.04174.x
   MOERTEL CG, 1992, NEW ENGL J MED, V326, P519, DOI 10.1056/NEJM199202203260804
   MOERTEL CG, 1982, CANCER TREAT REP, V66, P1567
   Moreno A, 2008, ENDOCR-RELAT CANCER, V15, P257, DOI 10.1677/ERC-07-0202
   Nilsson O, 1998, BRIT J CANCER, V77, P632, DOI 10.1038/bjc.1998.101
   O'Reilly KE, 2006, CANCER RES, V66, P1500, DOI 10.1158/0008-5472.CAN-05-2925
   O'Toole D, 2006, EUR J ENDOCRINOL, V155, P849, DOI 10.1530/eje.1.02307
   O'Toole D, 2010, ENDOCR-RELAT CANCER, V17, P847, DOI 10.1677/ERC-09-0204
   Öberg K, 2000, DIGESTION, V62, P92, DOI 10.1159/000051862
   Phan AT, 2010, J CLIN ONCOL, V28, DOI 10.1200/jco.2010.28.15_suppl.4001
   Ramanathan RK, 2001, ANN ONCOL, V12, P1139, DOI 10.1023/A:1011632713360
   Raymond E, 2011, NEW ENGL J MED, V364, P501, DOI 10.1056/NEJMoa1003825
   Raymond E, 2009, TARGET ONCOL, V4, P253, DOI 10.1007/s11523-009-0130-0
   REUBI JC, 1990, CANCER RES, V50, P5969
   Ricci S, 2000, ANN ONCOL, V11, P1127, DOI 10.1023/A:1008383132024
   Rindi G, 2006, VIRCHOWS ARCH, V449, P395, DOI 10.1007/s00428-006-0250-1
   Rinke A, 2009, J CLIN ONCOL, V27, P4656, DOI 10.1200/JCO.2009.22.8510
   Seitz J, 1995, B CANC, V82, P433
   Shah T, 2005, BEST PRACT RES CL GA, V19, P617, DOI 10.1016/j.bpg.2005.02.012
   Strosberg JR, 2011, CANCER-AM CANCER SOC, V117, P268, DOI 10.1002/cncr.25425
   Sun WJ, 2005, J CLIN ONCOL, V23, P4897, DOI 10.1200/JCO.2005.03.616
   Vera K, 2004, ANN ONCOL, V15, P161, DOI 10.1093/annonc/mdh003
   Yao JC, 2008, J CLIN ONCOL, V26, P4311, DOI 10.1200/JCO.2008.16.7858
   Yao JC, 2008, J CLIN ONCOL, V26, P1316, DOI 10.1200/JCO.2007.13.6374
   Yao JC, 2011, NEW ENGL J MED, V364, P514, DOI 10.1056/NEJMoa1009290
   Yao JC, 2010, J CLIN ONCOL, V28, P69, DOI 10.1200/JCO.2009.24.2669
   Yao JC, 2011, J CLIN ONCOL, V29, ps159
   Zhang J, 2007, CANCER, V109, P1478, DOI 10.1002/cncr.22554
NR 61
TC 0
Z9 2
U1 0
U2 1
PU SPANDIDOS PUBL LTD
PI ATHENS
PA POB 18179, ATHENS, 116 10, GREECE
SN 2049-9450
EI 2049-9469
J9 MOL CLIN ONCOL
JI Mol. Clin. Oncol.
PD SEP
PY 2020
VL 13
IS 3
AR 8
DI 10.3892/mco.2020.2078
PG 7
WC Oncology
WE Emerging Sources Citation Index (ESCI)
SC Oncology
GA NG4DW
UT WOS:000563935600015
PM 32754322
OA Green Published, gold
DA 2024-01-27
ER

PT J
AU Mapelli, P
   Ironi, G
   Fallanca, F
   Partelli, S
   Muffatti, F
   Andreasi, V
   Gianolli, L
   Falconi, M
   De Cobelli, F
   Picchio, M
AF Mapelli, P.
   Ironi, G.
   Fallanca, F.
   Partelli, S.
   Muffatti, F.
   Andreasi, V.
   Gianolli, L.
   Falconi, M.
   De Cobelli, F.
   Picchio, M.
TI <SUP>68</SUP>Ga-DOTA-peptides PET/MRI in pancreatico-duodenal
   neuroendocrine tumours: a flash pictorial essay on assets and lacks
SO CLINICAL AND TRANSLATIONAL IMAGING
LA English
DT Article
DE PET; MRI; PET/MRI; Neuroendocrine tumours; Ga-68-DOTATOC
ID DIAGNOSTIC-ACCURACY; PET/CT; METASTASES; MANAGEMENT
AB Purpose PET with radiolabeled somatostatin receptors (SSTR) analogues, such as Ga-68-DOTATOC, is commonly used in all stages of gastroenteropancreatic neuroendocrine tumours (GEP-NETs). Magnetic resonance Imaging (MRI) has excellent soft-tissue contrast and it is mainly applied in this oncological setting for assessing liver disease. Simultaneous PET/MRI scanners allow the combined acquisition of PET and MRI data with improved patient comfort and reduced radiation dose. The aim of the present pictorial essay is to highlight the assets and limits of fully hybrid PET/MRI in the field of GEP-NETs, presenting significant clinical cases performed in our Centre.
   Technique and findings PET/MRI protocol: simultaneous PET/MRI acquisition started approximately 60 min after Ga-68-DOTATOC tracer injection; MR localizer was performed to define the number of table positions (PET-FOV) for PET/MRI whole-body acquisition. A dedicated MRI protocol was performed on the abdomen, following the whole-body PET/MRI scan.
   Conclusion Ga-68-DOTATOC PET/MRI combines the high sensitivity and specificity of Ga-68-DOTATOC PET tracer and MR high-quality imaging, especially for the liver. The clinical setting of GEP-NETs represents an interesting setting of application of this imaging technique, although the pros and cons should be taken into account until further methodological improvements will occur, especially for the characterization of lung findings.
C1 [Mapelli, P.; Partelli, S.; Andreasi, V.; Falconi, M.; De Cobelli, F.; Picchio, M.] Univ Vita Salute San Raffaele, Milan, Italy.
   [Mapelli, P.; Fallanca, F.; Gianolli, L.; Picchio, M.] IRCCS San Raffaele Sci Inst, Nucl Med Dept, Via Olgettina 60, I-20132 Milan, Italy.
   [Ironi, G.; De Cobelli, F.] IRCCS San Raffaele Sci Inst, Radiol Dept, Milan, Italy.
   [Partelli, S.; Muffatti, F.; Andreasi, V.; Falconi, M.] IRCCS San Raffaele Sci Inst, Pancreas Translat & Clin Res Ctr, Pancreat Surg Unit, Milan, Italy.
C3 Vita-Salute San Raffaele University; Vita-Salute San Raffaele
   University; IRCCS Ospedale San Raffaele; Vita-Salute San Raffaele
   University; IRCCS Ospedale San Raffaele; Vita-Salute San Raffaele
   University; IRCCS Ospedale San Raffaele
RP Picchio, M (corresponding author), Univ Vita Salute San Raffaele, Milan, Italy.; Picchio, M (corresponding author), IRCCS San Raffaele Sci Inst, Nucl Med Dept, Via Olgettina 60, I-20132 Milan, Italy.
EM picchio.maria@hsr.it
RI fallanca, Federico/ABI-4170-2020; Ironi, Gabriele/AAR-2282-2020;
   Andreasi, Valentina/AAN-1871-2020; Mapelli, Paola/AAC-8990-2022;
   gianolli, luigi/AAN-3892-2020; Picchio, Maria/K-4941-2016; DE COBELLI,
   Francesco/AAC-6488-2022; Falconi, Massimo/K-2194-2016
OI Mapelli, Paola/0000-0002-8780-5690; Picchio, Maria/0000-0002-7532-6211;
   DE COBELLI, Francesco/0000-0003-4014-3711; Falconi,
   Massimo/0000-0001-9654-7243; Andreasi, Valentina/0000-0002-3793-2982
FU Italian Ministero della Salute
FX Signa PET/MRI system (GEMS, Wakesha, Wisconsin, USA) used in the present
   work has been purchased with funding from Italian Ministero della
   Salute.
CR Barbosa FD, 2018, EUR J RADIOL, V98, P165, DOI 10.1016/j.ejrad.2017.11.010
   Beiderwellen KJ, 2013, INVEST RADIOL, V48, P273, DOI 10.1097/RLI.0b013e3182871a7f
   Chen DL, 2014, CLIN TRANSL IMAGING, V2, P391, DOI 10.1007/s40336-014-0084-9
   Dromain C, 2005, J CLIN ONCOL, V23, P70, DOI 10.1200/JCO.2005.01.013
   Hany TF, 2003, EUR RADIOL, V13, P2122, DOI 10.1007/s00330-002-1681-y
   Hope TA, 2017, CLIN TRANSL IMAGING, V5, P63, DOI 10.1007/s40336-016-0193-8
   Hope TA, 2015, ABDOM IMAGING, V40, P1432, DOI 10.1007/s00261-015-0409-9
   Hynes JP, 2019, J MAGN RESON IMAGING, V50, P1687, DOI 10.1002/jmri.26759
   Kim YK, 2012, INVEST RADIOL, V47, P159, DOI 10.1097/RLI.0b013e31823a1495
   Lastoria S, 2016, ENDOCRINE, V52, P488, DOI 10.1007/s12020-015-0702-y
   Lee SM, 2016, EUR RADIOL, V26, P3850, DOI 10.1007/s00330-016-4255-0
   Mapelli P, 2016, CLIN TRANSL IMAGING, V4, P211, DOI 10.1007/s40336-016-0174-y
   Muffatti F, 2019, CLIN TRANSL IMAGING, V7, P181, DOI 10.1007/s40336-019-00328-1
   Nasoodi A, 2014, CLIN TRANSL IMAGING, V2, P129, DOI 10.1007/s40336-014-0057-z
   Paola M, 2019, CURR RADIOPHARM, V12, P96, DOI 10.2174/1874471012999190404151701
   Pasoglou V, 2015, CLIN TRANSL IMAGING, V3, P141, DOI 10.1007/s40336-015-0120-4
   Piert M, 2016, CLIN TRANSL IMAGING, V4, P473, DOI 10.1007/s40336-016-0192-9
   Sadowski SM, 2015, J AM COLL SURGEONS, V221, P509, DOI 10.1016/j.jamcollsurg.2015.04.005
   Sanli Y, 2018, AM J ROENTGENOL, V211, P267, DOI 10.2214/AJR.18.19881
   Wang SC, 2013, SEMIN ONCOL, V40, P69, DOI 10.1053/j.seminoncol.2012.11.007
   Yao JC, 2008, J CLIN ONCOL, V26, P3063, DOI 10.1200/JCO.2007.15.4377
NR 21
TC 4
Z9 4
U1 0
U2 2
PU SPRINGER-VERLAG ITALIA SRL
PI MILAN
PA VIA DECEMBRIO, 28, MILAN, 20137, ITALY
SN 2281-5872
EI 2281-7565
J9 CLIN TRANSL IMAGING
JI Clin. Transl. Imaging
PD OCT
PY 2019
VL 7
IS 5
BP 363
EP 371
DI 10.1007/s40336-019-00341-4
PG 9
WC Radiology, Nuclear Medicine & Medical Imaging
WE Science Citation Index Expanded (SCI-EXPANDED)
SC Radiology, Nuclear Medicine & Medical Imaging
GA KS3RT
UT WOS:000518230300006
DA 2024-01-27
ER

PT J
AU Hennrich, U
   Benesová, M
AF Hennrich, Ute
   Benesova, Martina
TI [<SUP>68</SUP>Ga]Ga-DOTA-TOC: The First FDA-Approved
   <SUP>68</SUP>Ga-Radiopharmaceutical for PET Imaging
SO PHARMACEUTICALS
LA English
DT Review
DE [Ga-68]Ga-DOTA-TOC; positron emission tomography (PET); somatostatin
   receptor (SSTR); neuroendocrine tumors (NETs); theranostics
ID ALPHA-PARTICLE THERAPY; NEUROENDOCRINE TUMORS; SOMATOSTATIN-ANALOG;
   1ST-IN-HUMAN PET/CT; RADIATION-DOSIMETRY; CANCER; GA-68-DOTATOC;
   BIODISTRIBUTION
AB In the United States, [Ga-68]Ga-DOTA-TOC has been approved by the Food and Drug Administration (FDA) in 2019 as the first Ga-68-radiopharmaceutical for imaging of somatostatin receptor (SSTR) positive gastroenteropancreatic neuroendocrine tumors while employing positron emission tomography (PET). In Europe (Austria, Germany, France), [Ga-68]Ga-DOTA-TOC was already approved back in 2016. This radiopharmaceutical combines the radionuclide Ga-68 with the somatostatin analogue DOTA-TOC for specific imaging of tumor cells expressing SSTRs. Such a targeting approach can also be used for therapy planning in the case of both localized as well as disseminated disease and potentially for the evaluation of treatment response.
C1 [Hennrich, Ute] German Canc Res Ctr, Div Radiol, Neuenheimer Feld 280, D-69120 Heidelberg, Germany.
   [Benesova, Martina] German Canc Res Ctr, Mol Biol Syst Radiotherapy Grp, Neuenheimer Feld 280, D-69120 Heidelberg, Germany.
C3 Helmholtz Association; German Cancer Research Center (DKFZ); Helmholtz
   Association; German Cancer Research Center (DKFZ)
RP Hennrich, U (corresponding author), German Canc Res Ctr, Div Radiol, Neuenheimer Feld 280, D-69120 Heidelberg, Germany.
EM u.hennrich@dkfz.de; m.benesova@dkfz.de
RI Hennrich, Ute/AAI-4455-2020; Benesova, Martina/AHA-3833-2022
OI Hennrich, Ute/0000-0003-4198-1899; 
CR Afshar-Oromieh A, 2012, EUR J NUCL MED MOL I, V39, P1085, DOI 10.1007/s00259-012-2069-0
   [Anonymous], 2019, MONOGRAPH, V2485
   Baum RP, 2017, DALTON T, V46, P14638, DOI 10.1039/c7dt01936j
   Brandt M, 2018, J NUCL MED, V59, P1500, DOI 10.2967/jnumed.117.190801
   BRAZEAU P, 1973, SCIENCE, V179, P77, DOI 10.1126/science.179.4068.77
   Cardinale J, 2017, PHARMACEUTICALS-BASE, V10, DOI 10.3390/ph10040077
   Cardinale J, 2017, J NUCL MED, V58, P425, DOI 10.2967/jnumed.116.181768
   Dash A, 2015, CANCER BIOTHER RADIO, V30, P47, DOI 10.1089/cbr.2014.1741
   Dubash SR, 2018, J CLIN ONCOL, V36, DOI 10.1200/JCO.2018.36.15_suppl.e24193
   Eder M, 2014, PHARMACEUTICALS, V7, P779, DOI 10.3390/ph7070779
   Eder M, 2012, BIOCONJUGATE CHEM, V23, P688, DOI 10.1021/bc200279b
   Fani M, 2017, PHARMACEUTICALS-BASE, V10, DOI 10.3390/ph10010030
   Gallium-68 Cyclotron Production, IAEATECDOC1863
   Gambhir SS, 2002, NAT REV CANCER, V2, P683, DOI 10.1038/nrc882
   Giesel FL, 2017, EUR J NUCL MED MOL I, V44, P678, DOI 10.1007/s00259-016-3573-4
   Graham MM, 2017, J NUCL MED, V58, P1452, DOI 10.2967/jnumed.117.191197
   Hennrich U, 2019, PHARMACEUTICALS-BASE, V12, DOI 10.3390/ph12030114
   Heppeler A, 1999, CHEM-EUR J, V5, P1974, DOI 10.1002/(SICI)1521-3765(19990702)5:7<1974::AID-CHEM1974>3.3.CO;2-O
   Hofmann M, 2001, EUR J NUCL MED, V28, P1751, DOI 10.1007/s002590100639
   Jacobs S, 2008, MOL CELL ENDOCRINOL, V286, P58, DOI 10.1016/j.mce.2007.10.005
   Johnbeck CB, 2014, FUTURE ONCOL, V10, P2259, DOI 10.2217/fon.14.139
   Kratochwil C, 2014, EUR J NUCL MED MOL I, V41, P2106, DOI 10.1007/s00259-014-2857-9
   KRATOCHWIL C, 2015, J NUCL MED S3, V56
   KRENNING EP, 1989, LANCET, V1, P242
   Kubícek V, 2010, INORG CHEM, V49, P10960, DOI 10.1021/ic101378s
   Kwekkeboom DJ, 2010, ENDOCR-RELAT CANCER, V17, pR53, DOI 10.1677/ERC-09-0078
   Laverman P, 2012, TUMOR BIOL, V33, P427, DOI 10.1007/s13277-011-0250-x
   Long TT, 2019, CLIN NUCL MED, V44, P452, DOI 10.1097/RLU.0000000000002578
   Navalkissoor S, 2019, NEUROENDOCRINOLOGY, V108, P256, DOI 10.1159/000494760
   Notni J, 2018, J LABELLED COMPD RAD, V61, P141, DOI 10.1002/jlcr.3582
   Otte A, 1998, LANCET, V351, P417, DOI 10.1016/S0140-6736(05)78355-0
   Otte A, 1997, EUR J NUCL MED, V24, P792
   Pauwels E, 2019, EUR J NUCL MED MOL I, V46, P2398, DOI 10.1007/s00259-019-04425-1
   Pepe G, 2012, EUR J NUCL MED MOL I, V39, P41, DOI 10.1007/s00259-011-2019-2
   Poeppel TD, 2011, J NUCL MED, V52, P1864, DOI 10.2967/jnumed.111.091165
   Reubi JC, 2000, EUR J NUCL MED, V27, P273, DOI 10.1007/s002590050034
   Reubi JC, 2003, ENDOCR REV, V24, P389, DOI 10.1210/er.2002-0007
   Reubi JC, 2008, J NUCL MED, V49, P1735, DOI 10.2967/jnumed.108.053041
   Sanchez-Crespo A, 2013, APPL RADIAT ISOTOPES, V76, P55, DOI 10.1016/j.apradiso.2012.06.034
   Sandström M, 2013, J NUCL MED, V54, P1755, DOI 10.2967/jnumed.113.120600
   Singh A, 2017, CANCER BIOTHER RADIO, V32, P124, DOI 10.1089/cbr.2016.2173
   Stolz B, 1998, EUR J NUCL MED, V25, P668, DOI 10.1007/s002590050268
   Tshibangu T, 2020, EJNMMI RADIOPHARM CH, V5, DOI 10.1186/s41181-019-0084-1
   Turner JH, 2018, BRIT J RADIOL, V91, DOI 10.1259/bjr.20180440
   Wadas TJ, 2014, AM J ROENTGENOL, V203, P253, DOI 10.2214/AJR.14.12554
   Waldmann CM, 2019, THERANOSTICS, V9, P1336, DOI 10.7150/thno.31806
   Xu CY, 2015, BIOMED RES INT, V2015, DOI 10.1155/2015/917968
NR 47
TC 77
Z9 85
U1 3
U2 23
PU MDPI
PI BASEL
PA ST ALBAN-ANLAGE 66, CH-4052 BASEL, SWITZERLAND
EI 1424-8247
J9 PHARMACEUTICALS-BASE
JI Pharmaceuticals
PD MAR
PY 2020
VL 13
IS 3
AR 38
DI 10.3390/ph13030038
PG 12
WC Chemistry, Medicinal; Pharmacology & Pharmacy
WE Science Citation Index Expanded (SCI-EXPANDED)
SC Pharmacology & Pharmacy
GA LA1IB
UT WOS:000523707400009
PM 32138377
OA gold, Green Published
DA 2024-01-27
ER

PT J
AU Brighi, N
   Lamberti, G
   Manuzzi, L
   Maggio, I
   Campana, D
AF Brighi, Nicole
   Lamberti, Giuseppe
   Manuzzi, Lisa
   Maggio, Ilaria
   Campana, Davide
TI Therapeutic options in lung neuroendocrine tumors: between established
   concepts and new hopes
SO ANTI-CANCER DRUGS
LA English
DT Review
DE atypical; chemotherapy; everolimus; neuroendocrine tumor; somatostatin
   analog; sunitinib; typical; tyrosine-kinase inhibitor
ID RECEPTOR RADIONUCLIDE THERAPY; TEMOZOLOMIDE-BASED THERAPY;
   CARCINOID-TUMORS; OPEN-LABEL; PHASE-II; SUNITINIB; EVEROLIMUS;
   CAPECITABINE/TEMOZOLOMIDE; OXALIPLATIN; COMBINATION
AB Typical (TC) and atypical (AC) carcinoids are low-grade neuroendocrine tumors (NETs) of the lung and, are neglected diseases in respect of both high-grade NETs of the lung (i.e. small-cell lung cancer and large-cell neuroendocrine carcinoma) and gastroenteropancreatic (GEP)-NETs. AC and TC account for 2 and 0.2% of all thoracic malignancies, respectively, and have a 12.9% chance of metastatic spread at diagnosis, reaching up to 20% during disease history. There are very few trials specifically designed for lung NETs, and therapeutic options are mainly derived by studies carried out in patients with GEP-NETs. We report a case of a patient affected by AC progressed to available standard treatments who received off-label treatment with sunitinib, a well-known multitarget tyrosine-kinase inhibitor with marked antiangiogenic activity, used routinely for the treatment of GEP-NETs. During treatment, the patient required the administration of an alternative schedule to improve tolerability, with benefit, and achieved a partial response according to the RECIST criteria, which is unusual in NETs. We critically reviewed available data supporting the use of somatostatin analogs, chemotherapy, and target therapies (everolimus and sunitinib) in advanced lung NETs. In the review, ongoing trials in lung NETs and future developments in this research field are also discussed. Copyright (C) 2019 Wolters Kluwer Health, Inc. All rights reserved.
C1 [Brighi, Nicole; Campana, Davide] Univ Bologna, Alma Mater Studiorum, ENETS Ctr Excellence, NET Team Bologna, Bologna, Italy.
   [Brighi, Nicole; Lamberti, Giuseppe; Manuzzi, Lisa; Maggio, Ilaria] Univ Bologna, Alma Mater Studiorum, S Orsola Malpighi Hosp, Dept Specialized Expt & Diagnost Med, I-40138 Bologna, Italy.
   [Campana, Davide] Univ Bologna, Alma Mater Studiorum, S Orsola Malpighi Hosp, Dept Internal Med & Surg, Bologna, Italy.
   [Brighi, Nicole] Univ Bologna, Alma Mater Studiorum, Giorgio Prodi Canc Res Ctr, Bologna, Italy.
C3 University of Bologna; IRCCS Azienda Ospedaliero-Universitaria di
   Bologna; University of Bologna; University of Bologna; IRCCS Azienda
   Ospedaliero-Universitaria di Bologna; University of Bologna
RP Lamberti, G (corresponding author), Univ Bologna, Alma Mater Studiorum, S Orsola Malpighi Hosp, Dept Specialized Expt & Diagnost Med, I-40138 Bologna, Italy.
EM lamberti.giu88@gmail.com
RI Campana, Davide/D-3988-2014; Lamberti, Giuseppe/S-7497-2019; Brighi,
   Nicole/AAA-4240-2021
OI Campana, Davide/0000-0002-4615-7340; Lamberti,
   Giuseppe/0000-0003-3069-7630; Brighi, Nicole/0000-0002-1187-5481
CR [Anonymous], 2018, J CLIN ONCOL S
   Bhosale P, 2013, EUR RADIOL, V23, P400, DOI 10.1007/s00330-012-2615-y
   Bodei L, 2004, EUR J NUCL MED MOL I, V31, P1038, DOI 10.1007/s00259-004-1571-4
   Bracarda S, 2015, ANN ONCOL, V26, P2107, DOI 10.1093/annonc/mdv315
   Brighi N, 2019, DIG LIVER DIS
   Campana D, 2018, ENDOCRINE, V60, P490, DOI 10.1007/s12020-017-1474-3
   Cao C, 2011, ANN THORAC SURG, V91, P339, DOI 10.1016/j.athoracsur.2010.08.062
   Caplin ME, 2015, ANN ONCOL, V26, P1604, DOI 10.1093/annonc/mdv041
   Caplin ME, 2014, NEW ENGL J MED, V371, P224, DOI [10.1056/NEJMoa1316158, 10.1056/NEJMc1409757]
   Cives M, 2016, ENDOCR-RELAT CANCER, V23, P759, DOI 10.1530/ERC-16-0147
   Crona J, 2013, NEUROENDOCRINOLOGY, V98, P151, DOI 10.1159/000354760
   Demetri GD, 2006, LANCET, V368, P1329, DOI 10.1016/S0140-6736(06)69446-4
   Eisenhauer EA, 2009, EUR J CANCER, V45, P228, DOI 10.1016/j.ejca.2008.10.026
   Fazio N, 2017, J THORAC DIS, V9, pS1501, DOI 10.21037/jtd.2017.06.14
   Ferolla P, 2017, LANCET ONCOL, V18, P1652, DOI 10.1016/S1470-2045(17)30681-2
   Filosso PL, 2002, J THORAC CARDIOV SUR, V123, P303, DOI 10.1067/mtc.2002.119886
   Fine RL, 2014, J CLIN ONCOL, V32, DOI 10.1200/jco.2014.32.3_suppl.179
   Fisseler-Eckhoff Annette, 2012, Cancers (Basel), V4, P777, DOI 10.3390/cancers4030777
   Grande E, 2015, ANN ONCOL, V26, P1987, DOI 10.1093/annonc/mdv252
   Gustafsson BI, 2008, CANCER-AM CANCER SOC, V113, P5, DOI 10.1002/cncr.23542
   Hendrix MJC, 2016, PHARMACOL THERAPEUT, V159, P83, DOI 10.1016/j.pharmthera.2016.01.006
   Ianniello A, 2016, EUR J NUCL MED MOL I, V43, P1040, DOI 10.1007/s00259-015-3262-8
   Kulke MH, 2008, J CLIN ONCOL, V26, P3403, DOI 10.1200/JCO.2007.15.9020
   Kulke MH, 2009, CLIN CANCER RES, V15, P338, DOI 10.1158/1078-0432.CCR-08-1476
   Lamberti G, 2018, INT J MOL SCI, V19, DOI 10.3390/ijms19030747
   Mariniello A, 2016, EUR J NUCL MED MOL I, V43, P441, DOI 10.1007/s00259-015-3190-7
   Modlin IM, 2003, CANCER-AM CANCER SOC, V97, P934, DOI 10.1002/cncr.11105
   Motzer RJ, 2007, NEW ENGL J MED, V356, P115, DOI 10.1056/NEJMoa065044
   Pavel ME, 2011, LANCET, V378, P2005, DOI 10.1016/S0140-6736(11)61742-X
   Ramirez RA, 2016, ONCOLOGIST, V21, P671, DOI 10.1634/theoncologist.2015-0470
   Raymond E, 2011, NEW ENGL J MED, V364, P501, DOI 10.1056/NEJMoa1003825
   Rinke A, 2009, J CLIN ONCOL, V27, P4656, DOI 10.1200/JCO.2009.22.8510
   Rinzivillo M, 2018, PANCREATOLOGY, V18, P198, DOI 10.1016/j.pan.2018.01.005
   Shah H, 2018, NATL COMPREHENSIVE C
   Spada F, 2016, NEUROENDOCRINOLOGY, V103, P806, DOI 10.1159/000444087
   Spada F, 2014, J CLIN ONCOL, V32, DOI 10.1200/jco.2014.32.3_suppl.281
   STROSBERG JR, 2016, J CLIN ONCOL S, V34
   Sullivan I, 2017, EUR J CANCER, V75, P259, DOI 10.1016/j.ejca.2016.11.034
   Travis W. D., 2004, TUMOURS LUNG PLEURA
   van Essen M, 2007, EUR J NUCL MED MOL I, V34, P1219, DOI 10.1007/s00259-006-0355-4
   Walter T, 2016, LUNG CANCER, V96, P68, DOI 10.1016/j.lungcan.2016.03.018
   Weber MM, 2018, ONCOL RES TREAT, V41, P306, DOI 10.1159/000488996
   Wolin EM, 2015, ONCOLOGIST, V20, P1123, DOI 10.1634/theoncologist.2015-0198
   Yao JC, 2008, J CLIN ONCOL, V26, P3063, DOI 10.1200/JCO.2007.15.4377
   Yao JC, 2008, J CLIN ONCOL, V26, P1316, DOI 10.1200/JCO.2007.13.6374
   Yao JC, 2016, LANCET, V387, P968, DOI 10.1016/S0140-6736(15)00817-X
NR 46
TC 5
Z9 5
U1 0
U2 7
PU LIPPINCOTT WILLIAMS & WILKINS
PI PHILADELPHIA
PA TWO COMMERCE SQ, 2001 MARKET ST, PHILADELPHIA, PA 19103 USA
SN 0959-4973
EI 1473-5741
J9 ANTI-CANCER DRUG
JI Anti-Cancer Drugs
PD AUG
PY 2019
VL 30
IS 7
BP 649
EP 654
DI 10.1097/CAD.0000000000000784
PG 6
WC Oncology; Pharmacology & Pharmacy
WE Science Citation Index Expanded (SCI-EXPANDED)
SC Oncology; Pharmacology & Pharmacy
GA IQ4SW
UT WOS:000480741900001
PM 30896503
DA 2024-01-27
ER

PT J
AU Pasaoglu, E
   Dursun, N
   Ozyalvacli, G
   Hacihasanoglu, E
   Behzatoglu, K
   Calay, O
AF Pasaoglu, Esra
   Dursun, Nevra
   Ozyalvacli, Gulzade
   Hacihasanoglu, Ezgi
   Behzatoglu, Kemal
   Calay, Ozden
TI Comparison of World Health Organization 2000/2004 and World Health
   Organization 2010 classifications for gastrointestinal and pancreatic
   neuroendocrine tumors
SO ANNALS OF DIAGNOSTIC PATHOLOGY
LA English
DT Article
DE Neuroendocrine tumor; Gastrointestinal tract; Pancreas; Classification
ID PROGNOSTIC INDICATORS; PROPOSAL
AB Gastroenteropancreatic neuroendocrine tumors (GEPNETs) were divided into 4 groups based on tumor diameter and stage in World Health Organization (WHO) 2000/2004 classification as well-differentiated endocrine tumor benign (WDETB), well-differentiated endocrine tumor with uncertain behavior (WDETUB), well-differentiated endocrine carcinoma (WDEC), and poorly differentiated endocrine carcinoma (PDEC). World Health Organization 2000/2004 was not widely accepted because of stage-related classification and the category of "uncertain behavior." The European NET Society proposed a grading classification and site-specific staging system in 2010. Gastroenteropancreatic NETs were divided into 3 groups as NET grade 1 (G1), NET grade 2 (G2), and neuroendocrine carcinoma (NEC) grade 3 (G3) based on mitoses and the Ki-67 index. We evaluated 63 GEPNET cases according to both classifications. We compared two classifications and the tumor groups in terms of prognostic parameters (diameter, mitosis, Ki-67 index, angioinvasion, perineural invasion, necrosis, and metastasis) and pathologic stage. All 14 cases diagnosed as PDEC were included in the NEC G3 according to WHO 2010. Seventeen cases were diagnosed as WDETB, 9 as WDETUB, and 23 as WDEC. There was statistically significant difference between these groups in terms of all prognostic parameters except for necrosis, mitosis, Ki-67 index, and grade. All WDETB cases, 89% of WDETUBs, and 87% of WDECs were included in the NET G1. There were 45 cases evaluated as NET G1 and 4 cases as NET G2 according to WHO 2010. Metastasis and perineural invasion were more common in NET G2, no significant differences in other parameters. In conclusion, WHO 2010 is easier to use, whereas WHO 2000/2004 shows higher correlation with prognosis. However, it includes benign and uncertain behavior categories, although small tumors with low proliferative activity can also cause metastases. All GEPNETs should be considered potentially malignant (C) 2015 Elsevier Inc. All rights reserved.
C1 [Pasaoglu, Esra; Dursun, Nevra; Hacihasanoglu, Ezgi; Behzatoglu, Kemal] Istanbul Educ & Res Hosp, Dept Pathol, Istanbul, Turkey.
   [Ozyalvacli, Gulzade] Abant Izzet Baysal Univ, Dept Pathol, Bolu, Turkey.
   [Calay, Ozden] Istanbul Univ, Cerrahpasa Med Fac, Dept Biostat & Med informat, Istanbul, Turkey.
C3 Istanbul Training & Research Hospital; Abant Izzet Baysal University;
   Istanbul University - Cerrahpasa; Istanbul University
RP Pasaoglu, E (corresponding author), Istanbul Egitim Hastanesi, Patol Lab, Istanbul, Turkey.
EM esrapasaoglu@yahoo.com; durnevra@gmail.com; gulzade78@yahoo.com;
   ezgihaci@yahoo.com; kbehzatoglu@hotmail.com; ozden.calay@ctf.edu.tr
RI PAŞAOĞLU, ESRA/IQS-6973-2023; Hacihasanoglu, Ezgi/U-5919-2018; Calay,
   Özden/AAC-9254-2021
OI PAŞAOĞLU, ESRA/0000-0001-8967-9061; Hacihasanoglu,
   Ezgi/0000-0002-6661-1002; 
CR Alexiev BA, 2007, DIAGN PATHOL, V2, DOI 10.1186/1746-1596-2-28
   [Anonymous], 2010, WHO CLASSIFICATION T
   [Anonymous], 2004, PATHOLOGY GENETICS T
   Dolcetta-Capuzzo A, 2013, CANCER-AM CANCER SOC, V119, P36, DOI 10.1002/cncr.27716
   Edge SB, 2010, ANN SURG ONCOL, V17, P1471, DOI 10.1245/s10434-010-0985-4
   Foltyn W, 2012, ENDOKRYNOL POL, V63, P362
   Graeme-Cook F, 2009, SURG PATHOLOGY GI TR, P653
   Hochwald SN, 2002, J CLIN ONCOL, V20, P2633, DOI 10.1200/JCO.2002.10.030
   Karakus E, 2014, TURK J GASTROENTEROL, V25, P81, DOI 10.5152/tjg.2014.6579
   Kawahara M, 2002, EUR J SURG ONCOL, V28, P140, DOI 10.1053/ejso.2001.1229
   KEY G, 1993, LAB INVEST, V68, P629
   Klöppel G, 2007, VIRCHOWS ARCH, V451, pS9, DOI 10.1007/s00428-007-04961-0
   Klöppel G, 2007, VIRCHOWS ARCH, V451, pS3, DOI 10.1007/s00428-007-0462-z
   Kloppel G, 2011, ENDOCR RELAT CANC S1, V1, P1
   Lui T, 2013, AM J SURG PATHOL, V37, P853
   MCCORMICK D, 1993, HISTOPATHOLOGY, V22, P355, DOI 10.1111/j.1365-2559.1993.tb00135.x
   Niederle MB, 2010, ENDOCR-RELAT CANCER, V17, P909, DOI 10.1677/ERC-10-0152
   Rindi G, 2007, VIRCHOWS ARCH, V451, P757, DOI 10.1007/s00428-007-0452-1
   Rindi G, 2006, VIRCHOWS ARCH, V449, P395, DOI 10.1007/s00428-006-0250-1
   Rindi G, 2004, NEUROENDOCRINOLOGY S, V1, P12
   Rorstad O, 2005, J SURG ONCOL, V89, P151, DOI 10.1002/jso.20179
   Soga J, 2005, CANCER-AM CANCER SOC, V103, P1587, DOI 10.1002/cncr.20939
   Sökmensüer C, 2001, HEPATO-GASTROENTEROL, V48, P720
   Solcia E, 1999, ANN ONCOL, V10, pS9, DOI 10.1093/annonc/10.suppl_2.S9
   Solcia E, 2000, WHO INT HISTOLOGICAL
   Strosberg J, 2009, HUM PATHOL, V40, P1262, DOI 10.1016/j.humpath.2009.01.010
   Volante M, 2013, AM J SURG PATHOL, V37, P606, DOI 10.1097/PAS.0b013e318275d1d7
   Yamaguchi T, 2013, DIAGN PATHOL, V8, DOI 10.1186/1746-1596-8-65
NR 28
TC 32
Z9 34
U1 0
U2 11
PU ELSEVIER SCIENCE INC
PI NEW YORK
PA STE 800, 230 PARK AVE, NEW YORK, NY 10169 USA
SN 1092-9134
EI 1532-8198
J9 ANN DIAGN PATHOL
JI Ann. Diagn. Pathol.
PD APR
PY 2015
VL 19
IS 2
BP 81
EP 87
DI 10.1016/j.anndiagpath.2015.01.001
PG 7
WC Pathology
WE Science Citation Index Expanded (SCI-EXPANDED)
SC Pathology
GA CE4NY
UT WOS:000351808500008
PM 25702616
DA 2024-01-27
ER

PT J
AU Balthazar, P
   Shinagare, AB
   Tirumani, SH
   Jagannathan, JP
   Ramaiya, NH
   Khorasani, R
AF Balthazar, Patricia
   Shinagare, Atul B.
   Tirumani, Sree Harsha
   Jagannathan, Jyothi P.
   Ramaiya, Nikhil H.
   Khorasani, Ramin
TI Gastroenteropancreatic neuroendocrine tumors: impact of consistent
   contrast agent selection on radiologists' confidence in hepatic lesion
   assessment on restaging MRIs
SO ABDOMINAL RADIOLOGY
LA English
DT Article
DE MRI; Liver metastasis; Neuroendocrine tumor; Gadoxetate disodium;
   Hepatocyte-specific contrast agent; Extracellular contrast agent
ID RESPONSE EVALUATION CRITERIA; LIVER METASTASES
AB Purpose: To evaluate the impact of contrast agent selection on radiologists' confidence in assessing liver lesions on follow-up magnetic resonance imaging (MRI) studies in patients with neuroendocrine tumors.
   Methods: This Institutional Review Board-approved, retrospective study performed at a tertiary cancer center and a quaternary care urban academic hospital included all 694 follow-up abdominal MRI studies from 179 patients with gastroenteropancreatic neuroendocrine tumor performed from 01/01/2010 to 05/31/2015. Primary outcome measure was radiologists' confidence in assessing liver lesions on follow-up MRI. MRI reports were reviewed to abstract radiologists' confidence, classified as "equivocal" if any equivocal connotation (mention of limitation due to differences in contrast agent or follow-up recommendation with specific contrast agent) was present; or "unequivocal" if a precise, confident comparison to prior was documented without the use of ambiguous terms. A fellowship-trained radiologist separately evaluated 100 randomly selected reports and images to calculate interobserver agreement with the report classification (equivocal vs. unequivocal) and with the original MRI report, respectively. Chi-square test was used to compare the proportion of equivocal reports when "same" or "different" contrast agent was used for successive examinations.
   Results: Rates of equivocal reports were higher when different contrast agents were used for successive examinations compared to examinations with same contrast agent (13.2% [21/159] vs. 1.8% [10/535]; p < 0.0001). There was very good interobserver agreement for assessment of radiologist confidence (kappa = 0.92 for report review, kappa = 0.82 for image review).
   Conclusions: Consistent use of contrast agent for followup MRIs allows more confident assessment of liver lesions in patients with neuroendocrine tumors.
C1 [Balthazar, Patricia; Shinagare, Atul B.; Khorasani, Ramin] Brigham & Womens Hosp, Dept Radiol, Ctr Evidence Based Imaging, 75 Francis St, Boston, MA 02115 USA.
   [Shinagare, Atul B.; Jagannathan, Jyothi P.; Ramaiya, Nikhil H.] Dana Farber Canc Inst, Dept Imaging, 450 Brookline Ave, Boston, MA 02115 USA.
   [Shinagare, Atul B.; Tirumani, Sree Harsha; Khorasani, Ramin] Harvard Med Sch, Brigham & Womens Hosp, Dept Radiol, Boston, MA 02115 USA.
C3 Harvard University; Brigham & Women's Hospital; Harvard University;
   Dana-Farber Cancer Institute; Harvard University; Harvard Medical
   School; Brigham & Women's Hospital
RP Shinagare, AB (corresponding author), Brigham & Womens Hosp, Dept Radiol, Ctr Evidence Based Imaging, 75 Francis St, Boston, MA 02115 USA.; Shinagare, AB (corresponding author), Dana Farber Canc Inst, Dept Imaging, 450 Brookline Ave, Boston, MA 02115 USA.; Shinagare, AB (corresponding author), Harvard Med Sch, Brigham & Womens Hosp, Dept Radiol, Boston, MA 02115 USA.
EM ashinagare@partners.org
RI Khorasani, Ramin/AAM-8526-2021
OI Khorasani, Ramin/0000-0002-2681-3574; Balthazar,
   Patricia/0000-0002-5283-5232
CR [Anonymous], 1990, PRACTICAL STAT MED R
   Botea F, 2010, UPDATES SURG-ITALY, V62, P21, DOI 10.1007/s13304-010-0004-0
   Davenport MS, 2013, RADIOLOGY, V266, P452, DOI 10.1148/radiol.12120826
   Eisenhauer EA, 2009, EUR J CANCER, V45, P228, DOI 10.1016/j.ejca.2008.10.026
   Farley HA, 2016, SURG ONCOL CLIN N AM, V25, P217, DOI 10.1016/j.soc.2015.08.010
   Geramizadeh B, 2016, HEPAT MON, V16, DOI 10.5812/hepatmon.37293
   Guglielmo FF, 2014, RADIOL CLIN N AM, V52, P637, DOI 10.1016/j.rcl.2014.02.004
   Karademir I, 2016, ACAD RADIOL, V23, P132, DOI 10.1016/j.acra.2015.09.002
   Karaosmanoglu AD, 2016, SEMIN ULTRASOUND CT, V37, P533, DOI 10.1053/j.sult.2016.08.005
   Kunz PL, 2013, PANCREAS, V42, P557, DOI 10.1097/MPA.0b013e31828e34a4
   Luersen GF, 2016, J COMPUT ASSIST TOMO, V40, P717, DOI 10.1097/RCT.0000000000000425
   Neri E, 2016, EUR RADIOL, V26, P921, DOI 10.1007/s00330-015-3900-3
   Van Beers BE, 2012, J HEPATOL, V57, P421, DOI 10.1016/j.jhep.2012.01.031
NR 13
TC 8
Z9 8
U1 0
U2 2
PU SPRINGER
PI NEW YORK
PA 233 SPRING ST, NEW YORK, NY 10013 USA
SN 2366-004X
EI 2366-0058
J9 ABDOM RADIOL
JI Abdom. Radiol.
PD JUN
PY 2018
VL 43
IS 6
BP 1386
EP 1392
DI 10.1007/s00261-017-1302-5
PG 7
WC Radiology, Nuclear Medicine & Medical Imaging
WE Science Citation Index Expanded (SCI-EXPANDED)
SC Radiology, Nuclear Medicine & Medical Imaging
GA GF0SZ
UT WOS:000431642700013
PM 28840281
DA 2024-01-27
ER

PT J
AU Niederhuber, JE
   Fojo, T
AF Niederhuber, John E.
   Fojo, Tito
TI Treatment of metastatic disease in patients with neuroendocrine tumors
SO SURGICAL ONCOLOGY CLINICS OF NORTH AMERICA
LA English
DT Article
ID HEPATIC ARTERIAL CHEMOEMBOLIZATION; ISLET-CELL-CARCINOMA; TARGETED
   RADIONUCLIDE THERAPY; LIVER METASTASES; PHASE-II; ANTITUMOR-ACTIVITY;
   ENDOCRINE TUMORS; BONE METASTASES; RADIOFREQUENCY ABLATION; OCTREOTIDE
   ACETATE
AB Gastroenteropancreatic neuroendocrine tumors (GENTs) comprise a heterogeneous group of relatively uncommon neoplasms with a yearly incidence rate of 1.2 to 3.0 per 100,000 population. These tumors share numerous histologic and biologic features, allowing their consideration as a common entity. They are postulated to arise from neuroendocrine cells, but most are not from neural crest origin. Their predominant site of origin is the gastrointestinal tract, where most involve the small intestine and appendix, but are also found in the adrenal medulla, bronchopulmonary system, pancreas, thyroid, parathyroid, and paraganglia cells. A common feature is their often indolent course, but some tumors are poorly differentiated and behave aggressively. This article addresses the surgical management of endocrine malignancies and the treatment of metastatic disease in patients with neuroendocrine tumors.
C1 NCI, Med Oncol Branch & Affiliates, Bethesda, MD 20892 USA.
C3 National Institutes of Health (NIH) - USA; NIH National Cancer Institute
   (NCI)
RP Niederhuber, JE (corresponding author), NCI, Med Oncol Branch & Affiliates, 31 Ctr Dr,Room 11A48, Bethesda, MD 20892 USA.
EM niederj@mail.nih.gov
CR Ahlman H, 1996, WORLD J SURG, V20, P196, DOI 10.1007/s002689900030
   Ansell SM, 2001, CANCER-AM CANCER SOC, V91, P1543, DOI 10.1002/1097-0142(20010415)91:8<1543::AID-CNCR1163>3.0.CO;2-N
   Bajetta E, 1998, CANCER-AM CANCER SOC, V83, P372, DOI 10.1002/(SICI)1097-0142(19980715)83:2<372::AID-CNCR23>3.0.CO;2-P
   BAKER J, 2002, P AN M AM SOC CLIN, V21, P662
   Baum R., 2004, ONKOLOGE, V10, P1098, DOI [10.1007/s00761-004-0771-7, DOI 10.1007/S00761-004-0771-7]
   Baum RP, 2004, EUR J NUCL MED MOL I, V31, pS238
   Berber E, 2002, WORLD J SURG, V26, P985, DOI 10.1007/s00268-002-6629-5
   BETHGE N, 1981, HORM METAB RES, V13, P709, DOI 10.1055/s-2007-1019383
   BILCHICK AJ, 2000, ARCH SURG-CHICAGO, V122, P1147
   Blonski WC, 2005, WORLD J GASTROENTERO, V11, P7676, DOI 10.3748/wjg.v11.i48.7676
   Bodei L, 2003, EUR J NUCL MED MOL I, V30, P207, DOI 10.1007/s00259-002-1023-y
   BRINER U, 1982, LIFE SCI, V31, P1133
   BRODER LE, 1973, ANN INTERN MED, V79, P108, DOI 10.7326/0003-4819-79-1-108
   BUKOWSKI RM, 1992, J CLIN ONCOL, V10, P1914, DOI 10.1200/JCO.1992.10.12.1914
   BUSCAIL L, 2002, ANN ENDOCRINOLOGIE 3, V63
   CARR K, 2003, P AN M AM SOC CLIN, V22, P4124
   Cheng PNM, 1999, CANCER, V86, P944, DOI 10.1002/(SICI)1097-0142(19990915)86:6<944::AID-CNCR8>3.3.CO;2-G
   CLOUSE ME, 1994, DIGESTION, V55, P92, DOI 10.1159/000201208
   de Jong M, 2005, J NUCL MED, V46, p13S
   de Jong M, 2002, SEMIN NUCL MED, V32, P133, DOI 10.1053/snuc.2002.31027
   de Jong M, 2001, J NUCL MED, V42, P1841
   De Jong M, 2001, EUR J NUCL MED, V28, P1026
   Delaunoit T, 2004, EUR J CANCER, V40, P515, DOI 10.1016/j.ejca.2003.09.035
   Della Torre S, 2003, TUMORI J, V89, P111, DOI 10.1177/030089160308900201
   DIACO DS, 1995, AM J SURG, V169, P523, DOI 10.1016/S0002-9610(99)80210-4
   Ducreux M, 2000, AM J GASTROENTEROL, V95, P3276
   ERIKSSON B, 1990, CANCER, V65, P1883, DOI 10.1002/1097-0142(19900501)65:9<1883::AID-CNCR2820650902>3.0.CO;2-3
   Faiss S, 2003, J CLIN ONCOL, V21, P2689, DOI 10.1200/JCO.2003.12.142
   Faivre S, 2006, J CLIN ONCOL, V24, P25, DOI 10.1200/JCO.2005.02.2194
   Fjällskog ML, 2002, MED ONCOL, V19, P35, DOI 10.1385/MO:19:1:35
   Fjällskog MLH, 2003, CLIN CANCER RES, V9, P1469
   Fjällskog MLH, 2001, CANCER, V92, P1101, DOI 10.1002/1097-0142(20010901)92:5<1101::AID-CNCR1426>3.0.CO;2-V
   FONTAINE J, 1979, FED PROC, V38, P2289
   Frank M, 1999, AM J GASTROENTEROL, V94, P1381, DOI 10.1016/S0002-9270(99)00146-X
   Garland J, 2003, ALIMENT PHARM THER, V17, P437, DOI 10.1046/j.1365-2036.2003.01420.x
   Gibril F, 1998, J CLIN ONCOL, V16, P1040, DOI 10.1200/JCO.1998.16.3.1040
   Giovannini M, 2002, SEMIN ONCOL, V29, P192, DOI 10.1053/sonc.2002.31677
   Hellman P, 2002, WORLD J SURG, V26, P1052, DOI 10.1007/s00268-002-6663-3
   Imtiaz KE, 2000, CLIN ENDOCRINOL, V53, P755, DOI 10.1046/j.1365-2265.2000.01126.x
   Kölby L, 2003, BRIT J SURG, V90, P687, DOI 10.1002/bjs.4149
   Kouvaraki MA, 2004, J CLIN ONCOL, V22, P4762, DOI 10.1200/JCO.2004.04.024
   Kowalski Jorg, 2003, Mol Imaging Biol, V5, P42, DOI 10.1016/S1536-1632(03)00038-6
   Kulke MH, 2006, J CLIN ONCOL, V24, P401, DOI 10.1200/JCO.2005.03.6046
   Kwekkeboom DJ, 2003, EUR J NUCL MED MOL I, V30, P417, DOI 10.1007/s00259-002-1050-8
   KWEKKEBOOM KF, 2003, EUR J NUCL MED MO S2, V30, pS231
   LEBTAHI R, 2001, BRIT J SURG, V88, P31
   Leong WL, 2002, J SURG ONCOL, V79, P180, DOI 10.1002/jso.10062
   LIVRAGHI T, 1993, Z GASTROENTEROL, V31, P260
   Maiuri F, 2004, J NEURO-ONCOL, V66, P327, DOI 10.1023/B:NEON.0000014517.56866.bc
   MAVLIGIT GM, 1993, CANCER, V72, P375, DOI 10.1002/1097-0142(19930715)72:2<375::AID-CNCR2820720211>3.0.CO;2-D
   Meijer WG, 2003, J NUCL MED, V44, P184
   Mitry E, 1999, BRIT J CANCER, V81, P1351, DOI 10.1038/sj.bjc.6690325
   MOERTEL CG, 1992, NEW ENGL J MED, V326, P519, DOI 10.1056/NEJM199202203260804
   MOERTEL CG, 1987, J CLIN ONCOL, V5, P1503
   MOERTEL CG, 1980, NEW ENGL J MED, V303, P1189, DOI 10.1056/NEJM198011203032101
   MOERTEL CG, 1991, CANCER, V68, P227, DOI 10.1002/1097-0142(19910715)68:2<227::AID-CNCR2820680202>3.0.CO;2-I
   Moreau JP, 1996, METABOLISM, V45, P24, DOI 10.1016/S0026-0495(96)90074-8
   Norton JA, 2005, BEST PRACT RES CL GA, V19, P577, DOI 10.1016/j.bpg.2005.04.003
   O'Toole D, 2000, CANCER, V88, P770, DOI 10.1002/(SICI)1097-0142(20000215)88:4<770::AID-CNCR6>3.0.CO;2-0
   O'Toole D, 2003, ENDOCR-RELAT CANCER, V10, P463, DOI 10.1677/erc.0.0100463
   O'Toole Dermot, 2004, Neuroendocrinology, V80 Suppl 1, P79, DOI 10.1159/000080747
   O'Toole Dermot, 2002, Rev Prat, V52, P1546
   Öberg K, 2005, BEST PRACT RES CL GA, V19, P753, DOI 10.1016/j.bpg.2005.06.002
   Öberg K, 2004, ANN ONCOL, V15, P293, DOI 10.1093/annonc/mdh942
   Otte A, 1999, EUR J NUCL MED, V26, P1439, DOI 10.1007/s002590050476
   Patel YC, 1999, FRONT NEUROENDOCRIN, V20, P157, DOI 10.1006/frne.1999.0183
   Plöckinger U, 2005, BEST PRACT RES CL GA, V19, P553, DOI 10.1016/j.bpg.2005.02.013
   Ramage JK, 2005, GUT, V54, DOI 10.1136/gut.2004.053314
   Rivera E, 1998, AM J CLIN ONCOL-CANC, V21, P36, DOI 10.1097/00000421-199802000-00008
   Roche A, 2003, EUR RADIOL, V13, P136, DOI 10.1007/s00330-002-1558-0
   RUSZNIEWSKI P, 1993, CANCER, V71, P2624, DOI 10.1002/1097-0142(19930415)71:8<2624::AID-CNCR2820710830>3.0.CO;2-B
   Ruszniewski P, 2000, DIGESTION, V62, P79, DOI 10.1159/000051860
   Seifert JK, 1998, SEMIN SURG ONCOL, V14, P175, DOI 10.1002/(SICI)1098-2388(199803)14:2<175::AID-SSU10>3.3.CO;2-T
   Shah T, 2005, BEST PRACT RES CL GA, V19, P617, DOI 10.1016/j.bpg.2005.02.012
   SHOJAMANESH H, 2002, CANCER, V24, P331
   Siperstein AE, 1997, SURGERY, V122, P1147, DOI 10.1016/S0039-6060(97)90221-X
   Siperstein AE, 2001, WORLD J SURG, V25, P693, DOI 10.1007/s00268-001-0015-6
   STEVENS MFG, 1987, CANCER RES, V47, P5846
   Teunissen JJM, 2005, BEST PRACT RES CL GA, V19, P595, DOI 10.1016/j.bpg.2005.04.001
   THERASSE E, 1993, RADIOLOGY, V189, P541, DOI 10.1148/radiology.189.2.7692465
   VALKEMA R, 2003, EUR J NUCL MED MO S2, V30, pS232
   Virgolini I, 2002, SEMIN NUCL MED, V32, P148, DOI 10.1053/snuc.2002.31565
   Waldherr C, 2002, J NUCL MED, V43, P610
   Waldherr C, 2001, ANN ONCOL, V12, P941, DOI 10.1023/A:1011160913619
   WALDHERR C, 2002, EUR J NUCL MED, V29, pS100
   Yeh ETH, 2004, CIRCULATION, V109, P3122, DOI 10.1161/01.CIR.0000133187.74800.B9
   Zuetenhorst JM, 2002, NUCL MED COMMUN, V23, P735, DOI 10.1097/00006231-200208000-00006
NR 87
TC 11
Z9 12
U1 2
U2 2
PU W B SAUNDERS CO-ELSEVIER INC
PI PHILADELPHIA
PA 1600 JOHN F KENNEDY BOULEVARD, STE 1800, PHILADELPHIA, PA 19103-2899 USA
SN 1055-3207
EI 1558-5042
J9 SURG ONCOL CLIN N AM
JI Surg. Oncol. Clin. N. Am.
PD JUL
PY 2006
VL 15
IS 3
BP 511
EP +
DI 10.1016/j.soc.2006.05.004
PG 24
WC Oncology; Surgery
WE Science Citation Index Expanded (SCI-EXPANDED)
SC Oncology; Surgery
GA 101RL
UT WOS:000241758000006
PM 16882495
DA 2024-01-27
ER

PT J
AU Kamp, K
   Damhuis, RAM
   Feelders, RA
   de Herder, WW
AF Kamp, Kimberly
   Damhuis, Ronald A. M.
   Feelders, Richard A.
   de Herder, Wouter W.
TI Occurrence of second primary malignancies in patients with
   neuroendocrine tumors of the digestive tract and pancreas
SO ENDOCRINE-RELATED CANCER
LA English
DT Article
ID ENDOCRINE TUMORS; CARCINOID-TUMORS; CELL-CARCINOMA; GRADING SYSTEM;
   EPIDEMIOLOGY; PROGNOSIS; CANCERS; RISK
AB An increased association between neuroendocrine tumors of the gastrointestinal tract and pancreas (GEP-NET) and other second primary malignancies has been suggested. We determined whether there is indeed an increased risk for second primary malignancies in GEP-NET patients compared with an age-and sex-matched control group of patients with identical malignancies. The series comprised 243 men and 216 women, diagnosed with a GEP-NET between 2000 and 2009 in a tertiary referral center. The timeline, before-at-after diagnosis, and the type of other malignancies were studied using person-year methodology. Poisson distributions were used for testing statistical significance. All data were cross-checked with the Dutch National Cancer Registry. Out of 459 patients with GEP-NET, 67 (13.7%) had a second primary cancer diagnosis: 25 previous cancers (5.4%), 13 synchronous cancers (2.8%), and 29 metachronous cancers (6.3%). The most common types of second primary cancer were breast cancer (n=10), colorectal cancer (n=8), melanoma (n=6), and prostate cancer (n=5). The number of patients with a cancer history was lower than expected, although not significant (n=25 vs n=34.5). The diagnosis of synchronous cancers, mainly colorectal tumors, was higher than expected (n=13 vs n=6.1, P<0.05). Metachronous tumors occurred as frequent as expected (n=29 vs n=25.2, NS). In conclusion, our results are in contrast to previous studies and demonstrate that only the occurrence of synchronous second primary malignancies, mainly colorectal cancers, is increased in GEP-NET patients compared with the general population. Endocrine-Related Cancer (2012) 19 95-99
C1 [Kamp, Kimberly; Feelders, Richard A.; de Herder, Wouter W.] Erasmus MC, Endocrinol Sect, Dept Internal Med, NL-3015 CE Rotterdam, Netherlands.
   [Damhuis, Ronald A. M.] Comprehens Canc Ctr Netherlands, Rotterdam, Netherlands.
C3 Erasmus University Rotterdam; Erasmus MC
RP de Herder, WW (corresponding author), Erasmus MC, Endocrinol Sect, Dept Internal Med, S Gravendijkwal 230, NL-3015 CE Rotterdam, Netherlands.
EM w.w.deherder@erasmusmc.nl
RI de+Herder, Wouter/AAN-8429-2021; w, d/JVN-4153-2024; Wu,
   Di/JAD-1494-2023
CR Breslow NE, 1987, STAT METHODS CANC RE, VII
   Bzhalava D, 2011, BRIT J CANCER, V104, P178, DOI 10.1038/sj.bjc.6605989
   Cote ML, 2006, LUNG CANCER, V52, P273, DOI 10.1016/j.lungcan.2006.02.004
   GERSTLE JT, 1995, J AM COLL SURGEONS, V180, P427
   Habal N, 2000, J SURG ONCOL, V75, P301
   Halfdanarson TR, 2008, ANN ONCOL, V19, P1727, DOI 10.1093/annonc/mdn351
   Halfdanarson TR, 2008, ENDOCR-RELAT CANCER, V15, P409, DOI 10.1677/ERC-07-0221
   Kaae J, 2010, JNCI-J NATL CANCER I, V102, P793, DOI 10.1093/jnci/djq120
   Lawrence B, 2011, ENDOCRIN METAB CLIN, V40, P1, DOI 10.1016/j.ecl.2010.12.005
   Li AFY, 2008, CANCER-AM CANCER SOC, V112, P274, DOI 10.1002/cncr.23159
   Modlin IM, 2008, LANCET ONCOL, V9, P61, DOI 10.1016/S1470-2045(07)70410-2
   Niederle MB, 2010, ENDOCR-RELAT CANCER, V17, P909, DOI 10.1677/ERC-10-0152
   Rindi G, 2007, VIRCHOWS ARCH, V451, P757, DOI 10.1007/s00428-007-0452-1
   Rindi G, 2006, VIRCHOWS ARCH, V449, P395, DOI 10.1007/s00428-006-0250-1
   SCHNEIDER C, 1995, CHIRURG, V66, P607
   Tulinius H, 1992, APMIS Suppl, V31, P1
   Yao JC, 2008, J CLIN ONCOL, V26, P3063, DOI 10.1200/JCO.2007.15.4377
   Yao JC, 2007, ANN SURG ONCOL, V14, P3492, DOI 10.1245/s10434-007-9566-6
   Zar N, 2008, EUR J CANCER, V44, P718, DOI 10.1016/j.ejca.2007.12.003
NR 19
TC 40
Z9 42
U1 0
U2 2
PU BIOSCIENTIFICA LTD
PI BRISTOL
PA EURO HOUSE, 22 APEX COURT WOODLANDS, BRADLEY STOKE, BRISTOL BS32 4JT,
   ENGLAND
SN 1351-0088
EI 1479-6821
J9 ENDOCR-RELAT CANCER
JI Endocr.-Relat. Cancer
PD FEB
PY 2012
VL 19
IS 1
BP 95
EP 99
DI 10.1530/ERC-11-0315
PG 5
WC Oncology; Endocrinology & Metabolism
WE Science Citation Index Expanded (SCI-EXPANDED)
SC Oncology; Endocrinology & Metabolism
GA 930NW
UT WOS:000303147100015
PM 22194442
OA Bronze
DA 2024-01-27
ER

PT J
AU Varghese, DG
   Del Rivero, J
   Bergsland, E
AF Varghese, Diana Grace
   Del Rivero, Jaydira
   Bergsland, Emily
TI Grade Progression and Intrapatient Tumor Heterogeneity as Potential
   Contributors to Resistance in Gastroenteropancreatic Neuroendocrine
   Tumors
SO CANCERS
LA English
DT Review
DE gastroenteropancreatic (GEP) neuroendocrine neoplasm (NEN); grade;
   neuroendocrine tumor (NET); differentiation; heterogeneity; grade
   progression; grade migration; neuroendocrine carcinoma; Ki-67 index
ID CLINICAL-PRACTICE GUIDELINES; FINE-NEEDLE-ASPIRATION; KI67 LABELING
   INDEX; CLINICOPATHOLOGICAL HETEROGENEITY; GASTROINTESTINAL-TRACT;
   PROGNOSTIC-FACTORS; F-18-FDG PET/CT; PATIENTS PTS; PHASE-II; NEOPLASMS
AB Simple Summary Neuroendocrine neoplasms (NENs) have a varied biology. While well-differentiated neuroendocrine tumors (NETs) typically demonstrate indolent behavior, a subset of these tumors exhibits rapid growth, and eventual resistance to various treatments over time is the rule. We discuss intratumoral heterogeneity as a potential contributor to tumor progression and treatment resistance in these tumors. Clinicians should be aware of the potential for intratumoral heterogeneity, including variable somatostatin receptor (SSTR) expression, molecular alterations, Ki67 indices, and grade progression over time. Histopathologic heterogeneity can exist at baseline within primary tumors, metastases, or between a primary tumor and synchronous metastases. In addition, some NETs demonstrate increases in Ki67 index and/or grade over the disease course. Apparent reductions in tumor grade over time should be interpreted with caution, considering the potential impact of prior treatment and the biopsy size and site. Future strategies may include incorporation of liquid biopsies, serial tumor biopsies, and imaging techniques to identify the most highly proliferative regions for biopsies (recognizing that a Ki-67 index obtained from a routine FNA or core needle biopsy may not adequately represent the whole tumor). Long term, a better understanding of the mechanisms underlying tumor heterogeneity and resistance to therapy will help guide a personalized approach to patients with GEP-NETs. Gastroenteropancreatic neuroendocrine neoplasms (NENs) are a heterogenous group of tumors that are incurable when metastatic, regardless of grade. The aim of this article is to understand tumor heterogeneity and grade progression as possible contributors to drug resistance in gastroentropancreatic neuroendocrine tumors (GEP-NETs). Heterogeneity has been observed in the genetic, pathological, and imaging features of these tumors at baseline. Diagnostic challenges related to tumor sampling and the potential for changes in grade over time further confound our ability to optimize therapy for patients. A better understanding of NEN biology and tumor heterogeneity at baseline and over time could lead to the development of new therapeutic avenues.
C1 [Varghese, Diana Grace; Del Rivero, Jaydira] NCI, Dev Therapeut Branch, NIH, Bethesda, MD 94158 USA.
   [Bergsland, Emily] Univ Calif San Francisco UCSF, UCSF Helen Diller Family Comprehens Canc Ctr, San Francisco, CA 94158 USA.
   [Bergsland, Emily] Univ Calif San Francisco UCSF, Dept Med, San Francisco, CA 94158 USA.
C3 National Institutes of Health (NIH) - USA; NIH National Cancer Institute
   (NCI); University of California System; University of California San
   Francisco; UCSF Medical Center; UCSF Helen Diller Family Comprehensive
   Cancer Center; University of California System; University of California
   San Francisco
RP Bergsland, E (corresponding author), Univ Calif San Francisco UCSF, UCSF Helen Diller Family Comprehens Canc Ctr, San Francisco, CA 94158 USA.; Bergsland, E (corresponding author), Univ Calif San Francisco UCSF, Dept Med, San Francisco, CA 94158 USA.
EM diana.varghese@nih.gov; jaydira.delrivero@nih.gov;
   emily.bergsland@ucsf.edu
OI bergsland, emily/0000-0001-7754-6552; Del Rivero,
   Jaydira/0000-0001-9710-4030
CR Adnan A, 2022, J NUCL MED TECHNOL, V50, P248, DOI 10.2967/jnmt.121.261998
   Al-Toubah T, 2020, TRANSL GASTROENT HEP, V5, DOI 10.21037/tgh.2019.12.18
   Alese OB, 2019, ONCOLOGIST, V24, P911, DOI 10.1634/theoncologist.2018-0382
   Assi HA, 2021, PANCREAS, V50, P890, DOI 10.1097/MPA.0000000000001841
   Basturk O, 2015, AM J SURG PATHOL, V39, P683, DOI 10.1097/PAS.0000000000000408
   Botling J, 2020, NEUROENDOCRINOLOGY, V110, P891, DOI 10.1159/000504392
   Capdevila J, 2020, ANN ONCOL, V31, pS770, DOI 10.1016/j.annonc.2020.08.1373
   Caplin ME, 2014, NEW ENGL J MED, V371, P224, DOI [10.1056/NEJMoa1316158, 10.1056/NEJMc1409757]
   Cetinkaya RB, 2014, SCAND J GASTROENTERO, V49, P734, DOI 10.3109/00365521.2014.903432
   Chan DL, 2023, BRIT J CANCER, V128, P549, DOI 10.1038/s41416-022-02061-5
   Chan DL, 2018, ANN SURG ONCOL, V25, P1768, DOI 10.1245/s10434-018-6433-6
   Chan DLH, 2017, THERANOSTICS, V7, P1149, DOI 10.7150/thno.18068
   Chung YR, 2016, J PATHOL TRANSL MED, V50, P129, DOI 10.4132/jptm.2015.12.24
   Coriat R, 2016, ONCOLOGIST, V21, P1191, DOI 10.1634/theoncologist.2015-0476
   Dasari A, 2018, CANCER-AM CANCER SOC, V124, P807, DOI 10.1002/cncr.31124
   Dasari A, 2017, JAMA ONCOL, V3, P1335, DOI 10.1001/jamaoncol.2017.0589
   de Hosson LD, 2019, CLIN NUCL MED, V44, P612, DOI 10.1097/RLU.0000000000002640
   Dong BJ, 2020, COMMUN BIOL, V3, DOI 10.1038/s42003-020-01476-1
   Elvebakken H, 2021, NEUROENDOCRINOLOGY, V111, P883, DOI 10.1159/000511905
   Eusebi LH, 2019, ENDOSC INT OPEN, V7, pE1393, DOI 10.1055/a-0967-4684
   Fujimori N, 2016, SCAND J GASTROENTERO, V51, P245, DOI 10.3109/00365521.2015.1083050
   Graf J, 2020, EUR J NUCL MED MOL I, V47, P881, DOI 10.1007/s00259-019-04439-9
   Grillo F, 2016, NEUROENDOCRINOLOGY, V103, P452, DOI 10.1159/000439434
   Heetfeld M, 2015, ENDOCR-RELAT CANCER, V22, P657, DOI 10.1530/ERC-15-0119
   Hope TA, 2022, J CLIN ONCOL, V40, P2818, DOI 10.1200/JCO.22.00176
   Ireland AS, 2020, CANCER CELL, V38, P60, DOI 10.1016/j.ccell.2020.05.001
   Jesinghaus M, 2022, CANCERS, V14, DOI 10.3390/cancers14163963
   Kasajima A, 2022, VIRCHOWS ARCH, V480, P359, DOI 10.1007/s00428-021-03202-6
   Kayani I, 2008, CANCER-AM CANCER SOC, V112, P2447, DOI 10.1002/cncr.23469
   Keck KJ, 2017, ANN SURG ONCOL, V24, P2206, DOI 10.1245/s10434-017-5899-y
   Kennedy AS, 2016, HEMATOL ONCOL CLIN N, V30, P193, DOI 10.1016/j.hoc.2015.09.010
   Klein O, 2020, CLIN CANCER RES, V26, P4454, DOI 10.1158/1078-0432.CCR-20-0621
   Klöppel G, 2017, VISC MED, V33, P324, DOI 10.1159/000481390
   Kunz PL, 2023, J CLIN ONCOL, V41, P1359, DOI 10.1200/JCO.22.01013
   Larghi A, 2012, GASTROINTEST ENDOSC, V76, P570, DOI 10.1016/j.gie.2012.04.477
   Lee H, 2022, ACAD RADIOL, V29, P1308, DOI 10.1016/j.acra.2021.10.004
   Leonetti A, 2019, BRIT J CANCER, V121, P725, DOI 10.1038/s41416-019-0573-8
   Lithgow K, 2021, SCI REP-UK, V11, DOI 10.1038/s41598-021-97247-x
   Lloyd R.V., 2017, WHO CLASSIFICATION T
   McGarrah PW, 2020, PANCREAS, V49, P529, DOI 10.1097/MPA.0000000000001529
   McNamara MG, 2022, J CLIN ONCOL, V40
   Merola E, 2022, J NEUROENDOCRINOL, V34, DOI 10.1111/jne.13193
   Milione M, 2017, NEUROENDOCRINOLOGY, V104, P85, DOI 10.1159/000445165
   Nuñez-Valdovinos B, 2018, ONCOLOGIST, V23, P422, DOI 10.1634/theoncologist.2017-0364
   Öberg K, 2012, ANN ONCOL, V23, P124, DOI 10.1093/annonc/mds295
   OBERG K, 1994, ANTI-CANCER DRUG, V5, P503
   Oronsky B, 2017, NEOPLASIA, V19, P991, DOI 10.1016/j.neo.2017.09.002
   Panagiotidis E, 2017, J NUCL MED, V58, P91, DOI 10.2967/jnumed.116.178095
   Panzuto F, 2017, PLOS ONE, V12, DOI 10.1371/journal.pone.0179445
   Patel SP, 2020, CLIN CANCER RES, V26, P2290, DOI 10.1158/1078-0432.CCR-19-3356
   Patel SP, 2021, CANCER-AM CANCER SOC, V127, P3194, DOI 10.1002/cncr.33591
   Pavel M, 2020, ANN ONCOL, V31, P844, DOI 10.1016/j.annonc.2020.03.304
   Pedraza-Arévalo S, 2018, REV ENDOCR METAB DIS, V19, P179, DOI 10.1007/s11154-018-9465-0
   Plöckinger U, 2007, BEST PRACT RES CL EN, V21, P145, DOI 10.1016/j.beem.2007.01.002
   Puccini A, 2020, CLIN CANCER RES, V26, P5943, DOI 10.1158/1078-0432.CCR-20-1804
   Raj N, 2018, JCO PRECIS ONCOL, V2, P1, DOI 10.1200/PO.17.00267
   Raj N, 2017, PANCREAS, V46, P296, DOI 10.1097/MPA.0000000000000735
   Ramirez RA, 2016, ONCOLOGIST, V21, P671, DOI 10.1634/theoncologist.2015-0470
   Raymond E, 2011, NEW ENGL J MED, V364, P501, DOI 10.1056/NEJMoa1003825
   Rindi G, 2006, VIRCHOWS ARCH, V449, P395, DOI 10.1007/s00428-006-0250-1
   Rindi G, 2022, ENDOCR PATHOL, V33, P115, DOI 10.1007/s12022-022-09708-2
   Rinke A, 2017, NEUROENDOCRINOLOGY, V104, P26, DOI 10.1159/000443612
   Rossi RE, 2022, WORLD J GASTROENTERO, V28, DOI 10.3748/wjg.v28.i26.3258
   Scarpa A, 2017, NATURE, V543, P65, DOI 10.1038/nature21063
   Scott AT, 2019, SURGERY, V165, P166, DOI 10.1016/j.surg.2018.04.070
   Shah Manisha H, 2021, J Natl Compr Canc Netw, V19, P839, DOI 10.6004/jnccn.2021.0032
   Shi CJ, 2015, AM J CLIN PATHOL, V143, P398, DOI 10.1309/AJCPQ55SKOCYFZHN
   Shi HY, 2020, DIAGN PATHOL, V15, DOI 10.1186/s13000-020-01030-x
   Shi HY, 2018, BMC ENDOCR DISORD, V18, DOI 10.1186/s12902-018-0274-y
   Singh S, 2014, EJSO-EUR J SURG ONC, V40, P1517, DOI 10.1016/j.ejso.2014.06.016
   Sorbye H, 2013, ANN ONCOL, V24, P152, DOI 10.1093/annonc/mds276
   Sorbye H, 2023, J NEUROENDOCRINOL, V35, DOI 10.1111/jne.13249
   Sorbye H, 2014, CANCER-AM CANCER SOC, V120, P2814, DOI 10.1002/cncr.28721
   Strosberg J, 2017, NEW ENGL J MED, V376, P125, DOI 10.1056/NEJMoa1607427
   Sun FD, 2022, JCO PRECIS ONCOL, V6, DOI 10.1200/PO.22.00009
   Tang LH, 2016, AM J SURG PATHOL, V40, P1192, DOI 10.1097/PAS.0000000000000662
   Tang LH, 2016, CLIN CANCER RES, V22, P1011, DOI 10.1158/1078-0432.CCR-15-0548
   Tang X, 2021, AM J GASTROENTEROL, V116, P844, DOI 10.14309/ajg.0000000000001004
   Vélayoudom-Céphise FL, 2013, ENDOCR-RELAT CANCER, V20, P649, DOI 10.1530/ERC-13-0027
   Venizelos A, 2022, ENDOCR-RELAT CANCER, V29, P1, DOI 10.1530/ERC-21-0152
   Vinayek R, 2014, GLAND SURG, V3, P222, DOI 10.3978/j.issn.2227-684X.2014.07.03
   Vyas M, 2021, AM J SURG PATHOL, V45, P25, DOI 10.1097/PAS.0000000000001602
   Walter D, 2018, SCI REP-UK, V8, DOI 10.1038/s41598-018-22115-0
   Walter T, 2023, LANCET ONCOL, V24, P297, DOI 10.1016/S1470-2045(23)00001-3
   Weynand B, 2014, CYTOPATHOLOGY, V25, P389, DOI 10.1111/cyt.12111
   WHO, 2019, WHO Classification of Digestive System Tumours, V5th ed.
   WHO Classification of Tumours Editorial Board, 2022, WHO CLASS END NEUR T
   Yachida S, 2022, CANCER DISCOV, V12, P692, DOI 10.1158/2159-8290.CD-21-0669
   Yang ZH, 2011, AM J SURG PATHOL, V35, P853, DOI 10.1097/PAS.0b013e31821a0696
   Yao JC, 2016, LANCET, V387, P968, DOI 10.1016/S0140-6736(15)00817-X
   Yao JC, 2011, NEW ENGL J MED, V364, P514, DOI 10.1056/NEJMoa1009290
   Zhang JJ, 2020, J NUCL MED, V61, P1560, DOI 10.2967/jnumed.119.241414
   Zhang M, 2023, MODERN PATHOL, V36, DOI 10.1016/j.modpat.2022.100017
   Zhang PP, 2018, CONTRAST MEDIA MOL I, DOI 10.1155/2018/2340389
   Zhou Y, 2021, INT J BIOL SCI, V17, P3760, DOI 10.7150/ijbs.61717
NR 95
TC 0
Z9 0
U1 1
U2 1
PU MDPI
PI BASEL
PA ST ALBAN-ANLAGE 66, CH-4052 BASEL, SWITZERLAND
EI 2072-6694
J9 CANCERS
JI Cancers
PD JUL
PY 2023
VL 15
IS 14
AR 3712
DI 10.3390/cancers15143712
PG 18
WC Oncology
WE Science Citation Index Expanded (SCI-EXPANDED)
SC Oncology
GA N1XX4
UT WOS:001035035400001
PM 37509373
OA gold, Green Published
DA 2024-01-27
ER

PT J
AU Gococo-Benore, DA
   Kuhlman, J
   Parent, EE
   Sharma, A
   Accurso, J
   Yang, M
   Kendi, AT
   Johnson, G
   Sonbol, MB
   Hobday, T
   Halfdanarson, TR
   Starr, J
AF Gococo-Benore, Denise A.
   Kuhlman, Justin
   Parent, Ephraim E.
   Sharma, Akash
   Accurso, Joseph
   Yang, Ming
   Kendi, Ayse Tuba
   Johnson, Geoff
   Sonbol, Mohamad Bassam
   Hobday, Timothy
   Halfdanarson, Thorvardur R.
   Starr, Jason
TI Evaluation of Hepatotoxicity from Peptide Receptor Radionuclide Therapy
   in Patients with Gastroenteropancreatic Neuroendocrine Tumors and a Very
   High Liver Tumor Burden
SO JOURNAL OF NUCLEAR MEDICINE
LA English
DT Article
DE gastrointestinal; neuroendocrine; peptides; hepatic; neuroendocrine
   tumor; peptide receptor radionuclide therapy
ID LU-177-DOTATATE; TOXICITY
AB The aim of the current study was to describe the risk of hepatotoxicity for patients with gastroenteropancreatic neuroendocrine tumors undergoing peptide receptor radionuclide therapy (PRRT) with a very high liver tumor burden, defined as tumor involving more than 75% of the liver. Methods: We conducted a retrospective analysis of 371 patients who received at least 1 cycle of 177Lu-DOTATATE at Mayo Clinic for advanced gastro-enteropancreatic neuroendocrine tumors. We identified 15 total patients with more than 75% liver involvement on 68Ga-DOTATATE PET/CT and with either a contrast-enhanced abdominal MRI or dual-phase abdomi-nal CT examination. Results: Of the 15 patients with more than 75% liver involvement, 1 experienced hepatotoxicity (i.e., worsening liver enzymes or bilirubin) as defined by the Common Terminology Criteria for Adverse Events, version 5.0. No patients had grade 3-5 hepatotoxicity (i.e., clini-cal signs of liver failure). Conclusion: When considering the risk of liver injury from PRRT due to burden of disease, our data suggest that PRRT may be a safe option in patients with more than 75% liver involvement. Future efforts should be made to determine the safety profile of PRRT in patients with varying degrees of liver involvement.
C1 [Gococo-Benore, Denise A.; Kuhlman, Justin] Mayo Clin, Dept Internal Med, Jacksonville, FL USA.
   [Parent, Ephraim E.; Sharma, Akash; Accurso, Joseph] Mayo Clin, Dept Radiol, Jacksonville, FL USA.
   [Yang, Ming] Mayo Clin, Dept Radiol, Scottsdale, AZ USA.
   [Kendi, Ayse Tuba; Johnson, Geoff] Mayo Clin, Dept Radiol, Rochester, MN USA.
   [Sonbol, Mohamad Bassam] Mayo Clin, Div Hematol Oncol, Phoenix, AZ USA.
   [Hobday, Timothy; Halfdanarson, Thorvardur R.] Mayo Clin, Div Med Oncol, Rochester, MN USA.
   [Starr, Jason] Mayo Clin, Div Hematol Oncol, Jacksonville, FL 32224 USA.
C3 Mayo Clinic; Mayo Clinic; Mayo Clinic; Mayo Clinic Phoenix; Mayo Clinic;
   Mayo Clinic; Mayo Clinic Phoenix; Mayo Clinic; Mayo Clinic
RP Starr, J (corresponding author), Mayo Clin, Div Hematol Oncol, Jacksonville, FL 32224 USA.
EM starr.jason@mayo.edu
RI Sonbol, Mohamad/AAD-1391-2020; Halfdanarson, Thorvardur/AAO-8706-2020
OI Halfdanarson, Thorvardur/0000-0001-8460-1257; Johnson,
   Geoffrey/0000-0002-9781-4072
CR Bergsma H, 2012, BEST PRACT RES CL GA, V26, P867, DOI 10.1016/j.bpg.2013.01.004
   Bodei L, 2008, EUR J NUCL MED MOL I, V35, P1847, DOI 10.1007/s00259-008-0778-1
   Cai W, 2018, CANCER MED-US, V7, P2699, DOI 10.1002/cam4.1507
   Cives M, 2017, CURR ONCOL REP, V19, DOI 10.1007/s11912-017-0567-8
   de Jong M, 2002, SEMIN NUCL MED, V32, P133, DOI 10.1053/snuc.2002.31027
   Demirci E, 2018, NUCL MED COMMUN, V39, P789, DOI 10.1097/MNM.0000000000000874
   Druce MR, 2010, NEUROENDOCRINOLOGY, V91, P1, DOI 10.1159/000227808
   Eshmuminov D, 2022, Ann Surg
   Ezziddin S, 2014, EUR J NUCL MED MOL I, V41, P925, DOI 10.1007/s00259-013-2677-3
   Fröss-Baron K, 2021, NEUROENDOCRINOLOGY, V111, P330, DOI 10.1159/000506746
   Heckert JM, 2020, ONCOLOGIST, V25, P572, DOI 10.1634/theoncologist.2019-0743
   Kamaldeep, 2022, CANCER BIOTHER RADIO, V37, P214, DOI 10.1089/cbr.2021.0340
   Katona BW, 2017, PANCREAS, V46, P1121, DOI 10.1097/MPA.0000000000000919
   Kunz PL, 2013, PANCREAS, V42, P557, DOI 10.1097/MPA.0b013e31828e34a4
   Kwekkeboom DJ, 2005, J CLIN ONCOL, V23, P2754, DOI 10.1200/JCO.2005.08.066
   Löser A, 2018, NUCL MED COMMUN, V39, P236, DOI 10.1097/MNM.0000000000000795
   Marinova M, 2019, EUR J NUCL MED MOL I, V46, P2252, DOI 10.1007/s00259-019-04431-3
   Reubi JC, 2005, J NUCL MED, V46, p67S
   Riff BP, 2015, CLIN NUCL MED, V40, P845, DOI 10.1097/RLU.0000000000000935
   Rindi G, 2018, MODERN PATHOL, V31, P1770, DOI 10.1038/s41379-018-0110-y
   Sabet A, 2013, J NUCL MED, V54, P1857, DOI 10.2967/jnumed.112.119347
   Sansovini M, 2017, EUR J NUCL MED MOL I, V44, P490, DOI 10.1007/s00259-016-3533-z
   Starr JS, 2020, ONCOTARGETS THER, V13, P3545, DOI 10.2147/OTT.S202867
   Strosberg J, 2017, NEW ENGL J MED, V376, P125, DOI 10.1056/NEJMoa1607427
   Strosberg J, 2020, EUR J NUCL MED MOL I, V47, P2372, DOI 10.1007/s00259-020-04709-x
   Thakral P, 2021, BRIT J RADIOL, V94, DOI 10.1259/bjr.20210403
   Thakral P, 2018, BRIT J RADIOL, V91, DOI 10.1259/bjr.20170172
NR 27
TC 1
Z9 1
U1 0
U2 1
PU SOC NUCLEAR MEDICINE INC
PI RESTON
PA 1850 SAMUEL MORSE DR, RESTON, VA 20190-5316 USA
SN 0161-5505
EI 1535-5667
J9 J NUCL MED
JI J. Nucl. Med.
PD JUN 1
PY 2023
VL 64
IS 6
BP 880
EP 884
DI 10.2967/jnumed.122.264533
PG 5
WC Radiology, Nuclear Medicine & Medical Imaging
WE Science Citation Index Expanded (SCI-EXPANDED)
SC Radiology, Nuclear Medicine & Medical Imaging
GA M5SB1
UT WOS:001030803100010
PM 37080760
OA Bronze
DA 2024-01-27
ER

PT J
AU Kong, GC
   Hicks, RJ
AF Kong, Grace
   Hicks, Rodney J.
TI PRRT for higher-grade neuroendocrine neoplasms: What is still
   acceptable?
SO CURRENT OPINION IN PHARMACOLOGY
LA English
DT Article
ID RECEPTOR RADIONUCLIDE THERAPY; ENETS CONSENSUS GUIDELINES;
   SOMATOSTATIN-RECEPTOR; RADIOPEPTIDE THERAPY; PROGNOSTIC-FACTORS; TUMORS;
   G3; NEN; LU-177-OCTREOTATE; LU-177-DOTATATE
AB Peptide receptor radionuclide therapy (PRRT) is a widely accepted treatment for progressive grade 1 and 2 (G1-2) gastroenteropancreatic neuroendocrine tumors (NET). There is increasing evidence that PRRT is effective for selected pa-tients with well-differentiated (WD) G3 NET, which are now separated from neuroendocrine carcinoma (NEC). These preliminary data have led to prospective PRRT trials currently in progress. This article provides an update of the current role of PRRT for patients with WD-G3 NET, highlighting the importance of patient selection based on molecular imaging phenotype, as well as outlining some potential future directions in this field. Upcoming prospective trials will help define the role, sequencing, and optimization of PRRT to improve out-comes of patients with WD-G3 NET.
C1 [Kong, Grace] Peter Maallum Canc Ctr, Dept Mol Imaging & Therapeut Nucl Med, Melbourne, Vic, Australia.
   [Kong, Grace] Univ Melbourne, Sir Peter MacCallum Dept Oncol, Parkville, Vic, Australia.
   [Hicks, Rodney J.] Univ Melbourne, St Vincents Hosp, Dept Med, Melbourne, Australia.
C3 University of Melbourne; Peter Maccallum Cancer Center; University of
   Melbourne; NSW Health; St Vincents Hospital Sydney; St Vincent's
   Hospital Melbourne
RP Hicks, RJ (corresponding author), Univ Melbourne, St Vincents Hosp, Dept Med, Melbourne, Australia.
EM rod.hicks@premit.net.au
OI Hicks, Rodney/0000-0002-0758-0824
CR Ambrosini V, 2021, EUR J CANCER, V146, P56, DOI 10.1016/j.ejca.2021.01.008
   [Anonymous], 2021, National Comprehensive Cancer Network (NCCN) guidelines, Uterine Neoplasms
   Ballal S, 2020, EUR J NUCL MED MOL I, V47, P934, DOI 10.1007/s00259-019-04567-2
   Beauregard JM, 2012, EUR J NUCL MED MOL I, V39, P50, DOI 10.1007/s00259-011-1937-3
   Carideo L, 2019, J CLIN MED, V8, DOI 10.3390/jcm8071032
   Carlsen EA, 2019, ENDOCR-RELAT CANCER, V26, P227, DOI 10.1530/ERC-18-0424
   Chan DLH, 2017, THERANOSTICS, V7, P1149, DOI 10.7150/thno.18068
   Claringbold PG, 2016, NEUROENDOCRINOLOGY, V103, P432, DOI 10.1159/000434723
   Claringbold PG, 2011, EUR J NUCL MED MOL I, V38, P302, DOI 10.1007/s00259-010-1631-x
   Cullinane C, 2020, SCI REP-UK, V10, DOI 10.1038/s41598-020-67199-9
   de Jong M, 2005, J NUCL MED, V46, p13S
   Delpassand ES, 2022, J NUCL MED, V63, P1326, DOI 10.2967/jnumed.121.263230
   Dumont RA, 2015, AM J NUCL MED MOLEC, V5, P46
   Ezziddin S, 2006, J NUCL MED, V47, P223
   Fazio N, 2016, CANCER TREAT REV, V50, P61, DOI 10.1016/j.ctrv.2016.08.006
   Frilling A, 2014, LANCET ONCOL, V15, pE8, DOI 10.1016/S1470-2045(13)70362-0
   Garin E, 2009, J NUCL MED, V50, P858, DOI 10.2967/jnumed.108.057505
   Gleisner KS, 2022, EUR J NUCL MED MOL I, V49, P1778, DOI 10.1007/s00259-022-05727-7
   Heetfeld M, 2015, ENDOCR-RELAT CANCER, V22, P657, DOI 10.1530/ERC-15-0119
   Hicks RJ, 2019, J NUCL MED, V60, P777, DOI 10.2967/jnumed.118.217745
   Hicks RJ, 2017, NEUROENDOCRINOLOGY, V105, P295, DOI 10.1159/000475526
   Hope TA, 2020, J NUCL MED, V61, P222, DOI 10.2967/jnumed.119.240911
   Hubble D, 2010, EUR J NUCL MED MOL I, V37, P1869, DOI 10.1007/s00259-010-1483-4
   Jann H, 2011, CANCER-AM CANCER SOC, V117, P3332, DOI 10.1002/cncr.25855
   Kashyap R, 2015, EUR J NUCL MED MOL I, V42, P176, DOI 10.1007/s00259-014-2906-4
   Kayani I, 2008, CANCER-AM CANCER SOC, V112, P2447, DOI 10.1002/cncr.23469
   Kennedy KR, 2022, CANCER-AM CANCER SOC, V128, P2182, DOI 10.1002/cncr.34191
   Kim C, 2020, J IMMUNOTHER CANCER, P8
   Kong G, 2014, EUR J NUCL MED MOL I, V41, P1831, DOI 10.1007/s00259-014-2788-5
   Kong G, 2019, CURR TREAT OPTION ON, V20, DOI 10.1007/s11864-019-0677-7
   Kong G, 2017, EUR J NUCL MED MOL I, V44, P476, DOI 10.1007/s00259-016-3527-x
   Kong G, 2009, CANCER BIOTHER RADIO, V24, P527, DOI 10.1089/cbr.2009.0644
   Kratochwil C, 2014, EUR J NUCL MED MOL I, V41, P2106, DOI 10.1007/s00259-014-2857-9
   Lawhn-Heath C, 2022, LANCET ONCOL, V23, pE75, DOI 10.1016/S1470-2045(21)00657-4
   Leoncini E, 2017, ENDOCRINE, V58, P368, DOI 10.1007/s12020-017-1273-x
   Milione M, 2017, NEUROENDOCRINOLOGY, V104, P85, DOI 10.1159/000445165
   Nagtegaal ID, 2020, HISTOPATHOLOGY, V76, P182, DOI 10.1111/his.13975
   Navalkissoor S, 2019, NEUROENDOCRINOLOGY, V108, P256, DOI 10.1159/000494760
   Nayak TK, 2007, NUCL MED BIOL, V34, P185, DOI 10.1016/j.nucmedbio.2006.11.006
   Nicolas GP, 2020, ANN ONCOL, V31, pS771
   Nicolini S, 2018, EUR J NUCL MED MOL I, V45, P923, DOI 10.1007/s00259-017-3925-8
   Nonnekens J, 2016, THERANOSTICS, V6, P1821, DOI 10.7150/thno.15311
   Pandit-Taskar N, 2021, J NUCL MED, V62, p60S, DOI 10.2967/jnumed.121.262977
   Panzuto F, 2011, J CLIN ONCOL, V29, P2372, DOI 10.1200/JCO.2010.33.0688
   Parghane RV, 2021, EUR J NUCL MED MOL I, V48, P913, DOI 10.1007/s00259-020-05004-5
   Pavel M, 2020, ANN ONCOL, V31, P844, DOI 10.1016/j.annonc.2020.03.304
   Pavel M, 2016, NEUROENDOCRINOLOGY, V103, P172, DOI 10.1159/000443167
   Perren A, 2017, NEUROENDOCRINOLOGY, V105, P196, DOI 10.1159/000457956
   Shi CJ, 2015, AM J CLIN PATHOL, V143, P398, DOI 10.1309/AJCPQ55SKOCYFZHN
   Sorbye H, 2013, ANN ONCOL, V24, P152, DOI 10.1093/annonc/mds276
   Sorbye H, 2020, ENDOCR-RELAT CANCER, V27, pR67, DOI 10.1530/ERC-19-0400
   Sorbye H, 2018, ENDOCRIN METAB CLIN, V47, P683, DOI 10.1016/j.ecl.2018.05.001
   Strosberg J, 2017, NEW ENGL J MED, V376, P125, DOI 10.1056/NEJMoa1607427
   Strosberg J, 2018, J CLIN ONCOL, V36, P2578, DOI 10.1200/JCO.2018.78.5865
   Strosberg JR, 2021, LANCET ONCOL, V22, P1752, DOI 10.1016/S1470-2045(21)00572-6
   Tang LH, 2016, AM J SURG PATHOL, V40, P1192, DOI 10.1097/PAS.0000000000000662
   Tang LH, 2016, CLIN CANCER RES, V22, P1011, DOI 10.1158/1078-0432.CCR-15-0548
   Thang SP, 2018, EUR J NUCL MED MOL I, V45, P262, DOI 10.1007/s00259-017-3821-2
   van Essen M, 2008, EUR J NUCL MED MOL I, V35, P743, DOI 10.1007/s00259-007-0688-7
   Vélayoudom-Céphise FL, 2013, ENDOCR-RELAT CANCER, V20, P649, DOI 10.1530/ERC-13-0027
   Villard L, 2012, J CLIN ONCOL, V30, P1100, DOI 10.1200/JCO.2011.37.2151
   Violet J, 2019, J NUCL MED, V60, P517, DOI 10.2967/jnumed.118.219352
   Walter T, 2017, EUR J CANCER, V79, P158, DOI 10.1016/j.ejca.2017.04.009
   Waseem N, 2019, J NUCL MED, V60, P882, DOI 10.2967/jnumed.118.217851
   Wild D, 2014, J NUCL MED, V55, P1248, DOI 10.2967/jnumed.114.138834
   Yadav MP, 2022, EUR J NUCL MED MOL I, V49, P1595, DOI 10.1007/s00259-021-05632-5
   Yao JC, 2008, J CLIN ONCOL, V26, P3063, DOI 10.1200/JCO.2007.15.4377
   Zhang JJ, 2019, J NUCL MED, V60, P377, DOI 10.2967/jnumed.118.215848
   Zhang PP, 2018, CONTRAST MEDIA MOL I, DOI 10.1155/2018/2340389
NR 69
TC 3
Z9 3
U1 0
U2 4
PU ELSEVIER SCI LTD
PI OXFORD
PA THE BOULEVARD, LANGFORD LANE, KIDLINGTON, OXFORD OX5 1GB, OXON, ENGLAND
SN 1471-4892
EI 1471-4973
J9 CURR OPIN PHARMACOL
JI Curr. Opin. Pharmacol.
PD DEC
PY 2022
VL 67
AR 102293
DI 10.1016/j.coph.2022.102293
EA OCT 2022
PG 8
WC Pharmacology & Pharmacy
WE Science Citation Index Expanded (SCI-EXPANDED)
SC Pharmacology & Pharmacy
GA 5K9EH
UT WOS:000870021000005
PM 36195008
DA 2024-01-27
ER

PT J
AU van Essen, M
   Krenning, EP
   Kooij, PP
   Bakker, WH
   Feelders, RA
   de Herder, WW
   Wolbers, JG
   Kwekkeboom, DJ
AF van Essen, Martijn
   Krenning, Eric P.
   Kooij, Peter P.
   Bakker, Willem H.
   Feelders, Richard A.
   de Herder, Wouter W.
   Wolbers, John G.
   Kwekkeboom, Dik J.
TI Effects of therapy with
   [<SUP>177</SUP>Lu-DOTA<SUP>0</SUP>,Tyr<SUP>3</SUP>] octreotate in
   patients with paraganglioma, meningioma, small cell lung carcinoma, and
   melanoma
SO JOURNAL OF NUCLEAR MEDICINE
LA English
DT Article
DE Lu-177-octreotate; paraganglioma; meningioma; small cell lung carcinoma;
   melanoma
ID RECEPTOR RADIONUCLIDE THERAPY; SOMATOSTATIN RECEPTORS; PHASE-I; CANCER;
   SCINTIGRAPHY; METAIODOBENZYLGUANIDINE; Y-90-DOTATOC; RADIOTHERAPY;
   ANALOG; TUMORS
AB Therapy using the radiolabeled somatostatin analog [(177)LuDOTA(0),Tyr(3) ]octreotate (Lu-177-octreotate) (DOTA is 1,4,7,10-tetraazacyclododecane-N,N',N",N"'-tetraacetic acid) has been used primarily in gastroenteropancreatic neuroendocrine tumors. Here we present the effects of this therapy in a small number of patients with metastasized or inoperable paragangliomas, meningiomas, small cell lung carcinomas (SCLCs), and melanomas. Methods: Twelve patients with paraganglioma, 5 with meningioma, 3 with SCLC, and 2 with eye melanoma were treated. Three meningiomas were very large and exophytic and all standard treatments had failed. Patients with melanoma had rapidly progressive disease (PD). The intended cumulative dose of Lu-177-octreotate was 22.2-29.6 GBq. Effects of the treatment on tumor size were evaluated using the Southwest Oncology Group criteria. Results: Two of 4 patients with progressive paraganglioma had tumor regression and 1 had stable disease (SD). Of 5 patients with stable paraganglioma, 2 had SD, 2 had PD, and in 1 patient treatment outcome could not be determined. Paraganglioma was stable in 3 patients in whom the disease status at the beginning of therapy was unknown. One of 4 patients with progressive meningioma had SD and 3 patients had PD. One patient with stable meningioma at the beginning of therapy had SD. All patients with SCLC or melanoma died within 5 mo after starting therapy because of tumor progression. Although not statistically significant, a positive trend was found between high uptake on pretherapy somatostatin receptor scintigraphy and treatment outcome. Conclusion: Lu-177-Octreotate can be effective in patients with paraganglioma and meningioma. Response rates are lower than those in patients with gastroenteropancreatic neuroendocrine tumors. Most meningiomas were very large. Further studies are needed to confirm the treatment outcome because of the limited number of patients. Lu-177-Octreotate did not have antitumor effects in patients with small lung carcinoma and melanoma.
C1 Erasmus Univ, Med Ctr, Dept Nucl Med, NL-3015 GD Rotterdam, Netherlands.
   Erasmus Univ, Med Ctr, Dept Internal Med, NL-3015 GD Rotterdam, Netherlands.
   Erasmus Univ, Med Ctr, Dept Neurosurg, NL-3015 GD Rotterdam, Netherlands.
C3 Erasmus University Rotterdam; Erasmus MC; Erasmus University Rotterdam;
   Erasmus MC; Erasmus University Rotterdam; Erasmus MC
RP van Essen, M (corresponding author), Erasmus Univ, Med Ctr, Dept Nucl Med, Dr Molewaterpl 40, NL-3015 GD Rotterdam, Netherlands.
EM m.vanessen@erasmusmc.nl
RI de+Herder, Wouter/AAN-8429-2021; Krenning, Eric/HJI-8911-2023; Wu,
   Di/JAD-1494-2023; w, d/JVN-4153-2024; Krenning, Eric P/L-1064-2013
OI Van Essen, Martijn/0000-0002-2257-1651
CR Ardjomand N, 2003, INVEST OPHTH VIS SCI, V44, P980, DOI 10.1167/iovs.02-0481
   Bodei L, 2004, EUR J NUCL MED MOL I, V31, P1038, DOI 10.1007/s00259-004-1571-4
   Bodei L, 2003, EUR J NUCL MED MOL I, V30, P207, DOI 10.1007/s00259-002-1023-y
   GRAY LH, 1953, BRIT J RADIOL, V26, P638, DOI 10.1259/0007-1285-26-312-638
   GREEN S, 1992, INVEST NEW DRUG, V10, P239, DOI 10.1007/BF00944177
   Klutmann S, 1998, J NUCL MED, V39, P1913
   Kwekkeboom DJ, 2001, EUR J NUCL MED, V28, P1319, DOI 10.1007/s002590100574
   KWEKKEBOOM DJ, 1994, EUR J NUCL MED, V21, P1106
   KWEKKEBOOM DJ, 1993, J NUCL MED, V34, P873
   Kwekkeboom DJ, 2005, J CLIN ONCOL, V23, P2754, DOI 10.1200/JCO.2005.08.066
   Loh KC, 1997, J ENDOCRINOL INVEST, V20, P648, DOI 10.1007/BF03348026
   Lum SS, 2001, WORLD J SURG, V25, P407, DOI 10.1007/s002680020102
   Papotti P, 2000, DIAGN MOL PATHOL, V9, P47, DOI 10.1097/00019606-200003000-00008
   Pless M, 2004, LUNG CANCER-J IASLC, V45, P365, DOI 10.1016/j.lungcan.2004.02.020
   Reisinger I, 1998, J NUCL MED, V39, P224
   Reubi JC, 2000, EUR J NUCL MED, V27, P273, DOI 10.1007/s002590050034
   REUBI JC, 1986, J CLIN ENDOCR METAB, V63, P433, DOI 10.1210/jcem-63-2-433
   Rose B, 2003, CANCER, V98, P239, DOI 10.1002/cncr.11518
   Schmitt A, 2004, J NUCL MED, V45, P1542
   SOULIERES D, 1995, GRAEF ARCH CLIN EXP, V233, P85, DOI 10.1007/BF00241477
   Teunissen JJM, 2005, J NUCL MED, V46, p107S
   Turrisi AT, 1999, NEW ENGL J MED, V340, P265, DOI 10.1056/NEJM199901283400403
   Valkema R, 2002, SEMIN NUCL MED, V32, P110, DOI 10.1053/snuc/2002.31025
   van der Harst E, 2001, J CLIN ENDOCR METAB, V86, P685, DOI 10.1210/jc.86.2.685
NR 24
TC 127
Z9 131
U1 0
U2 4
PU SOC NUCLEAR MEDICINE INC
PI RESTON
PA 1850 SAMUEL MORSE DR, RESTON, VA 20190-5316 USA
SN 0161-5505
EI 1535-5667
J9 J NUCL MED
JI J. Nucl. Med.
PD OCT
PY 2006
VL 47
IS 10
BP 1599
EP 1606
PG 8
WC Radiology, Nuclear Medicine & Medical Imaging
WE Science Citation Index Expanded (SCI-EXPANDED)
SC Radiology, Nuclear Medicine & Medical Imaging
GA 091YM
UT WOS:000241064200013
PM 17015894
DA 2024-01-27
ER

PT J
AU Concors, SJ
   Maxwell, JE
AF Concors, Seth J.
   Maxwell, Jessica E.
TI Neuroendocrine hepatic metastatic disease: the surgeon's perspective
SO ABDOMINAL RADIOLOGY
LA English
DT Article
DE Neuroendocrine tumors; Liver; Metastatic; DOTATATE; Hepatectomy;
   Cytoreduction
ID EMISSION TOMOGRAPHY/COMPUTED TOMOGRAPHY; ENETS CONSENSUS GUIDELINES;
   PROGNOSTIC-FACTORS; SURGICAL-MANAGEMENT; LIVER-TRANSPLANTATION;
   RISK-FACTORS; TUMORS; RESECTION; SURVIVAL; CARE
AB Neuroendocrine tumors are a rare subset of tumors that are increasing in incidence over the last 4 decades. These tumors occur along the gastrointestinal tract and bronchopulmonary tree and frequently metastasize. Up to 90% of patients with gastroenteropancreatic neuroendocrine tumors develop liver metastases (NeLM) during their clinical course. The development of NeLM and their appropriate management has a profound impact on patient morbidity and mortality. Workup of NeLM involves biopsy to define tumor grade, cross-sectional imaging to delineate the distribution and number of metastases, and hormonal studies to determine tumor functionality. Depending on these three factors, a combination of cytoreductive surgery, liver-directed therapies, and medical management-with cytostatic and cytotoxic chemotherapies, is utilized. The multidisciplinary management of patients with NeLM should carefully consider all these factors.
   [GRAPHICS]
   .
C1 [Concors, Seth J.; Maxwell, Jessica E.] MD Anderson Canc Ctr, Dept Surg Oncol, Div Surg, 1515 Holcombe Blvd, Houston, TX 77030 USA.
C3 University of Texas System; UTMD Anderson Cancer Center
RP Maxwell, JE (corresponding author), MD Anderson Canc Ctr, Dept Surg Oncol, Div Surg, 1515 Holcombe Blvd, Houston, TX 77030 USA.
EM JMaxwell@MDAnderson.org
OI Maxwell, Jessica/0000-0002-0394-5988; Concors, Seth/0000-0002-3918-3954
CR Anthony LB, 2010, PANCREAS, V39, P767, DOI 10.1097/MPA.0b013e3181ec1261
   Arnold R, 2008, CLIN GASTROENTEROL H, V6, P820, DOI 10.1016/j.cgh.2008.02.052
   Cai W, 2018, CANCER MED-US, V7, P2699, DOI 10.1002/cam4.1507
   Caplin ME, 2014, NEW ENGL J MED, V371, P224, DOI [10.1056/NEJMoa1316158, 10.1056/NEJMc1409757]
   Castillo JG, 2017, REV ENDOCR METAB DIS, V18, P411, DOI 10.1007/s11154-017-9434-z
   Chen JX, 2018, TRIALS, V19, DOI 10.1186/s13063-018-2782-5
   Cloyd JM, 2018, ANN SURG ONCOL, V25, P1709, DOI 10.1245/s10434-018-6468-8
   Concors SJ, 2020, HPB, V22, P83, DOI 10.1016/j.hpb.2019.05.011
   D'Souza D, 2020, CURR TREAT OPTION ON, V21, DOI 10.1007/s11864-020-00751-x
   Dasari A, 2017, JAMA ONCOL, V3, P1335, DOI 10.1001/jamaoncol.2017.0589
   Ekeblad S, 2008, CLIN CANCER RES, V14, P7798, DOI 10.1158/1078-0432.CCR-08-0734
   Elias D, 2010, ANN SURG, V251, P307, DOI 10.1097/SLA.0b013e3181bdf8cf
   Fairweather M, 2017, ANN SURG ONCOL, V24, P2319, DOI 10.1245/s10434-017-5839-x
   Fan ST, 2015, HPB, V17, P23, DOI 10.1111/hpb.12308
   Fine RL, 2014, J CLIN ONCOL, V32, DOI 10.1200/jco.2014.32.3_suppl.179
   Fossmark R, 2019, SCAND J GASTROENTERO, V54, P1003, DOI 10.1080/00365521.2019.1647281
   Foster DS, 2018, JAMA ONCOL, V4, P1605, DOI 10.1001/jamaoncol.2018.3035
   Frilling A, 2014, LANCET ONCOL, V15, pE8, DOI 10.1016/S1470-2045(13)70362-0
   Frilling A, 2010, ANN SURG, V252, P850, DOI 10.1097/SLA.0b013e3181fd37e8
   Gangi A, 2020, ANN SURG ONCOL, V27, P3270, DOI 10.1245/s10434-020-08787-x
   Garcia-Carbonero R, 2010, ANN ONCOL, V21, P1794, DOI 10.1093/annonc/mdq022
   Glazer ES, 2010, HPB, V12, P427, DOI 10.1111/j.1477-2574.2010.00198.x
   Granata V, 2019, RADIOL ONCOL, V53, P373, DOI 10.2478/raon-2019-0040
   Grillo F, 2018, ENDOCR-RELAT CANCER, V25, pR453, DOI 10.1530/ERC-17-0531
   Gurusamy KS, 2009, COCHRANE DB SYST REV, DOI 10.1002/14651858.CD007060.pub2
   Gurusamy KS, 2009, COCHRANE DB SYST REV, DOI 10.1002/14651858.CD007118.pub2
   Halfdanarson TR, 2020, PANCREAS, V49, P863, DOI 10.1097/MPA.0000000000001597
   Hallet J, 2015, CANCER-AM CANCER SOC, V121, P589, DOI 10.1002/cncr.29099
   Hope TA, 2020, J NUCL MED, V61, P222, DOI 10.2967/jnumed.119.240911
   Howe JR, 2020, PANCREAS, V49, P1, DOI 10.1097/MPA.0000000000001454
   Howe JR, 2017, PANCREAS, V46, P715, DOI 10.1097/MPA.0000000000000846
   Kim JY, 2016, ARCH PATHOL LAB MED, V140, P437, DOI 10.5858/arpa.2015-0314-RA
   Konishi T, 2007, GUT, V56, P863, DOI 10.1136/gut.2006.109157
   Kose E, 2020, SURG ENDOSC, V34, P249, DOI 10.1007/s00464-019-06759-1
   Maxwell JE, 2016, SURGERY, V159, P320, DOI 10.1016/j.surg.2015.05.040
   Mayo SC, 2011, ANN SURG ONCOL, V18, P3657, DOI 10.1245/s10434-011-1832-y
   Mayo SC, 2010, ANN SURG ONCOL, V17, P3129, DOI 10.1245/s10434-010-1154-5
   Mazzaferro V, 2007, J HEPATOL, V47, P460, DOI 10.1016/j.jhep.2007.07.004
   Modlin IM, 2003, CANCER-AM CANCER SOC, V97, P934, DOI 10.1002/cncr.11105
   Moris D, 2017, SURGERY, V162, P525, DOI 10.1016/j.surg.2017.05.006
   Morse B, 2017, PANCREAS, V46, P1219, DOI 10.1097/MPA.0000000000000920
   National Comprehensive Cancer Network, NEUROENDOCRINE TUMOR
   Norlén O, 2010, WORLD J SURG, V34, P1361, DOI 10.1007/s00268-010-0428-1
   Panagiotidis E, 2017, J NUCL MED, V58, P91, DOI 10.2967/jnumed.116.178095
   Partelli S, 2017, NEUROENDOCRINOLOGY, V105, P255, DOI 10.1159/000464292
   Perrodin SF, 2020, ENDOCR PRACT, V26, P378, DOI 10.4158/EP-2019-0394
   QUE FG, 1995, AM J SURG, V169, P36, DOI 10.1016/S0002-9610(99)80107-X
   Raymond E, 2011, NEW ENGL J MED, V364, P501, DOI 10.1056/NEJMoa1003825
   Rindi G, 2007, ENDOCR PATHOL, V18, P145, DOI 10.1007/s12022-007-0020-x
   Rinke A, 2009, J CLIN ONCOL, V27, P4656, DOI 10.1200/JCO.2009.22.8510
   Sarmiento JM, 2003, J AM COLL SURGEONS, V197, P29, DOI 10.1016/S1072-7515(03)00230-8
   Saxena A, 2012, SURG ONCOL, V21, pE131, DOI 10.1016/j.suronc.2012.05.001
   Scott AT, 2019, SURGERY, V165, P166, DOI 10.1016/j.surg.2018.04.070
   Sorbye H, 2014, CANCER-AM CANCER SOC, V120, P2814, DOI 10.1002/cncr.28721
   Soulen MC, 2018, PANCREAS, V47, P980, DOI 10.1097/MPA.0000000000001115
   Sundin A, 2017, NEUROENDOCRINOLOGY, V105, P212, DOI 10.1159/000471879
   Thirunavukarasu P, 2016, SURG CLIN N AM, V96, P197, DOI 10.1016/j.suc.2015.11.001
   Tirosh A, 2018, FUTURE ONCOL, V14, P111, DOI 10.2217/fon-2017-0393
   Tirumani SH, 2018, ABDOM RADIOL, V43, P2329, DOI 10.1007/s00261-018-1496-1
   Tran CG, 2021, ANN SURG ONCOL, V28, P732, DOI 10.1245/s10434-020-08784-0
   Trikalinos NA, 2020, BMC ENDOCR DISORD, V20, DOI 10.1186/s12902-020-0525-6
   Vauthey JN, 2000, SURGERY, V127, P512, DOI 10.1067/msy.2000.105294
   Yao JC, 2008, J CLIN ONCOL, V26, P3063, DOI 10.1200/JCO.2007.15.4377
   Yao JC, 2011, NEW ENGL J MED, V364, P514, DOI 10.1056/NEJMoa1009290
NR 64
TC 3
Z9 3
U1 0
U2 1
PU SPRINGER
PI NEW YORK
PA ONE NEW YORK PLAZA, SUITE 4600, NEW YORK, NY, UNITED STATES
SN 2366-004X
EI 2366-0058
J9 ABDOM RADIOL
JI Abdom. Radiol.
PD DEC
PY 2022
VL 47
IS 12
SI SI
BP 4073
EP 4080
DI 10.1007/s00261-022-03515-3
EA APR 2022
PG 8
WC Radiology, Nuclear Medicine & Medical Imaging
WE Science Citation Index Expanded (SCI-EXPANDED)
SC Radiology, Nuclear Medicine & Medical Imaging
GA 5W2HC
UT WOS:000794827900001
PM 35476146
DA 2024-01-27
ER

PT J
AU Remes, SM
   Tuominen, VJ
   Helin, H
   Isola, J
   Arola, J
AF Remes, Satu Maria
   Tuominen, Vilppu J.
   Helin, Heikki
   Isola, Jorma
   Arola, Johanna
TI Grading of Neuroendocrine Tumors With Ki-67 Requires High-quality
   Assessment Practices
SO AMERICAN JOURNAL OF SURGICAL PATHOLOGY
LA English
DT Article
DE neuroendocrine tumor; GEP-NET; Ki-67; proliferation index; image
   analysis
ID LABELING INDEX; IMMUNOHISTOCHEMICAL MARKERS; IMAGE-ANALYSIS; ANTIGEN;
   QUANTIFICATION; LOCALIZATION
AB Gastrointestinal and pancreatic neuroendocrine tumors (NETs) arise from disseminated neuroendocrine cells, expressing general and specific neuroendocrine markers. The World Health Organization 2010 classification of NETs is based on grading them according to the proliferation index (PI), which is determined by immunohistochemical staining of the nuclear antigen Ki-67. The classification introduces Ki-67 as the most important criterion for tumor grading, influencing patients' prognoses and the choice of treatment. The aim of this study was to evaluate the assessment of PI value in NETs and its influence on tumor grading. The tumor material consisted of 51 NETs from the pancreas (n = 31) and ileum (n = 20). The slides were stained with the Ki-67 antibody and visualized using a polymer kit. PI was assessed visually by microscope oculars and using a public domain image analysis software, ImmunoRatio. The PI was measured from the most proliferative areas of the tumor. The PI values and tumor grade by ImmunoRatio were highly reproducible as compared with conventional assessment, which suffered from variation especially if ascertained by different observers. Computer-aided assessments had almost perfect correlation (r = 0.985, r = 0.987, and r = 0.995) (P = 0.000) and reproducibility (k = 0.886, k = 0.886, and k = 1.000) (P = 0.000) in PI values and tumor grades, respectively. The PI values and tumor grade between conventional and ImmunoRatio assessments by a qualified observer were in good agreement. ImmunoRatio is a qualified diagnostic aid to more objectively analyze Ki-67 PI-based tumor grade in NETs.
C1 [Remes, Satu Maria; Helin, Heikki; Arola, Johanna] Univ Helsinki, Dept Pathol, Haartman Inst, FIN-00290 Helsinki, Finland.
   [Remes, Satu Maria; Helin, Heikki; Arola, Johanna] HUSLAB, Helsinki 00290, Finland.
   [Tuominen, Vilppu J.; Isola, Jorma] Univ Tampere, Inst Med Technol, FIN-33101 Tampere, Finland.
C3 University of Helsinki; Tampere University
RP Remes, SM (corresponding author), Univ Helsinki, Dept Pathol, Haartman Inst, Haartmaninkatu 3C, FIN-00290 Helsinki, Finland.
EM satu.remes@hus.fi
CR [Anonymous], MOD PATHOL
   [Anonymous], TUMORS PANCREAS
   Bosman FT, 2010, WHO CLASSIFICATION T
   GERDES J, 1984, J IMMUNOL, V133, P1710
   GERDES J, 1983, INT J CANCER, V31, P13, DOI 10.1002/ijc.2910310104
   Grzybicki DM, 2001, CANCER-AM CANCER SOC, V92, P2720, DOI 10.1002/1097-0142(20011115)92:10<2720::AID-CNCR1626>3.0.CO;2-Z
   Kill IR, 1996, J CELL SCI, V109, P1253
   Klimstra DS, 2010, AM J SURG PATHOL, V34, P300, DOI 10.1097/PAS.0b013e3181ce1447
   Klöppel G, 2007, BEST PRACT RES CL EN, V21, P15, DOI 10.1016/j.beem.2007.01.004
   Lejeune M, 2008, J ANAT, V212, P868, DOI 10.1111/j.1469-7580.2008.00910.x
   López C, 2008, HISTOCHEM CELL BIOL, V129, P379, DOI 10.1007/s00418-007-0368-5
   Maggard MA, 2004, ANN SURG, V240, P117, DOI 10.1097/01.sla.0000129342.67174.67
   Mengel M, 2002, J PATHOL, V198, P292, DOI 10.1002/path.1218
   Modlin IM, 2003, CANCER-AM CANCER SOC, V97, P934, DOI 10.1002/cncr.11105
   Offersen BV, 2003, HISTOPATHOLOGY, V43, P573, DOI 10.1111/j.1365-2559.2003.01745.x
   Rindi G, 2007, VIRCHOWS ARCH, V451, P757, DOI 10.1007/s00428-007-0452-1
   Rindi G, 2006, VIRCHOWS ARCH, V449, P395, DOI 10.1007/s00428-006-0250-1
   Scherübl H, 2010, WORLD J GASTRO ENDOS, V2, P325, DOI 10.4253/wjge.v2.i10.325
   Tang LH, 2011, MODERN PATHOL, V24, p170A
   Tuominen VJ, 2010, BREAST CANCER RES, V12, DOI 10.1186/bcr2615
   VERHEIJEN R, 1989, J CELL SCI, V92, P123
   Yang ZH, 2011, AM J SURG PATHOL, V35, P853, DOI 10.1097/PAS.0b013e31821a0696
NR 22
TC 39
Z9 43
U1 0
U2 6
PU LIPPINCOTT WILLIAMS & WILKINS
PI PHILADELPHIA
PA TWO COMMERCE SQ, 2001 MARKET ST, PHILADELPHIA, PA 19103 USA
SN 0147-5185
EI 1532-0979
J9 AM J SURG PATHOL
JI Am. J. Surg. Pathol.
PD SEP
PY 2012
VL 36
IS 9
BP 1359
EP 1363
DI 10.1097/PAS.0b013e3182632038
PG 5
WC Pathology; Surgery
WE Science Citation Index Expanded (SCI-EXPANDED)
SC Pathology; Surgery
GA 998CF
UT WOS:000308214100009
PM 22895268
DA 2024-01-27
ER

PT J
AU Keck, KJ
   Maxwell, JE
   Menda, Y
   BeRizzi, A
   Dillon, J
   O'Dorisio, TM
   Howe, JR
AF Keck, Kendall J.
   Maxwell, Jessica E.
   Menda, Yusuf
   Bellizzi, Andrew
   Dillon, Joseph
   O'Dorisio, Thomas M.
   Howe, James R.
TI Identification of primary tumors in patients presenting with metastatic
   gastroenteropancreatic neuroendocrine tumors
SO SURGERY
LA English
DT Article
ID SURGICAL-TREATMENT; LIVER METASTASES; PROGNOSTIC-FACTORS;
   CARCINOID-TUMORS; RESECTION; SURVIVAL; SURGERY; SCINTIGRAPHY;
   EXPERIENCE; NEOPLASMS
AB Background. Patients with gastroenteropancreatic neuroendocrine tumors often present with metastases. Identification of the primary tumor is important for operative management, and therefore we sought to determine our success at identifying primary tumors with diagnostic testing and operative exploration.
   Methods. A clinical neuroendocrine tumor database was reviewed to identify patients presenting with metastases and primary tumor in situ. Results of radiologic, endoscopic, and operative procedures were evaluated to determine which correctly identified the primary tumor.
   Results. There were 197 patients presenting with metastases and unresected primaries, 134 who had an operation and 63 managed nonoperatively. Primaries were identified preoperatively in 168 (84%), at operative exploration in 7, and were not found in 22 patients. Computed tomography found 150/197 primary tumors, somatostatin-receptor scintigraphy 88/155, and endoscopy 43/107. The sensitivity of computed tomography surpassed scintigraphy (76% vs 57%, P < .01). The primary was removed in 130/134 (97%) patients, and hepatic debulking was performed in 67%. Median survival for operative patients with small bowel and pancreatic tumors was 145 and 71 months, respectively.
   Conclusion. Imaging and endoscopy identified the primary tumor in most patients, and the majority of the others were found at exploration. Preoperative testing facilitated operative planning, allowing for resection of the primary and hepatic debulking in most patients.
C1 [Keck, Kendall J.; Maxwell, Jessica E.; Howe, James R.] Univ Iowa, Dept Surg, Carver Coll Med, Iowa City, IA 52242 USA.
   [Menda, Yusuf] Univ Iowa, Dept Radiol, Carver Coll Med, Iowa City, IA 52242 USA.
   [Bellizzi, Andrew] Univ Iowa, Dept Pathol, Carver Coll Med, Iowa City, IA 52242 USA.
   [Dillon, Joseph; O'Dorisio, Thomas M.] Univ Iowa, Dept Internal Med, Carver Coll Med, Iowa City, IA 52242 USA.
C3 University of Iowa; University of Iowa; University of Iowa; University
   of Iowa
RP Howe, JR (corresponding author), Univ Iowa Hosp & Clin, 200 Hawkins Dr,4644 JCP, Iowa City, IA 52242 USA.
EM james-howe@uiowa.edu
OI Dillon, Joseph/0000-0002-4002-1418; Menda, Yusuf/0000-0001-7551-2789;
   Howe, James/0000-0001-5312-5972; Bellizzi, Andrew/0000-0002-8264-6379;
   O'Dorisio, Thomas/0000-0002-6745-3149
FU National Institutes of Health T32 Surgical Oncology Training Grant
   [T32CA148062]; National Institutes of Health Neuroendocrine Specialized
   Program of Research Excellence [P50CA174521]
FX Supported by the National Institutes of Health T32 Surgical Oncology
   Training Grant #T32CA148062 and National Institutes of Health
   Neuroendocrine Specialized Program of Research Excellence Grant
   #P50CA174521.
CR Ahmed A, 2009, ENDOCR-RELAT CANCER, V16, P885, DOI 10.1677/ERC-09-0042
   Akerstrom Goran, 2009, Eur J Cancer, V45 Suppl 1, P237, DOI 10.1016/S0959-8049(09)70039-5
   Bartlett EK, 2013, J SURG RES, V184, P221, DOI 10.1016/j.jss.2013.04.008
   Boudreaux JP, 2005, ANN SURG, V241, P839, DOI 10.1097/01.sla.0000164073.08093.5d
   Chambers AJ, 2008, SURGERY, V144, P645, DOI 10.1016/j.surg.2008.06.008
   Chambers AJ, 2010, J AM COLL SURGEONS, V211, P620, DOI 10.1016/j.jamcollsurg.2010.07.016
   Dahdaleh FS, 2013, ANN SURG ONCOL, V20, P1912, DOI 10.1245/s10434-012-2836-y
   Givi B, 2006, SURGERY, V140, P891, DOI 10.1016/j.surg.2006.07.033
   Hill JS, 2009, CANCER-AM CANCER SOC, V115, P741, DOI 10.1002/cncr.24065
   KRENNING EP, 1993, EUR J NUCL MED, V20, P716, DOI 10.1007/BF00181765
   MAKRIDIS C, 1990, WORLD J SURG, V14, P377, DOI 10.1007/BF01658532
   Massimino KP, 2012, AM J SURG, V203, P628, DOI 10.1016/j.amjsurg.2011.12.010
   Maxwell JE, 2016, SURGERY, V159, P320, DOI 10.1016/j.surg.2015.05.040
   Maxwell JE, 2014, J SURG RES, V190, P548, DOI 10.1016/j.jss.2014.05.031
   Mayo SC, 2010, ANN SURG ONCOL, V17, P3129, DOI 10.1245/s10434-010-1154-5
   Norlén O, 2012, WORLD J SURG, V36, P1419, DOI 10.1007/s00268-011-1296-z
   Norton JA, 2003, ARCH SURG-CHICAGO, V138, P859, DOI 10.1001/archsurg.138.8.859
   Pape UF, 2008, ENDOCR-RELAT CANCER, V15, P1083, DOI 10.1677/ERC-08-0017
   Pasieka JL, 2006, SURGERY, V140, P897
   Pilleul F, 2006, RADIOLOGY, V241, P796, DOI 10.1148/radiol.2413051429
   Sarmiento JM, 2003, J AM COLL SURGEONS, V197, P29, DOI 10.1016/S1072-7515(03)00230-8
   Schurr PG, 2007, ANN SURG, V245, P273, DOI 10.1097/01.sla.0000232556.24258.68
   Wang SC, 2010, ARCH SURG-CHICAGO, V145, P276, DOI 10.1001/archsurg.2010.10
   Yao JC, 2008, J CLIN ONCOL, V26, P3063, DOI 10.1200/JCO.2007.15.4377
NR 24
TC 29
Z9 29
U1 0
U2 2
PU MOSBY-ELSEVIER
PI NEW YORK
PA 360 PARK AVENUE SOUTH, NEW YORK, NY 10010-1710 USA
SN 0039-6060
J9 SURGERY
JI Surgery
PD JAN
PY 2017
VL 161
IS 1
BP 272
EP 278
DI 10.1016/j.surg.2016.05.055
PG 7
WC Surgery
WE Science Citation Index Expanded (SCI-EXPANDED)
SC Surgery
GA EG2AR
UT WOS:000390836000064
PM 27863780
OA Green Accepted
DA 2024-01-27
ER

PT J
AU Mohamed, A
   Asa, SL
   McCormick, T
   Al-Shakhshir, H
   Dasari, A
   Mauricio, R
   Salem, I
   Ocuin, LM
   Bajor, D
   Lee, RT
   Selfridge, JE
   Kardan, A
   Lee, Z
   Avril, N
   Kopp, S
   Winter, JM
   Hardacre, JM
   Ammori, JB
   Ghannoum, MA
AF Mohamed, Amr
   Asa, Sylvia L.
   McCormick, Thomas
   Al-Shakhshir, Hilmi
   Dasari, Arvind
   Mauricio, Retuerto
   Salem, Iman
   Ocuin, Lee M.
   Bajor, David
   Lee, Richard T.
   Selfridge, J. Eva
   Kardan, Arash
   Lee, Zhenghong
   Avril, Norbert
   Kopp, Shelby
   Winter, Jordan M.
   Hardacre, Jeffrey M.
   Ammori, John B.
   Ghannoum, Mahmoud A.
TI The Role of the Microbiome in Gastroentero-Pancreatic Neuroendocrine
   Neoplasms (GEP-NENs)
SO CURRENT ISSUES IN MOLECULAR BIOLOGY
LA English
DT Article
DE microbiome; neuroendocrine tumors
ID GUT MICROBIOTA; DYSBIOSIS; CANCER; KNOWLEDGE; HEALTH
AB Gut microbiome balance plays a key role in human health and maintains gut barrier integrity. Dysbiosis, referring to impaired gut microbiome, is linked to a variety of diseases, including cancers, through modulation of the inflammatory process. Most studies concentrated on adenocarcinoma of different sites with very limited information on gastroenteropancreatic neuroendocrine neoplasms (GEP-NENs). In this study, we have analyzed the gut microbiome (both fungal and bacterial communities) in patients with metastatic GEP-NENs. Fecal samples were collected and compared with matched healthy control samples using logistic regression distances utilizing R package MatchIt (version 4.2.0, Daniel E. Ho, Stanford, CA, USA). We examined differences in microbiome profiles between GEP-NENs and control samples using small subunit (SSU) rRNA (16S), ITS1, ITS4 genomic regions for their ability to accurately characterize bacterial and fungal communities. We correlated the results with different behavioral and dietary habits, and tumor features including differentiation, grade, primary site, and therapeutic response. All tests are two-sided and p-values <= 0.05 were considered statistically significant. Gut samples of 34 patients (12 males, 22 females, median age 64 years) with metastatic GEP-NENs (22 small bowel, 10 pancreatic, 1 gall bladder, and 1 unknown primary) were analyzed. Twenty-nine patients had well differentiated GEP-neuroendocrine tumors (GEP-NETs), (G1 = 14, G2 = 12, G3 = 3) and five patients had poorly differentiated GEP-neuroendocrine carcinomas (GEP-NECs). Patients with GEP-NENs had significantly decreased bacterial species and increased fungi (notably Candida species, Ascomycota, and species belonging to saccharomycetes) compared to controls. Patients with GEP-NECs had significantly enriched populations of specific bacteria and fungi (such as Enterobacter hormaechei, Bacteroides fragilis and Trichosporon asahii) compared to those with GEP-NETs (p = 0.048, 0.0022 and 0.034, respectively). In addition, higher grade GEP-NETs were associated with significantly higher Bacteroides fragilis (p = 0.022), and Eggerthella lenta (p = 0.00018) species compared to lower grade tumors. There were substantial differences associated with dietary habits and therapeutic responses. This is the first study to analyze the role of the microbiome environment in patients with GEP-NENs. There were significant differences between GEP-NETs and GEP-NECs, supporting the role of the gut microbiome in the pathogenesis of these two distinct entities.
C1 [Mohamed, Amr; Bajor, David; Lee, Richard T.; Selfridge, J. Eva; Kopp, Shelby] Univ Hosp Cleveland Med Ctr, UH Seidman Canc Ctr, Div Hematol & Med Oncol, Cleveland, OH 44106 USA.
   [Asa, Sylvia L.] Case Western Reserve Univ, UH Seidman Canc Ctr, Case Comprehens Canc Ctr, Dept Pathol, Cleveland, OH 44106 USA.
   [McCormick, Thomas; Al-Shakhshir, Hilmi; Mauricio, Retuerto; Salem, Iman; Ghannoum, Mahmoud A.] Case Western Reserve Univ, Integrated Microbiome Core, Dept Dermatol, Cleveland, OH 44106 USA.
   [McCormick, Thomas; Al-Shakhshir, Hilmi; Mauricio, Retuerto; Salem, Iman; Ghannoum, Mahmoud A.] Case Western Reserve Univ, Ctr Med Mycol, Cleveland, OH 44106 USA.
   [Dasari, Arvind] Univ Texas MD Anderson Canc Ctr, Dept Gastrointestinal Med Oncol, Houston, TX 77030 USA.
   [Ocuin, Lee M.; Winter, Jordan M.; Hardacre, Jeffrey M.; Ammori, John B.] Univ Hosp Cleveland Med Ctr, UH Seidman Canc Ctr, Div Surg Oncol, Cleveland, OH 44106 USA.
   [Kardan, Arash; Lee, Zhenghong; Avril, Norbert] Univ Hosp Cleveland Med Ctr, UH Seidman Canc Ctr, Dept Radiol, Cleveland, OH 44106 USA.
C3 University Hospitals of Cleveland; University System of Ohio; Case
   Western Reserve University; University System of Ohio; Case Western
   Reserve University; University System of Ohio; Case Western Reserve
   University; University of Texas System; UTMD Anderson Cancer Center;
   University Hospitals of Cleveland; University Hospitals of Cleveland
RP Mohamed, A (corresponding author), Univ Hosp Cleveland Med Ctr, UH Seidman Canc Ctr, Div Hematol & Med Oncol, Cleveland, OH 44106 USA.
EM amr.mohamed@uhhospitals.org; sylvia.asa@uhhospitals.org;
   thomas.mccormick@uhhospitals.org; hra44@case.edu;
   adasari@mdanderson.org; mar153@case.edu; iman.salem@uhhospitals.org;
   lee.ocuin@uhhospitals.org; david.bajor@uhhospitals.org; rtl24@case.edu;
   jennifer.selfridge@uhhospitals.org; arash.kardan@uhhospitals.org;
   zxl11@case.edu; norbert.avril@uhhospitals.org;
   shelby.kopp@uhhospitals.org; jordan.winter@uhhospitals.org;
   jeffrey.hardacre@uhhospitals.org; john.ammori@uhhospitals.org;
   mag3@case.edu
RI Ocuin, Lee/AAA-2788-2020; Salem, Iman/JDN-2106-2023; Asa, Sylvia
   L./ACI-8408-2022
OI Ocuin, Lee/0000-0003-3341-9521; mohamed, amr/0000-0002-6962-3535; Avril,
   Norbert/0009-0007-2380-588X; Lee, Richard/0000-0001-9916-6155; Asa,
   Sylvia L./0000-0001-8418-5054; Kardan, Arash/0009-0009-0220-0296
CR Bhatt AP, 2017, CA-CANCER J CLIN, V67, P327, DOI 10.3322/caac.21398
   Blagojevic M, 2021, CELL MICROBIOL, V23, DOI 10.1111/cmi.13371
   Boleij A, 2015, CLIN INFECT DIS, V60, P208, DOI 10.1093/cid/ciu787
   Bruno G, 2019, WORLD J GASTROENTERO, V25, P2706, DOI 10.3748/wjg.v25.i22.2706
   Carding Simon, 2015, Microbial Ecology in Health and Disease, V26, P26191, DOI 10.3402/mehd.v26.26191
   Cénit MC, 2014, BBA-MOL BASIS DIS, V1842, P1981, DOI 10.1016/j.bbadis.2014.05.023
   Chattopadhyay I, 2021, APPL BIOCHEM BIOTECH, V193, P1780, DOI 10.1007/s12010-021-03498-9
   Cheng WT, 2020, MALAYS J MED SCI, V27, P9, DOI 10.21315/mjms2020.27.4.2
   Clemente JC, 2012, CELL, V148, P1258, DOI 10.1016/j.cell.2012.01.035
   Dasari A, 2017, JAMA ONCOL, V3, P1335, DOI 10.1001/jamaoncol.2017.0589
   DeGruttola AK, 2016, INFLAMM BOWEL DIS, V22, P1137, DOI 10.1097/MIB.0000000000000750
   Fan XY, 2021, DIGESTION, V102, P508, DOI 10.1159/000508328
   Gagnière J, 2016, WORLD J GASTROENTERO, V22, P501, DOI 10.3748/wjg.v22.i2.501
   Gao R, 2017, EUR J CLIN MICROBIOL, V36, P2457, DOI 10.1007/s10096-017-3085-6
   Gopalakrishnan V, 2018, CANCER CELL, V33, P570, DOI 10.1016/j.ccell.2018.03.015
   Gupta H, 2019, MICROORGANISMS, V7, DOI 10.3390/microorganisms7050121
   Haghi F, 2019, BMC CANCER, V19, DOI 10.1186/s12885-019-6115-1
   Human Microbiome Project Consortium, 2012, Nature, V486, P207, DOI 10.1038/nature11234
   Kazmierczak-Siedlecka K, 2021, NUTRIENTS, V13, DOI 10.3390/nu13082674
   Kennel KB, 2021, REDOX BIOL, V42, DOI 10.1016/j.redox.2021.101891
   Kho ZY, 2018, FRONT MICROBIOL, V9, DOI 10.3389/fmicb.2018.01835
   Li JJ, 2021, CANCER METAST REV, V40, P777, DOI 10.1007/s10555-021-09982-2
   Lucas C, 2017, INT J MOL SCI, V18, DOI 10.3390/ijms18061310
   Nash AK, 2017, MICROBIOME, V5, DOI 10.1186/s40168-017-0373-4
   PEARSE AGE, 1971, GUT, V12, P783, DOI 10.1136/gut.12.10.783
   Rindi G, 2018, MODERN PATHOL, V31, P1770, DOI 10.1038/s41379-018-0110-y
   Seo YS, 2020, MICROORGANISMS, V8, DOI 10.3390/microorganisms8030427
   Shui L, 2020, FRONT IMMUNOL, V10, DOI 10.3389/fimmu.2019.02989
   Sorbye H, 2019, NEUROENDOCRINOLOGY, V108, P54, DOI 10.1159/000493318
   Strowski MZ, 2004, FASEB J, V18, P218, DOI 10.1096/fj.03-0055fje
   Urbaniak C, 2016, APPL ENVIRON MICROB, V82, P5039, DOI 10.1128/AEM.01235-16
   Vallianou N, 2021, CANCERS, V13, DOI 10.3390/cancers13133149
   Viljoen KS, 2015, PLOS ONE, V10, DOI 10.1371/journal.pone.0119462
   Vimal J, 2020, INDIAN J MED RES, V152, P553, DOI 10.4103/ijmr.IJMR_1026_18
   Vitale G, 2021, REV ENDOCR METAB DIS, V22, P511, DOI 10.1007/s11154-020-09589-y
   Wang YJ, 2021, GUT PATHOG, V13, DOI 10.1186/s13099-020-00396-z
   White T. J., 1990, PCR Protocols: A Guide to Methods and Applications, P315, DOI 10.1016/B978-0-12-372180-8.50042-1
   Yurdakul D, 2015, CURR MICROBIOL, V71, P403, DOI 10.1007/s00284-015-0867-x
   Zamani S, 2020, FRONT CELL INFECT MI, V9, DOI 10.3389/fcimb.2019.00449
   Zhang YP, 2020, FRONT MICROBIOL, V11, DOI 10.3389/fmicb.2020.575102
NR 40
TC 4
Z9 4
U1 0
U2 5
PU MDPI
PI BASEL
PA ST ALBAN-ANLAGE 66, CH-4052 BASEL, SWITZERLAND
SN 1467-3037
EI 1467-3045
J9 CURR ISSUES MOL BIOL
JI Curr. Issues Mol. Biol.
PD MAY
PY 2022
VL 44
IS 5
BP 2015
EP 2028
DI 10.3390/cimb44050136
PG 14
WC Biochemistry & Molecular Biology
WE Science Citation Index Expanded (SCI-EXPANDED)
SC Biochemistry & Molecular Biology
GA 1O9EY
UT WOS:000801627000001
PM 35678665
OA gold, Green Published
DA 2024-01-27
ER

PT J
AU Laskaratos, FM
   Caplin, M
AF Laskaratos, Faidon-Marios
   Caplin, Martyn
TI Treatment challenges in and outside a network setting: Gastrointestinal
   neuroendocrine tumours
SO EJSO
LA English
DT Review
DE Gastrointestinal neuroendocrine tumour; Multidisciplinary care
ID PROGNOSTIC-FACTOR ANALYSIS; MULTIDISCIPLINARY CARE; LIVER METASTASES;
   RADIONUCLIDE THERAPY; MANAGEMENT; SURVIVAL; BIOMARKERS; EVEROLIMUS;
   PATHOLOGY; CONSENSUS
AB Gastroenteropancreatic neuroendocrine tumours (GEP NETs) are relatively rare neoplasms arising from the enterochromaffin cells of the gastrointestinal tract. They comprise a heterogeneous group of tumours with a diverse natural history, variable biological behaviour and different clinical outcomes. Their management is often complex and may include a combination of surgery, systemic treatments and locoregional approaches. A multidisciplinary team approach is therefore essential for the optimal care of patients with GEP NETs. In this article, the authors review the role and structure of multidisciplinary care models, the importance of regional centres of expertise and institutional networks for the management of these rare neoplasms, as well as the multidisciplinary therapeutic challenges that NET clinicians are often faced with. (C) 2018 Elsevier Ltd, BASO similar to The Association for Cancer Surgery, and the European Society of Surgical Oncology. All rights reserved.
C1 [Laskaratos, Faidon-Marios; Caplin, Martyn] Royal Free London NHS Fdn Trust, ENETS Ctr Excellence, Ctr Gastroenterol, Neuroendocrine Tumour Unit, London, England.
C3 University of London; University College London; Royal Free London NHS
   Foundation Trust
RP Caplin, M (corresponding author), Royal Free Hosp, ENETS Ctr Excellence, Neuroendocrine Tumour Unit, Pond St, London NW3 2QG, England.
EM m.caplin@ucl.ac.uk
CR Aggarwal A, 2017, ANN ONCOL, V28, P1738, DOI 10.1093/annonc/mdx110
   Ahmed A, 2009, ENDOCR-RELAT CANCER, V16, P885, DOI 10.1677/ERC-09-0042
   [Anonymous], 2000, NHS CANC PLAN PLAN I
   [Anonymous], LANCET ONCOL
   [Anonymous], J GLOBAL ONCOLOGY
   [Anonymous], 2016, J CANC METASTASIS TR
   Banflield A, 2005, HOSP MED, V66, P37
   Bergsma H, 2012, BEST PRACT RES CL GA, V26, P867, DOI 10.1016/j.bpg.2013.01.004
   Binderup T, 2010, CLIN CANCER RES, V16, P978, DOI 10.1158/1078-0432.CCR-09-1759
   Blank A, 2015, FRONT HORM RES, V44, P104, DOI 10.1159/000382135
   Bodei L, 2015, NEUROENDOCRINOLOGY, V101, P1, DOI 10.1159/000367850
   Brabander T, 2015, FRONT HORM RES, V44, P73, DOI 10.1159/000382059
   Capelli P, 2012, BEST PRACT RES CL GA, V26, P705, DOI 10.1016/j.bpg.2013.01.003
   Caplin ME, 2014, NEW ENGL J MED, V371, P224, DOI [10.1056/NEJMoa1316158, 10.1056/NEJMc1409757]
   Caplin ME, 1998, LANCET, V352, P799, DOI 10.1016/S0140-6736(98)02286-7
   Castaño JP, 2014, CANCER METAST REV, V33, P353, DOI 10.1007/s10555-013-9465-1
   Cidon EU, 2017, WORLD J GASTRO ONCOL, V9, P4, DOI 10.4251/wjgo.v9.i1.4
   Cives M, 2017, CURR TREAT OPTION ON, V18, DOI 10.1007/s11864-017-0461-5
   Cives M, 2017, CURR ONCOL REP, V19, DOI 10.1007/s11912-017-0567-8
   Costa FP, 2012, BEST PRACT RES CL GA, V26, P843, DOI 10.1016/j.bpg.2012.12.001
   Dasari A, 2017, JAMA ONCOL, V3, P1335, DOI 10.1001/jamaoncol.2017.0589
   de Herder WW, 2010, TUMORI J, V96, P833, DOI 10.1177/030089161009600537
   Dronamraju SS, 2012, J GASTROINTEST ONCOL, V3, P120, DOI 10.3978/j.issn.2078-6891.2011.039
   Feinberg Y, 2013, EUR J ONCOL NURS, V17, P541, DOI 10.1016/j.ejon.2013.02.003
   Fennell Mary L., 2010, Journal of the National Cancer Institute Monographs, P72, DOI 10.1093/jncimonographs/lgq010
   Forrest LM, 2005, BRIT J CANCER, V93, P977, DOI 10.1038/sj.bjc.6602825
   Gabel M, 1997, CANCER, V79, P2380
   Gabriel M, 2009, J NUCL MED, V50, P1427, DOI 10.2967/jnumed.108.053421
   Haug AR, 2010, J NUCL MED, V51, P1349, DOI 10.2967/jnumed.110.075002
   Héon-Klin V, 2017, ORPHANET J RARE DIS, V12, DOI 10.1186/s13023-017-0676-3
   Horvath LE, 2010, J ONCOL PRACT, V6, pE21, DOI 10.1200/JOP.2010.000073
   Khan MS, 2011, ENDOCR-RELAT CANCER, V18, pS53, DOI 10.1530/ERC-10-0271
   Kim KW, 2013, AM J ROENTGENOL, V201, P811, DOI 10.2214/AJR.12.10240
   Kjaer A, 2015, SCAND J GASTROENTERO, V50, P740, DOI 10.3109/00365521.2015.1033454
   Klimstra DS, 2010, PANCREAS, V39, P707, DOI 10.1097/MPA.0b013e3181ec124e
   Klimstra DS, 2010, AM J SURG PATHOL, V34, P300, DOI 10.1097/PAS.0b013e3181ce1447
   Klöppel G, 2018, VIRCHOWS ARCH, V472, P341, DOI 10.1007/s00428-017-2258-0
   Kulke MH, 2017, J CLIN ONCOL, V35, P14, DOI 10.1200/JCO.2016.69.2780
   Kwekkeboom DJ, 2005, J CLIN ONCOL, V23, P2754, DOI 10.1200/JCO.2005.08.066
   Lykoudis PM, 2019, EJSO-EUR J SURG ONC, V45, P46, DOI 10.1016/j.ejso.2017.08.019
   Metz DC, 2012, CURR OPIN ENDOCRINOL, V19, P306, DOI 10.1097/MED.0b013e32835570f1
   Modlin IM, 2003, CANCER-AM CANCER SOC, V97, P934, DOI 10.1002/cncr.11105
   Modlin IM, 2008, JNCI-J NATL CANCER I, V100, P1282, DOI 10.1093/jnci/djn275
   Modlin IM, 2008, LANCET ONCOL, V9, P61, DOI 10.1016/S1470-2045(07)70410-2
   Modlin IM, 2016, BEST PRACT RES CL EN, V30, P59, DOI 10.1016/j.beem.2016.01.002
   O'Toole D, 2005, BEST PRACT RES CL GA, V19, P585, DOI 10.1016/j.bpg.2005.02.011
   Oberg K, 2016, ENDOCR CONNECT, V5, P174, DOI 10.1530/EC-16-0043
   Oberg K, 2015, LANCET ONCOL, V16, pE435, DOI 10.1016/S1470-2045(15)00186-2
   Öberg K, 2012, CLINICS, V67, P109, DOI 10.6061/clinics/2012(Sup01)18
   Pape UF, 2008, ENDOCR-RELAT CANCER, V15, P1083, DOI 10.1677/ERC-08-0017
   Paul D, 2016, EUR J GASTROEN HEPAT, V28, P985, DOI 10.1097/MEG.0000000000000674
   Pavel ME, 2011, LANCET, V378, P2005, DOI 10.1016/S0140-6736(11)61742-X
   Raymond E, 2011, NEW ENGL J MED, V364, P501, DOI 10.1056/NEJMoa1003825
   Rinke A, 2009, J CLIN ONCOL, V27, P4656, DOI 10.1200/JCO.2009.22.8510
   Shi CJ, 2015, AM J CLIN PATHOL, V143, P398, DOI 10.1309/AJCPQ55SKOCYFZHN
   Singh S, 2010, J ONCOL PRACT, V6, pE11, DOI 10.1200/JOP.2010.000098
   Strosberg J, 2017, NEW ENGL J MED, V376, P125, DOI 10.1056/NEJMoa1607427
   Strosberg J, 2009, NEUROENDOCRINOLOGY, V89, P471, DOI 10.1159/000197899
   Strosberg J, 2009, PANCREAS, V38, P255, DOI 10.1097/MPA.0b013e3181917e4e
   Sundin A, 2012, NEUROENDOCRINOLOGY, V96, P261, DOI 10.1159/000342270
   Tamagno G, 2013, ENDOCRINE, V44, P504, DOI 10.1007/s12020-013-9910-5
   Townsend A, 2010, J CLIN GASTROENTEROL, V44, P195, DOI 10.1097/MCG.0b013e3181a9f10a
   van Essen M, 2014, NAT REV ENDOCRINOL, V10, P102, DOI 10.1038/nrendo.2013.246
   Wright FC, 2007, EUR J CANCER, V43, P1002, DOI 10.1016/j.ejca.2007.01.025
   Yao JC, 2008, J CLIN ONCOL, V26, P3063, DOI 10.1200/JCO.2007.15.4377
   Yao JC, 2016, LANCET, V387, P968, DOI 10.1016/S0140-6736(15)00817-X
   Yao JC, 2011, NEW ENGL J MED, V364, P514, DOI 10.1056/NEJMoa1009290
   Yao JC, 2010, J CLIN ONCOL, V28, P69, DOI 10.1200/JCO.2009.24.2669
NR 68
TC 12
Z9 12
U1 0
U2 2
PU ELSEVIER SCI LTD
PI OXFORD
PA THE BOULEVARD, LANGFORD LANE, KIDLINGTON, OXFORD OX5 1GB, OXON, ENGLAND
SN 0748-7983
EI 1532-2157
J9 EJSO-EUR J SURG ONC
JI EJSO
PD JAN
PY 2019
VL 45
IS 1
SI SI
BP 52
EP 59
DI 10.1016/j.ejso.2018.03.012
PG 8
WC Oncology; Surgery
WE Science Citation Index Expanded (SCI-EXPANDED)
SC Oncology; Surgery
GA HH4KV
UT WOS:000455692200010
PM 29685756
DA 2024-01-27
ER

PT J
AU Kasajima, A
   Pavel, M
   Darb-Esfahani, S
   Noske, A
   Stenzinger, A
   Sasano, H
   Dietel, M
   Denkert, C
   Röcken, C
   Wiedenmann, B
   Weichert, W
AF Kasajima, Atsuko
   Pavel, Marianne
   Darb-Esfahani, Silvia
   Noske, Aurelia
   Stenzinger, Albrecht
   Sasano, Hironobu
   Dietel, Manfred
   Denkert, Carsten
   Roecken, Christoph
   Wiedenmann, Bertram
   Weichert, Wilko
TI mTOR expression and activity patterns in gastroenteropancreatic
   neuroendocrine tumours
SO ENDOCRINE-RELATED CANCER
LA English
DT Article
ID MAMMALIAN TARGET; RAD001 EVEROLIMUS; ENDOCRINE TUMORS; PROTEIN-KINASE;
   CELL CARCINOMA; GRADING SYSTEM; PHASE-II; RAPAMYCIN; PATHWAY; CANCER
AB Clinical trials indicate efficacy of drugs inhibiting the mammalian target of rapamycin (mTOR) in the treatment of gastroenteropancreatic neuroendocrine tumours (GEP-NET); however, information on detailed expression and activity patterns of mTOR in these tumours is sparse. We investigated the expression of mTOR and expression as well as phosphorylation of its downstream targets 4EBP1, S6K and eIF4E in a cohort of 99 human GEP-NET by immunohistochemistry. We correlated our findings with clinicopathological variables and patient prognosis. We found that 61, 93, 80, 69, 57 and 79% of GEP-NET were positive for mTOR, 4EBP1, cytoplasmic phospho-4EBP1 (p-4EBP1), nuclear p-4EBP1, phospho-S6K (p-S6K) and phospho-eIF4E (p-eIF4E) respectively. mTOR expression and activity were higher in foregut than in midgut tumours. In foregut tumours, expression of mTOR was higher when distant metastases were present (P=0.035). Strong mTOR activity was associated with higher proliferative capacity. In patients with stage IV midgut tumours, strong p-S6K expression was associated with poor disease-specific survival (P=0.048). In conclusion, mTOR shows considerable variations in expression and activity patterns in GEP-NET in dependence of tumour location and metastatic status. We hypothesise that these differences in mTOR expression and activity might possibly influence response to mTOR inhibitors. Endocrine-Related Cancer (2011) 18 181-192
C1 [Stenzinger, Albrecht; Weichert, Wilko] Univ Heidelberg, Inst Pathol, D-69120 Heidelberg, Germany.
   [Kasajima, Atsuko; Darb-Esfahani, Silvia; Stenzinger, Albrecht; Dietel, Manfred; Denkert, Carsten; Weichert, Wilko] Charite, Inst Pathol, D-10117 Berlin, Germany.
   [Pavel, Marianne; Wiedenmann, Bertram] Charite, Dept Internal Med, D-10117 Berlin, Germany.
   [Kasajima, Atsuko; Sasano, Hironobu] Tohoku Univ, Grad Sch Med, Dept Pathol, Sendai, Miyagi 9808575, Japan.
   [Noske, Aurelia] Univ Spital Zurich, Inst Pathol, CH-8091 Zurich, Switzerland.
   [Roecken, Christoph] Univ Kiel, Inst Pathol, D-24105 Kiel, Germany.
C3 Ruprecht Karls University Heidelberg; Free University of Berlin;
   Humboldt University of Berlin; Charite Universitatsmedizin Berlin; Free
   University of Berlin; Humboldt University of Berlin; Charite
   Universitatsmedizin Berlin; Tohoku University; University of Zurich;
   University Zurich Hospital; University of Kiel
RP Weichert, W (corresponding author), Univ Heidelberg, Inst Pathol, Neuenheimer Feld 220-221, D-69120 Heidelberg, Germany.
EM wilko.weichert@med.uni-heidelberg.de
RI Röcken, Christoph/A-9239-2010; Denkert, Carsten/AHE-2675-2022
OI Röcken, Christoph/0000-0002-6989-8002; Wiedenmann,
   Bertram/0000-0002-7890-2552; Denkert, Carsten/0000-0002-2249-0982
FU Berliner Krebsgesellschaft
FX This study was supported by a research stipend (Ernst von
   Leyden-Stipendium 2009) to A Kasajima by the Berliner Krebsgesellschaft.
CR Anagnostou VK, 2009, CLIN CANCER RES, V15, P4157, DOI 10.1158/1078-0432.CCR-09-0099
   Boone J, 2008, J CLIN PATHOL, V61, P909, DOI 10.1136/jcp.2008.055772
   Campbell L, 2008, BRIT J CANCER, V98, P931, DOI 10.1038/sj.bjc.6604243
   Castellvi J, 2006, CANCER-AM CANCER SOC, V107, P1801, DOI 10.1002/cncr.22195
   Culjkovic B, 2007, CELL CYCLE, V6, P65, DOI 10.4161/cc.6.1.3688
   Darb-Esfahani S, 2009, J CANCER RES CLIN, V135, P933, DOI 10.1007/s00432-008-0529-5
   Duran I, 2006, BRIT J CANCER, V95, P1148, DOI 10.1038/sj.bjc.6603419
   Gao XS, 2002, NAT CELL BIOL, V4, P699, DOI 10.1038/ncb847
   Grozinsky-Glasberg S, 2008, NEUROENDOCRINOLOGY, V87, P168, DOI 10.1159/000111501
   Hay N, 2004, GENE DEV, V18, P1926, DOI 10.1101/gad.1212704
   Iida S, 2010, CANCER SCI, V101, P2278, DOI 10.1111/j.1349-7006.2010.01657.x
   Kremer CL, 2006, PROSTATE, V66, P1203, DOI 10.1002/pros.20410
   Missiaglia E, 2010, J CLIN ONCOL, V28, P245, DOI 10.1200/JCO.2008.21.5988
   Modlin IM, 2003, CANCER-AM CANCER SOC, V97, P934, DOI 10.1002/cncr.11105
   Modlin IM, 2008, LANCET ONCOL, V9, P61, DOI 10.1016/S1470-2045(07)70410-2
   Moreno A, 2008, ENDOCR-RELAT CANCER, V15, P257, DOI 10.1677/ERC-07-0202
   Noske A, 2008, ONCOL REP, V20, P1409, DOI 10.3892/or_00000160
   Oberg K, 2008, ANN ONCOL, V19, P104, DOI 10.1093/annonc/mdn117
   Pelloski CE, 2006, CLIN CANCER RES, V12, P3935, DOI 10.1158/1078-0432.CCR-05-2202
   Plöckinger U, 2007, VIRCHOWS ARCH, V451, pS71, DOI 10.1007/s00428-007-0446-z
   Righi L, 2010, ENDOCR-RELAT CANCER, V17, P977, DOI 10.1677/ERC-10-0157
   Rindi G, 2007, VIRCHOWS ARCH, V451, P757, DOI 10.1007/s00428-007-0452-1
   Rindi G, 2006, VIRCHOWS ARCH, V449, P395, DOI 10.1007/s00428-006-0250-1
   Rini BI, 2008, CLIN CANCER RES, V14, P1286, DOI 10.1158/1078-0432.CCR-07-4719
   Rojo F, 2007, CLIN CANCER RES, V13, P81, DOI 10.1158/1078-0432.CCR-06-1560
   Rong L, 2008, RNA, V14, P1318, DOI 10.1261/rna.950608
   Sabatini DM, 2006, NAT REV CANCER, V6, P729, DOI 10.1038/nrc1974
   Sahin F, 2004, CLIN CANCER RES, V10, P8421, DOI 10.1158/1078-0432.CCR-04-0941
   Sánchez-Fructuoso AI, 2008, EXPERT OPIN DRUG MET, V4, P807, DOI [10.1517/17425255.4.6.807, 10.1517/17425255.4.6.807 ]
   Sarbassov DD, 2005, SCIENCE, V307, P1098, DOI 10.1126/science.1106148
   Shida T, 2010, CANCER CHEMOTH PHARM, V65, P889, DOI 10.1007/s00280-009-1094-6
   Sobin LH, 2009, TNM CLASSIFICATION M, P86
   Tampellini M, 2007, VIRCHOWS ARCH, V450, P321, DOI 10.1007/s00428-007-0370-2
   Toumpanakis CG, 2008, AM J GASTROENTEROL, V103, P729, DOI 10.1111/j.1572-0241.2007.01777.x
   Whalen SG, 1996, J BIOL CHEM, V271, P11831, DOI 10.1074/jbc.271.20.11831
   Yao JC, 2008, J CLIN ONCOL, V26, P4311, DOI 10.1200/JCO.2008.16.7858
   Yao JC, 2008, J CLIN ONCOL, V26, P3063, DOI 10.1200/JCO.2007.15.4377
   Yao JC, 2010, J CLIN ONCOL, V28, P69, DOI 10.1200/JCO.2009.24.2669
   Zhou XY, 2004, CLIN CANCER RES, V10, P6779, DOI 10.1158/1078-0432.CCR-04-0112
   Zitzmann K, 2007, NEUROENDOCRINOLOGY, V85, P54, DOI 10.1159/000100057
NR 40
TC 72
Z9 78
U1 1
U2 8
PU BIOSCIENTIFICA LTD
PI BRISTOL
PA EURO HOUSE, 22 APEX COURT WOODLANDS, BRADLEY STOKE, BRISTOL BS32 4JT,
   ENGLAND
SN 1351-0088
EI 1479-6821
J9 ENDOCR-RELAT CANCER
JI Endocr.-Relat. Cancer
PD FEB
PY 2011
VL 18
IS 1
BP 181
EP 192
DI 10.1677/ERC-10-0126
PG 12
WC Oncology; Endocrinology & Metabolism
WE Science Citation Index Expanded (SCI-EXPANDED)
SC Oncology; Endocrinology & Metabolism
GA 709LP
UT WOS:000286439800018
PM 21159731
OA Bronze
DA 2024-01-27
ER

PT J
AU Niederle, MB
   Hackl, M
   Kaserer, K
   Niederle, B
AF Niederle, Martin B.
   Hackl, Monika
   Kaserer, Klaus
   Niederle, Bruno
TI Gastroenteropancreatic neuroendocrine tumours: the current incidence and
   staging based on the WHO and European Neuroendocrine Tumour Society
   classification: an analysis based on prospectively collected parameters
SO ENDOCRINE-RELATED CANCER
LA English
DT Article
ID CARCINOID-TUMORS; ENDOCRINE TUMORS; EPIDEMIOLOGY; POPULATION; PATHOLOGY;
   NEOPLASMS
AB As incidence data on gastroenteropancreatic neuroendocrine tumours (GEP-NETs) have so far only been retrospectively obtained and based on inhomogeneous material, we conducted a prospective study in Austria collecting all newly diagnosed GEP-NETs during 1 year. Using the current WHO classification, the tumor, nodes, metastases (TNM) staging and Ki67 grading and the standard diagnostic procedure proposed by the European Neuroendocrine Tumor Society (ENETS), GEP-NETs from 285 patients (male: 148; female: 137) were recorded. The annual incidence rates were 2.51 per 100 000 inhabitants for men, 2.36 per 100 000 for women. The stomach (23%) was the main site, followed by appendix (21%), small intestine (15%) and rectum (14%). Patients with appendiceal tumours were significantly younger than patients with tumours in any other site. About 46.0% were classified as benign, 15.4% as uncertain, 31.9% as well differentiated malignant and 6.7% as poorly differentiated malignant. Patients with benign or uncertain tumours were significantly younger than patients with malignant tumours. Among the malignant tumours of the digestive tract, 1.49% arose from neuroendocrine cells. For malignant gastrointestinal NETs, the incidence was 0.80 per 100 000: 40.9% were ENETS stage I, 23.8% stage II, 11.6% stage III and 23.8% stage IV. The majority (59.7%) were grade 1, 31.2% grade 2 and 9.1% grade 3. NETs of the digestive tract are more common than previously reported; the majority show benign behaviour, are located in the stomach and are well differentiated. G3 tumours are very rare. Endocrine-Related Cancer (2010) 17 909-918
C1 [Niederle, Martin B.; Niederle, Bruno] Med Univ Vienna, Div Gen Surg, Sect Endocrine Surg, Dept Surg, A-1090 Vienna, Austria.
   [Hackl, Monika] Bundesanstalt Stat Osterreich Austria Stat, A-1110 Vienna, Austria.
   [Kaserer, Klaus] Med Univ Vienna, Dept Clin Pathol, A-1090 Vienna, Austria.
C3 Medical University of Vienna; Medical University of Vienna
RP Niederle, MB (corresponding author), Med Univ Vienna, Div Gen Surg, Sect Endocrine Surg, Dept Surg, Wahringer Gurtel 18-20, A-1090 Vienna, Austria.
EM martin.niederle@meduniwien.ac.at
OI Niederle, Bruno/0000-0001-8107-4068
CR [Anonymous], 1966, CANC INCIDENCE 5 CON
   BERGE T, 1976, ACTA PATH MICRO IM A, V84, P322
   Crocetti E, 1997, EUR J EPIDEMIOL, V13, P357, DOI 10.1023/A:1007334217762
   Gatta G, 2006, LANCET ONCOL, V7, P132, DOI 10.1016/S1470-2045(05)70471-X
   GODWIN JD, 1975, CANCER, V36, P560, DOI 10.1002/1097-0142(197508)36:2<560::AID-CNCR2820360235>3.0.CO;2-4
   Halfdanarson TR, 2008, ENDOCR-RELAT CANCER, V15, P409, DOI 10.1677/ERC-07-0221
   Hauso O, 2008, CANCER, V113, P2655, DOI 10.1002/cncr.23883
   Helland SK, 2006, SCAND J SURG, V95, P158, DOI 10.1177/145749690609500305
   Hemminki K, 2001, CANCER, V92, P2204, DOI 10.1002/1097-0142(20011015)92:8&lt;2204::AID-CNCR1564&gt;3.0.CO;2-R
   Ito T, 2010, J GASTROENTEROL, V45, P234, DOI 10.1007/s00535-009-0194-8
   Klimstra DS, 2010, AM J SURG PATHOL, V34, P300, DOI 10.1097/PAS.0b013e3181ce1447
   Klöppel G, 2007, VIRCHOWS ARCH, V451, pS1, DOI 10.1007/s00428-007-0464-x
   Klöppel G, 2007, BEST PRACT RES CL EN, V21, P15, DOI 10.1016/j.beem.2007.01.004
   Klöppel G, 2009, NEUROENDOCRINOLOGY, V90, P162, DOI 10.1159/000182196
   Klöppel G, 2004, ANN NY ACAD SCI, V1014, P13, DOI 10.1196/annals.1294.002
   Kloppel G, 1996, YALE J BIOL MED, V69, P69
   Levi F, 2000, BRIT J CANCER, V83, P952, DOI 10.1054/bjoc.2000.1394
   Li AFY, 2008, CANCER-AM CANCER SOC, V112, P274, DOI 10.1002/cncr.23159
   Lombard-Bohas C, 2009, NEUROENDOCRINOLOGY, V89, P217, DOI 10.1159/000151562
   Maggard MA, 2004, ANN SURG, V240, P117, DOI 10.1097/01.sla.0000129342.67174.67
   Maroun J, 2006, Curr Oncol, V13, P67
   Modlin IM, 2003, CANCER-AM CANCER SOC, V97, P934, DOI 10.1002/cncr.11105
   Modlin IM, 1997, CANCER-AM CANCER SOC, V79, P813, DOI 10.1002/(SICI)1097-0142(19970215)79:4<813::AID-CNCR19>3.0.CO;2-2
   Modlin IM, 2007, ARCH SURG-CHICAGO, V142, P187, DOI 10.1001/archsurg.142.2.187
   NEWTON JN, 1994, BRIT J CANCER, V70, P939, DOI 10.1038/bjc.1994.424
   Parkin DM, 2003, CANC INCIDENCE 5 CON, VVIII
   Rindi G, 1996, WORLD J SURG, V20, P168, DOI 10.1007/s002689900026
   Rindi G, 2007, VIRCHOWS ARCH, V451, P757, DOI 10.1007/s00428-007-0452-1
   Rindi G, 2006, VIRCHOWS ARCH, V449, P395, DOI 10.1007/s00428-006-0250-1
   Schoenborn CA, 2001, HLTH PEOPLE 2010 STA, V2001, P1
   SEGI MITSUO, 1960, TOHOKU JOUR EXPTL MED, V72, P91
   Soga J, 1997, J EXP CLIN CANC RES, V16, P353
   Solcia E, 2000, Histological typing of endocrine tumors (WHO International Histological Classification of Tumors) WHO
   Taal B G, 2004, Neuroendocrinology, V80 Suppl 1, P3, DOI 10.1159/000080731
   Yao JC, 2008, J CLIN ONCOL, V26, P3063, DOI 10.1200/JCO.2007.15.4377
NR 35
TC 329
Z9 364
U1 0
U2 11
PU BIOSCIENTIFICA LTD
PI BRISTOL
PA STARLING HOUSE, 1600 BRISTOL PARKWAY N, BRISTOL, ENGLAND
SN 1351-0088
EI 1479-6821
J9 ENDOCR-RELAT CANCER
JI Endocr.-Relat. Cancer
PD DEC
PY 2010
VL 17
IS 4
BP 909
EP 918
DI 10.1677/ERC-10-0152
PG 10
WC Oncology; Endocrinology & Metabolism
WE Science Citation Index Expanded (SCI-EXPANDED)
SC Oncology; Endocrinology & Metabolism
GA 683QJ
UT WOS:000284490000011
PM 20702725
DA 2024-01-27
ER

PT J
AU Wang, YZ
   Mayhall, G
   Anthony, LB
   Campeau, RJ
   Boudreaux, JP
   Woltering, EA
AF Wang, Yi-Zarn
   Mayhall, George
   Anthony, Lowell B.
   Campeau, Richard J.
   Boudreaux, J. Philip
   Woltering, Eugene A.
TI Cervical and Upper Mediastinal Lymph Node Metastasis from
   Gastrointestinal and Pancreatic Neuroendocrine Tumors: True Incidence
   and Management
SO JOURNAL OF THE AMERICAN COLLEGE OF SURGEONS
LA English
DT Article
ID CARCINOID-TUMORS; MESENTERIC METASTASES; TONSILLECTOMY; DISEASE
AB BACKGROUND:
   The incidence, clinical importance, and optimal management of cervical and upper mediastinal lymph node metastasis from gastrointestinal and pancreatic neuroendocrine tumors (NETS) are largely unknown. Historically, cervical nodes have been regarded as asymptomatic and ignored. We hypothesized that these lesions have clinical implications and should be removed surgically.
   STUDY DESIGN:
   Consecutive In-111 pentetreotide scans (OctreoScan) performed at our institution from May 2008 to October 2010 were reviewed to determine the incidence of cervical and upper mediastinal lymph node metastases among patients with gastrointestinal and pancreatic NETs. The charts of surgically treated patients were reviewed to evaluate the clinical importance of these metastases and the subsequent outcomes of their surgical treatment.
   RESULTS:
   A total of 161 NET patients presented with positive OctreoScans. Fourteen patients (8.7%) scanned positive for cervical and upper mediastinal lymph node metastasis. Nine patients underwent surgical exploration; 8 had successful removal of their metastatic nodes. Seven had clinical symptoms that resolved after surgery.
   CONCLUSIONS:
   Cervical and upper mediastinal lymph node metastases from gastrointestinal and pancreatic NETs were seen in up to 8.7% of patients. In the past, these metastases were assumed to be insignificant and ignored. Our study clearly demonstrates that most, if not all, such metastases are symptomatic and their clinical implications should not be overlooked. Notably, these metastases can be easily and safely resected using radioguided surgery. (J Am Coll Surg 2012;214:1017-1022. (C) 2012 by the American College of Surgeons)
C1 [Wang, Yi-Zarn; Anthony, Lowell B.; Campeau, Richard J.; Boudreaux, J. Philip; Woltering, Eugene A.] Ochsner Kenner Neuroendocrine Tumor Clin, Kenner, LA USA.
   [Wang, Yi-Zarn; Boudreaux, J. Philip; Woltering, Eugene A.] Louisiana State Univ, Hlth Sci Ctr, Dept Surg, New Orleans, LA USA.
   [Anthony, Lowell B.] Louisiana State Univ, Hlth Sci Ctr, Dept Med, New Orleans, LA USA.
   [Campeau, Richard J.] Louisiana State Univ, Hlth Sci Ctr, Dept Radiol, New Orleans, LA USA.
   [Mayhall, George] Univ Tennessee, Hlth Sci Ctr, Dept Radiol, Memphis, TN USA.
C3 Ochsner Health System; Louisiana State University System; Louisiana
   State University Health Sciences Center New Orleans; Louisiana State
   University System; Louisiana State University Health Sciences Center New
   Orleans; Louisiana State University System; Louisiana State University
   Health Sciences Center New Orleans; University of Tennessee System;
   University of Tennessee Health Science Center
RP Wang, YZ (corresponding author), Ochsner Kenner Neuroendocrine Tumor Ctr, 200 W Esplanade Ave,Suite 200, Kenner, LA 70065 USA.
EM ywang@lsuhsc.edu
RI anthony, lowell/C-4495-2015
CR Chambers AJ, 2008, SURGERY, V144, P645, DOI 10.1016/j.surg.2008.06.008
   Chiang CY, 2005, CLIN ENDOCRINOL, V62, P99, DOI 10.1111/j.1365-2265.2004.02180.x
   Collet S, 2005, ANN OTO RHINOL LARYN, V114, P233, DOI 10.1177/000348940511400312
   Farhat HI, 2009, J NEUROSURG, V110, P90, DOI 10.3171/2008.3.17435
   Hellman P, 2002, WORLD J SURG, V26, P991, DOI 10.1007/s00268-002-6630-z
   Modlin IM, 2003, CANCER-AM CANCER SOC, V97, P934, DOI 10.1002/cncr.11105
   Modlin IM, 1997, CANCER-AM CANCER SOC, V79, P813, DOI 10.1002/(SICI)1097-0142(19970215)79:4<813::AID-CNCR19>3.0.CO;2-2
   Öhrvall U, 2000, WORLD J SURG, V24, P1402
   Sartori P, 2005, LANGENBECK ARCH SURG, V390, P391, DOI 10.1007/s00423-005-0559-2
   Söreide JA, 2000, WORLD J SURG, V24, P1431
   SPETZLER RF, 1987, J NEUROSURG, V66, P648, DOI 10.3171/jns.1987.66.5.0648
   Uzun C, 2003, J LARYNGOL OTOL, V117, P314, DOI 10.1258/00222150360600968
   Wang YZ, 2010, SOUTH MED J, V103, P374, DOI 10.1097/SMJ.0b013e3181d39021
   Wang YZ, 2011, J GASTROINTEST  1122
   WELLING RE, 1975, ARCH SURG-CHICAGO, V110, P111
NR 15
TC 6
Z9 6
U1 0
U2 1
PU ELSEVIER SCIENCE INC
PI NEW YORK
PA 360 PARK AVE SOUTH, NEW YORK, NY 10010-1710 USA
SN 1072-7515
J9 J AM COLL SURGEONS
JI J. Am. Coll. Surg.
PD JUN
PY 2012
VL 214
IS 6
BP 1017
EP 1022
DI 10.1016/j.jamcollsurg.2012.02.006
PG 6
WC Surgery
WE Science Citation Index Expanded (SCI-EXPANDED)
SC Surgery
GA 958NM
UT WOS:000305245800020
PM 22521444
DA 2024-01-27
ER

PT J
AU Stolniceanu, CR
   Grierosu, IC
   Matovic, M
   Stefanescu, C
AF Stolniceanu, Cati Raluca
   Grierosu, Irena Cristina
   Matovic, Milovan
   Stefanescu, Cipriana
TI Somatostatin receptor molecular imaging in a misdiagnosed gastrinoma
   case
SO WORLD JOURNAL OF NUCLEAR MEDICINE
LA English
DT Article
DE Functional imaging; gastrinoma; hypergastrinemia; neuroendocrine tumors;
   somatostatin receptor scintigraphy
ID ZOLLINGER-ELLISON SYNDROME; DIAGNOSIS
AB Gastrin-secreting tumors, hypergastrinemia and severe ulcer disease form the trademarks of Zollinger-Ellison syndrome (ZES). We report a case of gastrinoma, in a patient who was misdiagnosed for almost five years. The case emphsizes the the special role of functional imaging in the personalized approach to the patient with suggestive symptomatology for NETs. Taking into account that in 80 to 100% of cases of gastroenteropancreatic (GEP) NETs are expressing somatostatin receptors, the functional imaging with radiolabeled somatostatin analogues can be used in order to improve its diagnosis, respectively the treatment of GEP NETs. In the approach to the patient with tremendous digestive symptomatology, physicians from different specialties should evaluate NETs specific markers and then insist on structural-functional complementarity, avoiding the waste of time and high cost of repeated structural investigations. The conclusion of our study is that functional imaging is mandatory in the diagnostic algorithm of gastrinoma.
C1 [Stolniceanu, Cati Raluca; Grierosu, Irena Cristina; Stefanescu, Cipriana] Grigore T Popa Univ Med & Pharm, Dept Biophys & Med Phys, Univ St 16, Iasi 700115, Romania.
   [Stolniceanu, Cati Raluca; Grierosu, Irena Cristina; Stefanescu, Cipriana] ST Spiridon Emergency Cty Hosp, Nucl Med Lab, Iasi, Romania.
   [Matovic, Milovan] Univ Kragujevac, Fac Med Sci, Kragujevac, Serbia.
   [Matovic, Milovan] Clin Ctr Kragujevac, Ctr Nucl Med, Kragujevac, Serbia.
C3 Grigore T Popa University of Medicine & Pharmacy; University of
   Kragujevac
RP Grierosu, IC (corresponding author), Grigore T Popa Univ Med & Pharm, Dept Biophys & Med Phys, Univ St 16, Iasi 700115, Romania.
EM irena.raileanu@umfiasi.ro
RI Grierosu, Irena Cristina/N-6722-2014
OI Grierosu, Irena Cristina/0000-0002-4881-5407
CR Al Bulushi N, 2019, WORLD J NUCL MED, V18, P137, DOI 10.4103/wjnm.WJNM_36_18
   Dromain C, 2016, DIAGN INTERV IMAG, V97, P1241, DOI 10.1016/j.diii.2016.07.012
   Guarnotta V, 2018, ENDOCRINE, V60, P15, DOI 10.1007/s12020-017-1420-4
   Gut P, 2016, ARCH MED SCI, V12, P1, DOI 10.5114/aoms.2016.57577
   Mendelson AH, 2017, DIGEST DIS SCI, V62, P2258, DOI 10.1007/s10620-017-4695-7
   Metz DC, 2017, INT J ENDOCR ONCOL, V4, P167, DOI 10.2217/ije-2017-0018
   O'Toole D, 2012, BEST PRACT RES CL GA, V26, P719, DOI 10.1016/j.bpg.2013.01.002
   Pauwels E, 2018, AM J NUCL MED MOLEC, V8, P311
   Shinto Ajit S, 2014, Asia Ocean J Nucl Med Biol, V2, P30
NR 9
TC 0
Z9 1
U1 0
U2 0
PU WOLTERS KLUWER MEDKNOW PUBLICATIONS
PI MUMBAI
PA WOLTERS KLUWER INDIA PVT LTD , A-202, 2ND FLR, QUBE, C T S  NO 1498A-2
   VILLAGE MAROL, ANDHERI EAST, MUMBAI, 400059, INDIA
SN 1450-1147
EI 1607-3312
J9 WORLD J NUCL MED
JI World J. Nucl. Med.
PD OCT-DEC
PY 2020
VL 19
IS 4
BP 417
EP 420
DI 10.4103/wjnm.WJNM_16_20
PG 4
WC Radiology, Nuclear Medicine & Medical Imaging
WE Emerging Sources Citation Index (ESCI)
SC Radiology, Nuclear Medicine & Medical Imaging
GA TI2TJ
UT WOS:000672647000014
PM 33623513
OA gold, Green Published
DA 2024-01-27
ER

PT J
AU Laing, E
   Gough, K
   Krishnasamy, M
   Michael, M
   Kiss, N
AF Laing, Erin
   Gough, Karla
   Krishnasamy, Meinir
   Michael, Michael
   Kiss, Nicole
TI Prevalence of malnutrition and nutrition-related complications in
   patients with gastroenteropancreatic neuroendocrine tumours
SO JOURNAL OF NEUROENDOCRINOLOGY
LA English
DT Article
DE diet; malnutrition; neuroendocrine tumor; nutrition
ID QUALITY-OF-LIFE; FISH-OIL; HEALTH; WEIGHT; DEFICIENCIES; DIAGNOSIS
AB Cross-sectional studies report that up to 25% of people with gastroenteropancreatic neuroendocrine tumours (GEP NET) are malnourished. However, the changes in nutritional status and dietary intake over time are unknown. The present study aimed to comprehensively describe the impact of a GEP NET on nutritional status and quality of life (QOL). Patients diagnosed with a GEP NET were recruited to this prospective longitudinal study on initial attendance to the NET Unit at two tertiary hospitals in Melbourne (VIC, Australia). Patient self-reported QOL measures (European Organisation for Research and Treatment Cancer QLC-C30 and QLC-GINET21) and nutritional outcomes (nutritional status, weight change, fat-free mass [FFM], dietary change, dietitian contact) were collected bi-monthly for six months. Sixty-one patients were recruited (66% male) with a mean +/- SD age of 62 +/- 12 years, predominantly diagnosed with small intestinal NET and Grade 1/2 disease. Commonly reported symptoms were fatigue (79%), abdominal discomfort (75%) and pain (68%). More patients were malnourished at baseline than at 6 months (29% vs. 13%). Over this 6 months, 48% lost weight, 20% lost >= 5% of their body weight, and 62% lost FFM with an average FFM loss of 2.8 kg (95% confidence interval = 2.0, 3.6), consistent with altered body composition. Dietary change was reported by 56% at baseline and 53% at six months, but only 21% consulted a dietitian at baseline and 18% at 6 months. Clinically significant loss of weight and FFM affected many patients with a GEP NET; however, few patients were referred to/or received a consultation with a dietitian. Valid screening practices are needed to identify weight loss and nutrition issues in GEP NET patients, and to facilitate referral to dietitian services.
C1 [Laing, Erin] Peter MacCallum Canc Ctr, Victorian Comprehens Canc Ctr, Nutr & Speech Pathol Dept, 305 Grattan St, Melbourne, Vic 3000, Australia.
   [Laing, Erin; Gough, Karla; Krishnasamy, Meinir] Univ Melbourne, Sch Hlth Sci, Dept Nursing, Melbourne, Vic, Australia.
   [Gough, Karla] Peter MacCallum Canc Ctr, Dept Hlth Serv Res, Melbourne, Vic, Australia.
   [Krishnasamy, Meinir] Victorian Comprehens Canc Ctr, Melbourne, Vic, Australia.
   [Krishnasamy, Meinir] Peter MacCallum Canc Ctr, Acad Nursing Unit, Melbourne, Vic, Australia.
   [Michael, Michael] Victorian Comprehens Canc Ctr, Peter MacCallum Canc Ctr, Neuroendocrine Unit ENETs COE, Melbourne, Vic, Australia.
   [Michael, Michael] Univ Melbourne, Sir Peter MacCallum Dept Med Oncol, Melbourne, Vic, Australia.
   [Kiss, Nicole] Deakin Univ, Inst Phys Act & Nutr IPAN, Geelong, Vic, Australia.
   [Kiss, Nicole] Victorian Comprehens Canc Ctr, Peter MacCallum Canc Ctr, Allied Hlth Res, Melbourne, Vic, Australia.
C3 Peter Maccallum Cancer Center; University of Melbourne; Peter Maccallum
   Cancer Center; Peter Maccallum Cancer Center; Peter Maccallum Cancer
   Center; University of Melbourne; Deakin University; Peter Maccallum
   Cancer Center
RP Laing, E (corresponding author), Peter MacCallum Canc Ctr, Victorian Comprehens Canc Ctr, Nutr & Speech Pathol Dept, 305 Grattan St, Melbourne, Vic 3000, Australia.
EM erin.laing@petermac.org
RI Krishnasamy, Meinir/JWO-9304-2024
OI Gough, Karla/0000-0003-2819-4217; Laing, Erin/0000-0003-1296-6948
FU Austin Health; Ipsen Biopharmaceuticals; Neuroendocrine Cancer
   Australia; Victorian Cancer Agency
FX Austin Health; Ipsen Biopharmaceuticals; Neuroendocrine Cancer
   Australia; Victorian Cancer Agency
CR AARONSON NK, 1993, J NATL CANCER I, V85, P365, DOI 10.1093/jnci/85.5.365
   Altieri B, 2018, REV ENDOCR METAB DIS, V19, P159, DOI 10.1007/s11154-018-9466-z
   Arends J, 2017, CLIN NUTR, V36, P1187, DOI 10.1016/j.clnu.2017.06.017
   Barazzoni R, 2018, OBESITY FACTS, V11, P294, DOI 10.1159/000490361
   Barber MD, 1999, J NUTR, V129, P1120, DOI 10.1093/jn/129.6.1120
   Barber MD, 1999, BRIT J CANCER, V81, P80, DOI 10.1038/sj.bjc.6690654
   Bates D., 2020, PACKAGE LME4
   Bauer J, 2002, EUR J CLIN NUTR, V56, P779, DOI 10.1038/sj.ejcn.1601412
   Beaumont JL, 2012, PANCREAS, V41, P461, DOI 10.1097/MPA.0b013e3182328045
   Bender D.A., 2014, Introduction to Nutrition and Metabolism
   BENDER DA, 1983, MOL ASPECTS MED, V6, P101, DOI 10.1016/0098-2997(83)90005-5
   Borre M, 2018, SCAND J GASTROENTERO, V53, P284, DOI 10.1080/00365521.2018.1430848
   Caro MMM, 2007, CLIN NUTR, V26, P289, DOI 10.1016/j.clnu.2007.01.005
   CASTIELLO RJ, 1972, ARCH DERMATOL, V105, P574, DOI 10.1001/archderm.105.4.574
   Chan DVL, 2022, EUR J CLIN NUTR, V76, P143, DOI 10.1038/s41430-021-00915-4
   Clement DSVM, 2019, WORLD J GASTROENTERO, V25, P1171, DOI 10.3748/wjg.v25.i10.1171
   Cohen J., 1988, STAT POWER ANAL BEHA
   Cruz-Jentoft AJ, 2019, LANCET, V393, P2636, DOI 10.1016/S0140-6736(19)31138-9
   Dasari A, 2017, JAMA ONCOL, V3, P1335, DOI 10.1001/jamaoncol.2017.0589
   DELANGE DJ, 1964, AM J CLIN NUTR, V15, P169, DOI 10.1093/ajcn/15.3.169
   Fayers P, 2002, EUR J CANCER, V38, pS125
   Fiebrich HB, 2010, ALIMENT PHARM THER, V32, P1398, DOI 10.1111/j.1365-2036.2010.04479.x
   Fröjd C, 2007, HEALTH QUAL LIFE OUT, V5, DOI 10.1186/1477-7525-5-18
   Gallo M, 2019, CRIT REV FOOD SCI, V59, P1046, DOI 10.1080/10408398.2017.1390729
   Glazer ES, 2014, ENDOCR PRACT, V20, P1309, DOI 10.4158/EP14203,OR
   Haugland T, 2009, QUAL LIFE RES, V18, P719, DOI 10.1007/s11136-009-9487-x
   Jager-Wittenaar H, 2017, CURR OPIN CLIN NUTR, V20, P322, DOI 10.1097/MCO.0000000000000389
   Jensen GL., 2019, JPEN-PARENTER ENTER, V43, p32
   Kaupp-Roberts S., 2015, EMJ ONCOL, V3, P34, DOI [10.33590/emjoncol/10313153, DOI 10.33590/EMJONCOL/10313153]
   KAZIS LE, 1989, MED CARE, V27, pS178, DOI 10.1097/00005650-198903001-00015
   Laing E, 2020, NEUROENDOCRINOLOGY, V110, P430, DOI 10.1159/000503634
   Laing E, 2018, JMIR RES PROTOC, V7, DOI 10.2196/11228
   Lamarca A, 2018, EXPERT REV GASTROENT, V12, P723, DOI 10.1080/17474124.2018.1489232
   Larsson G, 2001, ACTA ONCOL, V40, P825
   Lind A, 2016, EUR J CLIN NUTR, V70, P990, DOI 10.1038/ejcn.2016.40
   Maasberg S, 2017, NEUROENDOCRINOLOGY, V104, P11, DOI 10.1159/000442983
   Marshall KM, 2019, CLIN NUTR, V38, P644, DOI 10.1016/j.clnu.2018.04.007
   Mercieca-Bebber R, 2019, MED J AUSTRALIA, V210, P499, DOI 10.5694/mja2.50207
   Modlin IM, 2010, MED J AUSTRALIA, V193, P46, DOI 10.5694/j.1326-5377.2010.tb03742.x
   NHMRC, 2006, NUTR REF VAL AUSTR N, P79
   Nitenberg G, 2000, CRIT REV ONCOL HEMAT, V34, P137, DOI 10.1016/S1040-8428(00)00048-2
   Ottery FD, 1996, NUTRITION, V12, pS15, DOI 10.1016/0899-9007(95)00067-4
   Qureshi SA, 2016, BMJ OPEN, V6, DOI 10.1136/bmjopen-2015-010765
   R Core Team, 2020, R LANGUAGE ENV STAT
   Rinzivillo M, 2020, PANCREATOLOGY, V20, P875, DOI 10.1016/j.pan.2020.06.007
   Robbins HL, 2018, NUTR CANCER, V70, P748, DOI 10.1080/01635581.2018.1470650
   Rosenbaum K, 2000, JPEN-PARENTER ENTER, V24, P52, DOI 10.1177/014860710002400252
   Shah GM, 2005, AM J GASTROENTEROL, V100, P2307, DOI 10.1111/j.1572-0241.2005.00268.x
   Singh S, 2017, J GLOB ONCOL, V3, P43, DOI 10.1200/JGO.2015.002980
   Strosberg J, 2018, J CLIN ONCOL, V36, P2578, DOI 10.1200/JCO.2018.78.5865
   Yadegarfar G, 2013, BRIT J CANCER, V108, P301, DOI 10.1038/bjc.2012.560
NR 51
TC 2
Z9 2
U1 1
U2 3
PU WILEY
PI HOBOKEN
PA 111 RIVER ST, HOBOKEN 07030-5774, NJ USA
SN 0953-8194
EI 1365-2826
J9 J NEUROENDOCRINOL
JI J. Neuroendocrinol.
PD JUN
PY 2022
VL 34
IS 6
AR e13116
DI 10.1111/jne.13116
EA APR 2022
PG 12
WC Endocrinology & Metabolism; Neurosciences
WE Science Citation Index Expanded (SCI-EXPANDED)
SC Endocrinology & Metabolism; Neurosciences & Neurology
GA 2P8LJ
UT WOS:000781441700001
PM 35415851
DA 2024-01-27
ER

PT J
AU van Essen, M
   Krenning, EP
   Bakker, WH
   de Herder, WW
   van Aken, MO
   Kwekkeboom, DJ
AF van Essen, Martijn
   Krenning, Eric P.
   Bakker, Willem H.
   de Herder, Wouter W.
   van Aken, Maarten O.
   Kwekkeboom, Dik J.
TI Peptide receptor radionuclide therapy with <SUP>177</SUP>Lu-octreotate
   in patients with foregut carcinoid tumours of bronchial, gastric and
   thymic origin
SO EUROPEAN JOURNAL OF NUCLEAR MEDICINE AND MOLECULAR IMAGING
LA English
DT Article
DE Lu-177-octreotate; foregut carcinoid; bronchial carcinoid; gastric
   carcinoid; thymic carcinoid
ID NEUROENDOCRINE TUMORS; SOMATOSTATIN ANALOGS; ROTTERDAM EXPERIENCE;
   PHASE-I; CLASSIFICATION; Y-90-DOTATOC; SST1-SST5; SURVIVAL; SUBTYPES
AB Purpose Foregut carcinoid tumours have a different embryological origin than other gastroenteropancreatic neuroendocrine tumours (GEP NETs). In the total group of GEP NETs ((n=131)), treatment with (177) Lu-octreotate resulted in tumour remission in 47% of patients, with a median time to progression (TTP) of > 36 months. As patients with foregut carcinoids may respond differently, we here present the effects of this treatment in a subgroup of patients with foregut carcinoids of bronchial, gastric or thymic origin.
   Methods Nine patients with bronchial, five with gastric and two with thymic carcinoids were treated. All patients had metastasised disease. The intended cumulative dose of Lu-177-octreotate was 22.2-29.6 GBq. Southwest Oncology Group criteria were used for response evaluation.
   Results Bronchial carcinoids: Five patients had partial remission, one had minor response (MR, tumour size reduction: >= 25%, < 50%), two had stable disease (SD) and one had progressive disease (PD). Median TTP was 31 months. Gastric carcinoids: One patient had complete remission, one had MR and two had SD, including one with PD at baseline. One patient developed PD. Thymic carcinoids: One patient had SD. In the other patient, disease remained progressive. All patients: Overall remission rate was 50%, including MR.
   Conclusion (177) Lu-octreotate treatment can be effective in patients with bronchial and gastric carcinoids. Its role in thymic carcinoids cannot be determined yet because of the limited number of patients. The overall remission rate of 50% in patients with the studied foregut carcinoids is comparable to that in the total group of GEP NETs.
C1 Erasmus MC, Dept Nucl Med, NL-3015 GD Rotterdam, Netherlands.
   Erasmus MC, Dept Internal Med, Rotterdam, Netherlands.
C3 Erasmus University Rotterdam; Erasmus MC; Erasmus University Rotterdam;
   Erasmus MC
RP van Essen, M (corresponding author), Erasmus MC, Dept Nucl Med, Dr Molewaterpl 40, NL-3015 GD Rotterdam, Netherlands.
EM m.vanessen@erasmusmc.nl
RI Krenning, Eric P/L-1064-2013; Krenning, Eric/HJI-8911-2023; de+Herder,
   Wouter/AAN-8429-2021; Wu, Di/JAD-1494-2023; w, d/JVN-4153-2024
OI Van Essen, Martijn/0000-0002-2257-1651
CR Anthony LB, 2002, SEMIN NUCL MED, V32, P123, DOI 10.1053/snuc.2002.31769
   Bodei L, 2003, EUR J NUCL MED MOL I, V30, P207, DOI 10.1007/s00259-002-1023-y
   Brambilla E, 2001, EUR RESPIR J, V18, P1059, DOI 10.1183/09031936.01.00275301
   Crocetti E, 2003, EUR J CANCER PREV, V12, P191, DOI 10.1097/00008469-200306000-00004
   de Jong M, 2005, J NUCL MED, V46, p13S
   FAVE GD, 2005, BEST PRACT RES CLIN, V19, P659
   Fukai I, 1999, ANN THORAC SURG, V67, P208, DOI 10.1016/S0003-4975(98)01063-7
   Granberg D, 2001, ANN ONCOL, V12, P1383, DOI 10.1023/A:1012569909313
   GREEN S, 1992, INVEST NEW DRUG, V10, P239, DOI 10.1007/BF00944177
   KRENNING EP, 1993, EUR J NUCL MED, V20, P716, DOI 10.1007/BF00181765
   Kwekkeboom DJ, 2001, EUR J NUCL MED, V28, P1319, DOI 10.1007/s002590100574
   Kwekkeboom DJ, 2005, J CLIN ONCOL, V23, P2754, DOI 10.1200/JCO.2005.08.066
   Kwekkeboom DJ, 2005, J NUCL MED, V46, p62S
   Modlin IM, 2003, CANCER-AM CANCER SOC, V97, P934, DOI 10.1002/cncr.11105
   Mulkeen A, 2005, CURR OPIN ONCOL, V17, P1, DOI 10.1097/01.cco.0000147899.04701.c6
   Otte A, 1999, EUR J NUCL MED, V26, P1439, DOI 10.1007/s002590050476
   Papotti P, 2000, DIAGN MOL PATHOL, V9, P47, DOI 10.1097/00019606-200003000-00008
   Pareja E, 1998, Arch Bronconeumol, V34, P71
   Reubi JC, 2000, EUR J NUCL MED, V27, P273, DOI 10.1007/s002590050034
   Reubi JC, 2001, EUR J NUCL MED, V28, P836, DOI 10.1007/s002590100541
   RINDI G, 1993, GASTROENTEROLOGY, V104, P994, DOI 10.1016/0016-5085(93)90266-F
   Rindi G, 2000, Q J NUCL MED, V44, P13
   Skuladottir H, 2000, LUNG CANCER-J IASLC, V27, P107, DOI 10.1016/S0169-5002(99)00104-X
   Soga J, 1999, Ann Thorac Cardiovasc Surg, V5, P211
   Soga J, 1999, Ann Thorac Cardiovasc Surg, V5, P285
   Teunissen JJM, 2005, BEST PRACT RES CL GA, V19, P595, DOI 10.1016/j.bpg.2005.04.001
   Valkema R, 2006, SEMIN NUCL MED, V36, P147, DOI 10.1053/j.semnuclmed.2006.01.001
   Valkema R, 2002, SEMIN NUCL MED, V32, P110, DOI 10.1053/snuc/2002.31025
   Waldherr C, 2002, J NUCL MED, V43, P610
   Waldherr C, 2001, ANN ONCOL, V12, P941, DOI 10.1023/A:1011160913619
   WILLIAMS ED, 1963, LANCET, V1, P238
NR 31
TC 92
Z9 93
U1 0
U2 4
PU SPRINGER
PI NEW YORK
PA 233 SPRING ST, NEW YORK, NY 10013 USA
SN 1619-7070
EI 1619-7089
J9 EUR J NUCL MED MOL I
JI Eur. J. Nucl. Med. Mol. Imaging
PD AUG
PY 2007
VL 34
IS 8
BP 1219
EP 1227
DI 10.1007/s00259-006-0355-4
PG 9
WC Radiology, Nuclear Medicine & Medical Imaging
WE Science Citation Index Expanded (SCI-EXPANDED)
SC Radiology, Nuclear Medicine & Medical Imaging
GA 202OB
UT WOS:000248911800011
PM 17260141
OA Bronze
DA 2024-01-27
ER

PT J
AU Ahn, HK
   Choi, JY
   Kim, KM
   Kim, H
   Choi, SH
   Park, SH
   Park, JO
   Lim, HY
   Kang, WK
   Lee, J
   Park, YS
AF Ahn, H. K.
   Choi, J. Y.
   Kim, K-M
   Kim, H.
   Choi, S-H
   Park, S. H.
   Park, J. O.
   Lim, H. Y.
   Kang, W. K.
   Lee, J.
   Park, Y. S.
TI Phase II study of pazopanib monotherapy in metastatic
   gastroenteropancreatic neuroendocrine tumours
SO BRITISH JOURNAL OF CANCER
LA English
DT Article
DE neuroendocrine tumours; pazopanib; chemotherapy; chromogranin A;
   positron-emission tomography
ID ENDOTHELIAL GROWTH-FACTOR; CARCINOID-TUMORS; EPIDEMIOLOGY; TEMOZOLOMIDE;
   BEVACIZUMAB; EVEROLIMUS
AB Background: Treatment options for patients with metastatic gastroenteropancreatic neuroendocrine tumours (GEP NETs) are still limited. We investigated the antitumour activity and safety profile of pazopanib - a multitarget drug with anti-angiogenic activity in patients with metastatic GEP NETs.
   Methods: This was a nonrandomised, open-labeled, single-center phase II study. Pazopanib was orally administered at a dose of 800 mg daily continuously with a 28-day cycle. The primary end point was an objective response rate according to Response Evaluation Criteria in Solid Tumors (RECIST). The secondary end points were progression-free survival (PFS), overall survival (OS) and safety. An independent review of objective response was planned. The trial is registered with ClinicalTrials.gov, NCT number 01099540. Correlative biomarker analyses were performed.
   Results: Between April 2010 and February 2012, a total of 37 patients were enrolled. Thirty-two percent of the enrolled patients had pancreatic primary and 22% of the patients had colorectal primary NETs. This phase II study demonstrated an objective response rate of 18.9% (7 of the 37, 95% CI 8.0-35.2) and a disease control rate (CR + confirmed PR + stable disease) of 75.7% (28 of the 37, 95% CI, 58.8-88.2) in metastatic GEP NETs. The independent review demonstrated a higher overall response rate of 24.3% (95% CI, 11.8-41.2%) with nine confirmed PRs.
   Conclusion: Pazopanib showed a comparable efficacy to other targeted agents not only in pancreatic NETs but also in NETs originating from gastrointestinal (GI) tract.
C1 [Ahn, H. K.; Park, S. H.; Park, J. O.; Lim, H. Y.; Kang, W. K.; Lee, J.; Park, Y. S.] Sungkyunkwan Univ, Sch Med, Samsung Med Ctr, Div Hematol Oncol,Dept Med, Seoul, South Korea.
   [Ahn, H. K.] Gachon Univ, Gil Med Ctr, Dept Internal Med, Inchon, South Korea.
   [Choi, J. Y.] Sungkyunkwan Univ, Sch Med, Samsung Med Ctr, Dept Nucl Med, Seoul, South Korea.
   [Kim, K-M] Sungkyunkwan Univ, Sch Med, Samsung Med Ctr, Dept Pathol, Seoul, South Korea.
   [Kim, H.; Choi, S-H] Sungkyunkwan Univ, Sch Med, Samsung Med Ctr, Dept Surg, Seoul, South Korea.
C3 Sungkyunkwan University (SKKU); Samsung Medical Center; Gachon
   University; Sungkyunkwan University (SKKU); Samsung Medical Center;
   Sungkyunkwan University (SKKU); Samsung Medical Center; Sungkyunkwan
   University (SKKU); Samsung Medical Center
RP Park, YS (corresponding author), Sungkyunkwan Univ, Sch Med, Samsung Med Ctr, Div Hematol Oncol,Dept Med, Seoul, South Korea.
EM jyunlee@skku.edu; pys27hmo@skku.edu
RI Park, Se Hoon/GMX-1199-2022; Lee, Jee Yun/C-9646-2011; Choi, Joon
   Young/D-6140-2017; Lee, Jeeyun/I-7171-2015
OI Park, Se Hoon/0000-0001-5084-9326; 
CR Chan JA, 2012, J CLIN ONCOL, V30, P2963, DOI 10.1200/JCO.2011.40.3147
   Hamberg P, 2010, ONCOLOGIST, V15, P539, DOI 10.1634/theoncologist.2009-0274
   Hauso O, 2008, CANCER, V113, P2655, DOI 10.1002/cncr.23883
   Hemminki K, 2001, CANCER, V92, P2204, DOI 10.1002/1097-0142(20011015)92:8&lt;2204::AID-CNCR1564&gt;3.0.CO;2-R
   Hurwitz HI, 2009, CLIN CANCER RES, V15, P4220, DOI 10.1158/1078-0432.CCR-08-2740
   Jensen EH, 2007, ANN SURG ONCOL, V14, P780, DOI 10.1245/s10434-006-9148-z
   Klimstra DS, 2010, AM J SURG PATHOL, V34, P300, DOI 10.1097/PAS.0b013e3181ce1447
   Kulke MH, 2006, J CLIN ONCOL, V24, P401, DOI 10.1200/JCO.2005.03.6046
   Kumar R, 2009, BRIT J CANCER, V101, P1717, DOI 10.1038/sj.bjc.6605366
   Lepage C, 2007, GASTROENTEROLOGY, V132, P899, DOI 10.1053/j.gastro.2007.01.006
   Lim T, 2011, ASIA-PAC J CLIN ONCO, V7, P293, DOI 10.1111/j.1743-7563.2011.01423.x
   Modlin IM, 2003, CANCER-AM CANCER SOC, V97, P934, DOI 10.1002/cncr.11105
   Naraev BG, 2012, ONCOLOGY-BASEL, V83, P117, DOI 10.1159/000339539
   Phan AT, 2010, J CLIN ONCOL, V28, DOI 10.1200/jco.2010.28.15_suppl.4001
   Raymond E, 2011, NEW ENGL J MED, V364, P501, DOI 10.1056/NEJMoa1003825
   Terris B, 1998, HISTOPATHOLOGY, V32, P133
   Yao JC, 2008, J CLIN ONCOL, V26, P3063, DOI 10.1200/JCO.2007.15.4377
   Yao JC, 2008, J CLIN ONCOL, V26, P1316, DOI 10.1200/JCO.2007.13.6374
   Yao JC, 2011, J CLIN ENDOCR METAB, V96, P3741, DOI 10.1210/jc.2011-0666
   Yao JC, 2011, NEW ENGL J MED, V364, P514, DOI 10.1056/NEJMoa1009290
   Yao JC, 2010, J CLIN ONCOL, V28, P69, DOI 10.1200/JCO.2009.24.2669
NR 21
TC 60
Z9 64
U1 0
U2 9
PU NATURE PUBLISHING GROUP
PI LONDON
PA MACMILLAN BUILDING, 4 CRINAN ST, LONDON N1 9XW, ENGLAND
SN 0007-0920
EI 1532-1827
J9 BRIT J CANCER
JI Br. J. Cancer
PD SEP 17
PY 2013
VL 109
IS 6
BP 1414
EP 1419
DI 10.1038/bjc.2013.470
PG 6
WC Oncology
WE Science Citation Index Expanded (SCI-EXPANDED)
SC Oncology
GA 223NN
UT WOS:000324812600005
PM 23989950
OA Green Published, hybrid
DA 2024-01-27
ER

PT J
AU Kavanal, AJ
   Bhadada, SK
   Sood, A
   Kaur, G
   Parwaiz, A
   Gulati, A
   Dahiya, D
   Mittal, BR
AF Kavanal, Anwin Joseph
   Bhadada, Sanjay K.
   Sood, Ashwani
   Kaur, Gurjeet
   Parwaiz, Amber
   Gulati, Ajay
   Dahiya, Divya
   Mittal, Bhagwant Rai
TI Triple Tracer Positivity in Metastatic Lymph Nodes from
   Well-Differentiated Neuroendocrine Tumor in MEN-1 Syndrome
SO JOURNAL OF NUCLEAR MEDICINE TECHNOLOGY
LA English
DT Article
DE neuroendocrine tumor; MEN-1; F-18-fluorocholine; Tc-99m-sestamibi;
   Ga-68-DOTANOC
ID PARATHYROID ADENOMA; PET/CT
AB Patients with multiple endocrine neoplasia type 1 usually have a combination of endocrine disorders due to lesions in the pancreas, parathyroid gland, and pituitary gland. Functional imaging using different tracers in addition to conventional imaging are applied in localizing the primary sites, determining the disease extent, and characterizing the lesions. We present a diagnosed case of multiple endocrine neoplasia type 1 with interesting incidental imaging findings showing Tc-99m-sestamibi and F-18-fluorocholine uptake in addition to Ga-68-DOTANOC uptake in metastatic mediastinal and cervical lymph nodes arising from gastroenteropancreatic neuroendocrine tumor. This case shows the possibility of imaging the neuroendocrine tumors with 3 different tracers, namely Ga-68-DOTANOC, Tc-99m-sestamibi, and F-18-fluorocholine.
C1 [Kavanal, Anwin Joseph; Sood, Ashwani; Mittal, Bhagwant Rai] Postgrad Inst Med Educ & Res, Dept Nucl Med, Chandigarh, India.
   [Bhadada, Sanjay K.; Kaur, Gurjeet] Postgrad Inst Med Educ & Res, Dept Endocrinol, Chandigarh, India.
   [Parwaiz, Amber] Postgrad Inst Med Educ & Res, Dept Cytopathol, Chandigarh, India.
   [Gulati, Ajay] Postgrad Inst Med Educ & Res, Dept Radiol, Chandigarh, India.
   [Dahiya, Divya] Postgrad Inst Med Educ & Res, Dept Gen Surg, Chandigarh, India.
C3 Post Graduate Institute of Medical Education & Research (PGIMER),
   Chandigarh; Post Graduate Institute of Medical Education & Research
   (PGIMER), Chandigarh; Post Graduate Institute of Medical Education &
   Research (PGIMER), Chandigarh; Post Graduate Institute of Medical
   Education & Research (PGIMER), Chandigarh; Post Graduate Institute of
   Medical Education & Research (PGIMER), Chandigarh
RP Sood, A (corresponding author), PGIMER, Dept Nucl Med, Sect 12, Chandigarh 160012, India.
EM sood99@yahoo.com
RI Kaur, Gurjeet/GYA-4147-2022
CR Bhattacharya A, 2006, CLIN NUCL MED, V31, P234, DOI 10.1097/01.rlu.0000205179.73356.9c
   CESANI F, 1994, CLIN NUCL MED, V19, P532, DOI 10.1097/00003072-199406000-00014
   Kawada K, 2016, WORLD J RADIOL, V8, P880, DOI 10.4329/wjr.v8.i11.880
   KRENNING EP, 1993, EUR J NUCL MED, V20, P716, DOI 10.1007/BF00181765
   Reyhan M, 2004, CLIN NUCL MED, V29, P129, DOI 10.1097/01.rlu.0000109303.19533.41
   Thakker RV, 2012, J CLIN ENDOCR METAB, V97, P2990, DOI 10.1210/jc.2012-1230
   Thanseer NTK, 2017, CLIN NUCL MED, V42, pE491, DOI 10.1097/RLU.0000000000001845
   Treglia G, 2012, ANN NUCL MED, V26, P451, DOI 10.1007/s12149-012-0602-7
   van der Hiel B, 2015, J ENDOCRINOL METAB, V5, P267
NR 9
TC 1
Z9 1
U1 0
U2 0
PU SOC NUCLEAR MEDICINE INC
PI RESTON
PA 1850 SAMUEL MORSE DR, RESTON, VA 20190-5316 USA
SN 0091-4916
EI 1535-5675
J9 J NUCL MED TECHNOL
JI J. Nucl. Med. Technol.
PD SEP 1
PY 2020
VL 48
IS 3
BP 287
EP 289
DI 10.2967/jnmt.119.237339
PG 3
WC Radiology, Nuclear Medicine & Medical Imaging
WE Emerging Sources Citation Index (ESCI)
SC Radiology, Nuclear Medicine & Medical Imaging
GA NJ3JJ
UT WOS:000565943700020
PM 32111661
OA Bronze
DA 2024-01-27
ER

PT J
AU Love, C
   Desai, NB
   Abraham, T
   Banks, KP
   Bodei, L
   Boike, T
   Brown, RKJ
   Bushnell, DL
   DeBlanche, LE
   Dominello, MM
   Francis, T
   Grady, EC
   Hobbs, RF
   Hope, TA
   Kempf, JS
   Pryma, DA
   Rule, W
   Savir-Baruch, B
   Sethi, I
   Subramaniam, RM
   Xiao, Y
   Schechter, NR
AF Love, Charito
   Desai, Neil B.
   Abraham, Tony
   Banks, Kevin P.
   Bodei, Lisa
   Boike, Thomas
   Brown, Richard K. J.
   Bushnell, David L.
   DeBlanche, Lorraine E.
   Dominello, Michael M.
   Francis, Tony
   Grady, Erin C.
   Hobbs, Robert F.
   Hope, Thomas A.
   Kempf, Jeffrey S.
   Pryma, Daniel A.
   Rule, William
   Savir-Baruch, Bital
   Sethi, Ila
   Subramaniam, Rathan M.
   Xiao, Ying
   Schechter, Naomi R.
TI ACR-ACNM-ASTRO-SNMMI Practice Parameter for Lutetium-177 (Lu-177)
   DOTATATE Therapy
SO CLINICAL NUCLEAR MEDICINE
LA English
DT Article
DE neuroendocrine tumors; gastroenteropancreatic neuroendocrine neoplasms;
   peptide receptor radionuclide therapy; Lu-177 DOTATATE; receptors;
   somatostatin
ID RECEPTOR RADIONUCLIDE THERAPY; NEUROENDOCRINE TUMORS;
   PROGNOSTIC-FACTORS; RENAL TOXICITY; PRRT; LU-177-DOTATATE; IMPACT
AB Objectives: This practice parameter (PP) for Lutetium-177 (Lu-177) DOTATATE peptide receptor radionuclide therapy (PRRT) aims to guide authorized users in selection of appropriate adult candidates with gastroeneropancreatic neuroendocrine tumors (GEP-NETS) from foregut, midgut, and hindgut. The essential selection criteria include somatostatin receptor-positive GEP-NETs, which are usually inoperable and progressed despite standard therapy. Lu-177 DOTATATE is a radiopharmaceutical with high avidity for somatostatin receptors that are overexpressed by these tumors. This document ensures safe handling of Lu-177 DOTATATE by the authorized users and safe management of affected patients.
   Methods: The document was developed according to the systematic process developed by the American College of Radiology (ACR) and described on the ACR Web site (https://www. acr.org/Clinical-Resources/Practice-Parameters-and-Technical-Standards). The PP development was led by 2 ACR Committees on Practice Parameters (Nuclear Medicine and Molecular Imaging and Radiation Oncology) collaboratively with the American College of Nuclear Medicine, American Society of Radiation Oncology, and Society of Nuclear Medicine and Molecular Imaging.
   Results: The Lu-177 DOTATATE PP reviewed pharmacology, indications, adverse effects, personnel qualifications, and required clinical evaluation before starting the treatment, as well as the recommended posttherapy monitoring, quality assurance, documentation, and appropriate radiation safety instructions provided in written form and explained to the patients.
   Conclusions: Lu-177 DOTATATE is available for therapy of inoperable and/or advanced GEP-NETs when conventional therapy had failed. It can reduce tumor size, improve symptoms, and increase the progression free survival. The PP document provides clinical guidance for authorized users to assure an appropriate, consistent, and safe practice of Lu-177 DOTATATE.
C1 [Love, Charito] Albert Einstein Coll Med, 1300 Morris Pk Ave, Bronx, NY 10461 USA.
   [Love, Charito; Abraham, Tony] New York Canc & Blood Specialists, Port Jefferson Stn, NY USA.
   [Desai, Neil B.] Univ Texas Southwestern, Dallas, TX USA.
   [Banks, Kevin P.] Uniformed Serv Univ Hlth Sci, Bethesda, MD USA.
   [Banks, Kevin P.] San Antonio Mil Med Ctr, San Antonio, TX USA.
   [Bodei, Lisa] Mem Sloan Kettering Canc Ctr, 1275 York Ave, New York, NY 10021 USA.
   [Boike, Thomas] Genesis Care USA MHP Radiat Oncol, Asheville, NC USA.
   [Brown, Richard K. J.] Univ Utah, Dept Radiol & Imaging Sci, Salt Lake City, UT USA.
   [Bushnell, David L.] Univ Iowa Hosp & Clin, Iowa City, IA 52242 USA.
   [DeBlanche, Lorraine E.] UT Southwestern Med Ctr, Dallas, TX USA.
   [Dominello, Michael M.] Wayne State Univ, Karmanos Canc Ctr, Detroit, MI USA.
   [Francis, Tony] ChristianaCare, Newark, DE USA.
   [Grady, Erin C.; Sethi, Ila] Emory Univ, Sch Med, Atlanta, GA USA.
   [Hobbs, Robert F.] Johns Hopkins Univ, Baltimore, MD USA.
   [Hope, Thomas A.] Univ Calif San Francisco, San Francisco, CA 94143 USA.
   [Kempf, Jeffrey S.] Rutgers Robert Wood Johnson Med Sch, New Brunswick, NJ USA.
   [Pryma, Daniel A.] Univ Penn, Perelman Sch Med, Philadelphia, PA 19104 USA.
   [Rule, William] Mayo Clin, Phoenix, AZ USA.
   [Savir-Baruch, Bital] Loyola Univ Med Ctr, Maywood, IL 60153 USA.
   [Subramaniam, Rathan M.] Univ Otago, Med Sch, Dunedin, New Zealand.
   [Xiao, Ying] Univ Penn, Philadelphia, PA 19104 USA.
   [Schechter, Naomi R.] Univ Southern Calif, Keck Med Ctr USC, Norris Comprehens Canc Ctr, Los Angeles, CA 90007 USA.
C3 Yeshiva University; Albert Einstein College of Medicine; University of
   Texas System; University of Texas Southwestern Medical Center Dallas;
   Uniformed Services University of the Health Sciences - USA; San Antonio
   Military Medical Center; Memorial Sloan Kettering Cancer Center; Utah
   System of Higher Education; University of Utah; University of Iowa;
   University of Texas System; University of Texas Southwestern Medical
   Center Dallas; Wayne State University; Barbara Ann Karmanos Cancer
   Institute; Emory University; Johns Hopkins University; University of
   California System; University of California San Francisco; Rutgers
   System; Rutgers New Brunswick; Rutgers Biomedical & Health Sciences;
   University of Pennsylvania; Mayo Clinic; Mayo Clinic Phoenix; Loyola
   University Chicago; University of Otago; University of Pennsylvania;
   University of Southern California
RP Love, C (corresponding author), Albert Einstein Coll Med, 1300 Morris Pk Ave, Bronx, NY 10461 USA.
EM chalove@yahoo.com
RI Hobbs, Robert/JRW-3415-2023
OI Bushnell, David/0000-0002-2768-396X; Banks, Kevin/0000-0001-8050-2876;
   Bodei, Lisa/0000-0001-6930-7383; Subramaniam, Rathan
   M./0000-0003-3973-4610
CR Advanced Accelerator Applications, HIGHL PRESCR INF
   American College of Radiology, ACR AAPM RAD SAF OFF
   American College of Radiology, ARXIV
   American College of Radiology, ACR PRACT PAR PERF G
   American College of Radiology, ACR ACCNM SNNMI SPR
   American College of Radiology, ACR ASTRO PRACT PAR
   American College of Radiology, ACR AAPM SPR TECHN S
   Bakker WH, 2006, Q J NUCL MED MOL IM, V50, P265
   Bergsma H, 2016, EUR J NUCL MED MOL I, V43, P453, DOI 10.1007/s00259-015-3193-4
   Bodei L, 2008, EUR J NUCL MED MOL I, V35, P1847, DOI 10.1007/s00259-008-0778-1
   Bodei L, 2016, ENDOCR-RELAT CANCER, V23, pC1, DOI 10.1530/ERC-16-0258
   Bodei L, 2015, EUR J NUCL MED MOL I, V42, P5, DOI 10.1007/s00259-014-2893-5
   de Keizer B, 2008, EUR J NUCL MED MOL I, V35, P749, DOI 10.1007/s00259-007-0691-z
   Ezziddin S, 2014, J NUCL MED, V55, P183, DOI 10.2967/jnumed.113.125336
   Garske-Román U, 2018, EUR J NUCL MED MOL I, V45, P970, DOI 10.1007/s00259-018-3945-z
   Hamiditabar M, 2017, CLIN NUCL MED, V42, P436, DOI 10.1097/RLU.0000000000001629
   HAMMOND PJ, 1993, BRIT J CANCER, V67, P1437, DOI 10.1038/bjc.1993.266
   Hope TA, 2019, J NUCL MED, V60, P937, DOI 10.2967/jnumed.118.230607
   Huang K, 2019, J NUCL MED, V60, P752, DOI 10.2967/jnumed.118.217380
   Jamar F, 2003, EUR J NUCL MED MOL I, V30, P510, DOI 10.1007/s00259-003-1117-1
   Kam BLR, 2012, EUR J NUCL MED MOL I, V39, P103, DOI 10.1007/s00259-011-2039-y
   Kwekkeboom DJ, 2008, J CLIN ONCOL, V26, P2124, DOI 10.1200/JCO.2007.15.2553
   Mittra ES, 2018, AM J ROENTGENOL, V211, P278, DOI 10.2214/AJR.18.19953
   National Council on Radiation Protection and Measurements, 155 NCRP
   Strosberg J, 2017, NEW ENGL J MED, V376, P125, DOI 10.1056/NEJMoa1607427
   United States Nuclear Regulatory Commission, 201101 RIS
   United States Nuclear Regulatory Commission, CONS GUID MAT LIC PR, V9
   Valkema R, 2005, J NUCL MED, V46, p83S
   Vegt E, 2010, J NUCL MED, V51, P1049, DOI 10.2967/jnumed.110.075101
   Yao JC, 2008, J CLIN ONCOL, V26, P3063, DOI 10.1200/JCO.2007.15.4377
   Zaknun JJ, 2013, EUR J NUCL MED MOL I, V40, P800, DOI 10.1007/s00259-012-2330-6
NR 31
TC 2
Z9 2
U1 0
U2 2
PU LIPPINCOTT WILLIAMS & WILKINS
PI PHILADELPHIA
PA TWO COMMERCE SQ, 2001 MARKET ST, PHILADELPHIA, PA 19103 USA
SN 0363-9762
EI 1536-0229
J9 CLIN NUCL MED
JI Clin. Nucl. Med.
PD JUN
PY 2022
VL 47
IS 6
BP 503
EP 511
DI 10.1097/RLU.0000000000004182
PG 9
WC Radiology, Nuclear Medicine & Medical Imaging
WE Science Citation Index Expanded (SCI-EXPANDED)
SC Radiology, Nuclear Medicine & Medical Imaging
GA 0Y4YT
UT WOS:000790398300018
PM 35507433
DA 2024-01-27
ER

PT J
AU Richards-Taylor, S
   Ewings, SM
   Jaynes, E
   Tilley, C
   Ellis, SG
   Armstrong, T
   Pearce, N
   Cave, J
AF Richards-Taylor, Sebastian
   Ewings, Sean M.
   Jaynes, Eleanor
   Tilley, Charles
   Ellis, Sarah G.
   Armstrong, Thomas
   Pearce, Neil
   Cave, Judith
TI The assessment of Ki-67 as a prognostic marker in neuroendocrine
   tumours: a systematic review and meta-analysis
SO JOURNAL OF CLINICAL PATHOLOGY
LA English
DT Article
ID LIVER METASTASES; CLASSIFICATION; INDEX; SURVIVAL; REGISTRY; IMPACT
AB Introduction Gastroenteropancreatic neuroendocrine tumours (GEP NETs) are classified according to tumour mitotic count or Ki-67 labelling index (LI).
   Aim(s) To systematically review articles reporting the prognosis of patients by Ki-67 LI and thereby improve the ability of clinicians to prognosticate for their patients.
   Method 265 abstracts were identified relating Ki-67 and survival. After exclusion criteria were applied, 22 articles remained. Articles were excluded if they described non-human specimens, were non-English language, published prior to 2000, reported non-GEP NETs, reported subgroups selected by treatment modality or included <20 cases. Random-effects meta-analysis was used to combine studies to estimate survival proportions.
   Results Authors used varied methods in which to present 5-year survival, with often limited survival information. This reduced the number of studies that could be included in the meta-analysis. 5-year survival for patients with grade 1 and 2 GEP NETs were estimated to be 89% (95% CI 85% to 92%, m=12 studies, n=977 participants) and 70% (95% CI 62% to 79%, m=9, n=726), respectively. Using an alternative grade 1/2 boundary of 5%, 5-year survival rates for Ki-67=5% and 5-20% were estimated as 89% (95% CI 84% to 94%, m=7, n=654) and 51% (95% CI 44% to 59%, m=4, n=183), respectively. For Ki-67>20%, 5-year survival was estimated to be 25% (95% CI 12% to 38%, m=10, n=208).
   Conclusions Standardisation of grade boundaries has allowed us to combine data from multiple studies and amass a body of evidence linking Ki-67 and survival.
C1 [Richards-Taylor, Sebastian] Univ Southampton, Fac Med, Southampton SO9 5NH, Hants, England.
   [Ewings, Sean M.] Univ Southampton, Southampton Stat Sci Res Inst, Southampton, Hants, England.
   [Jaynes, Eleanor; Tilley, Charles] Univ Hosp Southampton NHS Fdn Trust, Dept Pathol, Southampton, Hants, England.
   [Ellis, Sarah G.; Cave, Judith] Univ Hosp Southampton NHS Fdn Trust, Dept Med Oncol, Southampton, Hants, England.
   [Armstrong, Thomas; Pearce, Neil] Univ Hosp Southampton NHS Fdn Trust, Dept Surg, Southampton, Hants, England.
C3 University of Southampton; University of Southampton; University of
   Southampton; University Hospital Southampton NHS Foundation Trust;
   University of Southampton; University Hospital Southampton NHS
   Foundation Trust; University of Southampton; University Hospital
   Southampton NHS Foundation Trust
RP Cave, J (corresponding author), Univ Hosp NHS Fdn Trust, Dept Oncol, Tremona Rd, Southampton SO16 6YD, Hants, England.
EM judith.cave@uhs.nhs.uk
OI Ewings, Sean/0000-0001-7214-4917
CR Ahmed A, 2009, ENDOCR-RELAT CANCER, V16, P885, DOI 10.1677/ERC-09-0042
   Bergestuen DS, 2009, SCAND J GASTROENTERO, V44, P1084, DOI 10.1080/00365520903082432
   Bertani E, 2014, SURGERY, V155, P607, DOI 10.1016/j.surg.2013.12.024
   Bettini R, 2008, ANN ONCOL, V19, P903, DOI 10.1093/annonc/mdm552
   Borenstein M., 2011, Introduction to meta-analysis
   Ellison TA, 2014, ANN SURG, V259, P204, DOI 10.1097/SLA.0b013e31828f3174
   Garcia-Carbonero R, 2010, ANN ONCOL, V21, P1794, DOI 10.1093/annonc/mdq022
   Hamilton NA, 2012, SURGERY, V152, P107, DOI 10.1016/j.surg.2012.02.011
   Hashim YM, 2014, ANN SURG, V259, P197, DOI 10.1097/SLA.0000000000000348
   Hentic O, 2011, ENDOCR-RELAT CANCER, V18, P51, DOI 10.1677/ERC-09-0319
   Hoej LB, 2012, SCI WORLD J, DOI 10.1100/2012/206350
   Jann H, 2011, CANCER-AM CANCER SOC, V117, P3332, DOI 10.1002/cncr.25855
   Khan MS, 2013, BRIT J CANCER, V108, P1838, DOI 10.1038/bjc.2013.156
   Khan MS, 2013, J CLIN ONCOL, V31, P365, DOI 10.1200/JCO.2012.44.2905
   Klimstra DS, 2010, PANCREAS, V39, P707, DOI 10.1097/MPA.0b013e3181ec124e
   Klöppel G, 2009, NEUROENDOCRINOLOGY, V90, P162, DOI 10.1159/000182196
   Martin-Perez E, 2013, NEUROENDOCRINOLOGY, V98, P156, DOI 10.1159/000355152
   Mayo D, 2015, ANN ENETS C BARC
   Mills L, 2015, ANN ENETS C BARC
   Modlin IM, 2008, LANCET ONCOL, V9, P61, DOI 10.1016/S1470-2045(07)70410-2
   Norlén O, 2012, WORLD J SURG, V36, P1419, DOI 10.1007/s00268-011-1296-z
   Ono M, 2015, BREAST CANCER-TOKYO, V22, P141, DOI 10.1007/s12282-013-0464-4
   Panzuto F, 2005, ENDOCR-RELAT CANCER, V12, P1083, DOI 10.1677/erc.1.01017
   Pape UF, 2008, CANCER-AM CANCER SOC, V113, P256, DOI 10.1002/cncr.23549
   Pape UF, 2008, ENDOCR-RELAT CANCER, V15, P1083, DOI 10.1677/ERC-08-0017
   Rindi G, 2006, VIRCHOWS ARCH, V449, P395, DOI 10.1007/s00428-006-0250-1
   Scarpa A, 2010, MODERN PATHOL, V23, P824, DOI 10.1038/modpathol.2010.58
   Scholzen T, 2000, J CELL PHYSIOL, V182, P311, DOI 10.1002/(SICI)1097-4652(200003)182:3<311::AID-JCP1>3.0.CO;2-9
   Strosberg J, 2009, HUM PATHOL, V40, P1262, DOI 10.1016/j.humpath.2009.01.010
   Yang ZH, 2011, AM J SURG PATHOL, V35, P853, DOI 10.1097/PAS.0b013e31821a0696
   Young HTM, 2013, J CLIN PATHOL, V66, P700, DOI 10.1136/jclinpath-2012-201217
NR 31
TC 41
Z9 47
U1 0
U2 6
PU BMJ PUBLISHING GROUP
PI LONDON
PA BRITISH MED ASSOC HOUSE, TAVISTOCK SQUARE, LONDON WC1H 9JR, ENGLAND
SN 0021-9746
EI 1472-4146
J9 J CLIN PATHOL
JI J. Clin. Pathol.
PD JUL
PY 2016
VL 69
IS 7
BP 612
EP 618
DI 10.1136/jclinpath-2015-203340
PG 7
WC Pathology
WE Science Citation Index Expanded (SCI-EXPANDED)
SC Pathology
GA DP0FX
UT WOS:000378165500009
PM 26680267
OA Green Accepted
DA 2024-01-27
ER

PT J
AU Ferolla, P
   Faggiano, A
   Avenia, N
   Milone, F
   Masone, S
   Giampaglia, F
   Puma, F
   Daddi, G
   Angeletti, G
   Lombardi, G
   Santeusanio, F
   Colao, A
AF Ferolla, P.
   Faggiano, A.
   Avenia, N.
   Milone, F.
   Masone, S.
   Giampaglia, F.
   Puma, F.
   Daddi, G.
   Angeletti, G.
   Lombardi, G.
   Santeusanio, F.
   Colao, A.
TI Epidemiology of non-gastroenteropancreatic (neuro)endocrine tumours
SO CLINICAL ENDOCRINOLOGY
LA English
DT Review
ID MERKEL CELL-CARCINOMA; MEDIASTINAL ENDOCRINE NEOPLASM; NEUROENDOCRINE
   CARCINOMA; NATURAL-HISTORY; DIAGNOSIS; LARYNX; LUNG; SKIN; TYPE-1
AB The widespread availability and reliability of immunohistochemical techniques in the last three decades have allowed researchers to identify cells with common neuroendocrine markers in virtually every organ. As a whole, these neuroendocrine cells form the so-called diffuse neuroendocrine system. Tumours arising from the cells of the diffuse neuroendocrine system are defined as (neuro)endocrine tumours (NETs). NETs have been increasingly described in recent years. However, despite the increase in the number of published papers focused on NET, we still lack adequate epidemiological data, particularly for non-gastroenteropancreatic (GEP) NETs. Furthermore, the real incidence of neuroendocrine differentiation for most sites is not completely known and is probably underestimated. As a consequence, data on the clinical features of many NET subgroups are not well known or confusing. For all of these reasons, we have attempted to evaluate the epidemiology of non-GEP NETs, reviewing the limited data available in the literature.
C1 Univ Naples Federico II, Dept Mol & Clin Endocrinol & Oncol, I-80131 Naples, Italy.
   Univ Perugia, Dept Internal Med & Endocrine Sci, I-06100 Perugia, Italy.
   Univ Perugia, Dept Endocrine Surg, I-06100 Perugia, Italy.
   Univ Naples Federico II, Dept Surg, I-80131 Naples, Italy.
   AORN Cardarelli, Naples, Italy.
C3 University of Naples Federico II; University of Perugia; University of
   Perugia; University of Naples Federico II
RP Colao, A (corresponding author), Univ Naples Federico II, Dept Mol & Clin Endocrinol & Oncol, Via Sergio Pansini 5, I-80131 Naples, Italy.
EM colao@unina.it
RI Faggiano, Antongiulio/ABC-4819-2020; Avenia, Nicola/AAL-4546-2021;
   Faggiano, Antongiulio/K-7771-2016; FEROLLA, PIERO/AAI-2459-2020
OI Faggiano, Antongiulio/0000-0002-9324-3946; Faggiano,
   Antongiulio/0000-0002-9324-3946; FEROLLA, PIERO/0000-0002-4797-9514;
   Puma, Francesco/0000-0002-6861-168X
CR Agnese PAD, 2000, SEMIN DIAGN PATHOL, V17, P149
   BOYLE F, 1995, INT J RADIAT ONCOL, V31, P315, DOI 10.1016/0360-3016(93)E0110-R
   BUCHANAN KD, 1986, AM J MED, V81, P14, DOI 10.1016/0002-9343(86)90581-4
   CHURG A, 1976, CANCER, V37, P1469
   Cirillo F, 2003, TUMORI, V89, P146, DOI 10.1177/030089160308900208
   CREUTZFELD W, 1985, DIABETIC PANCREAS, P561
   CUNNINGHAM G. J., 1958, THORAX, V13, P64, DOI 10.1136/thx.13.1.64
   Daddi N, 2004, EUR J CARDIO-THORAC, V26, P813, DOI 10.1016/j.ejcts.2004.05.052
   Davis KP, 1996, GYNECOL ONCOL, V61, P259, DOI 10.1006/gyno.1996.0136
   FERLITO A, 1991, ORL J OTO-RHINO-LARY, V53, P185, DOI 10.1159/000276217
   Ferlito A, 1998, J LARYNGOL OTOL, V112, P827, DOI 10.1017/S0022215100141830
   Ferlito A, 1997, ANN OTO RHINOL LARYN, V106, P878, DOI 10.1177/000348949710601014
   Ferolla P, 2005, J CLIN ENDOCR METAB, V90, P2603, DOI 10.1210/jc.2004-1155
   Ferolla Piero, 2002, Chir Ital, V54, P351
   Gibril F, 2003, J CLIN ENDOCR METAB, V88, P1066, DOI 10.1210/jc.2002-021314
   Gillenwater A, 2005, LARYNGOSCOPE, V115, P1191, DOI 10.1097/01.MLG.0000166179.40750.1B
   Gollard R, 2000, CANCER, V88, P1842, DOI 10.1002/(SICI)1097-0142(20000415)88:8<1842::AID-CNCR13>3.0.CO;2-P
   GOULD VE, 1985, LAB INVEST, V52, P334
   HAAG ML, 1995, DERMATOL SURG, V21, P669, DOI 10.1111/j.1524-4725.1995.tb00269.x
   HAINSWORTH JD, 1988, ANN INTERN MED, V109, P364, DOI 10.7326/0003-4819-109-5-364
   HITCHCOCK CL, 1988, ANN SURG, V207, P201, DOI 10.1097/00000658-198802000-00015
   Jiang SX, 1998, AM J SURG PATHOL, V22, P526, DOI 10.1097/00000478-199805000-00002
   Katahira A, 2004, INT J GYNECOL CANCER, V14, P1018, DOI 10.1111/j.1048-891X.2004.14545.x
   Kato N, 2003, PATHOL INT, V53, P680, DOI 10.1046/j.1440-1827.2003.01535.x
   Lauriola L, 1998, AM J SURG PATHOL, V22, P1059, DOI 10.1097/00000478-199809000-00003
   Modlin IM, 2003, CANCER-AM CANCER SOC, V97, P934, DOI 10.1002/cncr.11105
   Myssiorek D, 2004, ACTA OTO-LARYNGOL, V124, P995, DOI 10.1080/00016480410017576
   Quaedvlieg PFHJ, 2001, ANN ONCOL, V12, P1295, DOI 10.1023/A:1012272314550
   RATNER D, 1993, J AM ACAD DERMATOL, V29, P143, DOI 10.1016/0190-9622(93)70159-Q
   ROSAI J, 1972, CANCER, V29, P1075, DOI 10.1002/1097-0142(197204)29:4<1075::AID-CNCR2820290457>3.0.CO;2-O
   ROSAI J, 1972, CANCER, V29, P1061, DOI 10.1002/1097-0142(197204)29:4<1061::AID-CNCR2820290456>3.0.CO;2-3
   Rosai J., 1999, World Health Organization International Histological Classification of Tumors
   SIBLEY RK, 1985, AM J SURG PATHOL, V9, P95, DOI 10.1097/00000478-198502000-00004
   Skuladottir H, 2002, LUNG CANCER-J IASLC, V37, P127, DOI 10.1016/S0169-5002(02)00080-6
   Soga J, 1999, Ann Thorac Cardiovasc Surg, V5, P285
   Solcia E, 2000, WHO INT HISTOLOGICAL
   Takei H, 2002, J THORAC CARDIOV SUR, V124, P285, DOI 10.1067/mtc.2002.122523
   Travis WD., 2004, WHO INT HISTOLOGICAL
   Viswanathan AN, 2004, GYNECOL ONCOL, V93, P27, DOI 10.1016/j.ygyno.2003.12.027
NR 39
TC 17
Z9 18
U1 0
U2 0
PU WILEY
PI HOBOKEN
PA 111 RIVER ST, HOBOKEN 07030-5774, NJ USA
SN 0300-0664
EI 1365-2265
J9 CLIN ENDOCRINOL
JI Clin. Endocrinol.
PD JAN
PY 2007
VL 66
IS 1
BP 1
EP 6
DI 10.1111/j.1365-2265.2006.02739.x
PG 6
WC Endocrinology & Metabolism
WE Science Citation Index Expanded (SCI-EXPANDED)
SC Endocrinology & Metabolism
GA 116CQ
UT WOS:000242780500001
PM 17201794
OA Green Published, Bronze
DA 2024-01-27
ER

PT J
AU Kratochwil, C
   Giesel, FL
   López-Benítez, R
   Schimpfky, N
   Kunze, K
   Eisenhut, M
   Kauczor, HU
   Haberkorn, U
AF Kratochwil, Clemens
   Giesel, Frederik L.
   Lopez-Benitez, Ruben
   Schimpfky, Nadine
   Kunze, Kirsten
   Eisenhut, Michael
   Kauczor, Hans-Ulrich
   Haberkorn, Uwe
TI Intraindividual Comparison of Selective Arterial versus Venous
   <SUP>68</SUP>Ga-DOTATOC PET/CT in Patients with Gastroenteropancreatic
   Neuroendocrine Tumors
SO CLINICAL CANCER RESEARCH
LA English
DT Article
ID SOMATOSTATIN-ANALOG; LIVER METASTASES; RADIOFREQUENCY ABLATION; THERAPY;
   COMBINATION; DOSIMETRY; DIAGNOSIS; Y-90
AB Purpose: Therapy with the somatostatin analogue DOTA-(0)-Phe(1)-Tyr(3)-octreotide ( DOTATOC) labeled with a beta-(DOTA-Phe-Tyr-Octreotide) emitter such as Y-90 or Lu-177 is accepted for the palliative treatment of unresectable neuroendocrine cancer. However, the optimal route of administration has not been determined. Using positron-emission tomography (PET)-labeled Ga-68-DOTATOC, we compared selective tumoral uptake on PET/computed tomography (CT) after arterial or venous administration of the agent in patients with gastroenteropancreatic neuroendocrine tumor.
   Experimental Design: Fifteen patients with neuroendocrine cancer were examined with Ga-68-DOTATOC PET/CT after intravenous (i.v.) and intraarterial (i.a.) administration within 4 weeks of each other and without any intervening therapy. Eleven patients had multifocal metastases, six were considered to have unresectable primary tumor. The intraarterial catheter was placed in the vessel supplying the main tumor burden. The standard uptake value (SUV) was used to compare intratumoral concentrations of Ga-68-DOTATOC.
   Results: Compared with i.v. infusion, the i. a. infusion resulted in an increased SUV in 117 of 122 (96%) liver metastases. The average increase in SUV was 3.75-fold higher with i. a. administration. The increase in uptake for the primary tumors was dependent on the selectivity of the catheter placement, resulting in variable increases in SUV after i. a. injection (1.44- to 7.8-fold higher).
   Conclusions: This study showed that uptake of DOTATOC is commonly several fold higher after selective i. a. administration in comparison with i. v. injection in both the primary tumor as well as in liver metastases of neuroendocrine cancer. Therefore, intraarterial DOTATOC is a promising drug for regionally intensified radiopeptide therapy. Clin Cancer Res; 16(10); 2899-905. (C) 2010 AACR.
C1 [Kratochwil, Clemens; Giesel, Frederik L.; Schimpfky, Nadine; Kunze, Kirsten; Haberkorn, Uwe] Univ Heidelberg Hosp, Dept Nucl Med, D-69120 Heidelberg, Germany.
   [Eisenhut, Michael] German Canc Res Ctr, Dept Radiopharm, D-6900 Heidelberg, Germany.
C3 Ruprecht Karls University Heidelberg; Helmholtz Association; German
   Cancer Research Center (DKFZ)
RP Kratochwil, C (corresponding author), Univ Heidelberg Hosp, Dept Nucl Med, INF 400, D-69120 Heidelberg, Germany.
EM Clemens.kratochwil@med.uni-heidelberg.de
RI Kauczor, HU/AAX-6033-2021; Kauczor, Hans-Ulrich/AAU-5955-2021; Aguiar,
   Isabel/AAC-1095-2020
CR Abdalla EK, 2004, ANN SURG, V239, P818, DOI 10.1097/01.sla.0000128305.90650.71
   Brogsitter C, 2005, J NUCL MED, V46, P2112
   Cremonesi M, 2006, J NUCL MED, V47, P1467
   Crowder CD, 2009, AM J SURG PATHOL, V33, P963, DOI 10.1097/PAS.0b013e31817ed787
   deJong M, 1997, EUR J NUCL MED, V24, P368, DOI 10.1007/s002590050064
   Delaunoit T, 2004, EUR J CANCER, V40, P515, DOI 10.1016/j.ejca.2003.09.035
   Eriksson BK, 1998, CANCER, V83, P2293, DOI 10.1002/(SICI)1097-0142(19981201)83:11<2293::AID-CNCR8>3.3.CO;2-5
   Eriksson J, 2008, WORLD J SURG, V32, P930, DOI 10.1007/s00268-008-9510-3
   Faiss S, 2003, J CLIN ONCOL, V21, P2689, DOI 10.1200/JCO.2003.12.142
   Henze M, 2005, J NUCL MED, V46, P763
   Kalinowski M, 2009, DIGESTION, V79, P137, DOI 10.1159/000209849
   Konda A, 2009, GASTROINTEST ENDOSC, V70, P561, DOI 10.1016/j.gie.2009.03.015
   Kontogeorgakos DK, 2006, J NUCL MED, V47, P1476
   Koukouraki S, 2006, EUR J NUCL MED MOL I, V33, P1115, DOI 10.1007/s00259-006-0110-x
   Kulke MH, 2007, ENDOCR-RELAT CANCER, V14, P207, DOI 10.1677/ERC-06-0061
   Kwekkeboom DJ, 2008, J CLIN ONCOL, V26, P2124, DOI 10.1200/JCO.2007.15.2553
   Limouris GS, 2008, EUR J NUCL MED MOL I, V35, P1827, DOI 10.1007/s00259-008-0779-0
   McStay MKG, 2005, RADIOLOGY, V237, P718, DOI 10.1148/radiol.2372041203
   Moll S, 2001, AM J KIDNEY DIS, V37, P847, DOI 10.1016/S0272-6386(01)80135-9
   Otte A, 1998, LANCET, V351, P417, DOI 10.1016/S0140-6736(05)78355-0
   Pauwels S, 2005, J NUCL MED, V46, p92S
   Plöckinger U, 2004, NEUROENDOCRINOLOGY, V80, P394, DOI 10.1159/000085237
   Reubi JC, 2000, EUR J NUCL MED, V27, P273, DOI 10.1007/s002590050034
   Rinke A, 2009, J CLIN ONCOL, V27, P4656, DOI 10.1200/JCO.2009.22.8510
   Ruszniewski P, 2004, NEUROENDOCRINOLOGY, V80, P244, DOI 10.1159/000082875
   Silvanto A, 2009, HISTOPATHOLOGY, V55, P114, DOI [10.1111/j.1365-2559.2009.03333.x, 10.1111/j.1365-2559.2009.03337.x]
   Vogl TJ, 2010, EUR RADIOL, V20, P173, DOI 10.1007/s00330-009-1525-0
NR 27
TC 65
Z9 66
U1 0
U2 5
PU AMER ASSOC CANCER RESEARCH
PI PHILADELPHIA
PA 615 CHESTNUT ST, 17TH FLOOR, PHILADELPHIA, PA 19106-4404 USA
SN 1078-0432
EI 1557-3265
J9 CLIN CANCER RES
JI Clin. Cancer Res.
PD MAY 15
PY 2010
VL 16
IS 10
BP 2899
EP 2905
DI 10.1158/1078-0432.CCR-10-0004
PG 7
WC Oncology
WE Science Citation Index Expanded (SCI-EXPANDED)
SC Oncology
GA 608PH
UT WOS:000278597600022
PM 20460485
DA 2024-01-27
ER

PT J
AU Chan, H
   Zhang, L
   Choti, MA
   Kulke, M
   Yao, JC
   Nakakura, EK
   Bloomston, M
   Benson, A
   Shah, MH
   Strosberg, JR
   Bergsland, EK
   Van Loon, K
AF Chan, Hilary
   Zhang, Li
   Choti, Michael A.
   Kulke, Matthew
   Yao, James C.
   Nakakura, Eric K.
   Bloomston, Mark
   Benson, Al B.
   Shah, Manisha H.
   Strosberg, Jonathan R.
   Bergsland, Emily K.
   Van Loon, Katherine
TI Recurrence Patterns After Surgical Resection of Gastroenteropancreatic
   Neuroendocrine Tumors Analysis From the National Comprehensive Cancer
   Network Oncology Outcomes Database
SO PANCREAS
LA English
DT Article
DE neuroendocrine tumors; recurrence; surveillance; guidelines
ID FOLLOW-UP; PROGNOSTIC-FACTORS; SURVIVAL; METASTASES; MANAGEMENT;
   STANDARDS; LIVER; CARE
AB Objective
   Current National Comprehensive Cancer Network guidelines for gastroenteropancreatic neuroendocrine tumors (GEPNETs) recommend complete (R0) surgical resection of the primary tumor and metastases, if feasible. However, large multicenter studies of recurrence patterns of GEPNETs after resection have not been performed. Methods
   Patients 18 years or older who presented to 7 participating National Comprehensive Cancer Network institutions between 2004 and 2008 with a new diagnosis of a small bowel, pancreas, or colon/rectum neuroendocrine tumor (NET) and underwent R0 resection of the primary tumor, and synchronous metastases, if present, were included in this analysis. Descriptive statistics and Kaplan-Meier estimates were used to calculate recurrence rates and time-associated end points, respectively. Results
   Of 294 patients with GEPNETs, 50% were male, 88% were White, and 99% had Eastern Cooperative Oncology Group performance status 0 to 1. The median age was 55 years (range, 20-90). The median follow-up time from R0 resection was 62.1 months. Recurrence rates were 18% in small bowel NETs (n = 110), 26% in pancreatic NETs (n = 141), and 10% in colon/rectum NETs (n = 50). The frequency of surveillance imaging was highly variable. Conclusions
   R0 resection was associated with variable risk of recurrence across subtypes. Further research to inform refinement of guidelines for the appropriate duration of surveillance after R0 resection is needed.
C1 [Chan, Hilary; Zhang, Li; Nakakura, Eric K.; Bergsland, Emily K.; Van Loon, Katherine] Univ Calif San Francisco, UCSF Helen Diller Family Comprehens Canc Ctr, 550 16th St,6th Floor,Box 3211, San Francisco, CA 94143 USA.
   [Choti, Michael A.] Johns Hopkins, Sidney Kimmel Comprehens Canc Ctr, Baltimore, MD USA.
   [Kulke, Matthew] Dana Farber Canc Inst, Boston, MA 02115 USA.
   [Yao, James C.] Univ Texas MD Anderson Canc Ctr, Houston, TX 77030 USA.
   [Bloomston, Mark; Shah, Manisha H.] Ohio State Univ, Ctr Comprehens Canc, James Canc Hosp, Columbus, OH 43210 USA.
   [Bloomston, Mark; Shah, Manisha H.] Ohio State Univ, Solove Res Inst, Columbus, OH 43210 USA.
   [Benson, Al B.] Northwestern Univ, Robert H Lurie Comprehens Canc Ctr, Chicago, IL 60611 USA.
   [Strosberg, Jonathan R.] H Lee Moffitt Canc Ctr & Res Inst, Tampa, FL USA.
C3 University of California System; University of California San Francisco;
   UCSF Medical Center; UCSF Helen Diller Family Comprehensive Cancer
   Center; Johns Hopkins University; Johns Hopkins Medicine; Harvard
   University; Dana-Farber Cancer Institute; University of Texas System;
   UTMD Anderson Cancer Center; University System of Ohio; Ohio State
   University; James Cancer Hospital & Solove Research Institute;
   University System of Ohio; Ohio State University; James Cancer Hospital
   & Solove Research Institute; Robert H. Lurie Comprehensive Cancer
   Center; Ann & Robert H. Lurie Children's Hospital of Chicago;
   Northwestern University; H Lee Moffitt Cancer Center & Research
   Institute
RP Van Loon, K (corresponding author), Univ Calif San Francisco, UCSF Helen Diller Family Comprehens Canc Ctr, 550 16th St,6th Floor,Box 3211, San Francisco, CA 94143 USA.
EM katherine.vanloon@ucsf.edu
RI Bloomston, Mark/E-2767-2011
OI Zhang, Li/0000-0002-3617-2627
FU Clinical Investigator Scholarship from the North American Neuroendocrine
   Tumor Society; Agency for Healthcare Research and Quality [K12HS021700]
FX K.V.L. received funding froma Clinical Investigator Scholarship from the
   North American Neuroendocrine Tumor Society and from the Agency for
   Healthcare Research and Quality (K12HS021700). The content is solely the
   responsibility of the authors and does not necessarily represent the
   official views of the North AmericanNeuroendocrine Tumor Society or the
   Agency for Healthcare Research and Quality.
CR Arnold R, 2009, NEUROENDOCRINOLOGY, V90, P227, DOI 10.1159/000225952
   Brenner DJ, 2007, NEW ENGL J MED, V357, P2277, DOI 10.1056/NEJMra072149
   CHARLSON M, 1994, J CLIN EPIDEMIOL, V47, P1245, DOI 10.1016/0895-4356(94)90129-5
   CHARLSON ME, 1987, J CHRON DIS, V40, P373, DOI 10.1016/0021-9681(87)90171-8
   Chawla A, 2018, J SURG ONCOL, V118, P983, DOI 10.1002/jso.25219
   Chen H, 1998, J AM COLL SURGEONS, V187, P88, DOI 10.1016/S1072-7515(98)00099-4
   Dasari A, 2017, JAMA ONCOL, V3, P1335, DOI 10.1001/jamaoncol.2017.0589
   Edge SB, 2010, AJCC CANC STAGING MA
   Glazer ES, 2010, HPB, V12, P427, DOI 10.1111/j.1477-2574.2010.00198.x
   Graham MM, 2017, J NUCL MED, V58, P1452, DOI 10.2967/jnumed.117.191197
   Hill JS, 2009, CANCER-AM CANCER SOC, V115, P741, DOI 10.1002/cncr.24065
   Hope TA, 2018, J NUCL MED, V59, P66, DOI 10.2967/jnumed.117.202275
   House MG, 2006, J GASTROINTEST SURG, V10, P138, DOI 10.1016/j.gassur.2005.05.004
   Knigge U, 2017, NEUROENDOCRINOLOGY, V105, P310, DOI 10.1159/000458155
   National Comprehensive Cancer Network, 2020, NEUROENDOCRINE ADREN
   National Comprehensive Cancer Network, 2014, NEUROENDOCRINE ADREN
   O'Grady NP, 2002, CLIN INFECT DIS, V35, P1281, DOI 10.1086/344188
   Pape UF, 2016, BEST PRACT RES CL EN, V30, P129, DOI 10.1016/j.beem.2016.02.001
   Pape UF, 2008, ENDOCR-RELAT CANCER, V15, P1083, DOI 10.1677/ERC-08-0017
   Raats M. M., 1991, Food Quality and Preference, V3, P89, DOI 10.1016/0950-3293(91)90028-D
   Sarmiento JM, 2003, J AM COLL SURGEONS, V197, P29, DOI 10.1016/S1072-7515(03)00230-8
   Shen C, 2017, ANN ONCOL, V28, P1582, DOI 10.1093/annonc/mdx164
   Shen C, 2019, PANCREAS, V48, P1373, DOI 10.1097/MPA.0000000000001431
   Singh S, 2018, JAMA ONCOL, V4, P1597, DOI 10.1001/jamaoncol.2018.2428
   Singh S, 2018, JAMA ONCOL, V4, P583, DOI 10.1001/jamaoncol.2018.0024
   Ter-Minassian M, 2013, ENDOCR-RELAT CANCER, V20, P187, DOI 10.1530/ERC-12-0340
   Van Gompel JJ, 2004, WORLD J SURG, V28, P387, DOI 10.1007/s00268-003-7019-3
   Yao JC, 2008, J CLIN ONCOL, V26, P3063, DOI 10.1200/JCO.2007.15.4377
NR 28
TC 3
Z9 3
U1 0
U2 1
PU LIPPINCOTT WILLIAMS & WILKINS
PI PHILADELPHIA
PA TWO COMMERCE SQ, 2001 MARKET ST, PHILADELPHIA, PA 19103 USA
SN 0885-3177
EI 1536-4828
J9 PANCREAS
JI Pancreas
PD APR
PY 2021
VL 50
IS 4
BP 506
EP 512
DI 10.1097/MPA.0000000000001791
PG 7
WC Gastroenterology & Hepatology
WE Science Citation Index Expanded (SCI-EXPANDED)
SC Gastroenterology & Hepatology
GA RZ3UM
UT WOS:000648522600007
PM 33939661
OA Green Accepted
DA 2024-01-27
ER

PT J
AU Milione, M
   Seregni, E
AF Milione, Massimo
   Seregni, Ettore
TI Pathological diagnosis and tumor markers
SO TUMORI JOURNAL
LA English
DT Article
ID PANCREATIC ENDOCRINE TUMORS; CHROMOGRANIN-A; NEUROENDOCRINE TUMORS;
   EXPRESSION
AB Pulmonary and digestive neuroendocrine tumors (NETs) are a group of neoplasms whose incidence and prevalence has been constantly increasing over the last years thanks to the significant improvements in instrumental diagnostic techniques. Because NETs are extremely heterogeneous a correct histopathological diagnosis is essential for appropriate treatment. More specifically, the histopathological diagnosis of NETs can be regarded as a multistep: identification of the neuroendocrine nature of the neoplasm, determination of tumor grading; identification of unknown primary. Laboratory biomarkers for the study of gastroenteropancreatic neuroendocrine tumors include both specific markers and non-specific or general markers. At the moment, chromogranin A is the best available and most frequently used biomarker for the diagnosis of NETs, offering the highest overall sensitivity. CgA has also demonstrated some utility in the assessment of response to treatment and as indicator of tumor recurrence. Free full text available at www.tumorionline.it
C1 [Milione, Massimo] Ist Nazl Tumori Milano, Fdn IRCCS, Dipartimento Patol, Milan, Italy.
   [Milione, Massimo] Ist Nazl Tumori Milano, Fdn IRCCS, Diagnost Lab, Milan, Italy.
   [Seregni, Ettore] Ist Nazl Tumori Milano, Fdn IRCCS, Div Nucl Med, Milan, Italy.
C3 Fondazione IRCCS Istituto Nazionale Tumori Milan; Fondazione IRCCS
   Istituto Nazionale Tumori Milan; Fondazione IRCCS Istituto Nazionale
   Tumori Milan
RP Milione, M (corresponding author), Ist Nazl Tumori Milano, Fdn IRCCS, Dipartimento Patol, Milan, Italy.
RI Seregni, Ettore/C-2597-2017; Milione, Massimo/B-8644-2017
OI Seregni, Ettore/0000-0002-5097-049X; Milione,
   Massimo/0000-0002-1202-139X
CR Bajetta E, 1999, CANCER, V86, P858, DOI 10.1002/(SICI)1097-0142(19990901)86:5<858::AID-CNCR23>3.0.CO;2-8
   Campana D, 2007, J CLIN ONCOL, V25, P1967, DOI 10.1200/JCO.2006.10.1535
   Capurso G, 2006, ENDOCR-RELAT CANCER, V13, P541, DOI 10.1677/erc.1.01153
   Ceconi C, 2002, EUR HEART J, V23, P967, DOI 10.1053/euhj.2001.2977
   DANFORTH DN, 1984, SURGERY, V96, P1027
   FELDMAN JM, 1987, SEMIN ONCOL, V14, P237
   Giusti M, 2004, EUR J ENDOCRINOL, V150, P299, DOI 10.1530/eje.0.1500299
   LaRosa S, 1996, VIRCHOWS ARCH, V429, P323, DOI 10.1007/BF00198436
   Massironi S, 2010, AM J GASTRO IN PRESS
   Modlin IM, 2010, ANN SURG ON IN PRESS
   OCONNOR DT, 1989, CLIN CHEM, V35, P1631
   Pelosi G, 1996, HUM PATHOL, V27, P1124, DOI 10.1016/S0046-8177(96)90303-2
   Rigaud G, 2001, CANCER RES, V61, P285
   Seregni E, 2010, Q J NUCL MED MOL IM, V54, P84
   Shooshtarizadeh P, 2009, REGUL PEPT IN PRESS
   Solcia E, 2000, Histological typing of endocrine tumors (WHO International Histological Classification of Tumors) WHO
   Taupenot L, 2003, NEW ENGL J MED, V348, P1134, DOI 10.1056/NEJMra021405
   VINIK AI, 1990, J CLIN ENDOCR METAB, V70, P1702, DOI 10.1210/jcem-70-6-1702
   Welin S, 2009, NEUROENDOCRINOLOGY, V89, P302, DOI 10.1159/000179900
   WOLFE MM, 1987, NEW ENGL J MED, V317, P1200, DOI 10.1056/NEJM198711053171907
   ZAMBONI G, 1993, VIRCHOWS ARCH A, V423, P425, DOI 10.1007/BF01606531
NR 21
TC 5
Z9 6
U1 0
U2 0
PU SAGE PUBLICATIONS LTD
PI LONDON
PA 1 OLIVERS YARD, 55 CITY ROAD, LONDON EC1Y 1SP, ENGLAND
SN 0300-8916
EI 2038-2529
J9 TUMORI J
JI Tumori J.
PD SEP-OCT
PY 2010
VL 96
IS 5
BP 810
EP 816
DI 10.1177/030089161009600533
PG 7
WC Oncology
WE Science Citation Index Expanded (SCI-EXPANDED)
SC Oncology
GA 715TO
UT WOS:000286910800033
PM 21302637
DA 2024-01-27
ER

PT J
AU Martini, C
   Buxbaum, S
   Rodrigues, M
   Nilica, B
   Scarpa, L
   Holzner, B
   Virgolini, I
   Gamper, EM
AF Martini, Caroline
   Buxbaum, Sabine
   Rodrigues, Margarida
   Nilica, Bernhard
   Scarpa, Lorenza
   Holzner, Bernhard
   Virgolini, Irene
   Gamper, Eva-Maria
TI Quality of Life in Patients with Metastatic Gastroenteropancreatic
   Neuroendocrine Tumors Receiving Peptide Receptor Radionuclide Therapy:
   Information from a Monitoring Program in Clinical Routine
SO JOURNAL OF NUCLEAR MEDICINE
LA English
DT Article
DE gastroenteropancreatic neuroendocrine tumors; peptide receptor
   radionuclide therapy; health-related quality of life; clinical practice;
   routine monitoring
ID CARCINOID-TUMORS; REPORTED OUTCOMES; ENDOCRINE TUMORS; HEALTH;
   MANAGEMENT; GENDER; LU-177-DOTATATE; EPIDEMIOLOGY; DEPRESSION;
   EVEROLIMUS
AB In patients with metastatic gastroenteropancreatic neuroendocrine tumors (NETs), we evaluated health-related quality of life (HRQoL) from the first peptide receptor radionuclide therapy (PRRT) to the first restaging and compared the scores with general-population (GP) norms. Methods: The data were from routine HRQoL monitoring using the core quality-of-life questionnaire of the European Organization for Research and Treatment of Cancer (EORTC QLQ-C30). Patients received 4-6 cycles of 177Lu-DOTATATE or Y-90-DOTATOC. To be eligible for analysis, patients had to have at least one HRQoL assessment before PRRT and at least one HRQoL assessment at the end of or after treatment completion. Linear mixed models were used to consider HRQoL changes over time. Results: In total, 61 gastroenteropancreatic NET patients (small-intestine NETs, n = 37; pancreatic NETs, n = 24) were eligible for analysis. Clear improvements from baseline to the first restaging were found for diarrhea in small-intestine NET patients, showing a decrease of 16 points, which represents a moderately large change. We observed a clinically relevant decrease in appetite loss (17 points), but for female small-intestine NET patients only. Other HRQoL changes were also restricted to sociodemographic or clinical subgroups and mainly reflected improvements, except for physical and social functioning, which showed decreasing scores in older small-intestine NET patients. Compared with HRQoL GP norms, patients had impairments consisting of diarrhea; fatigue; appetite loss; reduced physical, social, and role functioning; and reduced global HRQoL. Except for diarrhea and appetite loss, patient scores at the first restaging did not reach GP levels. Conclusion: Our analyses support previous findings of overall stable HRQoL under PRRT. Yet, significant HRQoL impairments compared with the GP and potentially specific subgroup patterns need to be considered.
C1 [Martini, Caroline; Holzner, Bernhard] Med Univ Innsbruck, Dept Psychiat Psychotherapy & Psychosomat, Psychiat 1, Innsbruck, Austria.
   [Buxbaum, Sabine; Rodrigues, Margarida; Nilica, Bernhard; Scarpa, Lorenza; Virgolini, Irene] Med Univ Innsbruck, Dept Nucl Med, Innsbruck, Austria.
   [Holzner, Bernhard] Med Univ Innsbruck, Dept Psychiat Psychotherapy & Psychosomat, Psychiat 2, Innsbruck, Austria.
   [Gamper, Eva-Maria] IIPCOR, Dr Stumpf Str 56, A-6020 Innsbruck, Austria.
C3 Medical University of Innsbruck; Medical University of Innsbruck;
   Medical University of Innsbruck
RP Gamper, EM (corresponding author), IIPCOR, Dr Stumpf Str 56, A-6020 Innsbruck, Austria.
EM eva.gamper@iipcor.org
RI holzner, bernhard/C-5211-2011; Gamper, Eva Maria/AAI-3152-2020
OI Gamper, Eva Maria/0000-0002-1700-4054; Holzner,
   Bernhard/0000-0002-3389-3621; Virgolini, Irene/0000-0001-7097-6170
FU Austrian Science Fund (FWF) [P269300]
FX The work of Caroline Martini was funded by grant P269300 from the
   Austrian Science Fund (FWF). No other potential conflict of interest
   relevant to this article was reported.
CR Aaronson N., 2015, User's guide to implementing patient-reported outcomes assessment in clinical practice
   AARONSON NK, 1993, J NATL CANCER I, V85, P365, DOI 10.1093/jnci/85.5.365
   Basch E, 2014, J ONCOL PRACT, V10, P209, DOI 10.1200/JOP.2014.001423
   Beaumont JL, 2012, PANCREAS, V41, P461, DOI 10.1097/MPA.0b013e3182328045
   Bergsma H, 2012, BEST PRACT RES CL GA, V26, P867, DOI 10.1016/j.bpg.2013.01.004
   Bodei L, 2011, EUR J NUCL MED MOL I, V38, P2125, DOI 10.1007/s00259-011-1902-1
   Cella D., 2015, Types of Patient-Reported Outcomes
   Chan DL, 2017, THER ADV GASTROENTER, V10, P132, DOI 10.1177/1756283X16674660
   Chau I, 2013, EUR J CANCER CARE, V22, P714, DOI 10.1111/ecc.12085
   Chen J, 2013, BMC HEALTH SERV RES, V13, DOI 10.1186/1472-6963-13-211
   Cwikla JB, 2010, ANN ONCOL, V21, P787, DOI 10.1093/annonc/mdp372
   Dash A, 2015, CANCER BIOTHER RADIO, V30, P47, DOI 10.1089/cbr.2014.1741
   Delpassand ES, 2014, PANCREAS, V43, P518, DOI 10.1097/MPA.0000000000000113
   Devlin NJ, 2010, GETTING MOST OUT PRO
   Fayers P, 1995, EORTC QLQ C30 SCORIN
   Frilling A, 2006, SURGERY, V140, P968, DOI 10.1016/j.surg.2006.07.030
   Frilling A, 2010, HPB, V12, P361, DOI 10.1111/j.1477-2574.2010.00175.x
   Fröjd C, 2007, HEALTH QUAL LIFE OUT, V5, DOI 10.1186/1477-7525-5-18
   Gamper EM, 2015, EUR J NUCL MED MOL I, V42, P1179, DOI 10.1007/s00259-015-3022-9
   Gelhorn HL, 2016, CLIN THER, V38, P759, DOI 10.1016/j.clinthera.2016.03.002
   Gold CH, 2002, J GERONTOL B-PSYCHOL, V57, pS168, DOI 10.1093/geronb/57.3.S168
   Hallet J, 2015, CANCER-AM CANCER SOC, V121, P589, DOI 10.1002/cncr.29099
   Haugland T, 2009, QUAL LIFE RES, V18, P719, DOI 10.1007/s11136-009-9487-x
   Hörsch D, 2016, EUR J CANCER, V58, P41, DOI 10.1016/j.ejca.2016.01.009
   Holzner B, 2004, ACTA ONCOL, V43, P153, DOI 10.1080/02841860310023453
   Howell D, 2015, ANN ONCOL, V26, P1846, DOI 10.1093/annonc/mdv181
   Khan S, 2011, J NUCL MED, V52, P1361, DOI 10.2967/jnumed.111.087932
   Kroenke K, 1998, PSYCHOSOM MED, V60, P150, DOI 10.1097/00006842-199803000-00006
   Kwekkeboom DJ, 2010, ENDOCR-RELAT CANCER, V17, pR53, DOI 10.1677/ERC-09-0078
   Kwekkeboom DJ, 2005, J NUCL MED, V46, p62S
   Larsson G, 2003, EUR J CANCER CARE, V12, P46, DOI 10.1046/j.1365-2354.2003.00322.x
   Larsson G, 2001, ACTA ONCOL, V40, P825
   Larsson G, 1998, CANCER NURS, V21, P411, DOI 10.1097/00002820-199812000-00005
   Larsson G, 1999, ACTA ONCOL, V38, P481, DOI 10.1080/028418699432022
   Larsson G, 1999, ANN ONCOL, V10, P1321, DOI 10.1023/A:1008360718646
   Marinova M, 2018, EUR J NUCL MED MOL I, V45, P38, DOI 10.1007/s00259-017-3816-z
   Martini C, 2016, HEALTH QUAL LIFE OUT, V14, DOI 10.1186/s12955-016-0527-2
   Modlin IM, 2005, GASTROENTEROLOGY, V128, P1717, DOI 10.1053/j.gastro.2005.03.038
   Modlin IM, 2003, CANCER-AM CANCER SOC, V97, P934, DOI 10.1002/cncr.11105
   Osoba D, 1998, J CLIN ONCOL, V16, P139, DOI 10.1200/JCO.1998.16.1.139
   Pavel M, 2016, TARGET ONCOL, V11, P667, DOI 10.1007/s11523-016-0440-y
   Pavel ME, 2017, LANCET ONCOL, V18, P1411, DOI 10.1016/S1470-2045(17)30471-0
   Pearman TP, 2016, SUPPORT CARE CANCER, V24, P3695, DOI 10.1007/s00520-016-3189-z
   Ramage JK, 2012, GUT, V61, P6, DOI 10.1136/gutjnl-2011-300831
   Raymond E, 2011, NEW ENGL J MED, V364, P501, DOI 10.1056/NEJMoa1003825
   Silverstein B, 1999, AM J PSYCHIAT, V156, P480
   Snyder CF, 2012, QUAL LIFE RES, V21, P1305, DOI 10.1007/s11136-011-0054-x
   Strosberg J, 2016, ANN ONCOL, V27
   Teunissen JJM, 2004, J CLIN ONCOL, V22, P2724, DOI 10.1200/JCO.2004.10.016
   Unger JM, 2013, J CLIN ONCOL, V31, P536, DOI 10.1200/JCO.2012.45.4553
   van der Zwan WA, 2015, EUR J ENDOCRINOL, V172, DOI 10.1530/EJE-14-0488
   van Essen M, 2009, NAT REV ENDOCRINOL, V5, P382, DOI 10.1038/nrendo.2009.105
   Velikova G, 2004, J CLIN ONCOL, V22, P714, DOI 10.1200/JCO.2004.06.078
   Vinik E, 2009, PANCREAS, V38, pE87, DOI 10.1097/MPA.0b013e31819b6441
   Yadegarfar G, 2013, BRIT J CANCER, V108, P301, DOI 10.1038/bjc.2012.560
   Yao JC, 2008, J CLIN ONCOL, V26, P3063, DOI 10.1200/JCO.2007.15.4377
   Zaknun JJ, 2013, EUR J NUCL MED MOL I, V40, P800, DOI 10.1007/s00259-012-2330-6
NR 57
TC 16
Z9 16
U1 0
U2 3
PU SOC NUCLEAR MEDICINE INC
PI RESTON
PA 1850 SAMUEL MORSE DR, RESTON, VA 20190-5316 USA
SN 0161-5505
EI 1535-5667
J9 J NUCL MED
JI J. Nucl. Med.
PD OCT 1
PY 2018
VL 59
IS 10
BP 1566
EP 1573
DI 10.2967/jnumed.117.204834
PG 8
WC Radiology, Nuclear Medicine & Medical Imaging
WE Science Citation Index Expanded (SCI-EXPANDED); Social Science Citation Index (SSCI)
SC Radiology, Nuclear Medicine & Medical Imaging
GA GX7JW
UT WOS:000447946400020
PM 30042164
OA Bronze
DA 2024-01-27
ER

PT J
AU Cockburn, KC
   Toumi, Z
   Mackie, A
   Julyan, P
AF Cockburn, Katrina Clair
   Toumi, Zaher
   Mackie, Alison
   Julyan, Peter
TI Radioguided Surgery for Gastroenteropancreatic Neuroendocrine Tumours: a
   Systematic Literature Review
SO JOURNAL OF GASTROINTESTINAL SURGERY
LA English
DT Review
DE Radiopharmaceutical; Neuroendocrine tumours; surgery; Diagnostic
   techniques; Radioisotope
ID GAMMA-PROBE DETECTION; RADIOLABELED SOMATOSTATIN ANALOGS; LYMPH-NODE
   METASTASES; RADIO-GUIDED SURGERY; INTRAOPERATIVE DETECTION; ENDOCRINE
   TUMORS; RESECTION; PET; LOCALIZATION; GASTRINOMA
AB Background Radioguided surgery (RGS) for gastroenteropancreatic neuroendocrine tumours (GEP-NETs) has been suggested as a way to improve intraoperative lesion detection. This systematic literature review of reports of the use of RGS for GEP-NETs was performed to determine if there is a benefit. Methods A literature search was conducted using Google Scholar and PubMed, and snowballing from any relevant literature. Full-text studies were included if they were published in the English language and reported outcomes of RGS on human subjects with GEP-NETs. Qualitative data synthesis was performed. Results Twenty-six papers including a total of 209 patients were included. The tracers used were predominantly indium-111 pentetreotide, gallium-68 DOTA-peptides, and technetium-99m EDDA/HYNIC-peptides. Heterogeneous protocols make comparisons difficult, but most papers reported a benefit from the use of RGS in tumours in the gastrointestinal tract; utility in localisation of pancreatic tumours was less clear. Time between tracer administration and operation varied: from 16 h to 8 days with indium-111, 0-24 h with technetium-99m, and 19-193 min with gallium-68. Eight teams reported the thresholding technique used for discrimination-four used a ratio, four statistical methods, and one looked at the sensitivity and specificity of different cut-offs. Six teams performed follow-up of 24 patients (three pancreas, eight gastrinoma, 13 gastrointestinal tract) for between 3 months and 3 years. Two patients relapsed (one pancreas, one gastrinoma) between 6 and 12 months post-surgery. Conclusions RGS appears to aid in localisation of gastrointestinal NETs, but the benefit is more equivocal in pancreatic NETs. Further work into outcomes is warranted.
C1 [Cockburn, Katrina Clair; Mackie, Alison] Cty Durham & Darlington NHS Fdn Trust, Northern Med Phys & Clin Engn, Hollyhurst Rd, Darlington DL3 6HX, Durham, England.
   [Toumi, Zaher] Cty Durham & Darlington NHS Fdn Trust, Dept Gen Surg, Hollyhurst Rd, Darlington DL3 6HX, Durham, England.
   [Julyan, Peter] Christie Hosp NHS Fdn Trust, Dept Nucl Med, Manchester, Lancs, England.
C3 Christie NHS Foundation Trust; Christie Hospital
RP Cockburn, KC (corresponding author), Cty Durham & Darlington NHS Fdn Trust, Northern Med Phys & Clin Engn, Hollyhurst Rd, Darlington DL3 6HX, Durham, England.
EM katrina.cockburn@nhs.net
RI Cockburn, Katrina/HGC-8957-2022
OI Cockburn, Katrina/0000-0002-6682-4593
CR Adams S, 2000, Q J NUCL MED, V44, P59
   Adams S, 1998, J NUCL MED, V39, P1155
   Albertario S, 2002, TUMORI, V88, pS41, DOI 10.1177/030089160208800338
   [Anonymous], 2013, NICE LOCAL GOVT BRIE
   Arbizu J, 2008, EUR J NUCL MED MOL I, V35, P1577, DOI 10.1007/s00259-008-0801-6
   Banzo J, 2005, CLIN NUCL MED, V30, P308, DOI 10.1097/01.rlu.0000159525.31001.cc
   Benevento A, 1998, SEMIN SURG ONCOL, V15, P239, DOI 10.1002/(SICI)1098-2388(199812)15:4<239::AID-SSU11>3.0.CO;2-4
   Benjegård SA, 2001, EUR J NUCL MED, V28, P1456, DOI 10.1007/s002590100600
   Bernhardt P, 2003, NUCL MED BIOL, V30, P253, DOI 10.1016/S0969-8051(02)00417-1
   Cuccurullo V, 2017, NUCL MED REV, V20, P49, DOI 10.5603/NMR.2017.0003
   El Lakis M, 2019, JAMA SURG, V154, P40, DOI 10.1001/jamasurg.2018.3475
   Fettich J, 2005, ISTR 2005, P26
   Freesmeyer M, 2009, NUKLEARMED-NUCL MED, V48, pN50, DOI 10.1055/s-0037-1621114
   García-Talavera P, 2014, REV ESP MED NUCL IMA, V33, P358, DOI 10.1016/j.remn.2014.07.004
   Gulec Seza A, 2007, World J Surg Oncol, V5, P65, DOI 10.1186/1477-7819-5-65
   Gulec SA, 2007, J SURG ONCOL, V96, P309, DOI 10.1002/jso.20868
   Hall NC, 2015, J AM COLL SURGEONS, V221, P300, DOI 10.1016/j.jamcollsurg.2015.03.047
   Hodolic M, 2008, NUCL MED COMMUN, V29, P311, DOI 10.1097/MNM.0b013e3282f2f99e
   Hosoya Y, 2008, GASTRIC CANCER, V11, P123, DOI 10.1007/s10120-008-0457-8
   Hubalewska-Dydejczyk A, 2007, EUR J NUCL MED MOL I, V34, P1545, DOI 10.1007/s00259-007-0476-4
   Hubalewska-Dydejczyk A, 2006, EUR J NUCL MED MOL I, V33, P1123, DOI 10.1007/s00259-006-0113-7
   Intenzo CM, 2007, RADIOGRAPHICS, V27, DOI 10.1148/rg.275065729
   Kaemmerer D, 2012, CLIN NUCL MED, V37, P142, DOI 10.1097/RLU.0b013e3182291de8
   Kunikowska J, 2018, ENDOKRYNOL POL, V69, P313, DOI 10.5603/EP.2018.0033
   Kunikowska J, 2014, NUCL MED REV, V17, P110, DOI 10.5603/NMR.2014.0028
   Lawrence B, 2011, ENDOCRIN METAB CLIN, V40, P1, DOI 10.1016/j.ecl.2010.12.005
   Liberati A, 2009, BMJ-BRIT MED J, V339, DOI [10.1136/bmj.i4086, 10.1136/bmj.b2700, 10.1136/bmj.b2535, 10.1186/2046-4053-4-1, 10.1016/j.ijsu.2010.02.007, 10.1371/journal.pmed.1000097, 10.1016/j.ijsu.2010.07.299]
   Maccauro M, 2018, J NUCL MED, V59
   Massironi S, 2008, WORLD J GASTROENTERO, V14, P5377, DOI 10.3748/wjg.14.5377
   Modlin IM, 2008, LANCET ONCOL, V9, P61, DOI 10.1016/S1470-2045(07)70410-2
   Öhrvall U, 1997, CANCER, V80, P2490
   Pauwels E, 2018, AM J NUCL MED MOLEC, V8, P311
   Pelaez N, 2005, J SURG ONCOL, V91, P209, DOI 10.1002/jso.20322
   Rossetti A, 2011, INT J SURG CASE REP, V2, P49, DOI 10.1016/j.ijscr.2011.01.002
   Sadowski SM, 2015, ANN SURG ONCOL, V22, pS676, DOI 10.1245/s10434-015-4857-9
   Stabin M, 2015, ICRP PUBLICATION
   Todorovic-Tirnanic Mila, 2013, Recent Results Cancer Res, V194, P487, DOI 10.1007/978-3-642-27994-2_28
   Wang YZ, 2012, J GASTROINTEST SURG, V16, P635, DOI 10.1007/s11605-011-1767-4
   Wangberg B, 1996, BRIT J CANCER, V73, P770, DOI 10.1038/bjc.1996.134
   Yüksel M, 2005, ANN NUCL MED, V19, P611, DOI 10.1007/BF02985056
NR 40
TC 6
Z9 6
U1 0
U2 3
PU SPRINGER
PI NEW YORK
PA ONE NEW YORK PLAZA, SUITE 4600, NEW YORK, NY, UNITED STATES
SN 1091-255X
EI 1873-4626
J9 J GASTROINTEST SURG
JI J. Gastrointest. Surg.
PD DEC
PY 2021
VL 25
IS 12
BP 3244
EP 3257
DI 10.1007/s11605-021-05115-w
EA SEP 2021
PG 14
WC Gastroenterology & Hepatology; Surgery
WE Science Citation Index Expanded (SCI-EXPANDED)
SC Gastroenterology & Hepatology; Surgery
GA XL5LV
UT WOS:000694783300009
PM 34506015
OA Green Published, Green Submitted, hybrid
DA 2024-01-27
ER

PT J
AU Foltyn, W
   Zajecki, W
   Marek, B
   Kajdaniuk, D
   Sieminska, L
   Zemczak, A
   Kos-Kudla, B
AF Foltyn, Wanda
   Zajecki, Wojciech
   Marek, Bogdan
   Kajdaniuk, Dariusz
   Sieminska, Lucyna
   Zemczak, Anna
   Kos-Kudla, Beata
TI The value of the Ki-67 proliferation marker as a prognostic factor in
   gastroenteropancreatic neuroendocrine tumours
SO ENDOKRYNOLOGIA POLSKA
LA English
DT Article
DE Ki-67 proliferative index; prognostic factor; gastroenteropancreatic
   neuroendocrine tumours
ID PANCREATIC ENDOCRINE TUMORS; CARCINOID-TUMORS; GRADING SYSTEM; PROPOSAL;
   CLASSIFICATION; PROTEIN
AB Introduction: Gastroenteropancreatic neuroendocrine tumours (GEP NETs) are a heterogenous group of tumours of various clinical presentations. Proliferative activity of tumour cells is an essential parameter determining the course of the disease and affecting the prognosis. The Ki-67 antigen is an important marker of cell proliferation, which shows activity in all the phases of the cell cycle, excluding the G0 phase.
   Aim of the study: To assess the expression of Ki-67 in GEP NETs and to examine the association of Ki-67 with the stage of the tumour (tumour size, presence of metastases) and the hormonal function of the tumour.
   Material and methods: We included 61 patients with GEP NETs (25 males and 36 females aged between 20 and 82 years [mean age: 56 years]). The proliferative activity was examined in paraffin blocks containing surgically removed tumour samples and in core-needle biopsies of primary and metastatic tumours. The presence of the Ki-67 antigen was assessed by immunohistochemistry using MIB-1 monoclonal antibodies. Based on the Ki-67 proliferative index we determined the tumour grade. In addition, we determined the tumour stage according to the TNM classification. In all the subjects we determined the levels of the non-specific NET marker (chromogranin A) and of specific NET markers (serotonin, insulin and gastrin in the blood and 5-hydroxyindoleacetic acid [5-HIAA] in 24-hour urine).
   Results: The diagnoses of low-grade (Ki-67 <= 2%), intermediate-grade (Ki-67 3-20%) and high-grade (Ki-67 > 20%) NET were established in 38, 12 and 11 patients, respectively. Metastatic disease was diagnosed in 36/61 patients. A significantly higher expression of K-67 was observed in patients with metastatic disease (p = 0.01). A positive correlation was demonstrated between Ki-67 and the stage of the disease (p = 0.01) and between the histologic grade of the tumour and the stage of the disease (p = 0.01). No association between Ki-67 and the levels of chromogranin A, serotonin, insulin, gastrin and 5-HIAA was shown. There was also no difference in Ki-67 expression relative to the location of the primary tumour and the tumour size.
   Conclusions: The Ki-67 proliferative index is an essential parameter predicting the course of GEP-NETs. (Endokrynol Pol 2012; 63 (5): 362-366)
C1 [Foltyn, Wanda; Zemczak, Anna; Kos-Kudla, Beata] Silesian Med Univ, Div Pathophysiol & Endocrinol, Dept Endocrinol, PL-40952 Katowice, Poland.
   [Zajecki, Wojciech] Silesian Med Univ, Dept Pathol, PL-40952 Katowice, Poland.
   [Marek, Bogdan; Kajdaniuk, Dariusz; Sieminska, Lucyna] Silesian Med Univ, Div Pathophysiol & Endocrinol, Dept Pathophysiol, PL-40952 Katowice, Poland.
C3 Medical University Silesia; Medical University Silesia; Medical
   University Silesia
RP Foltyn, W (corresponding author), Silesian Med Univ, Div Pathophysiol & Endocrinol, Dept Endocrinol, Ceglana St 35, PL-40952 Katowice, Poland.
EM wandafoltyn@poczta.onet.pl
RI ; Kos-Kudla, Beata/U-5389-2017
OI Kajdaniuk, Dariusz/0000-0002-5577-800X; Kos-Kudla,
   Beata/0000-0003-3755-1722; Sieminska, Lucyna/0000-0003-4579-2382;
   Zemczak, Anna/0000-0001-6314-2661; Marek, Bogdan/0000-0001-5958-1338;
   Foltyn, Wanda/0000-0002-1453-5087
CR Amarapurkara AD, 2003, EUR J GASTROEN HEPAT, V15, P139, DOI 10.1097/01.meg.0000049981.90403.92
   Bettini R, 2008, ANN ONCOL, V19, P903, DOI 10.1093/annonc/mdm552
   BRUNO S, 1992, CELL PROLIFERAT, V25, P31, DOI 10.1111/j.1365-2184.1992.tb01435.x
   Cunningham JL, 2007, ACTA ONCOL, V46, P747, DOI 10.1080/02841860701218659
   Ekeblad S, 2008, CLIN CANCER RES, V14, P7798, DOI 10.1158/1078-0432.CCR-08-0734
   Endl E, 2000, EXP CELL RES, V257, P231, DOI 10.1006/excr.2000.4888
   Hochwald SN, 2002, J CLIN ONCOL, V20, P2633, DOI 10.1200/JCO.2002.10.030
   Hotta K, 2006, PATHOL INT, V56, P591, DOI 10.1111/j.1440-1827.2006.02013.x
   Jamali M, 2008, ENDOCR PATHOL, V19, P282, DOI 10.1007/s12022-008-9044-0
   Kajdaniuk D, 2011, ENDOKRYNOL POL, V62, P456
   Kawahara M, 2002, EUR J SURG ONCOL, V28, P140, DOI 10.1053/ejso.2001.1229
   Klimstra DS, 2010, PANCREAS, V39, P707, DOI 10.1097/MPA.0b013e3181ec124e
   Klimstra DS, 2010, AM J SURG PATHOL, V34, P300, DOI 10.1097/PAS.0b013e3181ce1447
   Klöppel G, 2009, NEUROENDOCRINOLOGY, V90, P162, DOI 10.1159/000182196
   Kos-Kudla Beata, 2008, Endokrynol Pol, V59, P41
   Modlin IM, 2004, HUM PATHOL, V35, P1440, DOI 10.1016/j.humpath.2004.09.018
   Nasierowska-Guttmejer A, 2010, GUZY NEROENDOKRYNNE, P37
   Ohike N, 2005, ENDOCR PATHOL, V16, P33, DOI 10.1385/EP:16:1:033
   Rindi G, 2007, VIRCHOWS ARCH, V451, P757, DOI 10.1007/s00428-007-0452-1
   Rindi G, 2006, VIRCHOWS ARCH, V449, P395, DOI 10.1007/s00428-006-0250-1
   Rosiek V, 2012, ENDOKRYNOL POL, V63, P59
   Soga J, 2005, CANCER-AM CANCER SOC, V103, P1587, DOI 10.1002/cncr.20939
   Strosberg J, 2009, HUM PATHOL, V40, P1262, DOI 10.1016/j.humpath.2009.01.010
   Vilar E, 2007, ENDOCR-RELAT CANCER, V14, P221, DOI 10.1677/ERC-06-0074
NR 24
TC 36
Z9 40
U1 0
U2 7
PU VIA MEDICA
PI GDANSK
PA UL SWIETOKRZYSKA 73, 80-180 GDANSK, POLAND
SN 0423-104X
J9 ENDOKRYNOL POL
JI Endokrynol. Pol.
PD SEP-OCT
PY 2012
VL 63
IS 5
BP 362
EP 366
PG 5
WC Endocrinology & Metabolism
WE Science Citation Index Expanded (SCI-EXPANDED)
SC Endocrinology & Metabolism
GA 049YG
UT WOS:000312018800005
PM 23115069
DA 2024-01-27
ER

PT J
AU Goroshi, M
   Bandgar, T
   Lila, AR
   Jadhav, SS
   Khare, S
   Shrikhande, SV
   Uchino, S
   Dalvi, AN
   Shah, NS
AF Goroshi, Manjunath
   Bandgar, Tushar
   Lila, Anurag R.
   Jadhav, Swati Sachin
   Khare, Shruti
   Shrikhande, Shailesh V.
   Uchino, Shinya
   Dalvi, Abhay N.
   Shah, Nalini S.
TI Multiple endocrine neoplasia type 1 syndrome: single centre experience
   from western India
SO FAMILIAL CANCER
LA English
DT Article
DE MEN1 syndrome; Pituitary adenoma; Primary hyperparathyroidism; NET
ID PRIMARY HYPERPARATHYROIDISM; MEN TYPE-1; TUMORS; PET/CT; DIAGNOSIS;
   GENE; MULTICENTER; GUIDELINES
AB Multiple endocrine neoplasia type 1 syndrome (MEN1) is a rare autosomal dominant familial cancer syndrome affecting multiple endocrine glands. Published literature on MEN1 from Indian subcontinent is scarce. We report here a case series of MEN1 patients (n = 18) from 14 unrelated families. Retrospective study describing the clinical profile of MEN1 patients from endocrine unit of a tertiary care hospital from western India. Additionally clinical profile of primary hyperparathyroidism (PHPT) in MEN1 patients was compared with that of apparently sporadic PHPT cohort from our centre. Eighteen patients (10 males, 8 females) diagnosed as MEN1 were included. Mean age at diagnosis was 31.5 +/- A 10.6 years (range 17-54). Incidence of primary hyperparathyroidism (PHPT), pituitary adenoma (PA), and gastro-entero-pancreatic neuroendocrine tumor (GEP-NET) was 94.4, 72.2, and 72.2 %, respectively. GEP-NET was the commonest presenting lesion (33.3 %), followed by PA (27.7 %), PHPT (16.6 %), thymic carcinoid (5.5 %), while 16.6 % cases were identified on family screening. PHPT manifestations (clinical and biochemical) in MEN1 were less severe as compared to those of sporadic PHPT. Contrast enhanced computed tomography (CECT) and Ga-68-DOTANOC PET/CT were equally sensitive (64.7 vs. 63.5 %) in identifying multiglandular parathyroid disease. Non functioning tumors (NFT) were the most common GEP-NET, followed by insulinoma (5/13, two were metastatic). Ga-68-DOTANOC PET/CT had higher sensitivity in detecting GEP-NET lesions than CECT (100 vs. 62.5 %). The most common pituitary lesion was prolactinoma, and all were cabergoline responsive. Genetic analysis was available in 13 patients and 11 patients showed mutation in MEN1 gene. The clinical profile of MEN1 in Asian Indian patients is largely comparable to that reported in other cohorts. Peculiar findings of our cohort are predominance of GEP-NET as a presenting manifestation and relatively higher prevalence of insulinoma with higher occurrence of metastatic insulinoma. Clinical and biochemical profile of MEN1 associated PHPT is less severe than that of our sporadic PHPT.
C1 [Goroshi, Manjunath; Bandgar, Tushar; Lila, Anurag R.; Jadhav, Swati Sachin; Khare, Shruti; Shah, Nalini S.] King Edward Mem Hosp, Dept Endocrinol, Seth G S Med Coll, Bombay 400012, Maharashtra, India.
   [Shrikhande, Shailesh V.] Tata Mem Hosp, Dept Surg Oncol, GI & HPB Surg, Mumbai, Maharashtra, India.
   [Uchino, Shinya] Noguchi Thyroid Clin & Hosp Fdn, Dept Surg, 7-52 Aoyama, Beppu, Oita 8740902, Japan.
   [Dalvi, Abhay N.] Seth G S Med Coll, Dept Surg, Bombay, Maharashtra, India.
C3 Seth Gordhandas Sunderdas Medical College & King Edward Memorial
   Hospital; Tata Memorial Centre (TMC); Tata Memorial Hospital; Seth
   Gordhandas Sunderdas Medical College & King Edward Memorial Hospital
RP Goroshi, M (corresponding author), King Edward Mem Hosp, Dept Endocrinol, Seth G S Med Coll, Bombay 400012, Maharashtra, India.
EM manjunath.r.goroshi@gmail.com; drtusharb@gmail.com;
   anuraglila@gmail.com; drswatijadhav1980@gmail.com;
   shrutigkhare@yahoo.co.in; shailushrikhande@hotmail.com;
   uchino@noguchi-med.or.jp; abhaydalvi@hotmail.com; nalinishah@gmail.com
RI Goroshi, Manjunath/S-6400-2019
OI Goroshi, Manjunath/0000-0001-7679-6656
CR Brandi ML, 2001, J CLIN ENDOCR METAB, V86, P5658, DOI 10.1210/jc.86.12.5658
   Chandrasekharappa SC, 1997, SCIENCE, V276, P404, DOI 10.1126/science.276.5311.404
   de Laat JM, 2015, J CLIN ENDOCR METAB, V100, P3288, DOI 10.1210/JC.2015-2015
   Eller-Vainicher C, 2009, J BONE MINER RES, V24, P1404, DOI [10.1359/jbmr.090304, 10.1359/JBMR.090304]
   Froeling V, 2012, ANN NUCL MED, V26, P738, DOI 10.1007/s12149-012-0634-z
   Gopal RA, 2010, J POSTGRAD MED, V56, P22, DOI 10.4103/0022-3859.65279
   Jyotsna VP, 2015, BMC ENDOCR DISORD, V15, DOI 10.1186/s12902-015-0041-2
   Khare S, 2016, AACE CLIN CASE REP, V2, pe12
   LeBodic MF, 1996, AM J SURG PATHOL, V20, P1378, DOI 10.1097/00000478-199611000-00009
   Machens A, 2007, CLIN ENDOCRINOL, V67, P613, DOI 10.1111/j.1365-2265.2007.02934.x
   Marx S, 1998, ANN INTERN MED, V129, P484, DOI 10.7326/0003-4819-129-6-199809150-00011
   Owens M, 2008, CLIN ENDOCRINOL, V68, P350, DOI 10.1111/j.1365-2265.2007.03045.x
   Ruda JM, 2005, OTOLARYNG HEAD NECK, V132, P359, DOI 10.1016/j.otohns.2004.10.005
   Sadacharan Dhalapathy, 2013, Indian J Endocrinol Metab, V17, P743, DOI 10.4103/2230-8210.113774
   Sadowski SM, 2015, J AM COLL SURGEONS, V221, P509, DOI 10.1016/j.jamcollsurg.2015.04.005
   Sakurai A, 2012, ENDOCR J, V59, P859, DOI 10.1507/endocrj.EJ12-0173
   Sakurai A, 2012, CLIN ENDOCRINOL, V76, P533, DOI 10.1111/j.1365-2265.2011.04227.x
   Schreinemakers JMJ, 2011, WORLD J SURG, V35, P1993, DOI 10.1007/s00268-011-1068-9
   Sharma P, 2015, CLIN NUCL MED, V40, pe351, DOI 10.1097/RLU.0000000000000775
   Simonds WF, 2012, CLIN ENDOCRINOL, V76, P379, DOI 10.1111/j.1365-2265.2011.04220.x
   Thakker RV, 2012, J CLIN ENDOCR METAB, V97, P2990, DOI 10.1210/jc.2012-1230
   Thomas-Marques L, 2006, AM J GASTROENTEROL, V101, P266, DOI 10.1111/j.1572-0241.2006.00367.x
   Treglia G, 2012, ENDOCRINE, V42, P80, DOI 10.1007/s12020-012-9631-1
   Triponez F, 2006, ANN SURG, V243, P265, DOI 10.1097/01.sla.0000197715.96762.68
   Trump D, 1996, QJM-INT J MED, V89, P653
   Vergès B, 2002, J CLIN ENDOCR METAB, V87, P457, DOI 10.1210/jc.87.2.457
NR 26
TC 12
Z9 12
U1 0
U2 2
PU SPRINGER
PI DORDRECHT
PA VAN GODEWIJCKSTRAAT 30, 3311 GZ DORDRECHT, NETHERLANDS
SN 1389-9600
EI 1573-7292
J9 FAM CANCER
JI Fam. Cancer
PD OCT
PY 2016
VL 15
IS 4
BP 617
EP 624
DI 10.1007/s10689-016-9891-7
PG 8
WC Oncology; Genetics & Heredity
WE Science Citation Index Expanded (SCI-EXPANDED)
SC Oncology; Genetics & Heredity
GA DV1LB
UT WOS:000382681500016
PM 26905068
DA 2024-01-27
ER

PT J
AU Sollini, M
   Erba, PA
   Fraternali, A
   Casali, M
   Di Paolo, ML
   Froio, A
   Frasoldati, A
   Versari, A
AF Sollini, Martina
   Erba, Paola Anna
   Fraternali, Alessandro
   Casali, Massimiliano
   Di Paolo, Maria Liberata
   Froio, Armando
   Frasoldati, Andrea
   Versari, Annibale
TI PET and PET/CT with <SUP>68</SUP>Gallium-Labeled Somatostatin Analogues
   in Non GEP-NETs Tumors
SO SCIENTIFIC WORLD JOURNAL
LA English
DT Review
ID POSITRON-EMISSION-TOMOGRAPHY; HIGH-GRADE GLIOMA; RECEPTOR-TYPE 2;
   NEUROENDOCRINE TUMORS; GA-68-DOTATOC PET/CT; IN-VIVO; STEREOTACTIC
   RADIOTHERAPY; DIFFERENTIAL EXPRESSION; MESSENGER-RNA;
   GA-68-DOTA-TYR(3)-OCTREOTIDE PET
AB Somatostatin (SST) is a 28-amino-acid cyclic neuropeptide mainly secreted by neurons and endocrine cells. A major interest for SST receptors (SSTR) as target for in vivo diagnostic and therapeutic purposes was born since a series of stable synthetic SST-analouges PET became available, being the native somatostatin non feasible for clinical use due to the very low metabolic stability. The rationale for the employment of SST-analogues to image cancer is both based on the expression of SSTR by tumor and on the high affinity of these compounds for SSTR. The primary indication of SST-analogues imaging is for neuroendocrine tumors (NETs), which usually express a high density of SSTR, so they can be effectively targeted and visualized with radiolabeled SST-analogues in vivo. Particularly, SST-analogues imaging has been widely employed in gastroenteropancreatic (GEP) NETs. Nevertheless, a variety of tumors other than NETs expresses SSTR thus SST-analogues imaging can also be used in these tumors, particularly if treatment with radiolabeled therapeutic SST-analouges PET is being considered. The aim of this paper is to provide a concise overview of the role of positron emission tomography/computed tomography (PET/CT) with Ga-68-radiolabeled SST-analouges PET in tumors other than GEP-NETs.
C1 [Sollini, Martina; Fraternali, Alessandro; Casali, Massimiliano; Di Paolo, Maria Liberata; Froio, Armando; Versari, Annibale] Arcispedale Santa Maria Nuova IRCCS, Nucl Med Unit, I-42123 Reggio Emilia, Italy.
   [Erba, Paola Anna] Univ Pisa, Arcispedale Santa Maria Nuova IRCCS, Reg Ctr Nucl Med, I-56125 Pisa, Italy.
   [Frasoldati, Andrea] Arcispedale Santa Maria Nuova IRCCS, Endocrinol Unit, I-42123 Reggio Emilia, Italy.
C3 IRCCS Arcispedale S. Maria Nuova; IRCCS Arcispedale S. Maria Nuova;
   University of Pisa; IRCCS Arcispedale S. Maria Nuova
RP Sollini, M (corresponding author), Arcispedale Santa Maria Nuova IRCCS, Nucl Med Unit, I-42123 Reggio Emilia, Italy.
EM martinasollini@msn.com
RI Frasoldati, Andrea/AAB-3338-2021; Sollini, Martina/K-6527-2016; Versari,
   Annibale/AAB-9925-2019; Casali, Massimiliano/AAK-3309-2021
OI Frasoldati, Andrea/0000-0001-9002-9293; Sollini,
   Martina/0000-0003-2214-6492; Versari, Annibale/0000-0002-8675-2435;
   Casali, Massimiliano/0000-0003-3832-8696
CR Afshar-Oromieh A, 2012, EUR J NUCL MED MOL I, V39, P1409, DOI 10.1007/s00259-012-2155-3
   Alonso O, 2011, CLIN NUCL MED, V36, P1063, DOI 10.1097/RLU.0b013e31822920c9
   Ambrosini V, 2011, EUR J RADIOL, V80, pE116, DOI 10.1016/j.ejrad.2010.07.022
   Ambrosini V, 2010, J NUCL MED, V51, P669, DOI 10.2967/jnumed.109.071712
   Ambrosini V, 2010, EUR J NUCL MED MOL I, V37, P722, DOI 10.1007/s00259-009-1349-9
   Ambrosini V, 2009, NUCL MED COMMUN, V30, P281, DOI 10.1097/MNM.0b013e32832999c1
   Antunes P, 2007, EUR J NUCL MED MOL I, V34, P982, DOI 10.1007/s00259-006-0317-x
   Arena S, 2004, J NEURO-ONCOL, V66, P155, DOI 10.1023/B:NEON.0000013498.19981.55
   Bangard M, 2000, EUR J NUCL MED, V27, P628, DOI 10.1007/s002590050556
   Bläker M, 2004, J HEPATOL, V41, P112, DOI 10.1016/j.jhep.2004.03.018
   Bombardieri E, 2001, ANN ONCOL, V12, pS51, DOI 10.1093/annonc/12.suppl_2.S51
   Briganti V, 1997, CLIN CANCER RES, V3, P2385
   Brogsitter C, 2013, NUCL MED COMMUN, V34, P47, DOI 10.1097/MNM.0b013e32835ae4ed
   Buchmann I, 2007, EUR J NUCL MED MOL I, V34, P1617, DOI 10.1007/s00259-007-0450-1
   Cascini GL, 2010, Q J NUCL MED MOL IM, V54, P24
   Chiti A, 1998, EUR J NUCL MED, V25, P1396, DOI 10.1007/s002590050314
   Chiti A, 2000, Q J NUCL MED, V44, P42
   Clifton-Bligh RJ, 2013, J CLIN ENDOCR METAB, V98, P687, DOI 10.1210/jc.2012-3642
   Conry BG, 2010, EUR J NUCL MED MOL I, V37, P49, DOI 10.1007/s00259-009-1204-z
   Dalm VASH, 2004, J NUCL MED, V45, P8
   Desai K, 2011, J CLIN GASTROENTEROL, V45, pE8, DOI 10.1097/MCG.0b013e3181e04d3c
   Dimitrakopoulou-Strauss A, 2006, EUR J NUCL MED MOL I, V33, P823, DOI 10.1007/s00259-005-0063-5
   Dizeyi N, 2002, UROL ONCOL, V7, P91, DOI 10.1016/S1078-1439(01)00173-9
   Dutta R, 2010, INTERACT CARDIOV TH, V11, P732, DOI 10.1510/icvts.2010.237651
   Elgeti F, 2008, NUKLEARMED-NUCL MED, V47, P261, DOI 10.3413/nukmed-0185
   Epstude M, 2013, CLIN NUCL MED, V38, P283, DOI 10.1097/RLU.0b013e318281658e
   Fanti S, 2008, BIOMED PHARMACOTHER, V62, P667, DOI 10.1016/j.biopha.2008.01.010
   Ferone D, 2005, AM J PHYSIOL-ENDOC M, V289, pE1044, DOI 10.1152/ajpendo.00209.2005
   Florio T, 2003, ANTICANCER RES, V23, P2465
   Florio T, 2008, ENDOCR-RELAT CANCER, V15, P583, DOI 10.1677/ERC-07-0271
   Froio A., 2013, J NUCL MED S1, V54
   Fusco A, 2008, EUR J ENDOCRINOL, V158, P595, DOI 10.1530/EJE-07-0806
   Gabriel M, 2010, Q J NUCL MED MOL IM, V54, P92
   Gabriel M, 2007, J NUCL MED, V48, P508, DOI 10.2967/jnumed.106.035667
   Gains JE, 2011, J NUCL MED, V52, P1041, DOI 10.2967/jnumed.110.085100
   Gehler B, 2009, RADIAT ONCOL, V4, DOI 10.1186/1748-717X-4-56
   Graf R, 2012, HEAD FACE MED, V8, DOI 10.1186/1746-160X-8-1
   Hänscheid H, 2012, EUR J NUCL MED MOL I, V39, P1284, DOI 10.1007/s00259-012-2124-x
   Hartmann H, 2009, NUKLEARMED-NUCL MED, V48, P201, DOI 10.3413/nukmed-0214
   Haug A, 2012, J NUCL MED, V53
   Haug AR, 2010, J NUCL MED, V51, P1349, DOI 10.2967/jnumed.110.075002
   Henze M, 2005, J NUCL MED, V46, P763
   Henze M, 2001, J NUCL MED, V42, P1053
   Heute D, 2010, J NUCL MED, V51, P397, DOI 10.2967/jnumed.109.072819
   Hofman MS, 2012, J MED IMAG RADIAT ON, V56, P40, DOI 10.1111/j.1754-9485.2011.02327.x
   Hofmann M, 2001, EUR J NUCL MED, V28, P1751, DOI 10.1007/s002590100639
   JAMAR F, 1995, J NUCL MED, V36, P542
   Jindal T, 2011, CANCER IMAGING, V11, P70, DOI 10.1102/1470-7330.2011.0010
   Jindal Tarun, 2010, Korean Journal of Internal Medicine, V25, P386, DOI 10.3904/kjim.2010.25.4.386
   Kayani I, 2009, J NUCL MED, V50, P1927, DOI 10.2967/jnumed.109.066639
   Kosari F, 2008, CLIN CANCER RES, V14, P1734, DOI 10.1158/1078-0432.CCR-07-1494
   Koukouraki S, 2006, EUR J NUCL MED MOL I, V33, P460, DOI 10.1007/s00259-005-0006-1
   Koukouraki S, 2006, EUR J NUCL MED MOL I, V33, P1115, DOI 10.1007/s00259-006-0110-x
   Kowalski Jorg, 2003, Mol Imaging Biol, V5, P42, DOI 10.1016/S1536-1632(03)00038-6
   KRENNING EP, 1993, EUR J NUCL MED, V20, P716, DOI 10.1007/BF00181765
   KRENNING EP, 1992, J NUCL MED, V33, P652
   Kroiss A, 2011, EUR J NUCL MED MOL I, V38, P865, DOI 10.1007/s00259-010-1720-x
   Kumar A, 2009, ANN NUCL MED, V23, P745, DOI 10.1007/s12149-009-0302-0
   Kumar U, 2005, BREAST CANCER RES TR, V92, P175, DOI 10.1007/s10549-005-2414-0
   Lebtahi R, 1997, J NUCL MED, V38, P853
   Luboldt W, 2010, MOL IMAGING BIOL, V12, P78, DOI 10.1007/s11307-009-0230-3
   Lum SS, 2001, WORLD J SURG, V25, P407, DOI 10.1007/s002680020102
   Mato E, 1998, J CLIN ENDOCR METAB, V83, P2417, DOI 10.1210/jc.83.7.2417
   Maurice JB, 2012, EUR J NUCL MED MOL I, V39, P1266, DOI 10.1007/s00259-012-2119-7
   Mawrin C, 2004, J NEUROPATH EXP NEUR, V63, P13, DOI 10.1093/jnen/63.1.13
   Middendorp M, 2010, Q J NUCL MED MOL IM, V54, P76
   Miederer M, 2009, EUR J NUCL MED MOL I, V36, P48, DOI 10.1007/s00259-008-0944-5
   Milker-Zabel S, 2006, INT J RADIAT ONCOL, V65, P222, DOI 10.1016/j.ijrobp.2005.12.006
   Mittal BR, 2013, J POSTGRAD MED ED RE, V47, P1
   Naji M, 2011, MOL IMAGING BIOL, V13, P769, DOI 10.1007/s11307-010-0396-8
   Nyuyki F, 2010, EUR J NUCL MED MOL I, V37, P310, DOI 10.1007/s00259-009-1270-2
   OLSEN JO, 1995, SEMIN NUCL MED, V25, P251, DOI 10.1016/S0001-2998(95)80014-X
   Palmieri G, 2007, AMINO ACIDS, V32, P395, DOI 10.1007/s00726-006-0386-y
   Papotti M, 1999, ENDOCR PATHOL, V10, P37, DOI 10.1007/BF02738814
   Pazaitou-Panayiotou K, 2012, HORM-INT J ENDOCRINO, V11, P290, DOI 10.14310/horm.2002.1357
   Pettinato C, 2008, EUR J NUCL MED MOL I, V35, P72, DOI 10.1007/s00259-007-0587-y
   Putzer D, 2013, EUR J NUCL MED MOL I, V40, P364, DOI 10.1007/s00259-012-2286-6
   Putzer D, 2009, J NUCL MED, V50, P1214, DOI 10.2967/jnumed.108.060236
   Qiu CZ, 2006, WORLD J GASTROENTERO, V12, P2011, DOI 10.3748/wjg.v12.i13.2011
   Raggi CC, 2002, CLIN CANCER RES, V8, P419
   Reubi JC, 2000, EUR J NUCL MED, V27, P273, DOI 10.1007/s002590050034
   Reubi JC, 2003, ENDOCR REV, V24, P389, DOI 10.1210/er.2002-0007
   Reubi JC, 2003, EUR J NUCL MED MOL I, V30, P781, DOI 10.1007/s00259-003-1184-3
   Reubi JC, 2001, EUR J NUCL MED, V28, P836, DOI 10.1007/s002590100541
   Salavati A, 2012, ANN NUCL MED, V26, P365, DOI 10.1007/s12149-012-0578-3
   Saveanu A, 2001, EUR J ENDOCRINOL, V145, P35, DOI 10.1530/eje.0.1450035
   Saveanu A, 2009, REV ENDOCR METAB DIS, V10, P83, DOI 10.1007/s11154-008-9086-0
   SCHMIDT M, 2012, INT J CLIN EXP MED, V87, P5
   Schneider C, 2012, CLIN NUCL MED, V37, P1108, DOI 10.1097/RLU.0b013e318266d3b3
   Seregni E, 1998, EUR J NUCL MED, V25, P639, DOI 10.1007/s002590050267
   Sharma P, 2013, J NUCL MED, V54, P841, DOI 10.2967/jnumed.112.115485
   Smith MC, 2004, DIGEST LIVER DIS, V36, pS78, DOI 10.1016/j.dld.2003.11.019
   Smith-Jones PM, 1999, ENDOCRINOLOGY, V140, P5136, DOI 10.1210/en.140.11.5136
   Sollini M, 2013, J THORAC ONCOL, V8, P1095, DOI 10.1097/JTO.0b013e318293f051
   Souvatzoglou M, 2009, NUKLEARMED-NUCL MED, V48, pN52, DOI 10.1055/s-0037-1621112
   Szepeshazi K, 2003, CANCER, V98, P1401, DOI 10.1002/cncr.11649
   Tateno T, 2009, ENDOCR J, V56, P579, DOI 10.1507/endocrj.K08E-186
   Treglia G, 2012, EUR J NUCL MED MOL I, V39, P569, DOI 10.1007/s00259-011-2031-6
   Vasamiliette J, 2009, HELL J NUCL MED, V12, P271
   Versari A., THYROID IN PRESS
   Virgolini I, 1998, J NUCL MED, V39, P1928
   Virgolini I, 2010, EUR J NUCL MED MOL I, V37, P2004, DOI 10.1007/s00259-010-1512-3
   Von Falck C, 2008, EUR J NUCL MED MOL I, V35, P1034, DOI 10.1007/s00259-008-0755-8
   Waitz D, 2011, METHODS, V55, P223, DOI 10.1016/j.ymeth.2011.09.004
   Walker RC, 2013, J NUCL MED, V54, P855, DOI 10.2967/jnumed.112.114165
   Warner RRP, 2005, GASTROENTEROLOGY, V128, P1668, DOI 10.1053/j.gastro.2005.03.078
   Wild D, 2003, EUR J NUCL MED MOL I, V30, P1338, DOI 10.1007/s00259-003-1255-5
   Win Z, 2006, EUR J NUCL MED MOL I, V33, pS190
   Win Z, 2007, NUCL MED COMMUN, V28, P359, DOI 10.1097/MNM.0b013e32808ea0b0
   Woff E., 2010, BMJ CASE REPORTS, V2010
   Yoshihara A, 2007, ENDOCR J, V54, P133, DOI 10.1507/endocrj.K06-133
   Zatelli MC, 2001, J CLIN ENDOCR METAB, V86, P2161, DOI 10.1210/jc.86.5.2161
NR 112
TC 26
Z9 27
U1 0
U2 9
PU HINDAWI LTD
PI LONDON
PA ADAM HOUSE, 3RD FLR, 1 FITZROY SQ, LONDON, W1T 5HF, ENGLAND
SN 1537-744X
J9 SCI WORLD J
JI Sci. World J.
PY 2014
AR 194123
DI 10.1155/2014/194123
PG 19
WC Multidisciplinary Sciences
WE Science Citation Index Expanded (SCI-EXPANDED)
SC Science & Technology - Other Topics
GA AB4PD
UT WOS:000331771200001
PM 24693229
OA Green Submitted, gold, Green Published
DA 2024-01-27
ER

PT J
AU Prinzi, N
   Raimondi, A
   Maccauro, M
   Milione, M
   Garanzini, E
   Torchio, M
   Corti, F
   Nichetti, F
   Lo Russo, G
   Giacomelli, L
   Mazzaferro, V
   Di Bartolomeo, M
   Seregni, E
   de Braud, F
   Pusceddu, S
AF Prinzi, Natalie
   Raimondi, Alessandra
   Maccauro, Marco
   Milione, Massimo
   Garanzini, Enrico
   Torchio, Martina
   Corti, Francesca
   Nichetti, Federico
   Lo Russo, Giuseppe
   Giacomelli, Luca
   Mazzaferro, Vincenzo
   Di Bartolomeo, Maria
   Seregni, Ettore
   de Braud, Filippo
   Pusceddu, Sara
TI Somatostatin analogs in association with peptide receptor
   radionucleotide therapy in advanced well-differentiated NETs
SO FUTURE ONCOLOGY
LA English
DT Article
DE combinational therapy; gasto-entero-pancreatic neuroendocrine tumors;
   peptide receptor radionucleotide therapy; somatostatin analogues;
   switching strategy
ID NEUROENDOCRINE TUMORS; MANAGEMENT; LANREOTIDE; OCTREOTATE; EFFICACY;
   UPDATE; FOCUS
AB Aim: Data from 69 well-differentiated gastroenteropancreatic neuroendocrine tumors treated with peptide receptor radionucleotide therapy + somatostatin analogs (SSAs) after SSA treatment failure were evaluated. Methods: We identified two groups: S1 - patients who kept the same SSA treatment beyond progression; S2 - patients who switched the SSA with another SSA after progression. Results: Median progression-free survival was 53 and 127 months in S1 and S2, respectively (p = 0.001; hazard ratio: 0.31; 95% CI: 0.15-0.63). Median overall survival was 69 versus 150 months in S1 and S2, respectively (p = 0.004; hazard ratio: 0.32; 95% CI: 0.14-0.71). Conclusion: In patients with advanced well-differentiated gastroen-teropancreatic neuroendocrine tumors treated with peptide receptor radionucleotide therapy plus SSA after SSA failure, the 'switch' strategy of SSA after progression improve progression-free survival and overall survival.
C1 [Prinzi, Natalie; Raimondi, Alessandra; Maccauro, Marco; Milione, Massimo; Torchio, Martina; Corti, Francesca; Nichetti, Federico; Lo Russo, Giuseppe; Giacomelli, Luca; Mazzaferro, Vincenzo; Di Bartolomeo, Maria; Seregni, Ettore; de Braud, Filippo; Pusceddu, Sara] Fdn IRCCS Ist Nazl Tumori Milano, ENETS Ctr Excellence, Dept Med Oncol, Milan, Italy.
   [Garanzini, Enrico] Univ Milan, Postgrad Sch Radiodiagnost, Milan, Italy.
C3 Fondazione IRCCS Istituto Nazionale Tumori Milan; University of Milan
RP Prinzi, N (corresponding author), Fdn IRCCS Ist Nazl Tumori Milano, ENETS Ctr Excellence, Dept Med Oncol, Milan, Italy.
EM natalie.prinzi@istitutotumori.mi.it
RI Raimondi, Alessandra/AAC-1873-2022; Mazzaferro, Vincenzo/AAL-4707-2020;
   Pusceddu, Sara/K-1064-2017; Nichetti, Federico/AAG-3984-2020; Lo Russo,
   Giuseppe/AAC-8951-2022; de Braud, Filippo/B-9997-2017; Prinzi,
   Natalie/AAA-7518-2019; MAZZAFERRO, VINCENZO MARIA/C-2726-2017
OI Pusceddu, Sara/0000-0002-5096-660X; Nichetti,
   Federico/0000-0001-8044-4207; Lo Russo, Giuseppe/0000-0003-3224-2728; de
   Braud, Filippo/0000-0003-0103-730X; Raimondi,
   Alessandra/0000-0002-8999-2899; Garanzini, Enrico
   Matteo/0000-0002-2582-9400; Prinzi, Natalie/0000-0002-6261-7239;
   MAZZAFERRO, VINCENZO MARIA/0000-0002-4013-8085
CR Brabander T, 2016, BEST PRACT RES CL EN, V30, P103, DOI 10.1016/j.beem.2015.10.005
   Bushnell DL, 2010, J CLIN ONCOL, V28, P1652, DOI 10.1200/JCO.2009.22.8585
   Caplin ME, 2014, NEW ENGL J MED, V371, P224, DOI [10.1056/NEJMoa1316158, 10.1056/NEJMc1409757]
   Carmona-Bayonas A, 2017, CURR ONCOL REP, V19, DOI 10.1007/s11912-017-0633-2
   Iyer R, 2016, CLIN ADV HEMATOL ONC, V14, P4
   Kos-Kudla B, 2013, ENDOKRYNOL POL, V64, P418, DOI 10.5603/EP.2013.0028
   Kwekkeboom DJ, 2008, J CLIN ONCOL, V26, P2124, DOI 10.1200/JCO.2007.15.2553
   Lo Russo G, 2016, TUMOR BIOL, V37, P12991, DOI 10.1007/s13277-016-5258-9
   Michael M, 2017, ONCOLOGIST, V22, P272, DOI 10.1634/theoncologist.2016-0305
   Modlin IM, 2008, LANCET ONCOL, V9, P61, DOI 10.1016/S1470-2045(07)70410-2
   Öberg K, 2010, TUMORI, V96, P797
   Paganelli G, 2014, EUR J NUCL MED MOL I, V41, P1845, DOI 10.1007/s00259-014-2735-5
   Pavel M, 2016, NEUROENDOCRINOLOGY, V103, P172, DOI 10.1159/000443167
   Pusceddu S, 2017, FUTURE ONCOL, V13, P1287, DOI 10.2217/fon-2017-0130
   Pusceddu S, 2017, THER ADV MED ONCOL, V9, P183, DOI 10.1177/1758834016683905
   Pusceddu S, 2016, ONCOTARGET, V7, P44841, DOI 10.18632/oncotarget.8601
   Pusceddu S, 2016, EXPERT REV ANTICANC, V16, P969, DOI 10.1080/14737140.2016.1207534
   Pusceddu S, 2016, CRIT REV ONCOL HEMAT, V100, P167, DOI 10.1016/j.critrevonc.2016.02.009
   Rinke A, 2009, J CLIN ONCOL, V27, P4656, DOI 10.1200/JCO.2009.22.8510
   Sabet A, 2015, EUR J NUCL MED MOL I, V42, P1238, DOI 10.1007/s00259-015-3041-6
   Sposito C, 2017, REV ENDOCR METAB DIS, V18, P473, DOI 10.1007/s11154-017-9439-7
   Strosberg J, 2017, NEW ENGL J MED, V376, P125, DOI 10.1056/NEJMoa1607427
   Yordanova A, 2018, CLIN CANCER RES, V24, P4672, DOI 10.1158/1078-0432.CCR-18-0947
NR 23
TC 2
Z9 2
U1 1
U2 2
PU FUTURE MEDICINE LTD
PI LONDON
PA UNITEC HOUSE, 3RD FLOOR, 2 ALBERT PLACE, FINCHLEY CENTRAL, LONDON, N3
   1QB, ENGLAND
SN 1479-6694
EI 1744-8301
J9 FUTURE ONCOL
JI Future Oncol.
PD SEP
PY 2019
VL 15
IS 26
BP 3015
EP 3024
DI 10.2217/fon-2019-0138
PG 10
WC Oncology
WE Science Citation Index Expanded (SCI-EXPANDED)
SC Oncology
GA JP2AS
UT WOS:000498073300003
PM 31424273
DA 2024-01-27
ER

PT J
AU Merola, E
   Panzuto, F
   Delle Fave, G
AF Merola, Elettra
   Panzuto, Francesco
   Delle Fave, Gianfranco
TI Antiproliferative effect of somatostatin analogs in advanced
   gastro-entero-pancreatic neuroendocrine tumors: a systematic review and
   meta-analysis
SO ONCOTARGET
LA English
DT Review
DE gastro-entero-pancreatic neuroendocrine tumors; somatostatin analogs;
   antiproliferative effect; meta-analysis
ID PROGNOSTIC-FACTORS; OCTREOTIDE-LAR; PREDICTIVE FACTORS;
   INTERFERON-ALPHA; ENDOCRINE TUMORS; THERAPY; LANREOTIDE; EFFICACY;
   MIDGUT; GUIDELINES
AB A meta-analysis has systematically investigated the antineoplastic efficacy and safety of somatostatin analogs (SSAs) in advanced gastro-entero-pancreatic neuroendocrine tumors (GEP-NETs). Randomized controlled trials (RCTs) reporting the hazard ratio (HR) for disease progression (DP) were evaluated. Response rate and risk ratio (RR) for adverse events were also analyzed. A total of 289 patients (143 receiving SSAs vs. 146 placebo) were evaluated from two RCTs. A significant benefit from SSAs in terms of disease control was observed (HR 0.41, 95% CI: 0.29 to 0.58, P < 0.01; I-2 0%), response rate being 58.0% vs. 32.2%, respectively. The occurrence of adverse events significantly differed from the placebo arm only in terms of biliary stones (RR 3.79, 95% CI: 1.28 to 11.17, P = 0.02; I-2 0%). In conclusion, SSAs showed an antiproliferative effect in advanced GEP-NETs, with a good safety profile.
C1 [Merola, Elettra; Panzuto, Francesco; Delle Fave, Gianfranco] Sapienza Univ, St Andrea Hosp, Dept Digest & Liver Dis, Rome, Italy.
C3 Sapienza University Rome; Azienda Ospedaliera Sant'Andrea
RP Delle Fave, G (corresponding author), Sapienza Univ, St Andrea Hosp, Dept Digest & Liver Dis, Rome, Italy.
EM gianfranco.dellefave@uniroma1.it
RI merola, elettra/AAJ-1189-2020; Panzuto, Francesco/Y-2882-2019
OI merola, elettra/0000-0001-9553-7684; Panzuto,
   Francesco/0000-0003-2789-4289
CR [Anonymous], J CLIN ONCOL
   [Anonymous], J CLIN ONCOL
   Arnold R, 2005, CLIN GASTROENTEROL H, V3, P761, DOI 10.1016/S1542-3565(05)00481-7
   Bodei L, 2003, EUR J NUCL MED MOL I, V30, P207, DOI 10.1007/s00259-002-1023-y
   Broder MS, 2015, WORLD J GASTROENTERO, V21, P1945, DOI 10.3748/wjg.v21.i6.1945
   Butturini G, 2006, ENDOCR-RELAT CANCER, V13, P1213, DOI 10.1677/erc.1.01200
   Caplin ME, 2016, ENDOCR-RELAT CANCER, V23, P191, DOI 10.1530/ERC-15-0490
   Caplin ME, 2014, NEW ENGL J MED, V371, P224, DOI [10.1056/NEJMoa1316158, 10.1056/NEJMc1409757]
   Durante C, 2009, ENDOCR-RELAT CANCER, V16, P585, DOI 10.1677/ERC-08-0301
   Faiss S, 2003, J CLIN ONCOL, V21, P2689, DOI 10.1200/JCO.2003.12.142
   Higgins J.P.T., Cochrane handbook for systematic reviews of interventions version 5.1.0
   Kwekkeboom DJ, 2008, J CLIN ONCOL, V26, P2124, DOI 10.1200/JCO.2007.15.2553
   Laskaratos FM, 2016, BRIT J CANCER, V115, P1321, DOI 10.1038/bjc.2016.349
   Liberati A, 2009, BMJ-BRIT MED J, V339, DOI [10.1136/bmj.i4086, 10.1136/bmj.b2700, 10.1136/bmj.b2535, 10.1186/2046-4053-4-1, 10.1016/j.ijsu.2010.02.007, 10.1371/journal.pmed.1000097, 10.1016/j.ijsu.2010.07.299]
   Massironi S, 2016, SCAND J GASTROENTERO, V51, P513, DOI 10.3109/00365521.2015.1115117
   MILLER AB, 1981, CANCER, V47, P207, DOI 10.1002/1097-0142(19810101)47:1<207::AID-CNCR2820470134>3.0.CO;2-6
   Modlin IM, 2010, ALIMENT PHARM THER, V31, P169, DOI 10.1111/j.1365-2036.2009.04174.x
   Niederle MB, 2010, ENDOCR-RELAT CANCER, V17, P909, DOI 10.1677/ERC-10-0152
   Öberg K, 2004, ANN ONCOL, V15, P966, DOI 10.1093/annonc/mdh216
   Panzuto F, 2014, PANCREAS, V43, P212, DOI 10.1097/MPA.0000000000000032
   Panzuto F, 2011, J CLIN ONCOL, V29, P2372, DOI 10.1200/JCO.2010.33.0688
   Pape UF, 2008, ENDOCR-RELAT CANCER, V15, P1083, DOI 10.1677/ERC-08-0017
   Pavel M, 2016, NEUROENDOCRINOLOGY, V103, P172, DOI 10.1159/000443167
   Pusceddu S, 2015, FUTURE ONCOL, V11, P1947, DOI [10.2217/fon.15.86, 10.2217/FON.15.86]
   Rindi G, 2007, VIRCHOWS ARCH, V451, P757, DOI 10.1007/s00428-007-0452-1
   Rindi G, 2006, VIRCHOWS ARCH, V449, P395, DOI 10.1007/s00428-006-0250-1
   Rinke A, 2017, NEUROENDOCRINOLOGY, V104, P26, DOI 10.1159/000443612
   Rinke A, 2009, J CLIN ONCOL, V27, P4656, DOI 10.1200/JCO.2009.22.8510
   Scarpa A, 2010, MODERN PATHOL, V23, P824, DOI 10.1038/modpathol.2010.58
   Sidéris L, 2012, ONCOLOGIST, V17, P747, DOI 10.1634/theoncologist.2011-0458
   Strosberg J, 2017, NEW ENGL J MED, V376, P125, DOI 10.1056/NEJMoa1607427
   Strosberg JR, 2015, ENDOCR-RELAT CANCER, V22, P933, DOI 10.1530/ERC-15-0314
   Strosberg JR, 2015, WORLD J GASTROENTERO, V21, P2450, DOI 10.3748/wjg.v21.i8.2450
   Therasse P, 2000, J NATL CANCER I, V92, P205, DOI 10.1093/jnci/92.3.205
   Valle JW, 2014, CANCER TREAT REV, V40, P376, DOI 10.1016/j.ctrv.2013.08.007
   Yao JC, 2008, J CLIN ONCOL, V26, P3063, DOI 10.1200/JCO.2007.15.4377
NR 36
TC 19
Z9 21
U1 0
U2 1
PU IMPACT JOURNALS LLC
PI ORCHARD PARK
PA 6666 E QUAKER ST, STE 1, ORCHARD PARK, NY 14127 USA
EI 1949-2553
J9 ONCOTARGET
JI Oncotarget
PD JUL 11
PY 2017
VL 8
IS 28
BP 46624
EP 46634
DI 10.18632/oncotarget.16686
PG 11
WC Oncology; Cell Biology
WE Science Citation Index Expanded (SCI-EXPANDED)
SC Oncology; Cell Biology
GA FA5SS
UT WOS:000405504600140
PM 28402955
OA Green Published, Green Submitted, gold
DA 2024-01-27
ER

PT J
AU Ballal, S
   Yadav, MP
   Bal, C
   Sahoo, RK
   Tripathi, M
AF Ballal, Sanjana
   Yadav, Madhav Prasad
   Bal, Chandrasekhar
   Sahoo, Ranjit Kumar
   Tripathi, Madhavi
TI Broadening horizons with <SUP>225</SUP>Ac-DOTATATE targeted alpha
   therapy for gastroenteropancreatic neuroendocrine tumour patients stable
   or refractory to <SUP>177</SUP>Lu-DOTATATE PRRT: first clinical
   experience on the efficacy and safety
SO EUROPEAN JOURNAL OF NUCLEAR MEDICINE AND MOLECULAR IMAGING
LA English
DT Article
DE Ac-225-DOTATATE therapy; Targeted alpha therapy; GEP-NET
ID RECEPTOR RADIONUCLIDE THERAPY; OF-LIFE QUESTIONNAIRE; RESPONSE CRITERIA;
   CANCER; RECIST
AB Purpose The objective of this study was to investigate and present the early results on the efficacy, safety, and quality of life of Ac-225-DOTATATE targeted alpha therapy (TAT) in patients with advanced, progressive, Lu-177-DOTATATE refractory, and somatostatin receptor (SSTR) expressing metastatic GEP-NETs. Methods In this prospective study, we recruited patients with metastatic GEP-NETs who were stable or progressive disease on Lu-177-DOTATATE therapy. Systemic TAT using Ac-225-DOTATATE was performed in all the patients with Ac-225-DOTATATE (100 kBq/kg body weight) at an interval of 8 weeks. The primary end point was to assess the objective response (measured by RECIST 1.1 and functional M.D. Anderson criteria). The secondary end points included biochemical response assessment as per the Italian Trials in Medical Oncology (ITMO), adverse event profile as per CTCAE v5.0, and clinical response assessment by the quality of life (assessed with EORTC QLQ-GI.NET21 patient-based questionnaire). Results Between April 2018 and March 2019, 32 patients (17 females, 15 males, mean age 52 +/- 9.2 years, 35-72 years) with either stable disease after completing Lu-177-DOTATATE therapy (14, 44%) or progressive disease on Lu-177-DOTATATE therapy (18, 56%) were included in the study. The morphological response was assessed in 24/32 patients that revealed partial remission in 15 and stable disease in 9. There was no documented disease progression or deaths in the median follow-up of 8 months (range 2-13 months). There was a significant decrease in the plasma chromogranin level post-Ac-225-DOTATATE therapy (P < 0.0001). Conclusion Our short-term clinical results indicate Ac-225-DOTATATE TAT as a promising treatment option which adds a new dimension in patients who are refractory to Lu-177-DOTATATE therapy or have reached the maximum prescribed cycles of Lu-177-DOTATATE therapy.
C1 [Ballal, Sanjana; Yadav, Madhav Prasad; Bal, Chandrasekhar; Tripathi, Madhavi] AIIMS, Dept Nucl Med, Room 59-A, New Delhi 110029, India.
   [Sahoo, Ranjit Kumar] All India Inst Med Sci, BR Ambedkar Rotary Canc Hosp, Dept Med Oncol, New Delhi, India.
C3 All India Institute of Medical Sciences (AIIMS) New Delhi; All India
   Institute of Medical Sciences (AIIMS) New Delhi
RP Bal, C (corresponding author), AIIMS, Dept Nucl Med, Room 59-A, New Delhi 110029, India.
EM csbal@hotmail.com
CR [Anonymous], 2017, COMMON TERMINOLOGY C
   Ballal S, 2017, CLIN NUCL MED, V42, pE457, DOI 10.1097/RLU.0000000000001816
   Bjordal K, 1999, J CLIN ONCOL, V17, P1008, DOI 10.1200/JCO.1999.17.3.1008
   Bjordal K, 2001, BEHALF EORTC QUALITY
   Bodei L, 2011, EUR J NUCL MED MOL I, V38, P2125, DOI 10.1007/s00259-011-1902-1
   Chan HS, 2016, EJNMMI RES, V6, DOI 10.1186/s13550-016-0240-5
   Chan HS, 2016, EJNMMI RES, V6, DOI 10.1186/s13550-016-0162-2
   Costelloe CM, 2010, J CANCER, V1, P80
   Delavault P, 2017, J CLIN ONCOL S, V30, DOI [10.1200/jco.2012.30.15_suppl.tps4153, DOI 10.1200/JCO.2012.30.15_SUPPL.TPS4153]
   Kim SJ, 2015, EUR J NUCL MED MOL I, V42, P1964, DOI 10.1007/s00259-015-3155-x
   King MT, 1996, QUAL LIFE RES, V5, P555, DOI 10.1007/BF00439229
   Kratochwil C, 2014, EUR J NUCL MED MOL I, V41, P2106, DOI 10.1007/s00259-014-2857-9
   Kratochwil C, 2017, J NUCL MED, V58, P1624, DOI 10.2967/jnumed.117.191395
   Miederer M, 2008, CLIN CANCER RES, V14, P3555, DOI 10.1158/1078-0432.CCR-07-4647
   Navalkissoor S, 2019, NEUROENDOCRINOLOGY, V108, P256, DOI 10.1159/000494760
   Nayak TK, 2007, NUCL MED BIOL, V34, P185, DOI 10.1016/j.nucmedbio.2006.11.006
   Norenberg JP, 2006, CLIN CANCER RES, V12, P897, DOI 10.1158/1078-0432.CCR-05-1264
   Raymond E, 2011, NEW ENGL J MED, V364, P501, DOI 10.1056/NEJMoa1003825
   Rinke A, 2009, J CLIN ONCOL, V27, P4656, DOI 10.1200/JCO.2009.22.8510
   Song H, 2009, CANCER RES, V69, P8941, DOI 10.1158/0008-5472.CAN-09-1828
   Strosberg J, 2017, NEW ENGL J MED, V376, P125, DOI 10.1056/NEJMoa1607427
   Wahl RL, 2009, J NUCL MED, V50, p122S, DOI 10.2967/jnumed.108.057307
   Yao JC, 2008, J CLIN ONCOL, V26, P3063, DOI 10.1200/JCO.2007.15.4377
   Yao JC, 2007, BEST PRACT RES CL EN, V21, P163, DOI 10.1016/j.beem.2007.01.006
   Yao JC, 2016, LANCET, V387, P968, DOI 10.1016/S0140-6736(15)00817-X
NR 25
TC 97
Z9 104
U1 4
U2 18
PU SPRINGER
PI NEW YORK
PA ONE NEW YORK PLAZA, SUITE 4600, NEW YORK, NY, UNITED STATES
SN 1619-7070
EI 1619-7089
J9 EUR J NUCL MED MOL I
JI Eur. J. Nucl. Med. Mol. Imaging
PD APR
PY 2020
VL 47
IS 4
BP 934
EP 946
DI 10.1007/s00259-019-04567-2
EA NOV 2019
PG 13
WC Radiology, Nuclear Medicine & Medical Imaging
WE Science Citation Index Expanded (SCI-EXPANDED)
SC Radiology, Nuclear Medicine & Medical Imaging
GA KU7UX
UT WOS:000495301500001
PM 31707430
DA 2024-01-27
ER

PT J
AU Alwan, H
   La Rosa, S
   Kopp, PA
   Germann, S
   Maspoli-Conconi, M
   Sempoux, C
   Bulliard, JL
AF Alwan, Heba
   La Rosa, Stefano
   Kopp, Peter Andreas
   Germann, Simon
   Maspoli-Conconi, Manuela
   Sempoux, Christine
   Bulliard, Jean-Luc
TI Incidence trends of lung and gastroenteropancreatic neuroendocrine
   neoplasms in Switzerland
SO CANCER MEDICINE
LA English
DT Article
DE epidemiology; incidence; neuroendocrine neoplasms; Switzerland; trend
ID TUMORS; EPIDEMIOLOGY; POPULATION; SURVIVAL; NORWAY; GRADE
AB The incidence of neuroendocrine neoplasms (NENs) seems to increase worldwide. Long-term, population-based series that consider tumor differentiation are, however, sparse. We assessed the incidence trend of lung and gastroenteropancreatic (GEP) NENs according to the latest International Agency for Research on Cancer/World Health Organization classification over a 41-year time period in two Swiss regions. All cases of lung and GEP NENs recorded in the Vaud and Neuchatel Cancer Registries from 1976 to 2016 were included. NENs were stratified into well-differentiated neuroendocrine tumors (NETs) and poorly differentiated neuroendocrine carcinomas (NECs). Changes in annual age-standardized incidence rates were calculated for lung and GEP NETs and NECs by sex. Of 4,141 patients diagnosed with NENs, 65% were men. The incidence of lung NETs among men and women increased by 3.9%/year (95% CI: -5.3, 14.1%) and 4.9%/year (0.1, 9.9%), respectively, between 1976 and 2016. The incidence of lung NECs decreased by 2.6%/year (-3.1,-1.8%) in men from 1985 to 2016 whereas it increased in women between 1976 and 1998 by 6%/year (4.2, 7.9%). For GEP NETs, a steady annual increase in incidence occurred between 1976 and 2016 with a magnitude of 1.7% (0.7, 2.7%) in men and 1.3% (0.5, 2.1%) in women. No significant trend in incidence of GEP NECs was found for both sexes. The incidence trends of lung NECs in men and women parallel changes in smoking prevalence in the population. Causes of the increase in incidence of GEP NETs are likely multifactorial. Our study supports the importance of evaluating the epidemiology of NENs by tumor differentiation.
C1 [Alwan, Heba; Germann, Simon; Bulliard, Jean-Luc] Univ Lausanne, Ctr Primary Care & Publ Hlth Unisante, Vaud Canc Registry, Lausanne, Switzerland.
   [La Rosa, Stefano; Sempoux, Christine] Univ Hosp, Inst Pathol, Lausanne, Switzerland.
   [La Rosa, Stefano; Kopp, Peter Andreas; Sempoux, Christine] Univ Lausanne, Lausanne, Switzerland.
   [Kopp, Peter Andreas] Univ Hosp, Div Endocrinol Diabetol & Metab, Lausanne, Switzerland.
   [Kopp, Peter Andreas] Northwestern Univ, Div Endocrinol Metab & Mol Med, Chicago, IL 60611 USA.
   [Maspoli-Conconi, Manuela; Bulliard, Jean-Luc] Neuchatel & Jura Canc Registry, Neuchatel, Switzerland.
C3 University of Lausanne; University of Lausanne; Centre Hospitalier
   Universitaire Vaudois (CHUV); University of Lausanne; University of
   Lausanne; Centre Hospitalier Universitaire Vaudois (CHUV); Northwestern
   University
RP Bulliard, JL (corresponding author), Univ Lausanne, Ctr Primary Care & Publ Hlth Unisante, Route Corn 10, CH-1010 Lausanne, Switzerland.
EM jean-luc.bulliard@unisante.ch
RI La+Rosa, Stefano/AFH-8608-2022; Bulliard, Jean-Luc/AAA-7481-2021;
   La+Rosa, Stefano/AAF-3366-2022
OI La+Rosa, Stefano/0000-0003-1941-2403; Bulliard,
   Jean-Luc/0000-0001-9750-2709; La+Rosa, Stefano/0000-0003-1941-2403;
   Kopp, Peter A/0000-0001-5980-0529; Alwan, Heba/0000-0001-5516-6022
CR Caldarella A, 2011, PATHOL ONCOL RES, V17, P759, DOI 10.1007/s12253-011-9382-y
   Cetinkaya RB, 2017, NEUROENDOCRINOLOGY, V104, P1, DOI 10.1159/000442207
   Dasari A, 2017, JAMA ONCOL, V3, P1335, DOI 10.1001/jamaoncol.2017.0589
   Ellis Libby, 2010, Am J Gastroenterol, V105, P2563, DOI 10.1038/ajg.2010.341
   Fasano M, 2015, J THORAC ONCOL, V10, P1133, DOI 10.1097/JTO.0000000000000589
   Federal Office of Statistics, STAT TAB INT TABL
   Fraenkel M, 2014, ENDOCR-RELAT CANCER, V21, pR153, DOI 10.1530/ERC-13-0125
   Gustafsson BI, 2008, CANCER-AM CANCER SOC, V113, P5, DOI 10.1002/cncr.23542
   Hallet J, 2015, CANCER-AM CANCER SOC, V121, P589, DOI 10.1002/cncr.29099
   Halperin DM, 2017, LANCET ONCOL, V18, P525, DOI 10.1016/S1470-2045(17)30110-9
   Hauso O, 2008, CANCER, V113, P2655, DOI 10.1002/cncr.23883
   Huguet I, 2017, NEUROENDOCRINOLOGY, V104, P105, DOI 10.1159/000441897
   Korse CM, 2013, EUR J CANCER, V49, P1975, DOI 10.1016/j.ejca.2012.12.022
   Landerholm K, 2010, WORLD J SURG, V34, P1500, DOI 10.1007/s00268-010-0519-z
   Leoncini E, 2017, ENDOCRINE, V58, P368, DOI 10.1007/s12020-017-1273-x
   Levi F, 2000, BRIT J CANCER, V83, P952, DOI 10.1054/bjoc.2000.1394
   Lopez AD, 1994, TOB CONTROL, V3, P242, DOI [DOI 10.1136/TC.3.3.242, 10.1136/tc.3.3.242]
   Lorez M, 2017, EUR J CANCER PREV, V26, pS139, DOI 10.1097/CEJ.0000000000000380
   Misdraji J, 2019, WHO CLASSIFICATION T, V5th, P149
   Nagtegaal ID, 2020, HISTOPATHOLOGY, V76, P182, DOI 10.1111/his.13975
   Oronsky B, 2017, NEOPLASIA, V19, P991, DOI 10.1016/j.neo.2017.09.002
   Rekhtman N, 2010, ARCH PATHOL LAB MED, V134, P1628, DOI 10.1043/2009-0583-RAR.1
   Rindi G, 2018, MODERN PATHOL, V31, P1770, DOI 10.1038/s41379-018-0110-y
   Samara ET, 2012, HEALTH PHYS, V102, P263, DOI 10.1097/HP.0b013e31823513ff
   Sandvik OM, 2016, BRIT J SURG, V103, P226, DOI 10.1002/bjs.10034
   Scherübl H, 2013, WORLD J GASTROENTERO, V19, P9012, DOI 10.3748/wjg.v19.i47.9012
   Skuladottir H, 2002, LUNG CANCER-J IASLC, V37, P127, DOI 10.1016/S0169-5002(02)00080-6
   Solcia E, 2000, WHO INT HISTOLOGICAL
   Ter-Minassian M, 2013, ENDOCR-RELAT CANCER, V20, P187, DOI 10.1530/ERC-12-0340
   Tsai HH, 2013, PLOS ONE, V8, DOI [10.1371/journal.pone.0064255, 10.1371/journal.pone.0083572]
   Yao JC, 2008, J CLIN ONCOL, V26, P3063, DOI 10.1200/JCO.2007.15.4377
NR 31
TC 5
Z9 5
U1 0
U2 0
PU WILEY
PI HOBOKEN
PA 111 RIVER ST, HOBOKEN 07030-5774, NJ USA
SN 2045-7634
J9 CANCER MED-US
JI Cancer Med.
PD DEC
PY 2020
VL 9
IS 24
BP 9454
EP 9461
DI 10.1002/cam4.3524
EA OCT 2020
PG 8
WC Oncology
WE Science Citation Index Expanded (SCI-EXPANDED)
SC Oncology
GA PM5KW
UT WOS:000579500300001
PM 33078908
OA Green Published, gold
DA 2024-01-27
ER

PT S
AU Grötzinger, C
   Wiedenmann, B
AF Grötzinger, C
   Wiedenmann, B
BE Wiedenmann, B
   Christofori, GM
   Hocker, M
   Reubi, JC
TI Somatostatin receptor targeting for tumor imaging and therapy
SO GASTROENTEROPANCREATIC NEUROENDOCRINE TUMOR DISEASE: MOLECULAR AND CELL
   BIOLOGICAL ASPECTS
SE ANNALS OF THE NEW YORK ACADEMY OF SCIENCES
LA English
DT Article; Proceedings Paper
CT 2nd International Conference on Molecular and Cell Biological Aspects of
   Gastroenteropancreatic Neuroendocrine Tumor Disease
CY JUN 19-21, 2003
CL Berlin, GERMANY
SP Novartis
DE receptor targeting; somatostatin receptor; near-infrared; molecular
   imaging; targeted therapy
ID FLUORESCENT CONTRAST AGENTS; GENE-TRANSFER; RADIOLABELED OCTREOTIDE;
   LIVER METASTASES; ANALOG AN-238; IN-VITRO; PEPTIDE; LOCALIZATION;
   CARCINOMA; GROWTH
AB Somatostatin receptors and their ligands constitute the prototype targeting system for contrast-enhanced detection and radiotherapy of cancer. Radiolabeled synthetic analogs of somatostatin have been successfully used in routine molecular imaging of primary gastroenteropancreatic neuroendocrine tumors and their metastases for more than 15 years. Likewise, analog conjugates for radiation therapy have been developed and have been under clinical trial for several years. The vast amount of knowledge accumulated by both basic and clinical science has made the somatostatin/somatostatin receptor system a popular model for new targeting strategies in imaging and therapy. Among those, the use of near-infrared fluorescent dye-peptide conjugates for the detection of tumors by endoscopy, mammography, or intraoperative imaging is one of the most promising. This article reviews recent developments in the field and discusses concepts for receptor-targeted molecular imaging and therapy.
C1 Charite Med Sch, Dept Internal Med, Div Gastroenterol Hepatol, D-13353 Berlin, Germany.
C3 Free University of Berlin; Humboldt University of Berlin; Charite
   Universitatsmedizin Berlin
RP Grötzinger, C (corresponding author), Charite Med Sch, Dept Internal Med, Div Gastroenterol Hepatol, Augustenburger Pl 1,Campus Virchow Hosp, D-13353 Berlin, Germany.
EM carsten.groetzinger@charite.de
RI Grötzinger, Carsten/B-6938-2008
OI Grötzinger, Carsten/0000-0001-9872-3087; Wiedenmann,
   Bertram/0000-0002-7890-2552
CR Achilefu S, 2000, INVEST RADIOL, V35, P479, DOI 10.1097/00004424-200008000-00004
   Achilefu S, 2002, J MED CHEM, V45, P2003, DOI 10.1021/jm010519l
   Anderson CJ, 2001, J NUCL MED, V42, P213
   Becker A, 2000, ANN NY ACAD SCI, V921, P275
   Becker A, 2001, NAT BIOTECHNOL, V19, P327, DOI 10.1038/86707
   Benali N, 2000, P NATL ACAD SCI USA, V97, P9180, DOI 10.1073/pnas.130196697
   BRAZEAU P, 1973, SCIENCE, V179, P77, DOI 10.1126/science.179.4068.77
   Broelsch CE, 2002, ANN SURG, V236, P728
   Bugaj JE, 2001, J BIOMED OPT, V6, P122, DOI 10.1117/1.1352748
   Carter P, 2001, NAT REV CANCER, V1, P118, DOI 10.1038/35101072
   de Jong M, 2001, INT J CANCER, V92, P628, DOI 10.1002/1097-0215(20010601)92:5<628::AID-IJC1244>3.3.CO;2-C
   Fisher WE, 2002, J SURG RES, V105, P58, DOI 10.1006/jsre.2002.6450
   Fuselier JA, 2003, BIOORG MED CHEM LETT, V13, P799, DOI 10.1016/S0960-894X(03)00016-7
   Goldsmith SJ, 1997, SEMIN NUCL MED, V27, P85, DOI 10.1016/S0001-2998(97)80041-4
   Henze M, 2001, J NUCL MED, V42, P1053
   Heppeler A, 2000, CURR MED CHEM, V7, P971, DOI 10.2174/0929867003374516
   Hofmann M, 2001, EUR J NUCL MED, V28, P1751, DOI 10.1007/s002590100639
   Huang CM, 2000, CHEM BIOL, V7, P453, DOI 10.1016/S1074-5521(00)00131-9
   KRENNING EP, 1989, LANCET, V1, P242
   Licha K, 2002, ACAD RADIOL, V9, pS320, DOI 10.1016/S1076-6332(03)80216-7
   Licha K, 2001, BIOCONJUGATE CHEM, V12, P44, DOI 10.1021/bc000040s
   Mearadji A, 2002, ANN SURG, V236, P722, DOI 10.1097/00000658-200212000-00004
   Mier W, 2002, BIOORGAN MED CHEM, V10, P2543, DOI 10.1016/S0968-0896(02)00114-1
   Ntziachristos V, 2003, EUR RADIOL, V13, P195, DOI 10.1007/s00330-002-1524-x
   Ntziachristos V, 2002, NAT MED, V8, P757, DOI 10.1038/nm729
   Paillard F, 1999, HUM GENE THER, V10, P857, DOI 10.1089/10430349950018265
   Patel YC, 1999, FRONT NEUROENDOCRIN, V20, P157, DOI 10.1006/frne.1999.0183
   REUBI JC, 1995, J NUCL MED, V36, P1825
   Rogers BE, 2000, Q J NUCL MED, V44, P208
   Szepeshazi K, 2002, CANCER RES, V62, P781
   Szereday Z, 2003, INT J ONCOL, V22, P1141
   Vernejoul F, 2002, CANCER RES, V62, P6124
   Weissleder R, 2001, NAT BIOTECHNOL, V19, P316, DOI 10.1038/86684
   Zinn KR, 2001, NUCL MED BIOL, V28, P135, DOI 10.1016/S0969-8051(00)00207-9
   Zinn KR, 2000, J NUCL MED, V41, P887
NR 35
TC 13
Z9 16
U1 1
U2 4
PU NEW YORK ACAD SCIENCES
PI NEW YORK
PA 2 EAST 63RD ST, NEW YORK, NY 10021 USA
SN 0077-8923
BN 1-57331-492-7
J9 ANN NY ACAD SCI
JI Ann.NY Acad.Sci.
PY 2004
VL 1014
BP 258
EP 264
DI 10.1196/annals.1294.028
PG 7
WC Biochemistry & Molecular Biology; Oncology; Cell Biology; Endocrinology
   & Metabolism; Gastroenterology & Hepatology; Multidisciplinary Sciences
WE Conference Proceedings Citation Index - Science (CPCI-S); Science Citation Index Expanded (SCI-EXPANDED)
SC Biochemistry & Molecular Biology; Oncology; Cell Biology; Endocrinology
   & Metabolism; Gastroenterology & Hepatology; Science & Technology -
   Other Topics
GA BAE71
UT WOS:000221898100028
PM 15153442
DA 2024-01-27
ER

PT J
AU Rouzbahman, M
   Clarke, B
AF Rouzbahman, Marjan
   Clarke, Blaise
TI Neuroendocrine tumors of the gynecologic tract: Select topics
SO SEMINARS IN DIAGNOSTIC PATHOLOGY
LA English
DT Article
DE Neuroendocrine tumors; Gynecologic tract
ID SMALL-CELL-CARCINOMA; MATURE CYSTIC TERATOMA; UTERINE CERVIX; PULMONARY
   TYPE; CLINICOPATHOLOGICAL ANALYSIS; HUMAN-PAPILLOMAVIRUS;
   PROGNOSTIC-FACTORS; CUSHINGS-SYNDROME; OVARIAN; ENDOMETRIUM
AB Tumors of the diffuse neuroendocrine cell system (DNES) may arise in any component of the gynecologic tract, including the vulva, vagina, cervix, endometrium, and ovary. Overall such tumors in the gynecologic tract are rare, constituting only 2% of gynecologic cancers, comprising a spectrum of tumors of variable biologic potential. Due to the rarity of such tumors, pathologists experience may be limited and these may present diagnostic challenges. Currently the nomenclature employed is still that of the pulmonary classification systems, carcinoid, atypical carcinoid, small and large cell neuroendocrine carcinoma that broadly correlates to low/grade 1, intermediate/grade 2, and high grade/ grade 3 of the WHO gastroenteropancreatic neuroendocrine tumors classification. Furthermore in keeping with the lung, proliferative rate is assessed based on mitotic index rather than Ki-67 staining. In this review we cover select neuroendocrine tumors of the gynecologic tract. (C) 2013 Elsevier Inc. All rights reserved.
C1 [Rouzbahman, Marjan; Clarke, Blaise] Univ Hlth Network, Lab Med Program, Dept Pathol, Toronto, ON M5G 2C4, Canada.
   [Rouzbahman, Marjan; Clarke, Blaise] Univ Toronto, Dept Lab Med & Pathobiol, Toronto, ON, Canada.
C3 University of Toronto; University Health Network Toronto; University of
   Toronto
RP Clarke, B (corresponding author), Univ Hlth Network, Lab Med Program, Dept Pathol, 200 Elizabeth St,11th Floor, Toronto, ON M5G 2C4, Canada.
EM blaise.clarke@uhn.ca
OI Clarke, Blaise/0000-0002-2585-8391; Rouzbahman,
   Marjan/0000-0003-1928-7454
CR ABELER VM, 1994, CANCER, V73, P672, DOI 10.1002/1097-0142(19940201)73:3<672::AID-CNCR2820730328>3.0.CO;2-R
   Ahmed Zubair, 2005, JPMA Journal of the Pakistan Medical Association, V55, P82
   Albores-Saavedra J, 2005, INT J GYNECOL PATHOL, V24, P113, DOI 10.1097/00004347-200504000-00001
   Albores-Saavedra J, 1979, Pathol Annu, V14 Pt 1, P273
   Albores-Saavedra J, 2008, INT J GYNECOL PATHOL, V27, P333, DOI 10.1097/PGP.0b013e31815de006
   ALBORESSAAVEDRA J, 1976, CANCER, V38, P2328, DOI 10.1002/1097-0142(197612)38:6<2328::AID-CNCR2820380620>3.0.CO;2-J
   ALENGHAT E, 1986, CANCER, V58, P777, DOI 10.1002/1097-0142(19860801)58:3<777::AID-CNCR2820580327>3.0.CO;2-I
   Alphandery C, 2007, ACTA CYTOL, V51, P589, DOI 10.1159/000325803
   ASHTON MA, 1995, HISTOPATHOLOGY, V27, P463, DOI 10.1111/j.1365-2559.1995.tb00311.x
   Bahig H, 2009, Minerva Ginecol, V61, P365
   Baker PM, 2001, AM J SURG PATHOL, V25, P557, DOI 10.1097/00000478-200105000-00001
   Bige O, 2008, INT J GYNECOL CANCER, V18, P838, DOI 10.1111/j.1525-1438.2007.01059.x
   BOTTLES K, 1984, OBSTET GYNECOL, V63, pS61
   Brunaud L, 2001, EUR J OBSTET GYN R B, V98, P124, DOI 10.1016/S0301-2115(00)00563-7
   Buck CB, 2009, J INVEST DERMATOL, V129, P9, DOI 10.1038/jid.2008.302
   Buis CCM, 2010, RARE TUMORS, V2, P106, DOI 10.4081/rt.2010.e39
   Carlson JW, 2007, HISTOPATHOLOGY, V51, P305, DOI 10.1111/j.1365-2559.2007.02790.x
   Cetiner H, 2006, INT J GYNECOL CANCER, V16, P438, DOI 10.1111/j.1525-1438.2006.00194.x
   CHANG DH, 1992, GYNECOL ONCOL, V46, P246, DOI 10.1016/0090-8258(92)90265-K
   Chatzipantelis P, 2006, EUR J GYNAECOL ONCOL, V27, P636
   Chen Fan, 2006, Arch Pathol Lab Med, V130, pe56
   Chen J, 2008, OBSTET GYNECOL, V111, P1394, DOI 10.1097/AOG.0b013e318173570b
   Chen KTK, 2000, INT J SURG PATHOL, V8, P169, DOI 10.1177/106689690000800214
   CHETTY R, 1993, VIRCHOWS ARCH A, V422, P93, DOI 10.1007/BF01605139
   Colleran KM, 1997, GYNECOL ONCOL, V65, P526, DOI 10.1006/gyno.1997.4701
   COLLINS RJ, 1991, ARCH GYNECOL OBSTET, V248, P139, DOI 10.1007/BF02390091
   Conner Michael G, 2002, Ann Diagn Pathol, V6, P345, DOI 10.1053/adpa.2002.36661
   COPELAND LJ, 1985, GYNECOL ONCOL, V22, P367, DOI 10.1016/0090-8258(85)90053-8
   Crowder S, 2007, SEMIN ONCOL, V34, P57, DOI 10.1053/j.seminoncol.2006.10.028
   DEMOLA JRL, 1993, GYNECOL ONCOL, V51, P272, DOI 10.1006/gyno.1993.1286
   Deodhar KK, 2011, J CANCER RES THER, V7, P211, DOI 10.4103/0973-1482.82942
   Díaz-Montes TP, 2006, GYNECOL ONCOL, V101, P175, DOI 10.1016/j.ygyno.2005.10.015
   Eichhorn JH, 1996, INT J GYNECOL PATHOL, V15, P303, DOI 10.1097/00004347-199610000-00002
   EICHHORN JH, 1992, AM J SURG PATHOL, V16, P926, DOI 10.1097/00000478-199210000-00002
   Embry JR, 2011, GYNECOL ONCOL, V120, P444, DOI 10.1016/j.ygyno.2010.11.007
   Feng HC, 2008, SCIENCE, V319, P1096, DOI 10.1126/science.1152586
   Forster C, 1997, Gen Diagn Pathol, V142, P365
   Fukunaga M, 1997, VIRCHOWS ARCH, V430, P343, DOI 10.1007/BF01092759
   GERSELL DJ, 1988, AM J SURG PATHOL, V12, P684, DOI 10.1097/00000478-198809000-00005
   Gilks CB, 1997, AM J SURG PATHOL, V21, P905, DOI 10.1097/00000478-199708000-00004
   González-Bosquet E, 1998, J REPROD MED, V43, P844
   Grandjean M, 2007, INT J GYNECOL PATHOL, V26, P426, DOI 10.1097/pgp.0b013e318039373a
   Grayson W, 2002, J CLIN PATHOL, V55, P108, DOI 10.1136/jcp.55.2.108
   GROBEN P, 1985, INT J GYNECOL PATHOL, V4, P42, DOI 10.1097/00004347-198501000-00004
   Hara H, DIAGN CYTOPATHOL
   Hirasawa Takeshi, 2004, Nihon Rinsho, V62, P973
   Huang CY, 2009, ONCOL RES, V18, P279, DOI 10.3727/096504009X12598720314212
   HUNTSMAN DG, 1994, AM J SURG PATHOL, V18, P364, DOI 10.1097/00000478-199404000-00005
   Hwang JH, 2010, J REPROD MED, V55, P81
   IEMURA K, 1991, JPN J CLIN ONCOL, V21, P293
   IshibashiUeda H, 1996, MODERN PATHOL, V9, P397
   Jones K, 1996, INT J GYNECOL PATHOL, V15, P167, DOI 10.1097/00004347-199604000-00012
   Ju W, 2005, GYNECOL ONCOL, V99, P504, DOI 10.1016/j.ygyno.2005.06.045
   KHURANA KK, 1994, ARCH PATHOL LAB MED, V118, P1032
   Kim YM, 2009, EUR J GYNAECOL ONCOL, V30, P539
   Ko Ma-Lee, 2007, Taiwan J Obstet Gynecol, V46, P68, DOI 10.1016/S1028-4559(08)60111-4
   Koch CA, 1999, J CLIN ENDOCR METAB, V84, P4209, DOI 10.1210/jc.84.11.4209
   Kurabayashi T, 2010, J OBSTET GYNAECOL RE, V36, P567, DOI 10.1111/j.1447-0756.2010.01231.x
   Lagoudianakis EE, 2008, EUR J GYNAECOL ONCOL, V29, P554
   Lee SW, 2010, INT J GYNECOL CANCER, V20, P411, DOI 10.1111/IGC.0b013e3181ce427b
   Li JD, J CLIN PATHOL
   Lim SC, 1998, PATHOL INT, V48, P834, DOI 10.1111/j.1440-1827.1998.tb03846.x
   LOUKA MH, 1982, AM J CLIN ONCOL-CANC, V5, P487
   Matsumoto H, 2011, J OBSTET GYNAECOL RE, V37, P1739, DOI 10.1111/j.1447-0756.2011.01593.x
   McCluggage WG, 2004, ADV ANAT PATHOL, V11, P288, DOI 10.1097/01.pap.0000138146.357376.1e
   McCluggage WG, 2004, INT J GYNECOL PATHOL, V23, P330, DOI 10.1097/01.pgp.0000139644.38835.9d
   Mebis J, 2004, EUR J GYNAECOL ONCOL, V25, P239
   MILES PA, 1982, DIAGN GYNECOL OBSTET, V4, P327
   Mulvany NJ, 2008, INT J GYNECOL PATHOL, V27, P49, DOI 10.1097/pgp.0b013e31806219c5
   Nicolaidou E, 2012, BRIT J DERMATOL, V166, P16, DOI 10.1111/j.1365-2133.2011.10562.x
   Ohira S, 2004, INT J GYNECOL PATHOL, V23, P393, DOI 10.1097/01.pgp.0000139655.18062.12
   Posligua L, 2008, ARCH PATHOL LAB MED, V132, P1821, DOI 10.1043/1543-2165-132.11.1821
   Rabban JT, 2009, INT J GYNECOL PATHOL, V28, P41, DOI 10.1097/PGP.0b013e31817a8f51
   Reckova M, 2010, Klin Onkol, V23, P43
   ROBBOY SJ, 1975, CANCER-AM CANCER SOC, V36, P404, DOI 10.1002/1097-0142(197508)36:2<404::AID-CNCR2820360216>3.0.CO;2-0
   ROBBOY SJ, 1984, CANCER-AM CANCER SOC, V54, P2273, DOI 10.1002/1097-0142(19841115)54:10<2273::AID-CNCR2820541036>3.0.CO;2-A
   ROBBOY SJ, 1980, CANCER-AM CANCER SOC, V46, P2019, DOI 10.1002/1097-0142(19801101)46:9<2019::AID-CNCR2820460921>3.0.CO;2-W
   Rund CR, 2006, APPL IMMUNOHISTO M M, V14, P244, DOI 10.1097/01.pai.0000155796.49278.62
   Sato Y, 2003, INT J GYNECOL PATHOL, V22, P226, DOI 10.1097/01.PGP.0000071046.12278.D1
   Sheikh ZA, 2010, J CANCER RES THER, V6, P365, DOI 10.4103/0973-1482.73370
   STOLER MH, 1991, AM J SURG PATHOL, V15, P28, DOI 10.1097/00000478-199101000-00003
   Terada T, 2010, ARCH GYNECOL OBSTET, V282, P413, DOI 10.1007/s00404-009-1324-5
   Terada T, 2010, PATHOL RES PRACT, V206, P420, DOI 10.1016/j.prp.2009.12.008
   Tiseo M, 2011, TUMORI, V97, P411, DOI 10.1700/912.10043
   Tsou MH, 1998, GYNECOL ONCOL, V68, P69, DOI 10.1006/gyno.1997.4899
   Tsunoda S, 2005, INT J GYNECOL CANCER, V15, P295, DOI 10.1111/j.1525-1438.2005.15219.x
   VANNAGELL JR, 1988, CANCER, V62, P1586, DOI 10.1002/1097-0142(19881015)62:8<1586::AID-CNCR2820620822>3.0.CO;2-W
   Veras E, 2007, AM J SURG PATHOL, V31, P774, DOI 10.1097/01.pas.0000213422.53750.d1
   WOLPERT HR, 1989, INT J GYNECOL PATHOL, V8, P156, DOI 10.1097/00004347-198906000-00009
   Yoshida Y, 2011, J OBSTET GYNAECOL RE, V37, P636, DOI 10.1111/j.1447-0756.2010.01402.x
   YOUNG RH, 1994, AM J SURG PATHOL, V18, P1102, DOI 10.1097/00000478-199411000-00004
   YOUNG RH, 1995, GYNECOL ONCOL, V57, P7, DOI 10.1006/gyno.1995.1092
NR 92
TC 39
Z9 45
U1 0
U2 10
PU W B SAUNDERS CO-ELSEVIER INC
PI PHILADELPHIA
PA 1600 JOHN F KENNEDY BOULEVARD, STE 1800, PHILADELPHIA, PA 19103-2899 USA
SN 0740-2570
EI 1930-1111
J9 SEMIN DIAGN PATHOL
JI Semin. Diagn. Pathol.
PD AUG
PY 2013
VL 30
IS 3
BP 224
EP 233
DI 10.1053/j.semdp.2013.06.007
PG 10
WC Medical Laboratory Technology; Pathology
WE Science Citation Index Expanded (SCI-EXPANDED)
SC Medical Laboratory Technology; Pathology
GA 242CT
UT WOS:000326215700008
PM 24144291
DA 2024-01-27
ER

PT J
AU Detjen, K
   Hammerich, L
   Özdirik, B
   Demir, M
   Wiedenmann, B
   Tacke, F
   Jann, H
   Roderburg, C
AF Detjen, Katharina
   Hammerich, Linda
   Oezdirik, Burcin
   Demir, Munevver
   Wiedenmann, Bertram
   Tacke, Frank
   Jann, Henning
   Roderburg, Christoph
TI Models of Gastroenteropancreatic Neuroendocrine Neoplasms: Current
   Status and Future Directions
SO NEUROENDOCRINOLOGY
LA English
DT Review
DE Gastroenteropancreatic neuroendocrine tumor; Neuroendocrine carcinoma;
   Therapy; Mouse model; Patient-derived xenograft
ID CELL-LINES; T-ANTIGEN; TRANSGENIC MICE; CARCINOMA; TUMORS;
   ESTABLISHMENT; PROLIFERATION; XENOGRAFTS; GROWTH
AB Gastroenteropancreatic neuroendocrine neoplasms (GEP-NENs) are a rare, heterogeneous group of tumors that originate from the endocrine system of the gastrointestinal tract and pancreas. GEP-NENs are subdivided according to their differentiation into well-differentiated neuroendocrine tumors (NETs) and poorly differentiated neuroendocrine carcinomas (NECs). Since GEP-NENs represent rare diseases, only limited data from large prospective, randomized clinical trials are available, and recommendations for treatment of GEP-NEN are in part based on data from retrospective analyses or case series. In this context, tractable disease models that reflect the situation in humans and that allow to recapitulate the different clinical aspects and disease stages of GEP-NET or GEP-NEC are urgently needed. In this review, we highlight available data on mouse models for GEP-NEN. We discuss how these models reflect tumor biology of human disease and whether these models could serve as a tool for understanding the pathogenesis of GEP-NEN and for disease modeling and pharmacosensitivity assays, facilitating prediction of treatment response in patients. In addition, open issues applicable for future developments will be discussed.
C1 [Detjen, Katharina; Hammerich, Linda; Oezdirik, Burcin; Demir, Munevver; Wiedenmann, Bertram; Tacke, Frank; Jann, Henning; Roderburg, Christoph] Charite Univ Med Berlin, Dept Gastroenterol & Hepatol, Campus Virchow Klinikum, Augustenburger Pl 1, DE-13353 Berlin, Germany.
   [Detjen, Katharina; Hammerich, Linda; Oezdirik, Burcin; Demir, Munevver; Wiedenmann, Bertram; Tacke, Frank; Jann, Henning; Roderburg, Christoph] Charite Campus Mitte, Augustenburger Pl 1, DE-13353 Berlin, Germany.
C3 Free University of Berlin; Humboldt University of Berlin; Charite
   Universitatsmedizin Berlin; Free University of Berlin; Humboldt
   University of Berlin; Charite Universitatsmedizin Berlin
RP Roderburg, C (corresponding author), Charite Univ Med Berlin, Dept Gastroenterol & Hepatol, Campus Virchow Klinikum, Augustenburger Pl 1, DE-13353 Berlin, Germany.; Roderburg, C (corresponding author), Charite Campus Mitte, Augustenburger Pl 1, DE-13353 Berlin, Germany.
EM christoph.roderburg@charite.de
RI Hammerich, Linda/HNP-0894-2023; Roderburg, Christoph/AAR-3051-2021;
   Roderburg, Christoph/AHC-8101-2022
OI Roderburg, Christoph/0000-0002-1409-7697; Hammerich,
   Linda/0000-0003-0557-3927; Ozdirik, Burcin/0000-0002-8885-737X; Demir,
   Munevver/0000-0002-7050-797X; Jann, Henning/0000-0003-4095-336X;
   Wiedenmann, Bertram/0000-0002-7890-2552; Tacke,
   Frank/0000-0001-6206-0226
FU WILL FOUNDATION, Berlin
FX Supported by a grant from the WILL FOUNDATION, Berlin, to B.W., a gift
   by G. Speidel to B.W., and a generous donation in memoriam "Soren
   Piepgras" by Dr. M.G. to B.W.
CR Ackermann AM, 2017, MOL METAB, V6, P236, DOI 10.1016/j.molmet.2017.01.003
   ADAMS T, NATURE, V325, P223
   Agarwal SK, 2014, INT J ENDOCR ONCOL, V1, P153, DOI 10.2217/IJE.14.16
   AIZAWA K, 1995, SURG ONCOL, V4, P139, DOI 10.1016/S0960-7404(10)80018-0
   Allen E, 2017, SCI TRANSL MED, V9, DOI 10.1126/scitranslmed.aak9679
   Allen E, 2016, CELL REP, V15, P1144, DOI 10.1016/j.celrep.2016.04.029
   Alliouachene S, 2008, J CLIN INVEST, V118, P3629, DOI 10.1172/JCI35237
   Alvarez MJ, 2019, NAT GENET, V51, P1427, DOI 10.1038/s41588-019-0509-5
   Alvarez MJ, 2018, NAT GENET, V50, P979, DOI 10.1038/s41588-018-0138-4
   April-Monn SL, 2021, NEUROENDOCRINOLOGY, V111, P273, DOI 10.1159/000507669
   Asa SL, 1996, VIRCHOWS ARCH, V427, P595
   Azzopardi S, 2016, NEOPLASIA, V18, P610, DOI 10.1016/j.neo.2016.08.003
   Banck MS, 2013, J CLIN INVEST, V123, P2502, DOI 10.1172/JCI67963
   BELL R, CARCINOGENESIS, V11, P1393
   Ben-David U, 2017, NAT GENET, V49, P1567, DOI 10.1038/ng.3967
   Benten D, 2018, MOL CANCER RES, V16, P496, DOI 10.1158/1541-7786.MCR-17-0163
   Bergers G, 2008, NAT REV CANCER, V8, P592, DOI 10.1038/nrc2442
   Bertolino P, 2003, MOL ENDOCRINOL, V17, P1880, DOI 10.1210/me.2003-0154
   Bertolino P, 2003, MECH DEVELOP, V120, P549, DOI 10.1016/S0925-4773(03)00039-X
   Bertolino P, 2003, CANCER RES, V63, P4836
   Biondi CA, 2004, MOL CELL BIOL, V24, P3125, DOI 10.1128/MCB.24.8.3125-3131.2004
   Bonner-Weir S, 2008, BIOCHEM SOC T, V36, P353, DOI 10.1042/BST0360353
   Boora GK, 2015, CANCER GENET-NY, V208, P374, DOI 10.1016/j.cancergen.2015.04.002
   BRAMSWIG NC, 2013, J CLIN INVEST, V0123
   Calvete O, 2016, DIS MODEL MECH, V9, P975, DOI 10.1242/dmm.025890
   Calvete O, 2015, HUM MOL GENET, V24, P2914, DOI 10.1093/hmg/ddv054
   CARTIER N, 1992, ONCOGENE, V7, P1413
   Casanovas O, 2005, ONCOGENE, V24, P6597, DOI 10.1038/sj.onc.1208823
   Casanovas O, 2005, CANCER CELL, V8, P299, DOI 10.1016/j.ccr.2005.09.005
   Cejas P, 2019, NAT MED, V25, P1260, DOI 10.1038/s41591-019-0493-4
   Chamberlain CE, 2018, MOL CANCER THER, V17, P2702, DOI 10.1158/1535-7163.MCT-17-1204
   Chan CS, 2018, NAT COMMUN, V9, DOI 10.1038/s41467-018-06498-2
   Chiu CW, 2010, J CLIN ONCOL, V28, P4425, DOI 10.1200/JCO.2010.28.0198
   Choi Yunsik, 2018, Exp Mol Med, V50, P1, DOI 10.1038/s12276-018-0115-0
   Chun MGH, 2010, P NATL ACAD SCI USA, V107, P17268, DOI 10.1073/pnas.1012705107
   Contractor T, 2020, ENDOCR-RELAT CANCER, V27, P175, DOI 10.1530/ERC-19-0505
   CRABTREE J, P NATL ACAD SCI USA, V98, P1118
   Crabtree JS, 2003, MOL CELL BIOL, V23, P6075, DOI 10.1128/MCB.23.17.6075-6085.2003
   Crona J, 2016, EUR J ENDOCRINOL, V174, pR275, DOI 10.1530/EJE-15-0972
   Czéh M, 2010, ONCOGENE, V29, P6591, DOI 10.1038/onc.2010.388
   Dasari A, 2018, CANCER-AM CANCER SOC, V124, P807, DOI 10.1002/cncr.31124
   Dasari A, 2017, JAMA ONCOL, V3, P1335, DOI 10.1001/jamaoncol.2017.0589
   Dayton T, 2019, NEUROENDOCRINOLOGY, V108, P18
   Dizdar L, 2019, INT J CANCER, V144, P1379, DOI 10.1002/ijc.31828
   Dizdar L, 2018, NEUROENDOCRINOLOGY, V107, P246, DOI 10.1159/000492222
   Dreijerink KMA, 2017, ENDOCR-RELAT CANCER, V24, pT135, DOI 10.1530/ERC-17-0281
   Du YCN, 2009, PLOS ONE, V4, DOI 10.1371/journal.pone.0006932
   Dumanski JP, 2017, ENDOCR-RELAT CANCER, V24, P427, DOI 10.1530/ERC-17-0196
   DYER K, J NEUROPATH EXP NEUR, V48, P399
   EFRAT S, 1988, NEURON, V1, P605, DOI 10.1016/0896-6273(88)90110-9
   El-Gohary Y, 2016, ENDOCRINOLOGY, V157, P166, DOI 10.1210/en.2015-1175
   Enge M, 2017, CELL, V171, P321, DOI 10.1016/j.cell.2017.09.004
   EVERS BM, 1991, GASTROENTEROLOGY, V101, P303, DOI 10.1016/0016-5085(91)90004-5
   Falletta S, 2016, ENDOCR-RELAT CANCER, V23, P883, DOI 10.1530/ERC-16-0329
   Fontanière S, 2008, J ENDOCRINOL, V199, P287, DOI 10.1677/JOE-08-0289
   Francis JM, 2013, NAT GENET, V45, P1483, DOI 10.1038/ng.2821
   Friedlander SYG, 2009, CANCER CELL, V16, P379, DOI 10.1016/j.ccr.2009.09.027
   Fujii M, 2016, CELL STEM CELL, V18, P827, DOI 10.1016/j.stem.2016.04.003
   FUJIWARA T, 1993, INT J CANCER, V54, P965, DOI 10.1002/ijc.2910540617
   Gao H, 2015, NAT MED, V21, P1318, DOI 10.1038/nm.3954
   Gelling RW, 2003, P NATL ACAD SCI USA, V100, P1438, DOI 10.1073/pnas.0237106100
   Girardi DM, 2017, CANCER TREAT REV, V56, P28, DOI 10.1016/j.ctrv.2017.04.002
   Glenn ST, 2014, ONCOGENE, V33, P5706, DOI 10.1038/onc.2013.514
   Gock M, 2018, WORLD J GASTROENTERO, V24, P3749, DOI 10.3748/wjg.v24.i33.3749
   GRANT SGN, 1991, CANCER RES, V51, P4917
   Grozinsky-Glasberg S, 2012, NEUROENDOCRINOLOGY, V96, P173, DOI 10.1159/000338793
   GUELI N, 1987, J EXP CLIN CANC RES, V6, P281
   Gum JR, 2004, MOL CANCER RES, V2, P504
   HANAHAN D, 1985, NATURE, V315, P115, DOI 10.1038/315115a0
   Harding B, 2009, ENDOCR-RELAT CANCER, V16, P1313, DOI 10.1677/ERC-09-0082
   HARVEY M, 1995, CANCER RES, V55, P1146
   Heaphy CM, 2011, SCIENCE, V333, P425, DOI 10.1126/science.1207313
   Herring B, 2020, SURGERY, V167, P197, DOI 10.1016/j.surg.2019.04.073
   Hidalgo M, 2014, CANCER DISCOV, V4, P998, DOI 10.1158/2159-8290.CD-14-0001
   Hofving T, 2018, ENDOCR-RELAT CANCER, V25, P367, DOI 10.1530/ERC-17-0445
   Hunter KE, 2013, PLOS ONE, V8, DOI 10.1371/journal.pone.0064472
   Ichikawa Y, 2019, NEUROENDOCRINOLOGY, V108, P19
   Ihler F, 2012, PLOS ONE, V7, DOI 10.1371/journal.pone.0029846
   Iwata R, 2017, MED MOL MORPHOL, V50, P211, DOI 10.1007/s00795-017-0160-0
   JACKS T, 1992, NATURE, V359, P295, DOI 10.1038/359295a0
   Jayson GC, 2016, LANCET, V388, P518, DOI 10.1016/S0140-6736(15)01088-0
   JIANG J, ONCOTARGET, V6, P15639
   Jiao YC, 2011, SCIENCE, V331, P1199, DOI 10.1126/science.1200609
   Jones HB, 2014, INT J EXP PATHOL, V95, P29, DOI 10.1111/iep.12066
   KAKU M, 1980, GANN, V71, P596
   Karpahakis A, 2017, ENDOCR-RELAT CANCER, V24, pL21, DOI 10.1530/ERC-16-0419
   Karpathakis A, 2016, CLIN CANCER RES, V22, P250, DOI 10.1158/1078-0432.CCR-15-0373
   Kawasaki K, 2018, DIS MODEL MECH, V11, DOI 10.1242/dmm.029595
   Kobayashi S, 2019, ONCOGENESIS, V8, DOI 10.1038/s41389-019-0127-1
   Koizumi M, 2002, DIGESTION, V65, P200, DOI 10.1159/000063822
   Kölby L, 2001, AM J PATHOL, V158, P745, DOI 10.1016/S0002-9440(10)64017-5
   Konno H, 1998, JPN J CANCER RES, V89, P933, DOI 10.1111/j.1349-7006.1998.tb00651.x
   Konukiewitz B, 2018, HUM PATHOL, V77, P70, DOI 10.1016/j.humpath.2018.03.018
   Krampitz GW, 2016, P NATL ACAD SCI USA, V113, P4464, DOI 10.1073/pnas.1600007113
   Krieg A, 2014, PLOS ONE, V9, DOI 10.1371/journal.pone.0088713
   Krug S, 2018, INT J CANCER, V143, P1806, DOI 10.1002/ijc.31562
   LEE YC, 1992, J BIOL CHEM, V267, P10705
   Lewis BC, 2003, GENE DEV, V17, P3127, DOI 10.1101/gad.1140403
   Li F, 2015, ENDOCRINOLOGY, V156, P48, DOI 10.1210/en.2014-1433
   Lin WC, 2011, P NATL ACAD SCI USA, V108, P13379, DOI 10.1073/pnas.1110104108
   Lines KE, 2017, ENDOCR CONNECT, V6, P232, DOI 10.1530/EC-17-0040
   Lines KE, 2017, ONCOGENESIS, V6, DOI 10.1038/oncsis.2017.30
   Lines KE, 2020, ENDOCR CONNECT, V9, P426, DOI 10.1530/EC-20-0103
   Loffler KA, 2007, ONCOGENE, V26, P4009, DOI 10.1038/sj.onc.1210163
   Loomans CJM, 2018, STEM CELL REP, V10, P712, DOI 10.1016/j.stemcr.2018.02.005
   LOPEZ M, J BIOL CHEM, V270, P885
   Lu JL, 2010, GASTROENTEROLOGY, V138, P1954, DOI 10.1053/j.gastro.2010.01.046
   LUNDQVIST M, 1991, EUR J CANCER, V27, P1663, DOI 10.1016/0277-5379(91)90441-F
   Mafficini A, 2019, ENDOCR REV, V40, P506, DOI 10.1210/er.2018-00160
   Marinoni I, 2014, GASTROENTEROLOGY, V146, P453, DOI 10.1053/j.gastro.2013.10.020
   Matoso A, 2008, CARCINOGENESIS, V29, P620, DOI 10.1093/carcin/bgm207
   Mazzone M, 2019, ANNU REV PHYSIOL, V81, P535, DOI 10.1146/annurev-physiol-020518-114721
   Milione M, 2017, NEUROENDOCRINOLOGY, V104, P85, DOI 10.1159/000445165
   Mohamed A, 2017, ONCOTARGET, V8, P41044, DOI 10.18632/oncotarget.17008
   Mohamed A, 2014, ENDOCR-RELAT CANCER, V21, P691, DOI 10.1530/ERC-14-0086
   Molè D, 2011, ENDOCR-RELAT CANCER, V18, P439, DOI 10.1530/ERC-11-0055
   MONTAG A, P NATL ACAD SCI USA, V90, P6696
   Morton JP, 2008, AM J PATHOL, V172, P1081, DOI 10.2353/ajpath.2008.070778
   Mullins CS, 2019, CANCERS, V11, DOI 10.3390/cancers11101520
   MURPHY D, 1987, AM J PATHOL, V129, P552
   Neumann CA, 2003, NATURE, V424, P561, DOI 10.1038/nature01819
   Nordstrom-O'Brien M, 2010, HUM MUTAT, V31, P521, DOI 10.1002/humu.21219
   Ohmoto Akihiro, 2018, Oncotarget, V9, P21086, DOI 10.18632/oncotarget.24930
   Okumura T, 2015, ANTICANCER RES, V35, P719
   ONRUST S, J CLIN INVEST, V97, P54
   Pàez-Ribes M, 2009, CANCER CELL, V15, P220, DOI 10.1016/j.ccr.2009.01.027
   Parisi T, 2015, ONCOGENE, V34, P5890, DOI 10.1038/onc.2015.30
   Parker JC, 2002, BIOCHEM BIOPH RES CO, V290, P839, DOI 10.1006/bbrc.2001.6265
   Pavel ME, 2011, LANCET, V378, P2005, DOI 10.1016/S0140-6736(11)61742-X
   Pei XH, 2011, CANCER RES, V71, P2969, DOI 10.1158/0008-5472.CAN-10-4300
   Pelengaris S, 2002, CELL, V109, P321, DOI 10.1016/S0092-8674(02)00738-9
   Pfragner R, 2009, ANTICANCER RES, V29, P1951
   Qadir MMF, 2018, CELL REP, V22, P2408, DOI 10.1016/j.celrep.2018.02.006
   QUINN LA, 1979, CANCER RES, V39, P4914
   Raymond E, 2011, NEW ENGL J MED, V364, P501, DOI 10.1056/NEJMoa1003825
   RINDI G, 1990, AM J PATHOL, V136, P1349
   RINDI G, 1991, VIRCHOWS ARCH A, V419, P115, DOI 10.1007/BF01600225
   Sato T, 2011, GASTROENTEROLOGY, V141, P1762, DOI 10.1053/j.gastro.2011.07.050
   Scarpa A, 2019, ANN ENDOCRINOL-PARIS, V80, P153, DOI 10.1016/j.ando.2019.04.010
   Scarpa A, 2017, NATURE, V543, P65, DOI 10.1038/nature21063
   SEARLE P, J GEN VIROL, V75, P1125
   Sei Y, 2015, GASTROENTEROLOGY, V149, P67, DOI 10.1053/j.gastro.2015.04.008
   Sennino B, 2012, CANCER DISCOV, V2, P270, DOI 10.1158/2159-8290.CD-11-0240
   Shamir ER, 2019, MODERN PATHOL, V32, P290, DOI 10.1038/s41379-018-0131-6
   Shen HCJ, 2010, ENDOCRINOLOGY, V151, P4024, DOI 10.1210/en.2009-1251
   Shen HCJ, 2009, PLOS ONE, V4, DOI 10.1371/journal.pone.0004897
   Shen HCJ, 2009, CANCER RES, V69, P1858, DOI 10.1158/0008-5472.CAN-08-3662
   Shinji S, 2019, CANCER SCI, V110, P3708, DOI 10.1111/cas.14221
   SIGMUND CD, 1990, J BIOL CHEM, V265, P19916
   Singh M, 2012, J PATHOL, V227, P417, DOI 10.1002/path.4053
   Sorbye H, 2013, ANN ONCOL, V24, P152, DOI 10.1093/annonc/mds276
   Sotillo R, 2001, EMBO J, V20, P6637, DOI 10.1093/emboj/20.23.6637
   Sundaresan S, 2017, GUT, V66, P1012, DOI 10.1136/gutjnl-2015-310928
   Swidnicka-Siergiejko AK, 2017, ONCOGENE, V36, P3149, DOI 10.1038/onc.2016.461
   Syder AJ, 2004, P NATL ACAD SCI USA, V101, P4471, DOI 10.1073/pnas.0307983101
   Takahashi Y, 2000, DIGESTION, V62, P262, DOI 10.1159/000007825
   Takano Y, 2015, PLOS ONE, V10, DOI 10.1371/journal.pone.0133812
   Tanaka N, 1999, DIGESTION, V60, P117, DOI 10.1159/000007636
   Tang LH, 2016, AM J SURG PATHOL, V40, P1192, DOI 10.1097/PAS.0000000000000662
   Thakker RV, 2014, MOL CELL ENDOCRINOL, V386, P2, DOI 10.1016/j.mce.2013.08.002
   THEURING F, 1990, ONCOGENE, V5, P225
   Tillotson LG, 2001, PANCREAS, V22, P91, DOI 10.1097/00006676-200101000-00016
   TOLIAT M, LANCET, V350, P1223
   Tuveson D, 2011, NATURE, V471, P316, DOI 10.1038/471316a
   Vandamme T, 2015, CANCER GENET-NY, V208, P523, DOI 10.1016/j.cancergen.2015.07.003
   Veniaminova NA, 2012, AM J PHYSIOL-GASTR L, V303, pG752, DOI 10.1152/ajpgi.00109.2012
   Vetter E, 2016, J PATHOL, V238, P42, DOI 10.1002/path.4629
   Vlachogiannis G, 2018, SCIENCE, V359, P920, DOI 10.1126/science.aao2774
   Vuguin PM, 2006, ENDOCRINOLOGY, V147, P3995, DOI 10.1210/en.2005-1410
   Wang H, 2017, NAT COMMUN, V8, DOI 10.1038/s41467-017-00992-9
   WILLIAMS B, NAT GENET, V7, P480
   Woischke C, 2017, MODERN PATHOL, V30, P95, DOI 10.1038/modpathol.2016.150
   Wolin EM, 2013, CANCER LETT, V335, P1, DOI 10.1016/j.canlet.2013.02.016
   Wong C, 2020, CELL DEATH DIFFER, V27, P269, DOI 10.1038/s41418-019-0355-0
   Yachida S, 2012, AM J SURG PATHOL, V36, P173, DOI 10.1097/PAS.0b013e3182417d36
   Yachida S, 2011, PANCREAS, V40, P905, DOI 10.1097/MPA.0b013e3182207a58
   Yanagihara Kazuyoshi, 2019, Oncotarget, V10, P2435, DOI 10.18632/oncotarget.26764
   Yanagihara Kazuyoshi, 2018, Oncotarget, V9, P36503, DOI 10.18632/oncotarget.26367
   Yang ZY, 2016, ENDOCR PATHOL, V27, P97, DOI 10.1007/s12022-016-9429-4
   Yao JC, 2011, NEW ENGL J MED, V364, P514, DOI 10.1056/NEJMoa1009290
   Yu R, 2011, PLOS ONE, V6, DOI 10.1371/journal.pone.0021255
   Yu R, 2016, MOL CELL ENDOCRINOL, V421, P60, DOI 10.1016/j.mce.2015.08.004
   Zumsteg A, 2010, CARCINOGENESIS, V31, P1465, DOI 10.1093/carcin/bgq109
NR 183
TC 13
Z9 14
U1 0
U2 6
PU KARGER
PI BASEL
PA ALLSCHWILERSTRASSE 10, CH-4009 BASEL, SWITZERLAND
SN 0028-3835
EI 1423-0194
J9 NEUROENDOCRINOLOGY
JI Neuroendocrinology
PD FEB
PY 2021
VL 111
IS 3
BP 217
EP 236
DI 10.1159/000509864
PG 20
WC Endocrinology & Metabolism; Neurosciences
WE Science Citation Index Expanded (SCI-EXPANDED)
SC Endocrinology & Metabolism; Neurosciences & Neurology
GA QM1DB
UT WOS:000621518500003
PM 32615560
OA hybrid
DA 2024-01-27
ER

PT J
AU Love, C
   Desai, NB
   Abraham, T
   Banks, KP
   Bodei, L
   Boike, T
   Brown, RKJ
   Bushnell, DL
   DeBlanche, LE
   Dominello, MM
   Francis, T
   Grady, EC
   Hobbs, RF
   Hope, TA
   Kempf, JS
   Pryma, DA
   Rule, W
   Savir-Baruch, B
   Sethi, I
   Subramaniam, RM
   Xiao, Y
   Schechter, NR
AF Love, Charito
   Desai, Neil B.
   Abraham, Tony
   Banks, Kevin P.
   Bodei, Lisa
   Boike, Thomas
   Brown, Richard K. J.
   Bushnell, David L.
   DeBlanche, Lorraine E.
   Dominello, Michael M.
   Francis, Tony
   Grady, Erin C.
   Hobbs, Robert F.
   Hope, Thomas A.
   Kempf, Jeffrey S.
   Pryma, Daniel A.
   Rule, William
   Savir-Baruch, Bital
   Sethi, Ila
   Subramaniam, Rathan M.
   Xiao, Ying
   Schechter, Naomi R.
TI ACR-ACNM-ASTRO-SNMMI Practice Parameter for Lutetium-177 (Lu-177)
   DOTATATE Therapy
SO AMERICAN JOURNAL OF CLINICAL ONCOLOGY-CANCER CLINICAL TRIALS
LA English
DT Article
DE neuroendocrine tumors; gastroenteropancreatic neuroendocrine neoplasms;
   peptide receptor radionuclide therapy; Lu-177 DOTATATE; receptors;
   somatostatin
ID RECEPTOR RADIONUCLIDE THERAPY; NEUROENDOCRINE TUMORS;
   PROGNOSTIC-FACTORS; RENAL TOXICITY; PRRT; LU-177-DOTATATE; PEPTIDES;
   IMPACT
AB Objectives: This practice parameter (PP) for Lutetium-177 (Lu-177) DOTATATE peptide receptor radionuclide therapy (PRRT) aims to guide authorized users in selection of appropriate adult candidates with gastroeneropancreatic neuroendocrine tumors (GEP-NETS) from foregut, midgut, and hindgut. The essential selection criteria include somatostatin receptor-positive GEP-NETs, which are usually inoperable and progressed despite standard therapy. Lu-177 DOTATATE is a radiopharmaceutical with high avidity for somatostatin receptors that are overexpressed by these tumors. This document ensures safe handling of Lu-177 DOTATATE by the authorized users and safe management of affected patients.
   Methods: The document was developed according to the systematic process developed by the American College of Radiology (ACR) and described on the ACR Web site (https://www.acr.org/Clinical-Resources/ Practice-Parameters-and-Technical-Standards). The PP development was led by 2 ACR Committees on Practice Parameters (Nuclear Medicine and Molecular Imaging and Radiation Oncology) collaboratively with the American College of Nuclear Medicine, American Society of Radiation Oncology, and Society of Nuclear Medicine and Molecular Imaging.
   Results: The Lu-177 DOTATATE PP reviewed pharmacology, indications, adverse effects, personnel qualifications, and required clinical evaluation before starting the treatment, as well as the recommended posttherapy monitoring, quality assurance, documentation, and appropriate radiation safety instructions provided in written form and explained to the patients.
   Conclusions: Lu-177 DOTATATE is available for therapy of inoperable and/or advanced GEP-NETs when conventional therapy had failed. It can reduce tumor size, improve symptoms, and increase the progression free survival. The PP document provides clinical guidance for authorized users to assure an appropriate, consistent, and safe practice of Lu-177 DOTATATE.
C1 [Love, Charito] Albert Einstein Coll Med, New York, NY USA.
   [Love, Charito; Abraham, Tony] New York Canc & Blood Specialists, Port Jefferson Stn, NY USA.
   [Desai, Neil B.] Univ Texas Southwestern, Dallas, TX USA.
   [Banks, Kevin P.] Uniformed Serv Univ Hlth Sci, Bethesda, MD USA.
   [Banks, Kevin P.] San Antonio Mil Med Ctr, San Antonio, TX USA.
   [Bodei, Lisa] Mem Sloan Kettering Canc Ctr, 1275 York Ave, New York, NY 10021 USA.
   [Boike, Thomas] Genesis Care USA MHP Radiat Oncol, Asheville, NC USA.
   [Brown, Richard K. J.] Univ Utah, Dept Radiol & Imaging Sci, Salt Lake City, UT USA.
   [Bushnell, David L.] Univ Iowa Hosp & Clin, Iowa City, IA 52242 USA.
   [DeBlanche, Lorraine E.] UT Southwestern Med Ctr, Dallas, TX USA.
   [Dominello, Michael M.] Wayne State Univ, Karmanos Canc Ctr, Detroit, MI USA.
   [Francis, Tony] ChristianaCare, Newark, DE USA.
   [Grady, Erin C.; Sethi, Ila] Emory Univ, Sch Med, Atlanta, GA USA.
   [Hobbs, Robert F.] Johns Hopkins Univ, Baltimore, MD USA.
   [Hope, Thomas A.] Univ Calif San Francisco, San Francisco, CA 94143 USA.
   [Kempf, Jeffrey S.] Rutgers Robert Wood Johnson Med Sch, New Brunswick, NJ USA.
   [Pryma, Daniel A.] Univ Penn, Perelman Sch Med, Philadelphia, PA 19104 USA.
   [Rule, William] Mayo Clin, Phoenix, AZ USA.
   [Savir-Baruch, Bital] Loyola Univ Med Ctr, Maywood, IL 60153 USA.
   [Subramaniam, Rathan M.] Univ Otago, Med Sch, Dunedin, New Zealand.
   [Xiao, Ying] Univ Penn, Philadelphia, PA 19104 USA.
   [Schechter, Naomi R.] Univ Southern Calif, Keck Med Ctr, Norris Comprehens Canc Ctr, Los Angeles, CA 90007 USA.
C3 Yeshiva University; University of Texas System; University of Texas
   Southwestern Medical Center Dallas; Uniformed Services University of the
   Health Sciences - USA; San Antonio Military Medical Center; Memorial
   Sloan Kettering Cancer Center; Utah System of Higher Education;
   University of Utah; University of Iowa; University of Texas System;
   University of Texas Southwestern Medical Center Dallas; Barbara Ann
   Karmanos Cancer Institute; Wayne State University; Emory University;
   Johns Hopkins University; University of California System; University of
   California San Francisco; Rutgers System; Rutgers New Brunswick; Rutgers
   Biomedical & Health Sciences; University of Pennsylvania; Mayo Clinic;
   Mayo Clinic Phoenix; Loyola University Chicago; University of Otago;
   University of Pennsylvania; University of Southern California
RP Love, C (corresponding author), Albert Einstein Coll Med, 1300 Morris Pk Ave, Bronx, NY 10461 USA.
EM chalove@yahoo.com
RI Hobbs, Robert/JRW-3415-2023
OI Bushnell, David/0000-0002-2768-396X; Bodei, Lisa/0000-0001-6930-7383;
   Banks, Kevin/0000-0001-8050-2876; Subramaniam, Rathan
   M./0000-0003-3973-4610
FU Boston Scientific; AAA Novartis; National Institutes of Health/National
   Cancer Institute; Philips; Clovis Oncology; Siemens; Nordic Nanovector;
   Progenics; 511 Pharma; Blue Earth Diagnostics; Endocyte Inc.
FX N.B.D. reports a grant from Boston Scientific, consulting fees from
   Boston Scientific, and honoraria from MedLearning. L.B. reports a grant
   from AAA Novartis, and participation on an advisory board for AAA
   Novartis. R.K.J.B. reports participation on an advisory board for Covera
   Health. E.C.G. reports consulting fees from Advanced Accelerator
   Applications. R.F.H. reports funding from National Institutes of
   Health/National Cancer Institute, and a leadership role as Chairman of
   the Radiopharmaceutical Therapy Subcommittee of the American Association
   of Physicists in Medicine. T.A.H. reports grants or contracts from
   Philips and Clovis Oncology, consulting fees from Curium and ITM, and
   participation on advisory boards for Ipsen and Blue Earth Diagnostics.
   D.A.P. reports grants from Siemens, Nordic Nanovector, Progenics, and
   511 Pharma, and consulting fees from Siemens, 511 Pharma, Progenics,
   Actinium, and Ipsen. B.S.-B. reports a grant from Blue Earth
   Diagnostics, honoraria from PETNET and Blue Earth Diagnostics, and a
   leadership role as Society of Nuclear Medicine and Molecular Imaging
   (SNMMI) co-chair of outreach committee secretary of American College of
   Nuclear Medicine, Central Chapter SNMMI, and Academic Council SNMMI.
   R.M.S. reports a grant from Endocyte Inc. For the remaining authors,
   none were declared.
CR Advanced Accelerator Applications, HIGHL PRESCR INF
   American College of Radiology, ACR AAPM RAD SAF OFF
   American College of Radiology, ACR PRACT PAR PERF G
   American College of Radiology, ACR ACCNM SNNMI SPR
   American College of Radiology, ACR ASTRO PRACT PAR
   American College of Radiology, ACR AAPM SPR TECHN S
   American College of Radiology, ACRAAPM TECHN STAND
   Bakker WH, 2006, Q J NUCL MED MOL IM, V50, P265
   Bergsma H, 2016, EUR J NUCL MED MOL I, V43, P453, DOI 10.1007/s00259-015-3193-4
   Bodei L, 2008, EUR J NUCL MED MOL I, V35, P1847, DOI 10.1007/s00259-008-0778-1
   Bodei L, 2016, ENDOCR-RELAT CANCER, V23, pC1, DOI 10.1530/ERC-16-0258
   Bodei L, 2015, EUR J NUCL MED MOL I, V42, P5, DOI 10.1007/s00259-014-2893-5
   de Keizer B, 2008, EUR J NUCL MED MOL I, V35, P749, DOI 10.1007/s00259-007-0691-z
   Ezziddin S, 2014, J NUCL MED, V55, P183, DOI 10.2967/jnumed.113.125336
   Garske-Román U, 2018, EUR J NUCL MED MOL I, V45, P970, DOI 10.1007/s00259-018-3945-z
   Hamiditabar M, 2017, CLIN NUCL MED, V42, P436, DOI 10.1097/RLU.0000000000001629
   HAMMOND PJ, 1993, BRIT J CANCER, V67, P1437, DOI 10.1038/bjc.1993.266
   Hope TA, 2019, J NUCL MED, V60, P937, DOI 10.2967/jnumed.118.230607
   Huang K, 2019, J NUCL MED, V60, P752, DOI 10.2967/jnumed.118.217380
   Jamar F, 2003, EUR J NUCL MED MOL I, V30, P510, DOI 10.1007/s00259-003-1117-1
   Kam BLR, 2012, EUR J NUCL MED MOL I, V39, P103, DOI 10.1007/s00259-011-2039-y
   Kwekkeboom DJ, 2008, J CLIN ONCOL, V26, P2124, DOI 10.1200/JCO.2007.15.2553
   Mittra ES, 2018, AM J ROENTGENOL, V211, P278, DOI 10.2214/AJR.18.19953
   National Council on Radiation Protection and Measurements, NCRP NO 155 MAN TOF
   Strosberg J, 2017, NEW ENGL J MED, V376, P125, DOI 10.1056/NEJMoa1607427
   United States Nuclear Regulatory Commission, 201101 RIS US NUCL R
   United States Nuclear Regulatory Commission, CONS GUID MAT LIC PR, V9
   Valkema R, 2005, J NUCL MED, V46, p83S
   Vegt E, 2010, J NUCL MED, V51, P1049, DOI 10.2967/jnumed.110.075101
   Yao JC, 2008, J CLIN ONCOL, V26, P3063, DOI 10.1200/JCO.2007.15.4377
   Zaknun JJ, 2013, EUR J NUCL MED MOL I, V40, P800, DOI 10.1007/s00259-012-2330-6
NR 31
TC 2
Z9 2
U1 0
U2 3
PU LIPPINCOTT WILLIAMS & WILKINS
PI PHILADELPHIA
PA TWO COMMERCE SQ, 2001 MARKET ST, PHILADELPHIA, PA 19103 USA
SN 0277-3732
EI 1537-453X
J9 AM J CLIN ONCOL-CANC
JI Am. J. Clin. Oncol.-Cancer Clin. Trials
PD JUN
PY 2022
VL 45
IS 6
BP 233
EP 242
DI 10.1097/COC.0000000000000903
PG 10
WC Oncology
WE Science Citation Index Expanded (SCI-EXPANDED)
SC Oncology
GA 1J0SW
UT WOS:000797637100001
PM 35507413
DA 2024-01-27
ER

PT J
AU Rozenblum, L
   Mokrane, FZ
   Yeh, R
   Sinigaglia, M
   Besson, FL
   Seban, RD
   Zadro, C
   Dierickx, L
   Chougnet, CN
   Partouche, E
   Revel-Mouroz, P
   Zhao, BS
   Otal, P
   Schwartz, LH
   Dercle, L
AF Rozenblum, Laura
   Mokrane, Fatima-Zohra
   Yeh, Randy
   Sinigaglia, Mathieu
   Besson, Florent L.
   Seban, Romain-David
   Zadro, Charline
   Dierickx, Lawrence
   Chougnet, Cecile N.
   Partouche, Ephraim
   Revel-Mouroz, Paul
   Zhao, Binsheng
   Otal, Philippe
   Schwartz, Lawrence H.
   Dercle, Laurent
TI Imaging-guided precision medicine in non-resectable
   gastro-entero-pancreatic neuroendocrine tumors: A step-by-step approach
SO EUROPEAN JOURNAL OF RADIOLOGY
LA English
DT Review
DE Neuroendocrine tumors; Unresectability; PET-CT; Theranostics;
   Somatostatin receptors
ID POSITRON-EMISSION-TOMOGRAPHY; ENETS CONSENSUS GUIDELINES; RADIONUCLIDE
   THERAPY PRRT; PAINFUL BONE METASTASES; LIVER-METASTASES;
   CARCINOID-TUMORS; RADIOFREQUENCY ABLATION; PANCREATIC-CANCER;
   CLINICAL-USEFULNESS; ENDOCRINE TUMORS
AB The majority of gastroenteropancreatic (GEP) neuroendocrine tumors (NETs) are diagnosed at a non-resectable stage due to non-specific clinical syndromes, late manifestations from mass effects, or incidental detection of a clinically silent disease. Management strategies include curative or cytoreduction surgery, imaging-guided intervention, chemotherapy, immunotherapy, and radionuclide therapies. In this step-by-step review, we provide a structured approach for standardized reading and reporting of medical imaging studies covering content and terminology. This review explains which imaging studies should be used for different NETs and what should be reported when interpreting these studies. This standardized data collection guide should enable precision medicine for the management of patients with GEP-NETs of neuroectodermal origin: gastrointestinal-NETs (giNETs) and pancreatic NETs (pNETs). To improve outcomes from GEP-NETs, it contains a comprehensive evaluation of imaging aids for determining surgical non-resectability, and serves as a surrogate measure for tumor differentiation and proliferation, assessing the spatial and temporal heterogeneity of the tumor sites with prognostic and therapeutic implications.
C1 [Rozenblum, Laura] Sorbonne Univ, Hop La Pitie Salpetriere, AP HP, Serv Med Nucl, F-75013 Paris, France.
   [Mokrane, Fatima-Zohra; Zadro, Charline; Partouche, Ephraim; Revel-Mouroz, Paul; Otal, Philippe] Toulouse Univ Hosp, Radiol Dept, 1 Ave Prof Jean Poulhes, F-31059 Toulouse, France.
   [Mokrane, Fatima-Zohra; Zhao, Binsheng; Schwartz, Lawrence H.; Dercle, Laurent] Columbia Univ, New York Presbyterian Hosp, New York, NY USA.
   [Yeh, Randy] Mem Sloan Kettering Canc Ctr, Mol Imaging & Therapy Serv, 1275 York Ave, New York, NY 10021 USA.
   [Sinigaglia, Mathieu; Dierickx, Lawrence] Inst Univ Canc Toulouse Oncopole, Inst Claudius Regaud, Dept Imaging Nucl Med, Toulouse, France.
   [Besson, Florent L.] Hop Univ Paris Sud, AP HP, Dept Nucl Med, Orsay, France.
   [Besson, Florent L.] Univ Paris Sud, CNRS, IR4M UMR 8081, Orsay, France.
   [Seban, Romain-David] Inst Curie Rene Huguenin, Dept Nucl Med, St Cloud, France.
   [Chougnet, Cecile N.] Hosp St Louis, Endocrine Oncol, Paris, France.
   [Dercle, Laurent] Univ Paris Saclay, Gustave Roussy Inst, INSERM U1015, F-94805 Villejuif, France.
C3 Assistance Publique Hopitaux Paris (APHP); Hopital Universitaire
   Paul-Brousse - APHP; Sorbonne Universite; Universite Paris Cite; Hopital
   Universitaire Hotel-Dieu - APHP; Hopital Universitaire Pitie-Salpetriere
   - APHP; CHU de Toulouse; Universite de Toulouse; Universite Toulouse III
   - Paul Sabatier; Columbia University; NewYork-Presbyterian Hospital;
   Memorial Sloan Kettering Cancer Center; UNICANCER; Institut Claudius
   Regaud; Assistance Publique Hopitaux Paris (APHP); Universite Paris
   Cite; Hopital Universitaire Hotel-Dieu - APHP; Hopital Universitaire
   Paul-Brousse - APHP; Universite Paris Saclay; Centre National de la
   Recherche Scientifique (CNRS); Rene Huguenin Hospital; UNICANCER;
   Universite PSL; Institut Curie; Assistance Publique Hopitaux Paris
   (APHP); Universite Paris Cite; Hopital Universitaire Saint-Louis - APHP;
   UNICANCER; Gustave Roussy; Institut National de la Sante et de la
   Recherche Medicale (Inserm); Universite Paris Saclay
RP Rozenblum, L (corresponding author), Sorbonne Univ, Hop La Pitie Salpetriere, AP HP, Serv Med Nucl, F-75013 Paris, France.; Dercle, L (corresponding author), Columbia Univ, New York Presbyterian, Dept Radiol, Nyc, NY 10027 USA.
EM Laura.rozenblum@gmail.com; laurent.dercle@gmail.com
RI Dercle, Laurent/C-9740-2018; Dierickx, Lawrence/AAM-9043-2021; Besson,
   Florent L/AEV-1339-2022
OI Dercle, Laurent/0000-0002-1322-0710; Besson, Florent
   L/0000-0002-9826-3890; SEBAN, Romain-David/0000-0002-2584-5478; Mokrane,
   Fatima-Zohra/0000-0003-1610-1474; Rozenblum, Laura/0000-0002-6306-8008;
   Dierickx, Lawrence/0000-0002-5274-4138
FU Fondation Philanthropia; Fondation Nuovo-Soldati
FX This research did not receive any specific grant from funding agencies
   in the public, commercial, or not-for-profit sectors. L. Dercle's work
   was partially funded by grants from Fondation Philanthropia and
   Fondation Nuovo-Soldati.
CR Amélie D, 2010, EXPERT OPIN PHARMACO, V11, P579, DOI 10.1517/14656560903520916
   [Anonymous], 2019, NEUROENDOCRINOLOGY
   [Anonymous], PHASE 2 BASKET TRIAL
   [Anonymous], EUR J NUCL MED MOL I
   [Anonymous], ACTA RADIOL
   [Anonymous], EUR J NUCL MED MOL I
   [Anonymous], ABDOM RADIOL NY
   [Anonymous], Q J NUCL MED MOL IMA
   [Anonymous], 2018, ANN ONCOL S8
   [Anonymous], JAMA ONCOL
   [Anonymous], 2018, NONN FLUIDS DYN
   [Anonymous], CLIN CANC RES
   Anselmetti G, 2008, CARDIOVASC INTER RAD, V31, P1165, DOI 10.1007/s00270-008-9396-3
   Bader TR, 2001, J MAGN RESON IMAGING, V14, P261, DOI 10.1002/jmri.1182
   Baumann T, 2016, BEST PRACT RES CL EN, V30, P45, DOI 10.1016/j.beem.2016.01.003
   Berends FJ, 2000, SURGERY, V128, P386, DOI 10.1067/msy.2000.107413
   Bergsma H, 2012, BEST PRACT RES CL GA, V26, P867, DOI 10.1016/j.bpg.2013.01.004
   Boudreaux JP, 2010, PANCREAS, V39, P753, DOI 10.1097/MPA.0b013e3181ebb2a5
   Bozkurt MF, 2017, EUR J NUCL MED MOL I, V44, P1588, DOI 10.1007/s00259-017-3728-y
   Brabander T, 2017, CLIN CANCER RES, V23, P4617, DOI 10.1158/1078-0432.CCR-16-2743
   Breeman WAP, 2011, SEMIN NUCL MED, V41, P314, DOI 10.1053/j.semnuclmed.2011.02.001
   Buchmann I, 2007, EUR J NUCL MED MOL I, V34, P1617, DOI 10.1007/s00259-007-0450-1
   Calkins H, 2017, J ARRYTHM, V33, P369, DOI 10.1016/j.joa.2017.08.001
   Canellas R, 2018, AM J ROENTGENOL, V210, P341, DOI 10.2214/AJR.17.18417
   Canellas R, 2018, J MAGN RESON IMAGING, V47, P425, DOI 10.1002/jmri.25756
   Caplin ME, 1998, LANCET, V352, P799, DOI 10.1016/S0140-6736(98)02286-7
   Champiat S, 2017, CLIN CANCER RES, V23, P1920, DOI 10.1158/1078-0432.CCR-16-1741
   Chan DLH, 2017, THERANOSTICS, V7, P1149, DOI 10.7150/thno.18068
   d'Assignies G, 2013, RADIOLOGY, V268, P390, DOI 10.1148/radiol.13121628
   de Baère T, 2015, ANN ONCOL, V26, P987, DOI 10.1093/annonc/mdv037
   de Baère T, 2006, RADIOLOGY, V240, P587, DOI 10.1148/radiol.2402050807
   Dercle L, 2017, JCO CLIN CANCER INFO, V1, DOI 10.1200/CCI.17.00108
   Dercle L, 2018, EUR RADIOL, V28, P1761, DOI 10.1007/s00330-017-5063-x
   Dercle L, 2018, EUR J CANCER, V91, P136, DOI 10.1016/j.ejca.2017.12.015
   Dercle L, 2018, J NUCL MED, V59, P15, DOI 10.2967/jnumed.117.193011
   Dercle L, 2017, SCI REP-UK, V7, DOI 10.1038/s41598-017-08310-5
   Dercle L, 2016, EUR J CANCER, V65, P33, DOI 10.1016/j.ejca.2016.05.031
   Dercle L, 2016, EUR J NUCL MED MOL I, V43, P1006, DOI 10.1007/s00259-016-3334-4
   Dercle L, 2015, EUR J NUCL MED MOL I, V42, P397, DOI 10.1007/s00259-014-2938-9
   Deroose CM, 2016, J NUCL MED, V57, P1949, DOI 10.2967/jnumed.116.179234
   Dong M, 2012, CLIN CANCER RES, V18, P1830, DOI 10.1158/1078-0432.CCR-11-2105
   Dromain C, 2005, J CLIN ONCOL, V23, P70, DOI 10.1200/JCO.2005.01.013
   Ekeblad S, 2007, CLIN CANCER RES, V13, P2986, DOI 10.1158/1078-0432.CCR-06-2053
   Ellison TA, 2014, ANN SURG, V259, P204, DOI 10.1097/SLA.0b013e31828f3174
   Eriksson J, 2008, WORLD J SURG, V32, P930, DOI 10.1007/s00268-008-9510-3
   Falconi M, 2016, NEUROENDOCRINOLOGY, V103, P153, DOI 10.1159/000443171
   Fuin N, 2018, J NUCL MED, V59, P1474, DOI 10.2967/jnumed.117.203943
   Gangi Afshin, 2003, Radiographics, V23, pe10, DOI 10.1148/rg.e10
   Garcia-Carbonero R, 2015, CANCER METAST REV, V34, P823, DOI 10.1007/s10555-015-9598-5
   Gouya H, 2003, AM J ROENTGENOL, V181, P987, DOI 10.2214/ajr.181.4.1810987
   Graham MM, 2017, J NUCL MED, V58, P1452, DOI 10.2967/jnumed.117.191197
   Guiu B, 2012, J HEPATOL, V56, P609, DOI 10.1016/j.jhep.2011.09.012
   Guo JF, 2017, ONCOTARGET, V8, P35368, DOI 10.18632/oncotarget.15685
   Gupta S, 2005, CANCER-AM CANCER SOC, V104, P1590, DOI 10.1002/cncr.21389
   Halfdanarson TR, 2008, ANN ONCOL, V19, P1727, DOI 10.1093/annonc/mdn351
   Hofman MS, 2015, J NUCL MED, V56, P968, DOI 10.2967/jnumed.115.154500
   Hope TA, 2019, J NUCL MED, V60, DOI 10.2967/jnumed.118.223016
   Hope TA, 2018, J NUCL MED, V59, P66, DOI 10.2967/jnumed.117.202275
   Horton KM, 2004, AM J ROENTGENOL, V182, P559, DOI 10.2214/ajr.182.3.1820559
   Huang Q, 2018, J MED IMAGING, V5, DOI 10.1117/1.JMI.5.1.011005
   Ito T, 2013, MEDICINE, V92, P135, DOI 10.1097/MD.0b013e3182954af1
   Jensen RT, 2012, NEUROENDOCRINOLOGY, V95, P98, DOI 10.1159/000335591
   Kamisawa T, 2010, HEPATO-GASTROENTEROL, V57, P447
   Kasuga A, 2012, J GASTROEN HEPATOL, V27, P1801, DOI 10.1111/j.1440-1746.2012.07218.x
   Kato K, 2013, CLIN NUCL MED, V38, P417, DOI 10.1097/RLU.0b013e3182817d9d
   Kennedy A, 2015, HPB, V17, P29, DOI 10.1111/hpb.12326
   Khosa F, 2010, AM J ROENTGENOL, V194, P1099, DOI 10.2214/AJR.09.2501
   Kim HJ, 2015, RADIOLOGY, V274, P712, DOI 10.1148/radiol.14140390
   Kim JE, 2004, J GASTROEN HEPATOL, V19, P182, DOI 10.1111/j.1440-1746.2004.03219.x
   Kim JY, 2017, ANN DIAGN PATHOL, V29, P11, DOI 10.1016/j.anndiagpath.2017.04.005
   Klöppel G, 2017, AJSP-REV REP, V22, P233, DOI 10.1097/PCR.0000000000000211
   Klöppel G, 2004, ANN NY ACAD SCI, V1014, P13, DOI 10.1196/annals.1294.002
   Kolbitsch C, 2018, MAGN RESON MED, V79, P900, DOI 10.1002/mrm.26757
   Koopmans KP, 2006, LANCET ONCOL, V7, P728, DOI 10.1016/S1470-2045(06)70801-4
   Koumarianou A, 2015, NEUROENDOCRINOLOGY, V101, P274, DOI 10.1159/000430816
   Kulke MH, 2010, PANCREAS, V39, P735, DOI 10.1097/MPA.0b013e3181ebb168
   La Rosa S, 2011, HUM PATHOL, V42, P1373, DOI 10.1016/j.humpath.2011.01.018
   Li JL, 2018, CANCER MED-US, V7, P4924, DOI 10.1002/cam4.1746
   Lipinski M, 2017, ENDOKRYNOL POL, V68, P138, DOI 10.5603/EP.2017.0016
   Maire F, 2012, NEUROENDOCRINOLOGY, V96, P294, DOI 10.1159/000336941
   Martinez-Möller A, 2009, J NUCL MED, V50, P520, DOI 10.2967/jnumed.108.054726
   Martins D, 2017, TARGET ONCOL, V12, P611, DOI 10.1007/s11523-017-0506-5
   Matsumoto I, 2013, CLIN GASTROENTEROL H, V11, P712, DOI 10.1016/j.cgh.2012.12.033
   Maxwell JE, 2016, CLIN CANCER RES, V22, P5022, DOI 10.1158/1078-0432.CCR-16-0435
   Mekki A, 2018, EUR J CANCER, V96, P91, DOI 10.1016/j.ejca.2018.03.006
   Memon K, 2012, INT J RADIAT ONCOL, V83, P887, DOI 10.1016/j.ijrobp.2011.07.041
   Merola E, 2017, J CLIN ENDOCR METAB, V102, P1486, DOI 10.1210/jc.2016-3732
   Metz DC, 2008, GASTROENTEROLOGY, V135, P1469, DOI 10.1053/j.gastro.2008.05.047
   NORTON JA, 1990, ANN SURG, V212, P615, DOI 10.1097/00000658-199011000-00009
   O'Toole D, 2006, NEUROENDOCRINOLOGY, V84, P189, DOI 10.1159/000098011
   Öberg KE, 2010, ANN ONCOL, V21, P72, DOI 10.1093/annonc/mdq290
   Oberg K, 2013, CLIN CANCER RES, V19, P2842, DOI 10.1158/1078-0432.CCR-12-3458
   Oberndorfer S., 1907, Frankf Z Pathol, V1, P426
   ODONOGHUE JA, 1995, J NUCL MED, V36, P1902
   Orditura M, 2016, INT J SURG, V28, pS156, DOI 10.1016/j.ijsu.2015.12.052
   Putzer D, 2009, J NUCL MED, V50, P1214, DOI 10.2967/jnumed.108.060236
   Reznek Rodney H, 2006, Cancer Imaging, V6, pS163, DOI 10.1102/1470-7330.2006.9037
   Rhee TK, 2008, ANN SURG, V247, P1029, DOI 10.1097/SLA.0b013e3181728a45
   Rijkers AP, 2014, EJSO-EUR J SURG ONC, V40, P794, DOI 10.1016/j.ejso.2014.03.016
   Rinke A, 2009, J CLIN ONCOL, V27, P4656, DOI 10.1200/JCO.2009.22.8510
   Sadowski SM, 2016, J CLIN ONCOL, V34, P588, DOI 10.1200/JCO.2015.64.0987
   Schraml C, 2013, CANCER IMAGING, V13, P63, DOI 10.1102/1470-7330.2013.0007
   Seymour L, 2017, LANCET ONCOL, V18, pE143, DOI 10.1016/S1470-2045(17)30074-8
   Siegel R.L., 2017, CA-CANCER J CLIN, V67, P7
   Smith JK, 2010, J SURG RES, V163, P63, DOI 10.1016/j.jss.2010.04.017
   Strosberg J, 2017, NEW ENGL J MED, V376, P125, DOI 10.1056/NEJMoa1607427
   Strosberg JR, 2018, J CLIN ONCOL, V36, DOI 10.1200/JCO.2018.36.15_suppl.4099
   Strosberg JR, 2016, J CLIN ONCOL, V34, DOI 10.1200/JCO.2016.34.15_suppl.4005
   Strosberg JR, 2011, CANCER-AM CANCER SOC, V117, P268, DOI 10.1002/cncr.25425
   Sun G, 2014, EUR RADIOL, V24, P731, DOI 10.1007/s00330-013-3071-z
   Sun R, 2017, CANCER RADIOTHER, V21, P648, DOI 10.1016/j.canrad.2017.07.035
   Sundin A, 2007, BEST PRACT RES CL EN, V21, P69, DOI 10.1016/j.beem.2006.12.003
   Tang LH, 2008, AM J SURG PATHOL, V32, P1429, DOI 10.1097/PAS.0b013e31817f1816
   Tang LH, 2016, AM J SURG PATHOL, V40, P1192, DOI 10.1097/PAS.0000000000000662
   Thang SP, 2018, EUR J NUCL MED MOL I, V45, P262, DOI 10.1007/s00259-017-3821-2
   Triponez F, 2006, ANN SURG, V243, P265, DOI 10.1097/01.sla.0000197715.96762.68
   Vagefi PA, 2007, ARCH SURG-CHICAGO, V142, P347, DOI 10.1001/archsurg.142.4.347
   Vandenbriele C, 2020, ACTA CARDIOL, V75, P156, DOI 10.1080/00015385.2018.1557795
   Virgolini I, 2016, EUR J NUCL MED MOL I, V43, P2072, DOI 10.1007/s00259-016-3395-4
   Vogl TJ, 2009, AM J ROENTGENOL, V193, P941, DOI 10.2214/AJR.08.1879
   Vyleta M, 2011, INT J HEPATOL, V2011, DOI 10.4061/2011/785315
   WOODARD PK, 1995, J COMPUT ASSIST TOMO, V19, P400, DOI 10.1097/00004728-199505000-00012
   Wu J, 2014, DIGEST ENDOSC, V26, P532, DOI 10.1111/den.12308
   Wulfert S, 2014, MOL IMAGING BIOL, V16, P586, DOI 10.1007/s11307-014-0722-7
   Yang J, 2018, PHYS MED BIOL, V63, DOI 10.1088/1361-6560/aada26
   Yeh R, 2018, ABDOM RADIOL, V43, P415, DOI 10.1007/s00261-017-1374-2
   Zaknun JJ, 2013, EUR J NUCL MED MOL I, V40, P800, DOI 10.1007/s00259-012-2330-6
   Zhang PP, 2018, CONTRAST MEDIA MOL I, DOI 10.1155/2018/2340389
   Zhao BS, 2016, SCI REP-UK, V6, DOI 10.1038/srep23428
NR 129
TC 8
Z9 10
U1 0
U2 8
PU ELSEVIER IRELAND LTD
PI CLARE
PA ELSEVIER HOUSE, BROOKVALE PLAZA, EAST PARK SHANNON, CO, CLARE, 00000,
   IRELAND
SN 0720-048X
EI 1872-7727
J9 EUR J RADIOL
JI Eur. J. Radiol.
PD JAN
PY 2020
VL 122
AR 108743
DI 10.1016/j.ejrad.2019.108743
PG 19
WC Radiology, Nuclear Medicine & Medical Imaging
WE Science Citation Index Expanded (SCI-EXPANDED)
SC Radiology, Nuclear Medicine & Medical Imaging
GA JZ5OL
UT WOS:000505150900007
PM 31783345
OA Green Published, hybrid
DA 2024-01-27
ER

PT J
AU Scoazec, JY
   Couvelard, A
   Monges, G
   Guyétant, S
   Bisot-Locard, S
   Parot, X
   Lepage, C
AF Scoazec, Jean-Yves
   Couvelard, Anne
   Monges, Genevieve
   Guyetant, Serge
   Bisot-Locard, Segolene
   Parot, Xavier
   Lepage, Come
CA PRONET Study Grp
TI Professional Practices and Diagnostic Issues in Neuroendocrine Tumour
   Pathology: Results of a Prospective One-Year Survey among French
   Pathologists (the PRONET Study)
SO NEUROENDOCRINOLOGY
LA English
DT Article
DE Neuroendocrine neoplasms; Pathology; WHO classification; Ki67 index;
   Histological grading; TNM staging
ID DIGESTIVE ENDOCRINE TUMORS; CARCINOID-TUMORS; PROGNOSTIC-FACTORS;
   GRADING SYSTEM; EPIDEMIOLOGY; SOCIETY; NEOPLASMS; CONSENSUS; PROPOSAL;
   POPULATION
AB Introduction: Many changes have recently occurred in the practice of neuroendocrine tumour (NET) pathology. We therefore aimed to evaluate how pathologists have adapted their daily practice to the most recent international guidelines for diagnostic and prognostic evaluation. Procedures: A 12-month prospective study (PRONET) was carried out among French pathologists between August 2010 and July 2011. Data were collected using an anonymous electronic case report form. Observations: Five hundred laboratories were invited, 149 accepted to participate, 80 were active and 59 provided eligible cases. A total of 1,340 cases were collected. The primary tumour was gastroenteropancreatic in 58.1% of cases and thoracic in 18.1%; it was from another site in 9.7%; 12.3% of cases were metastases of unknown origin. Pathological diagnosis was made from the examination of surgical samples in 58.1% of cases, biopsy specimens in 33.5%, endoscopic resections in 3.1% and cytological preparations in 4.2%. For the demonstration of the neuroendocrine nature of the tumour, chromogranin A and synaptophysin were tested in, respectively, 97.1 and 82.8% of cases. The differentiation status was definitely provided in 95.7% of cases. Mitotic count was attempted in 80.1% of cases and Ki67 index in 80.7%. In gastroenteropancreatic (GEP)-NETs, histological grading was available in 95.9% of the cases. WHO classification was available or feasible in 94.1% of GEP-NETs and 93.8% of thoracic NETs. TNM staging was performed according to International Union against Cancer in 74.8% of GEP-NETs and according to European Neuroendocrine Tumour Society in 55.6%. Conclusions: The PRONET study shows that the current recommendations and diagnostic procedures are satisfactorily respected by most pathologists in daily practice. (C) 2016 S. Karger AG, Basel
C1 [Scoazec, Jean-Yves] Gustave Roussy, Dept Biol & Pathol Med, Canc Campus, FR-94805 Villejuif, France.
   [Couvelard, Anne] GHU Nord, Hop Bichat, AP HP, Dept Pathol, Paris, France.
   [Monges, Genevieve] Inst Paoli Calmettes, Dept Biopathol, Marseille, France.
   [Guyetant, Serge] CHU Trousseau, Serv Cent Anat & Cytol Pathol, Chambray Les Tours, France.
   [Bisot-Locard, Segolene; Parot, Xavier] Novartis Pharma SAS, Rueil Malmaison, France.
   [Lepage, Come] Univ Bourgogne Franche Comte, Ctr Hosp Univ Francois Mitterrand, INSERM UMR866, Hepatogastroenterol & Oncol Digest, Dijon, France.
C3 UNICANCER; Gustave Roussy; Assistance Publique Hopitaux Paris (APHP);
   Universite Paris Cite; Hopital Universitaire Bichat-Claude Bernard -
   APHP; Hopital Universitaire Paul-Brousse - APHP; Hopital Universitaire
   Hotel-Dieu - APHP; UNICANCER; Institut Paoli-Calmette (IPC); CHU Tours;
   Novartis; Institut Agro; AgroSup Dijon; Institut National de la Sante et
   de la Recherche Medicale (Inserm); CHU Dijon Bourgogne; Universite de
   Bourgogne
RP Scoazec, JY (corresponding author), Gustave Roussy, Dept Biol & Pathol Med, Canc Campus, FR-94805 Villejuif, France.
EM jean-yves.scoazec@gustaveroussy.fr
OI Anne, Couvelard/0000-0002-6316-1210
CR [Anonymous], 2014, WHO CLASSIFICATION T
   Basturk O, 2015, AM J SURG PATHOL, V39, P683, DOI 10.1097/PAS.0000000000000408
   Caplin ME, 2015, ANN ONCOL, V26, P1604, DOI 10.1093/annonc/mdv041
   Corleto VD, 2001, DIGEST LIVER DIS, V33, P217, DOI 10.1016/S1590-8658(01)80710-6
   Fraenkel M, 2015, FRONT HORM RES, V44, P1, DOI 10.1159/000381970
   Frilling A, 2012, ENDOCR-RELAT CANCER, V19, pR163, DOI 10.1530/ERC-12-0024
   Garcia-Carbonero R, 2010, ANN ONCOL, V21, P1794, DOI 10.1093/annonc/mdq022
   Hauso O, 2008, CANCER, V113, P2655, DOI 10.1002/cncr.23883
   Heetfeld M, 2015, ENDOCR-RELAT CANCER, V22, P657, DOI 10.1530/ERC-15-0119
   Ikeda K, 2016, PATHOL INT, V66, P94, DOI 10.1111/pin.12388
   Ito T, 2007, J GASTROENTEROL, V42, P497, DOI 10.1007/s00535-007-2056-6
   Ito T, 2010, J GASTROENTEROL, V45, P234, DOI 10.1007/s00535-009-0194-8
   Klöppel G, 2009, NEUROENDOCRINOLOGY, V90, P162, DOI 10.1159/000182196
   Lawrence B, 2011, ENDOCRIN METAB CLIN, V40, P1, DOI 10.1016/j.ecl.2010.12.005
   Lepage C, 2004, GUT, V53, P549, DOI 10.1136/gut.2003.026401
   Lepage C, 2007, GASTROENTEROLOGY, V132, P899, DOI 10.1053/j.gastro.2007.01.006
   Luke C, 2010, CANCER CAUSE CONTROL, V21, P931, DOI 10.1007/s10552-010-9519-4
   O'Connor JM, 2014, MOL CLIN ONCOL, V2, P673, DOI 10.3892/mco.2014.332
   McCall CM, 2013, AM J SURG PATHOL, V37, P1671, DOI 10.1097/PAS.0000000000000089
   Modlin IM, 2003, CANCER-AM CANCER SOC, V97, P934, DOI 10.1002/cncr.11105
   Modlin IM, 1997, CANCER-AM CANCER SOC, V79, P813, DOI 10.1002/(SICI)1097-0142(19970215)79:4<813::AID-CNCR19>3.0.CO;2-2
   Modlin IM, 2008, LANCET ONCOL, V9, P61, DOI 10.1016/S1470-2045(07)70410-2
   Niederle MB, 2010, ENDOCR-RELAT CANCER, V17, P909, DOI 10.1677/ERC-10-0152
   Quaedvlieg PFHJ, 2001, ANN ONCOL, V12, P1295, DOI 10.1023/A:1012272314550
   Rindi G, 2007, VIRCHOWS ARCH, V451, P757, DOI 10.1007/s00428-007-0452-1
   Rindi G, 2006, VIRCHOWS ARCH, V449, P395, DOI 10.1007/s00428-006-0250-1
   Rindi G, 2014, ENDOCR-RELAT CANCER, V21, P1, DOI 10.1530/ERC-13-0246
   Rindi G, 2010, WHO Classification of Tumors of the Digestive System, P13
   Sobin LH., 2011, TNM classification of malignant tumours
   Solcia E, 2000, Histological typing of endocrine tumors (WHO International Histological Classification of Tumors) WHO
   Travis WD, 2010, WHO CLASSIFICATION T
   van der Zwan JM, 2013, EUR J CANCER, V49, P2565, DOI 10.1016/j.ejca.2013.02.029
   Vélayoudom-Céphise FL, 2013, ENDOCR-RELAT CANCER, V20, P649, DOI 10.1530/ERC-13-0027
   Yao JC, 2008, J CLIN ONCOL, V26, P3063, DOI 10.1200/JCO.2007.15.4377
NR 34
TC 29
Z9 30
U1 0
U2 1
PU KARGER
PI BASEL
PA ALLSCHWILERSTRASSE 10, CH-4009 BASEL, SWITZERLAND
SN 0028-3835
EI 1423-0194
J9 NEUROENDOCRINOLOGY
JI Neuroendocrinology
PY 2017
VL 105
IS 1
BP 67
EP 76
DI 10.1159/000448431
PG 10
WC Endocrinology & Metabolism; Neurosciences
WE Science Citation Index Expanded (SCI-EXPANDED)
SC Endocrinology & Metabolism; Neurosciences & Neurology
GA EX6OR
UT WOS:000403362100007
PM 27442514
DA 2024-01-27
ER

PT J
AU Xiang, JX
   Qian, YR
   He, J
   Lopez-Aguiar, AG
   Poultsides, G
   Rocha, F
   Weber, S
   Fields, R
   Idrees, K
   Cho, CF
   Maithel, SK
   Lv, Y
   Zhang, XF
   Pawlik, TM
AF Xiang, Jun-Xi
   Qian, Ye-Rong
   He, Jin
   Lopez-Aguiar, Alexandra G.
   Poultsides, George
   Rocha, Flavio
   Weber, Sharon
   Fields, Ryan
   Idrees, Kamran
   Cho, Cliff
   Maithel, Shishir K.
   Lv, Yi
   Zhang, Xu-Feng
   Pawlik, Timothy M.
TI Low Prognostic Nutritional Index is Common and Associated with Poor
   Outcomes Following Curative-intent Resection for
   Gastro-entero-pancreatic Neuroendocrine Tumors
SO NEUROENDOCRINOLOGY
LA English
DT Article; Early Access
ID LIVER METASTASES; RISK
AB Introduction: To investigate the impact of prognostic nutritional index (PNI) on short- and long-term outcomes of patients who underwent curative-intent resection for gastro-entero-pancreatic neuroendocrine tumors (GEP-NETs). Methods: Patients with GET-NETs who underwent curative-intent resection were identified from a multi-center database. The prognostic impact of clinicopathological factors including PNI on post-operative outcomes were evaluated. A novel nomogram was developed and externally validated. Results: A total of 2,099 patients with GEP-NETs were included in the training cohort; 255 patients were in the external validation cohort. Median PNI (n=973) was 47.4 (IQR 43.1-52.4). At the time of presentation, 1,299 (61.9%) patients presented with some type of clinical symptom. Low-PNI (& LE; 42.2) was associated with gastrointestinal symptoms, as well as nodal metastasis and distant metastasis (all p<0.05). Patients with a low PNI had a higher incidence of severe (& GE; Clavien-Dindo grade IIIa: low PNI 24.9% vs. high PNI 15.4%, p=0.001) and multiple (& GE; 3 types of complications: low PNI 14.5% vs. high PNI 9.2%, p=0.024) complications, as well as a worse overall survival (OS)(5-year OS, low PNI 73.7% vs. high PNI 88.5%, p<0.001), and RFS (5-year RFS, low PNI 68.5% vs. high PNI 79.8%, p=0.008) versus patients with high PNI (>42.2). A nomogram based on PNI, tumor grade and metastatic disease demonstrated excellent discrimination and calibration to predict OS in both the training (C-index 0.748) and two external validation (C-index 0.827, 0.745) cohorts. Conclusions: Low PNI was common and associated with worse short- and long-term outcomes among patients with GEP-NETs.
C1 [Xiang, Jun-Xi; Qian, Ye-Rong; Lv, Yi; Zhang, Xu-Feng] Xi An Jiao Tong Univ, Affiliated Hosp 1, Dept Hepatobiliary Surg, Xian, Peoples R China.
   [Xiang, Jun-Xi; Qian, Ye-Rong; Lv, Yi; Zhang, Xu-Feng] Xi An Jiao Tong Univ, Inst Adv Surg Technol & Engn, Affiliated Hosp 1, Xian, Peoples R China.
   [He, Jin] Johns Hopkins Univ Hosp, Dept Surg, Baltimore, MD USA.
   [Lopez-Aguiar, Alexandra G.; Maithel, Shishir K.] Emory Univ, Winship Canc Inst, Dept Surg, Div Surg Oncol, Atlanta, GA USA.
   [Poultsides, George] Stanford Univ, Dept Surg, Palo Alto, CA USA.
   [Rocha, Flavio] Virginia Mason Med Ctr, Dept Surg, Seattle, WA USA.
   [Weber, Sharon] Univ Wisconsin, Sch Med & Publ Hlth, Dept Surg, Madison, WI USA.
   [Fields, Ryan] Washington Univ, Sch Med, Dept Surg, St Louis, WI USA.
   [Idrees, Kamran] Vanderbilt Univ, Dept Surg, Div Surg Oncol, Nashville, TN USA.
   [Cho, Cliff] Univ Michigan, Dept Surg, Div Hepatopancreatobiliary & Adv Gastrointestinal, Ann Arbor, MI USA.
   [Zhang, Xu-Feng; Pawlik, Timothy M.] Ohio State Univ, Wexner Med Ctr, Div Surg Oncol, Columbus, OH USA.
   [Zhang, Xu-Feng; Pawlik, Timothy M.] James Comprehens Canc Ctr, Columbus, OH USA.
   [Pawlik, Timothy M.] Ohio State Univ, Urban Meyer III & Shelley Meyer Chair Canc Res, Wexner Med Ctr, Dept Surg, 395 W 12th Ave, Suite 670, Columbus, OH 43210 USA.
   [Pawlik, Timothy M.] Ohio State Univ, Wexner Med Ctr, Hlth Serv Management & Policy, Surg,Oncol, 395 W 12th Ave,Suite 670, Columbus, OH 43210 USA.
   [Zhang, Xu-Feng] Xi An Jiao Tong Univ, Dept Hepatobiliary Surg, Affiliated Hosp 1, 277 West Yanta Rd, Xian 710061, Shaanxi, Peoples R China.
C3 Xi'an Jiaotong University; Xi'an Jiaotong University; Johns Hopkins
   University; Johns Hopkins Medicine; Emory University; Stanford
   University; Virginia Mason Medical Center; University of Wisconsin
   System; University of Wisconsin Madison; Vanderbilt University;
   University of Michigan System; University of Michigan; University System
   of Ohio; Ohio State University; University System of Ohio; Ohio State
   University; James Cancer Hospital & Solove Research Institute;
   University System of Ohio; Ohio State University; University System of
   Ohio; Ohio State University; Xi'an Jiaotong University
RP Pawlik, TM (corresponding author), Ohio State Univ, Urban Meyer III & Shelley Meyer Chair Canc Res, Wexner Med Ctr, Dept Surg, 395 W 12th Ave, Suite 670, Columbus, OH 43210 USA.; Pawlik, TM (corresponding author), Ohio State Univ, Wexner Med Ctr, Hlth Serv Management & Policy, Surg,Oncol, 395 W 12th Ave,Suite 670, Columbus, OH 43210 USA.; Zhang, XF (corresponding author), Xi An Jiao Tong Univ, Dept Hepatobiliary Surg, Affiliated Hosp 1, 277 West Yanta Rd, Xian 710061, Shaanxi, Peoples R China.
EM xfzhang125@xjtu.edu.cn
CR Altieri B, 2018, REV ENDOCR METAB DIS, V19, P159, DOI 10.1007/s11154-018-9466-z
   Artigas A, 2016, J CRIT CARE, V33, P62, DOI 10.1016/j.jcrc.2015.12.019
   Borre M, 2018, SCAND J GASTROENTERO, V53, P284, DOI 10.1080/00365521.2018.1430848
   BUZBY GP, 1980, AM J SURG, V139, P160, DOI 10.1016/0002-9610(80)90246-9
   Camp RL, 2004, CLIN CANCER RES, V10, P7252, DOI 10.1158/1078-0432.CCR-04-0713
   Cao P, 2022, FRONT NUTR, V9, DOI 10.3389/fnut.2022.850971
   Carr BI, 2017, INT J BIOL MARKER, V32, pE391, DOI 10.5301/ijbm.5000300
   Cloyd JM, 2020, HEPATOBIL SURG NUTR, V9, P440, DOI 10.21037/hbsn.2020.04.02
   DETSKY AS, 1984, JPEN-PARENTER ENTER, V8, P153, DOI 10.1177/0148607184008002153
   Dong DH, 2021, WORLD J SURG, V45, P2134, DOI 10.1007/s00268-021-06020-8
   Dong DH, 2020, HPB, V22, P215, DOI 10.1016/j.hpb.2019.05.020
   Garcia-Carbonero R, 2016, NEUROENDOCRINOLOGY, V103, P186, DOI 10.1159/000443172
   Glazer ES, 2014, ENDOCR PRACT, V20, P1309, DOI 10.4158/EP14203,OR
   Gray KD, 2018, ANN SURG ONCOL, V25, P1418, DOI 10.1245/s10434-018-6389-6
   Hashim YM, 2014, ANN SURG, V259, P197, DOI 10.1097/SLA.0000000000000348
   Inzani F, 2018, ENDOCRIN METAB CLIN, V47, P463, DOI 10.1016/j.ecl.2018.04.008
   Kikut J, 2020, NUTRIENTS, V12, DOI 10.3390/nu12071961
   Kondrup J, 2003, CLIN NUTR, V22, P321, DOI 10.1016/S0261-5614(02)00214-5
   Laing E, 2022, CLIN NUTR ESPEN, V49, P466, DOI 10.1016/j.clnesp.2022.02.124
   Laing E, 2022, J NEUROENDOCRINOL, V34, DOI 10.1111/jne.13116
   Laing E, 2020, NEUROENDOCRINOLOGY, V110, P430, DOI 10.1159/000503634
   Li MX, 2022, J SURG ONCOL, V126, P689, DOI 10.1002/jso.26928
   Lu C, 2019, MOL CANCER, V18, DOI 10.1186/s12943-019-1047-6
   Ma S, 2022, CANCER
   Maasberg S, 2017, NEUROENDOCRINOLOGY, V104, P11, DOI 10.1159/000442983
   Mansoor W, 2021, ONCOLOGIST, V26, pE1538, DOI 10.1002/onco.13836
   Migita K, 2013, ANN SURG ONCOL, V20, P2647, DOI 10.1245/s10434-013-2926-5
   Nagtegaal ID, 2020, HISTOPATHOLOGY, V76, P182, DOI 10.1111/his.13975
   Okui M, 2020, GEN THORAC CARDIOVAS, V68, P43, DOI 10.1007/s11748-019-01150-2
   Onodera T, 1984, Nihon Geka Gakkai Zasshi, V85, P1001
   Pearman TP, 2016, SUPPORT CARE CANCER, V24, P3695, DOI 10.1007/s00520-016-3189-z
   Pozas J, 2022, BBA-REV CANCER, V1877, DOI 10.1016/j.bbcan.2022.188804
   Qureshi SA, 2016, BMJ OPEN, V6, DOI 10.1136/bmjopen-2015-010765
   Shachar SS, 2017, CANCER EPIDEM BIOMAR, V26, P13, DOI 10.1158/1055-9965.EPI-16-0439
   Shah Manisha H, 2021, J Natl Compr Canc Netw, V19, P839, DOI 10.6004/jnccn.2021.0032
   Spolverato G, 2015, SURGERY, V158, P339, DOI 10.1016/j.surg.2015.03.033
   Wang DS, 2012, MED ONCOL, V29, P3092, DOI 10.1007/s12032-012-0226-8
   Xiang JX, 2020, ANN SURG ONCOL, V27, P3717, DOI 10.1245/s10434-020-08620-5
   Yu YL, 2022, FRONT NUTR, V9, DOI 10.3389/fnut.2022.896847
   Zhang XF, 2022, ANN SURG, V275, pE773, DOI 10.1097/SLA.0000000000004039
NR 40
TC 0
Z9 0
U1 3
U2 3
PU KARGER
PI BASEL
PA ALLSCHWILERSTRASSE 10, CH-4009 BASEL, SWITZERLAND
SN 0028-3835
EI 1423-0194
J9 NEUROENDOCRINOLOGY
JI Neuroendocrinology
PD 2023 SEP 13
PY 2023
DI 10.1159/000534075
EA SEP 2023
PG 23
WC Endocrinology & Metabolism; Neurosciences
WE Science Citation Index Expanded (SCI-EXPANDED)
SC Endocrinology & Metabolism; Neurosciences & Neurology
GA R9WC0
UT WOS:001067770600001
PM 37703840
DA 2024-01-27
ER

PT J
AU Hantel, C
   Lewrick, F
   Schneider, S
   Zwermann, O
   Perren, A
   Reincke, M
   Süss, R
   Beuschlein, F
AF Hantel, Constanze
   Lewrick, Felicitas
   Schneider, Sebastian
   Zwermann, Oliver
   Perren, Aurel
   Reincke, Martin
   Suess, Regine
   Beuschlein, Felix
TI Anti Insulin-Like Growth Factor I Receptor Immunoliposomes: A Single
   Formulation Combining Two Anticancer Treatments with Enhanced
   Therapeutic Efficiency
SO JOURNAL OF CLINICAL ENDOCRINOLOGY & METABOLISM
LA English
DT Article
ID PEGYLATED LIPOSOMAL DOXORUBICIN; CANCER CELL-LINES; MONOCLONAL-ANTIBODY;
   ENDOCRINE TUMORS; INHIBITION; EXPRESSION; PATHWAY; PHARMACOKINETICS;
   PROLIFERATION; COMBINATION
AB Context: Through overexpression and aberrant activation in many human tumors, the IGF system plays a key role in tumor development and tumor cell proliferation. Different strategies targeting IGF-I receptor (IGFI-R) have been developed, and recent studies demonstrated that combined treatments with cytostatic drugs enhance the potency of anti-IGFI-R therapies.
   Objective: The objective of the study was to examine the IGFI-R expression status in neuroendocrine tumors of the gastroenteropancreatic system (GEP-NETs) in comparison with healthy tissues and use potential overexpression as a target for novel anti-IGFI-R immunoliposomes.
   Experimental Design: A human tumor tissue array and samples from different normal tissues were investigated by immunohistochemistry. An IGFI-R antagonistic antibody (1H7) was coupled to the surface of sterically stabilized liposomes loaded with doxorubicin. Cell lines from different tumor entities were investigated for liposomal association studies in vitro. For in vivo experiments, neuroendocrine tumor xenografts were used for evaluation of pharmacokinetic and therapeutic properties of the novel compound.
   Results: Immunohistochemistry revealed significant IGFI-R overexpression in all investigated GEP-NETs (n = 59; staining index, 229.1 +/- 3.1%) in comparison with normal tissues (115.7 +/- 3.7%). Furthermore, anti-IGFI-R immunoliposomes displayed specific tumor cell association (44.2 +/- 1.6% vs. IgG liposomes, 0.8 +/- 0.3%; P < 0.0001) and internalization in human neuroendocrine tumor cells in vitro and superior antitumor efficacy in vivo (life span 31.5 +/- 2.2 d vs. untreated control, 19 +/- 0.6, P = 0.008).
   Conclusion: IGFI-R overexpression seems to be a common characteristic of otherwise heterogenous NETs. Novel anti-IGFI-R immunoliposomes have been developed and successfully tested in a preclinical model for human GEP-NETs. Moreover in vitro experiments indicate that usage of this agent could also present a promising approach for other tumor entities. (J Clin Endocrinol Metab 95: 943-952, 2010)
C1 [Hantel, Constanze; Zwermann, Oliver; Reincke, Martin; Beuschlein, Felix] Univ Munich, Endocrine Res Unit, Med Klin Innenstadt, D-80336 Munich, Germany.
   [Lewrick, Felicitas; Schneider, Sebastian; Suess, Regine] Univ Freiburg, Dept Pharmaceut Technol & Biopharm, D-79104 Freiburg, Germany.
   [Perren, Aurel] Univ Bern, Inst Pathol, CH-3010 Bern, Switzerland.
C3 University of Munich; University of Freiburg; University of Bern
RP Beuschlein, F (corresponding author), Univ Munich, Endocrine Res Unit, Med Klin Innenstadt, D-80336 Munich, Germany.
EM felix.beuschlein@med.uni-muenchen.de
RI Perren, Aurel/N-5979-2019; Perren, Aurel/A-9383-2018; Hantel,
   Constanze/AAJ-3192-2021
OI Perren, Aurel/0000-0002-6819-6092; Perren, Aurel/0000-0002-6819-6092;
   Beuschlein, Felix/0000-0001-7826-3984; Hantel,
   Constanze/0009-0000-8906-2563
FU Mildred-Scheel-Stiftung [10-2143]
FX This work was supported in part by the Mildred-Scheel-Stiftung Grant
   10-2143 (to O.Z., M.R., and R.S.).
CR Arnold R, 2005, BEST PRACT RES CL GA, V19, P649, DOI 10.1016/j.bpg.2005.04.004
   Bähr C, 2004, GROWTH HORM IGF RES, V14, P287, DOI 10.1016/j.ghir.2004.02.004
   Bauer TW, 2007, ANN SURG ONCOL, V14, P2838, DOI 10.1245/s10434-007-9486-5
   Burtrum D, 2003, CANCER RES, V63, P8912
   Carboni JM, 2005, CANCER RES, V65, P3781, DOI 10.1158/0008-5472.CAN-04-4602
   Charrois GJR, 2003, J PHARMACOL EXP THER, V306, P1058, DOI 10.1124/jpet.103.053413
   Clemmons DR, 2007, NAT REV DRUG DISCOV, V6, P821, DOI 10.1038/nrd2359
   Cohen BD, 2005, CLIN CANCER RES, V11, P2063, DOI 10.1158/1078-0432.CCR-04-1070
   Drummond DC, 1999, PHARMACOL REV, V51, P691
   Gabizon A, 2003, CLIN PHARMACOKINET, V42, P419, DOI 10.2165/00003088-200342050-00002
   Gabizon AA, 2006, J LIPOSOME RES, V16, P175, DOI 10.1080/08982100600848769
   Gantert M, 2009, PHARM RES-DORDR, V26, P529, DOI 10.1007/s11095-008-9768-z
   Goetsch L, 2005, INT J CANCER, V113, P316, DOI 10.1002/ijc.20543
   Grozinsky-Glasberg S, 2008, NEUROENDOCRINOLOGY, V87, P168, DOI 10.1159/000111501
   Harasym TO, 1998, ADV DRUG DELIVER REV, V32, P99, DOI 10.1016/S0169-409X(97)00134-8
   Harrington KJ, 2002, J PHARM PHARMACOL, V54, P1573, DOI 10.1211/0022357002243
   Kaltsas GA, 2004, ENDOCR REV, V25, P458, DOI 10.1210/er.2003-0014
   LI SL, 1993, BIOCHEM BIOPH RES CO, V196, P92, DOI 10.1006/bbrc.1993.2220
   Logié A, 1999, J MOL ENDOCRINOL, V23, P23, DOI 10.1677/jme.0.0230023
   Maeda H, 2000, J CONTROL RELEASE, V65, P271, DOI 10.1016/S0168-3659(99)00248-5
   Maggard MA, 2004, ANN SURG, V240, P117, DOI 10.1097/01.sla.0000129342.67174.67
   Martins AS, 2006, CLIN CANCER RES, V12, P3532, DOI 10.1158/1078-0432.CCR-05-1778
   Maruyama K, 2000, BIOL PHARM BULL, V23, P791
   Öberg K, 2004, ANN ONCOL, V15, P293, DOI 10.1093/annonc/mdh942
   Ouban A, 2003, HUM PATHOL, V34, P803, DOI 10.1016/S0046-8177(03)00291-0
   PAREKH D, 1994, PANCREAS, V9, P83, DOI 10.1097/00006676-199401000-00013
   Pavelic J, 2002, MOL MED, V8, P149, DOI 10.1007/BF03402007
   PIETRZKOWSKI Z, 1993, CANCER RES, V53, P1102
   Ramage JK, 2005, GUT, V54, DOI 10.1136/gut.2004.053314
   Rindi G, 2007, VIRCHOWS ARCH, V451, P757, DOI 10.1007/s00428-007-0452-1
   Rindi G, 2006, VIRCHOWS ARCH, V449, P395, DOI 10.1007/s00428-006-0250-1
   Ryan PD, 2008, ONCOLOGIST, V13, P16, DOI 10.1634/theoncologist.2007-0199
   Schmitt AM, 2008, AM J SURG PATHOL, V32, P420, DOI 10.1097/PAS.0b013e318158a397
   SELL C, 1994, MOL CELL BIOL, V14, P3604, DOI 10.1128/MCB.14.6.3604
   Shang YL, 2008, MOL CANCER THER, V7, P2599, DOI 10.1158/1535-7163.MCT-07-2401
   Shimizu M, 2005, BIOCHEM BIOPH RES CO, V334, P947, DOI 10.1016/j.bbrc.2005.06.182
   Singleton JR, 1996, CANCER RES, V56, P4522
   Theodoulou M, 2004, CANCER, V100, P2052, DOI 10.1002/cncr.20207
   Torchilin VP, 2000, EUR J PHARM SCI, V11, pS81, DOI 10.1016/S0928-0987(00)00166-4
   Toretsky JA, 1999, CANCER RES, V59, P5745
   Van Gompel JJ, 2004, SURGERY, V136, P1297, DOI 10.1016/j.surg.2004.06.061
   von Wichert G, 2000, CANCER RES, V60, P4573
   Warshamana-Greene GS, 2005, CLIN CANCER RES, V11, P1563, DOI 10.1158/1078-0432.CCR-04-1544
   Yao JC, 2008, J CLIN ONCOL, V26, P3063, DOI 10.1200/JCO.2007.15.4377
   Zitzmann K, 2007, NEUROENDOCRINOLOGY, V85, P54, DOI 10.1159/000100057
NR 45
TC 14
Z9 16
U1 0
U2 8
PU ENDOCRINE SOC
PI WASHINGTON
PA 2055 L ST NW, SUITE 600, WASHINGTON, DC 20036 USA
SN 0021-972X
EI 1945-7197
J9 J CLIN ENDOCR METAB
JI J. Clin. Endocrinol. Metab.
PD FEB
PY 2010
VL 95
IS 2
BP 943
EP 952
DI 10.1210/jc.2009-1980
PG 10
WC Endocrinology & Metabolism
WE Science Citation Index Expanded (SCI-EXPANDED)
SC Endocrinology & Metabolism
GA 552NH
UT WOS:000274298200061
PM 19952224
OA Bronze
DA 2024-01-27
ER

PT J
AU Kroll, L
   Mathew, A
   Baldini, G
   Hosch, R
   Koitka, S
   Kleesiek, J
   Rischpler, C
   Haubold, J
   Fuhrer, D
   Nensa, F
   Lahner, H
AF Kroll, Lennard
   Mathew, Annie
   Baldini, Giulia
   Hosch, Rene
   Koitka, Sven
   Kleesiek, Jens
   Rischpler, Christoph
   Haubold, Johannes
   Fuhrer, Dagmar
   Nensa, Felix
   Lahner, Harald
TI CT-derived body composition analysis could possibly replace DXA and BIA
   to monitor NET-patients
SO SCIENTIFIC REPORTS
LA English
DT Article
ID BIOELECTRICAL-IMPEDANCE ANALYSIS; X-RAY ABSORPTIOMETRY;
   NUTRITIONAL-STATUS; HEMODIALYSIS; DEFINITION; OVERWEIGHT; HYDRATION;
   OBESITY; CANCER; IMPACT
AB Patients with neuroendocrine tumors of gastro-entero-pancreatic origin (GEP-NET) experience changes in fat and muscle composition. Dual-energy X-ray absorptiometry (DXA) and bioelectrical impedance analysis (BIA) are currently used to analyze body composition. Changes thereof could indicate cancer progression or response to treatment. This study examines the correlation between CT-based (computed tomography) body composition analysis (BCA) and DXA or BIA measurement. 74 GEP-NET-patients received whole-body [68Ga]-DOTATOC-PET/CT, BIA, and DXA-scans. BCA was performed based on the non-contrast-enhanced, 5 mm, whole-body-CT images. BCA from CT shows a strong correlation between body fat ratio with DXA (r = 0.95, rho C = 0.83) and BIA (r = 0.92, rho C = 0.76) and between skeletal muscle ratio with BIA: r = 0.81, rho C = 0.49. The deep learning-network achieves highly accurate results (mean Sorensen-Dice-score 0.93). Using BCA on routine Positron emission tomography/CT-scans to monitor patients' body composition in the diagnostic workflow can reduce additional exams whilst substantially amplifying measurement in slower progressing cancers such as GEP-NET.
C1 [Kroll, Lennard; Baldini, Giulia; Hosch, Rene; Koitka, Sven; Haubold, Johannes; Nensa, Felix] Univ Hosp Essen, Inst Diagnost & Intervent Radiol & Neuroradiol, Essen, Germany.
   [Mathew, Annie; Fuhrer, Dagmar; Lahner, Harald] Univ Hosp Essen, Dept Endocrinol Diabet & Metab, Essen, Germany.
   [Mathew, Annie; Fuhrer, Dagmar; Lahner, Harald] Univ Hosp Essen, Div Lab Res, Essen, Germany.
   [Kroll, Lennard; Baldini, Giulia; Hosch, Rene; Koitka, Sven; Kleesiek, Jens; Haubold, Johannes; Nensa, Felix] Univ Hosp Essen, Inst Artificial Intelligence Med, Essen, Germany.
   [Rischpler, Christoph] Univ Hosp Essen, Dept Nucl Med, Essen, Germany.
C3 University of Duisburg Essen; University of Duisburg Essen; University
   of Duisburg Essen; University of Duisburg Essen; University of Duisburg
   Essen
RP Kroll, L (corresponding author), Univ Hosp Essen, Inst Diagnost & Intervent Radiol & Neuroradiol, Essen, Germany.; Kroll, L (corresponding author), Univ Hosp Essen, Inst Artificial Intelligence Med, Essen, Germany.
EM Lennard.kroll@uk-essen.de
RI Haubold, Johannes/IQU-2515-2023; d, f/AAO-1827-2020
OI Baldini, Giulia/0000-0002-5929-0271
FU Projekt DEAL
FX Open Access funding enabled and organized by Projekt DEAL.
CR Abrahamsen B, 1996, AM J CLIN NUTR, V63, P80, DOI 10.1093/ajcn/63.1.80
   ABUKHALED M, 1988, AM J CLIN NUTR, V47, P789, DOI 10.1093/ajcn/47.5.789
   Aubrey J, 2014, ACTA PHYSIOL, V210, P489, DOI 10.1111/apha.12224
   Baumgartner RN, 2000, ANN NY ACAD SCI, V904, P437
   Beeson W L, 2010, Int J Body Compos Res, V8, P45
   Bera Tushar Kanti, 2014, J Med Eng, V2014, P381251, DOI 10.1155/2014/381251
   BLAND JM, 1986, LANCET, V1, P307, DOI 10.1016/s0140-6736(86)90837-8
   Borre M, 2018, SCAND J GASTROENTERO, V53, P284, DOI 10.1080/00365521.2018.1430848
   Boy C, 2018, NUKLEARMED-NUCL MED, V57, P4, DOI 10.1055/s-0038-1636560
   Bredella MA, 2010, OBESITY, V18, P2227, DOI 10.1038/oby.2010.5
   Brown JC, 2018, J CACHEXIA SARCOPENI, V9, P1200, DOI 10.1002/jcsm.12379
   Caan BJ, 2018, CANCER RES, V78, P1906, DOI 10.1158/0008-5472.CAN-17-3287
   Cruz-Jentoft AJ, 2010, AGE AGEING, V39, P412, DOI 10.1093/ageing/afq034
   Dehghan M, 2008, NUTR J, V7, DOI 10.1186/1475-2891-7-26
   Eurostat, 2020, HEALTHC RES STAT TEC
   Fürstenberg A, 2011, AM J KIDNEY DIS, V57, P123, DOI 10.1053/j.ajkd.2010.05.022
   Haraldstad K, 2019, QUAL LIFE RES, V28, P2641, DOI 10.1007/s11136-019-02214-9
   Koitka S, 2021, EUR RADIOL, V31, P1795, DOI 10.1007/s00330-020-07147-3
   Kroll L, 2021, J CLIN MED, V10, DOI 10.3390/jcm10020356
   Kushner RF, 1996, AM J CLIN NUTR, V64, P423, DOI 10.1093/ajcn/64.3.423S
   LIN LI, 1989, BIOMETRICS, V45, P255, DOI 10.2307/2532051
   Magudia K, 2021, RADIOLOGY, V298, P319, DOI 10.1148/radiol.2020201640
   Mantzorou M, 2017, NUTR CANCER, V69, P1151, DOI 10.1080/01635581.2017.1367947
   Marra M, 2019, CONTRAST MEDIA MOL I, DOI 10.1155/2019/3548284
   Messina C, 2020, QUANT IMAG MED SURG, V10, P1687, DOI 10.21037/qims.2020.03.02
   MOORE FD, 1963, ANN NY ACAD SCI, V110, P62, DOI 10.1111/j.1749-6632.1963.tb17072.x
   Nwosu AC, 2013, J PAIN SYMPTOM MANAG, V46, P433, DOI 10.1016/j.jpainsymman.2012.08.018
   Organisation for Economic Co-operation and Development (OECD), 2021, HLTH GLANCE 2021 OEC, DOI [10.1787/ae3016b9-en, DOI 10.1787/AE3016B9-EN]
   Orri M, 2017, ONCOTARGET, V8, P22113, DOI 10.18632/oncotarget.12770
   Pavel M, 2020, ANN ONCOL, V31, P844, DOI 10.1016/j.annonc.2020.03.304
   Pimentel GD, 2010, NUTR HOSP, V25, P741, DOI 10.3305/nh.2010.25.5.4618
   Sibeoni J, 2018, BMC CANCER, V18, DOI 10.1186/s12885-018-4868-6
   Stenholm S, 2008, CURR OPIN CLIN NUTR, V11, P693, DOI 10.1097/MCO.0b013e328312c37d
   Virtanen P, 2020, NAT METHODS, V17, P261, DOI 10.1038/s41592-019-0686-2
NR 34
TC 4
Z9 4
U1 0
U2 1
PU NATURE PORTFOLIO
PI BERLIN
PA HEIDELBERGER PLATZ 3, BERLIN, 14197, GERMANY
SN 2045-2322
J9 SCI REP-UK
JI Sci Rep
PD AUG 4
PY 2022
VL 12
IS 1
AR 13419
DI 10.1038/s41598-022-17611-3
PG 12
WC Multidisciplinary Sciences
WE Science Citation Index Expanded (SCI-EXPANDED)
SC Science & Technology - Other Topics
GA 3N8PA
UT WOS:000836406600040
PM 35927564
OA gold, Green Published
DA 2024-01-27
ER

PT J
AU Canakis, A
   Lee, LS
AF Canakis, Andrew
   Lee, Linda S.
TI Current updates and future directions in diagnosis and management of
   gastroenteropancreatic neuroendocrine neoplasms
SO WORLD JOURNAL OF GASTROINTESTINAL ENDOSCOPY
LA English
DT Review
DE Gastroenteropancreatic neuroendocrine neoplasms; Neuroendocrine tumors;
   Neuroendocrine carcinoma; Gastrointestinal; Pancreas; Small intestine
ID ENETS CONSENSUS GUIDELINES; FINE-NEEDLE-ASPIRATION; SOMATOSTATIN
   RECEPTOR SCINTIGRAPHY; CLINICAL-PRACTICE GUIDELINES; SMALL-BOWEL;
   CARCINOID-TUMORS; FOLLOW-UP; ENDOSCOPIC ULTRASOUND; LIVER METASTASES;
   GA-68-DOTATOC PET/CT
AB Gastroenteropancreatic neuroendocrine neoplasms are a heterogenous group of rare neoplasms that are increasingly being discovered, often incidentally, throughout the gastrointestinal tract with varying degrees of activity and malignant potential. Confusing nomenclature has added to the complexity of managing these lesions. The term carcinoid tumor and embryonic classification have been replaced with gastroenteropancreatic neuroendocrine neoplasm, which includes gastrointestinal neuroendocrine and pancreatic neuroendocrine neoplasms. A comprehensive multidisciplinary approach is important for clinicians to diagnose, stage and manage these lesions. While histological diagnosis is the gold standard, recent advancements in endoscopy, conventional imaging, functional imaging, and serum biomarkers complement histology for tailoring specific treatment options. In light of developing technology, our review sets out to characterize diagnostic and therapeutic advancements for managing gastroenteropancreatic neuroendocrine tumors, including innovations in radiolabeled peptide imaging, circulating biomarkers, and endoscopic treatment approaches adapted to different locations throughout the gastrointestinal system.
C1 [Canakis, Andrew] Univ Maryland, Sch Med, Div Gastroenterol & Hepatol, Baltimore, MD 21201 USA.
   [Lee, Linda S.] Brigham & Womens Hosp, Harvard Med Sch, Div Gastroenterol Hepatol & Endoscopy, Boston, MA 02115 USA.
   [Lee, Linda S.] Brigham & Womens Hosp, Harvard Med Sch, Div Gastroenterol Hepatol & Endoscopy, 75 Francis St, Boston, MA 02115 USA.
C3 University System of Maryland; University of Maryland Baltimore; Harvard
   University; Brigham & Women's Hospital; Harvard Medical School; Harvard
   University; Harvard Medical School; Brigham & Women's Hospital
RP Lee, LS (corresponding author), Brigham & Womens Hosp, Harvard Med Sch, Div Gastroenterol Hepatol & Endoscopy, 75 Francis St, Boston, MA 02115 USA.
EM llee@bwh.harvard.edu
CR Ahmed M, 2020, WORLD J GASTRO ONCOL, V12, P791, DOI 10.4251/wjgo.v12.i8.791
   Akirov A, 2019, CANCERS, V11, DOI 10.3390/cancers11060828
   Amorim LC, 2022, CLIN COLORECTAL CANC, V21, pE22, DOI 10.1016/j.clcc.2021.10.002
   Andreasi V, 2021, DIGEST LIVER DIS, V53, P171, DOI 10.1016/j.dld.2020.08.031
   Anthony LB, 2010, PANCREAS, V39, P767, DOI 10.1097/MPA.0b013e3181ec1261
   Antwi K, 2018, EUR J NUCL MED MOL I, V45, P2318, DOI 10.1007/s00259-018-4101-5
   Assi HA, 2020, ONCOLOGIST, V25, pE276, DOI 10.1634/theoncologist.2019-0466
   Bagante F, 2017, J SURG ONCOL, V115, P687, DOI 10.1002/jso.24563
   Balasubramanyam S, 2019, J GASTROINTEST CANC, V50, P244, DOI 10.1007/s12029-018-0054-y
   Bang BW, 2016, GASTROENT RES PRACT, V2016, DOI 10.1155/2016/6198927
   Barenboim A, 2020, J GASTROINTEST SURG, V24, P1366, DOI 10.1007/s11605-019-04285-y
   Barrio M, 2017, J NUCL MED, V58, P756, DOI 10.2967/jnumed.116.185587
   Barthet M, 2019, ENDOSCOPY, V51, P836, DOI 10.1055/a-0824-7067
   Basuroy R, 2016, ALIMENT PHARM THER, V44, P332, DOI 10.1111/apt.13697
   Beiderwellen KJ, 2013, INVEST RADIOL, V48, P273, DOI 10.1097/RLI.0b013e3182871a7f
   Bellutti M, 2009, DIGEST DIS SCI, V54, P1050, DOI 10.1007/s10620-008-0456-y
   Bilimoria KY, 2009, ANN SURG, V249, P63, DOI 10.1097/SLA.0b013e31818e4641
   Bodei L, 2020, EUR J NUCL MED MOL I, V47, P895, DOI 10.1007/s00259-019-04601-3
   Boons G, 2018, FRONT ONCOL, V8, DOI 10.3389/fonc.2018.00467
   Brabander T, 2017, CLIN CANCER RES, V23, P4617, DOI 10.1158/1078-0432.CCR-16-2743
   Brighi N, 2020, ANN SURG, V271, P527, DOI 10.1097/SLA.0000000000002939
   Buchanan-Hughes A, 2020, NEUROENDOCRINOLOGY, V111, P1, DOI 10.1159/000506744
   Byrne RM, 2018, CLIN COLON RECT SURG, V31, P301, DOI 10.1055/s-0038-1642054
   Canakis A, 2020, GASTROINTEST ENDOSC, V91, P520, DOI 10.1016/j.gie.2019.09.037
   Caplin M, 2012, NEUROENDOCRINOLOGY, V95, P88, DOI 10.1159/000335594
   Caplin ME, 2014, NEW ENGL J MED, V371, P224, DOI [10.1056/NEJMoa1316158, 10.1056/NEJMc1409757]
   Carling RS, 2002, ANN CLIN BIOCHEM, V39, P577, DOI 10.1258/000456302760413351
   Carrara S, 2018, GASTROINTEST ENDOSC, V87, P1464, DOI 10.1016/j.gie.2017.12.031
   Carvao J, 2021, GE PORT J GASTROENT, V28, P336, DOI 10.1159/000512089
   Chagpar R, 2013, ANN SURG ONCOL, V20, P1170, DOI 10.1245/s10434-012-2746-z
   Chan DLH, 2017, THERANOSTICS, V7, P1149, DOI 10.7150/thno.18068
   Chen T, 2016, CLIN GASTROENTEROL H, V14, P575, DOI 10.1016/j.cgh.2015.07.048
   Chin JL, 2017, CLIN ENDOSC, V50, P520, DOI 10.5946/ce.2017.181
   Ciobanu OA, 2021, EXP THER MED, V22, DOI 10.3892/etm.2021.10914
   Cives M, 2018, CA-CANCER J CLIN, V68, P471, DOI 10.3322/caac.21493
   Clancy TE., WELL DIFFERENTIATED
   Clift AK, 2020, NEUROENDOCRINOLOGY, V110, P444, DOI 10.1159/000503721
   Clift AK, 2016, J GASTROINTEST SURG, V20, P180, DOI 10.1007/s11605-015-2953-6
   Crinò SF, 2021, PANCREATOLOGY, V21, P443, DOI 10.1016/j.pan.2020.12.015
   Crown A, 2020, J SURG ONCOL, V121, P480, DOI 10.1002/jso.25812
   Dasari A, 2017, JAMA ONCOL, V3, P1335, DOI 10.1001/jamaoncol.2017.0589
   de Mestier L, 2020, DIGEST LIVER DIS, V52, P473, DOI 10.1016/j.dld.2020.02.011
   Riccardo R, 2018, EUR RADIOL, V28, P2582, DOI 10.1007/s00330-017-5236-7
   Deleval N, 2021, EUR RADIOL, V31, P4166, DOI 10.1007/s00330-020-07554-6
   Delle Fave G, 2016, NEUROENDOCRINOLOGY, V103, P119, DOI 10.1159/000443168
   Delle Fave G, 2012, NEUROENDOCRINOLOGY, V95, P74, DOI 10.1159/000335595
   Delpassand ES, 2020, J NUCL MED, V61, P890, DOI 10.2967/jnumed.119.236091
   Díez M, 2013, ANN GASTROENTEROL, V26, P29
   Dromain C, 2005, J CLIN ONCOL, V23, P70, DOI 10.1200/JCO.2005.01.013
   Exarchou K, 2021, ENDOCRINE, V74, P421, DOI 10.1007/s12020-021-02775-1
   Fairweather M, 2017, ANN SURG ONCOL, V24, P2319, DOI 10.1245/s10434-017-5839-x
   Fernandes MR, 2021, WORLD J GASTRO SURG, V13, DOI 10.4240/wjgs.v13.i3.315
   Fernandez CJ, 2021, WORLD J GASTRO SURG, V13, DOI 10.4240/wjgs.v13.i3.231
   Fields AC, 2019, ANN SURG ONCOL, V26, P1127, DOI 10.1245/s10434-019-07203-3
   Finkelstein P, 2017, J GASTROINTEST SURG, V21, P855, DOI 10.1007/s11605-017-3365-6
   Flechsig P, 2015, EUR J RADIOL, V84, P1593, DOI 10.1016/j.ejrad.2015.04.009
   Fraenkel M, 2014, ENDOCR-RELAT CANCER, V21, pR153, DOI 10.1530/ERC-13-0125
   Frilling A, 2014, LANCET ONCOL, V15, pE8, DOI 10.1016/S1470-2045(13)70362-0
   Frilling A, 2012, ENDOCR-RELAT CANCER, V19, pR163, DOI 10.1530/ERC-12-0024
   Gabriel M, 2007, J NUCL MED, V48, P508, DOI 10.2967/jnumed.106.035667
   Gaertner FC, 2013, INVEST RADIOL, V48, P263, DOI 10.1097/RLI.0b013e31828234d0
   Geijer H, 2013, EUR J NUCL MED MOL I, V40, P1770, DOI 10.1007/s00259-013-2482-z
   Giesel FL, 2017, J NUCL MED, V58, P282, DOI 10.2967/jnumed.116.179648
   Gincul R, 2016, ENDOSCOPY, V48, P979, DOI 10.1055/s-0042-112570
   Gleeson FC, 2014, GASTROINTEST ENDOSC, V80, P144, DOI 10.1016/j.gie.2013.11.031
   Govind D, 2020, SCI REP-UK, V10, DOI 10.1038/s41598-020-67880-z
   Guo CG, 2019, ABDOM RADIOL, V44, P576, DOI 10.1007/s00261-018-1763-1
   Halfdanarson TR, 2020, PANCREAS, V49, P863, DOI 10.1097/MPA.0000000000001597
   Hallet J, 2015, CANCER-AM CANCER SOC, V121, P589, DOI 10.1002/cncr.29099
   Havre RF, 2014, SCAND J GASTROENTERO, V49, P742, DOI 10.3109/00365521.2014.905627
   Haynes AB, 2011, ARCH SURG-CHICAGO, V146, P534, DOI 10.1001/archsurg.2011.102
   Hirasawa T, 2021, DIGEST ENDOSC, V33, P408, DOI 10.1111/den.13778
   Hofland J, 2020, ENDOCR REV, V41, P371, DOI 10.1210/endrev/bnz004
   Hong YG, 2014, INT J SURG, V12, P408, DOI 10.1016/j.ijsu.2014.03.002
   Howe JR, 2017, PANCREAS, V46, P715, DOI 10.1097/MPA.0000000000000846
   James PD, 2015, GASTROINTEST ENDOSC, V81, P848, DOI 10.1016/j.gie.2014.12.031
   Jenny HE, 2016, AM J SURG, V211, P778, DOI 10.1016/j.amjsurg.2015.08.040
   Jensen RT, 2012, NEUROENDOCRINOLOGY, V95, P98, DOI 10.1159/000335591
   Johnbeck CB, 2017, J NUCL MED, V58, P451, DOI 10.2967/jnumed.116.180430
   Kalra N, 2021, J CLIN EXP HEPATOL, V11, P305, DOI 10.1016/j.jceh.2020.10.005
   Kaltenbach B, 2018, EUR J RADIOL, V105, P20, DOI 10.1016/j.ejrad.2018.05.019
   Keck KJ, 2017, SURGERY, V161, P272, DOI 10.1016/j.surg.2016.05.055
   Kim HH, 2014, GASTROENT RES PRACT, V2014, DOI 10.1155/2014/253860
   Kitano M, 2012, AM J GASTROENTEROL, V107, P303, DOI 10.1038/ajg.2011.354
   Koopmans KP, 2006, LANCET ONCOL, V7, P728, DOI 10.1016/S1470-2045(06)70801-4
   Köseoglu H, 2021, WORLD J CLIN CASES, V9, P7973, DOI 10.12998/wjcc.v9.i27.7973
   Krenning EP, 2005, J NUCL MED, V46, p76S
   Kunz PL, 2013, PANCREAS, V42, P557, DOI 10.1097/MPA.0b013e31828e34a4
   Kwon YH, 2013, WORLD J GASTROENTERO, V19, P8703, DOI 10.3748/wjg.v19.i46.8703
   Lee LC, 2012, SURGERY, V152, P965, DOI 10.1016/j.surg.2012.08.038
   Lee SW, 2019, MEDICINE, V98, DOI 10.1097/MD.0000000000016154
   Leeds J, 2019, ENDOSC INT OPEN, V7, pE1281, DOI 10.1055/a-0990-9611
   Li DN, 2020, JCO ONCOL PRACT, V16, P720, DOI 10.1200/JCOOP.20.00010
   Li XD, 2020, ACAD RADIOL, V27, P815, DOI 10.1016/j.acra.2019.07.012
   Lim HK, 2019, GASTROENT RES PRACT, V2019, DOI 10.1155/2019/8425157
   Ma ZY, 2020, WORLD J GASTROENTERO, V26, P2305, DOI 10.3748/wjg.v26.i19.2305
   Malczewska A, 2021, NEUROENDOCRINOLOGY, V111, P304, DOI 10.1159/000508106
   Manta R, 2016, J GASTROINTEST LIVER, V25, P317, DOI 10.15403/jgld.2014.1121.253.ned
   Massironi S, 2016, ONCOTARGET, V7, P18978, DOI 10.18632/oncotarget.7902
   Modlin IM, 2021, ANN ONCOL, V32, P1425, DOI 10.1016/j.annonc.2021.08.1746
   Modlin IM, 2003, CANCER-AM CANCER SOC, V97, P934, DOI 10.1002/cncr.11105
   Modlin IM, 2021, ANN SURG, V274, P481, DOI 10.1097/SLA.0000000000005026
   Modlin IM, 2014, CLIN CHEM LAB MED, V52, P419, DOI 10.1515/cclm-2013-0496
   Modlin IM, 2010, ANN SURG ONCOL, V17, P2427, DOI 10.1245/s10434-010-1006-3
   Montravers F, 2009, J CLIN ENDOCR METAB, V94, P1295, DOI 10.1210/jc.2008-1349
   Moris D, 2018, ANTICANCER RES, V38, P1267, DOI 10.21873/anticanres.12349
   Moris D, 2018, ANTICANCER RES, V38, P601, DOI 10.21873/anticanres.12264
   Moryoussef F, 2017, NEUROENDOCRINOLOGY, V104, P264, DOI 10.1159/000446369
   Mosli HH, 2012, J CLIN ENDOCR METAB, V97, pE1731, DOI 10.1210/jc.2012-1548
   Mosquera C, 2017, J SURG ONCOL, V116, P651, DOI 10.1002/jso.24714
   Nagtegaal ID, 2020, HISTOPATHOLOGY, V76, P182, DOI 10.1111/his.13975
   National ComprehensiveCancerNetwork, TREATM CANC TYP
   Ngamruengphong S, 2019, GASTROINTEST ENDOSC, V89, P602, DOI 10.1016/j.gie.2018.11.010
   Nguyen SQ, 2007, J SURG ONCOL, V96, P397, DOI 10.1002/jso.20824
   Niederle B, 2016, NEUROENDOCRINOLOGY, V103, P125, DOI 10.1159/000443170
   Nussbaum DP, 2015, J AM COLL SURGEONS, V220, P894, DOI 10.1016/j.jamcollsurg.2015.01.005
   O'Toole D, 2009, NEUROENDOCRINOLOGY, V90, P194, DOI 10.1159/000225948
   Öberg K, 2004, ANN ONCOL, V15, P293, DOI 10.1093/annonc/mdh942
   Oberg K, 2016, ENDOCR CONNECT, V5, P174, DOI 10.1530/EC-16-0043
   Oleinikov K, 2019, J CLIN ENDOCR METAB, V104, P2637, DOI 10.1210/jc.2019-00282
   Palazzo M, 2018, GASTROINTEST ENDOSC, V87, P1481, DOI 10.1016/j.gie.2017.12.033
   Panagiotidis E, 2017, J NUCL MED, V58, P91, DOI 10.2967/jnumed.116.178095
   Papadakis GZ, 2021, EUR J RADIOL, V143, DOI 10.1016/j.ejrad.2021.109932
   Pape UF, 2016, NEUROENDOCRINOLOGY, V103, P144, DOI 10.1159/000443165
   Park SS, 2020, GASTROINTEST ENDOSC, V91, P1164, DOI 10.1016/j.gie.2019.12.039
   Partelli S, 2020, ANN SURG ONCOL, V27, P3928, DOI 10.1245/s10434-020-08425-6
   Partelli S, 2017, NEUROENDOCRINOLOGY, V105, P255, DOI 10.1159/000464292
   Pasquer A, 2015, ANN SURG ONCOL, V22, pS742, DOI 10.1245/s10434-015-4620-2
   Pavel M, 2020, ANN ONCOL, V31, P844, DOI 10.1016/j.annonc.2020.03.304
   Póltorak-Szymczak G, 2021, FRONT ONCOL, V11, DOI 10.3389/fonc.2021.670233
   Puli SR, 2013, WORLD J GASTROENTERO, V19, P3678, DOI 10.3748/wjg.v19.i23.3678
   Ramage JK, 2016, NEUROENDOCRINOLOGY, V103, P139, DOI 10.1159/000443166
   Randle RW, 2014, J GASTROINTEST SURG, V18, P354, DOI 10.1007/s11605-013-2365-4
   Raymond E, 2018, NEUROENDOCRINOLOGY, V107, P237, DOI 10.1159/000491999
   Raymond E, 2011, NEW ENGL J MED, V364, P501, DOI 10.1056/NEJMoa1003825
   Robles-Medranda Carlos, 2022, VideoGIE, V7, P74, DOI 10.1016/j.vgie.2021.10.009
   Rorstad O, 2005, J SURG ONCOL, V89, P151, DOI 10.1002/jso.20179
   Rossi RE, 2017, UNITED EUR GASTROENT, V5, P5, DOI 10.1177/2050640616658220
   Rossi RE, 2014, ANN TRANSL MED, V2, DOI 10.3978/j.issn.2305-5839.2013.03.01
   Ruff SM, 2021, ANN SURG ONCOL, V28, P8318, DOI 10.1245/s10434-021-10371-w
   Sahu A, 2019, J ONCOL, V2019, DOI 10.1155/2019/9032753
   Sallinen V, 2017, HPB, V19, P310, DOI 10.1016/j.hpb.2016.12.010
   Sato Y, 2014, DIGEST ENDOSC, V26, P377, DOI 10.1111/den.12197
   Saund MS, 2011, ANN SURG ONCOL, V18, P2826, DOI 10.1245/s10434-011-1652-0
   Scarpa A, 2017, NATURE, V543, P65, DOI 10.1038/nature21063
   Scherübl H, 2005, GASTROINTEST ENDOSC, V62, P994, DOI 10.1016/j.gie.2005.08.012
   Scherübl H, 2010, ENDOSCOPY, V42, P664, DOI 10.1055/s-0030-1255564
   Scott AT, 2019, SURG CLIN N AM, V99, P793, DOI 10.1016/j.suc.2019.04.014
   Sharpe SM, 2015, J GASTROINTEST SURG, V19, P117, DOI 10.1007/s11605-014-2615-0
   Shindo T, 2016, MEDICINE, V95, DOI 10.1097/MD.0000000000002574
   Sidhu R, 2011, DIGEST DIS SCI, V56, P2763, DOI 10.1007/s10620-011-1813-9
   Singh S, 2018, JAMA ONCOL, V4, P1597, DOI 10.1001/jamaoncol.2018.2428
   Smith JD, 2014, ANN SURG ONCOL, V21, P2956, DOI 10.1245/s10434-014-3725-3
   Srirajaskanthan R, 2010, J NUCL MED, V51, P875, DOI 10.2967/jnumed.109.066134
   Strosberg J, 2017, NEW ENGL J MED, V376, P125, DOI 10.1056/NEJMoa1607427
   Strosberg JR, 2017, PANCREAS, V46, P707, DOI 10.1097/MPA.0000000000000850
   Sun YY, 2021, CLIN RES HEPATOL GAS, V45, DOI 10.1016/j.clinre.2020.04.003
   Sundin A, 2009, NEUROENDOCRINOLOGY, V90, P167, DOI 10.1159/000184855
   Taghavi S, 2013, DIS COLON RECTUM, V56, P952, DOI 10.1097/DCR.0b013e318291f512
   Takada S, 2019, J MED ULTRASON, V46, P449, DOI 10.1007/s10396-019-00967-x
   Tran CG, 2022, ANN SURG ONCOL, V29, P75, DOI 10.1245/s10434-021-10774-9
   Van Binnebeek S, 2016, EUR RADIOL, V26, P900, DOI 10.1007/s00330-015-3882-1
   Vanoli A, 2017, NEUROENDOCRINOLOGY, V104, P112, DOI 10.1159/000444803
   Walter T, 2015, BRIT J CANCER, V112, P523, DOI 10.1038/bjc.2014.660
   Wang XF, 2015, INT J COLORECTAL DIS, V30, P375, DOI 10.1007/s00384-014-2117-2
   Wang YH, 2014, MEDICINE, V93, DOI 10.1097/MD.0000000000000247
   Weinstock B, 2013, NEUROENDOCRINOLOGY, V98, P180, DOI 10.1159/000355612
   Xu RT, 2021, WORLD J SURG ONCOL, V19, DOI 10.1186/s12957-021-02338-8
   Xu ZH, 2021, JAMA NETW OPEN, V4, DOI 10.1001/jamanetworkopen.2021.24750
   Yao JC, 2008, J CLIN ONCOL, V26, P3063, DOI 10.1200/JCO.2007.15.4377
   Yao JC, 2016, J CLIN ONCOL, V34, P3906, DOI 10.1200/JCO.2016.68.0702
   Yoon WJ, 2013, ENDOSCOPY, V45, P189, DOI 10.1055/s-0032-1325990
   Zhang PP, 2018, CONTRAST MEDIA MOL I, DOI 10.1155/2018/2340389
   Zilli A, 2018, DIGEST LIVER DIS, V50, P6, DOI 10.1016/j.dld.2017.10.007
NR 174
TC 4
Z9 4
U1 0
U2 5
PU BAISHIDENG PUBLISHING GROUP INC
PI PLEASANTON
PA 7041 Koll Center Parkway, Suite 160, PLEASANTON, CA, UNITED STATES
SN 1948-5190
J9 WORLD J GASTRO ENDOS
JI World J. Gastrointest. Endosc.
PD MAY 16
PY 2022
VL 14
IS 5
BP 267
EP 290
DI 10.4253/wjge.v14.i5.267
PG 24
WC Gastroenterology & Hepatology
WE Emerging Sources Citation Index (ESCI)
SC Gastroenterology & Hepatology
GA 1W1VB
UT WOS:000806566200002
PM 35719897
OA Green Published, gold
DA 2024-01-27
ER

PT J
AU Yagmur, Y
   Sögutcü, N
   Gümüs, S
AF Yagmur, Yusuf
   Sogutcu, Nilgun
   Gumus, Serdar
TI Recent classifications systems for gastroenteropancreatic neuroendocrine
   tumors A single-center experience
SO ANNALI ITALIANI DI CHIRURGIA
LA English
DT Article
DE Neuroendocrine Tumors; Gastroenteropancreatic neuroendocrine tumor
ID DIAGNOSIS; GUIDELINES; MANAGEMENT
AB AIM: In this study, we aimed to review the demographic histopathological and clinical findings and long-term results of our GEP-NET cases, as well as to re-evaluate our cases according to the new classification systems.
   MATERIAL AND METHOD: 46 patients diagnosed as GEPNETs were presented. Immunohistochemical studies were performed in all cases. The cases were divided into 3 groups according to their embryogenic origin (Foregut, Midgut and Hindgut). All cases re-evaluated according to recent WHO (2019) and AJCC (2017) TNM calcification. Investigation was made to find differences between the embryonic origins and to find correlation between stage and grading systems with each other.
   RESULTS: The most common localization was appendix (52.3%) The distribution of cases according to embryologic origin were as follows: foregut tumors 13 cases (27.7%), midgut tumors 27 cases (57.4%) and hindgut tumors in 6 cases (12.8%). The Ki-67 ratio was evaluated in all patients, with a mean of 6.34%+/- 2.51 (range: 1-80). The Ki-67 ratio was less than 3% in 82.6% of patients. Mitotic count was less than 2 per/10 HPF in 76% of patients. According to WHO 2019 most of patients were Grade 1 Neuroendocrine Tumor (65.2%) and there were only 2 Neuroendocrine Carcinoma (NEC) cases. According to AJCC 2017 most cases were Stage 1 (52.1%) and only 4 cases were Stage 4. The grades and stages of our cases were statistically significantly correlated. Overall survival did not differ significantly with regard to embryologic origin (log-rank test, p=0.062). The median overall survival was 106 +/- 7.4 months. The 5-year cumulative survival rate was 84.1 +/- 5.6 years. Seven patients died during this time with a median time of 5 months (range: 1-31 months). In the Cox regression analysis, the percentage of Ki-67 was found to have a statistically significant effect on overall survival (p=0.000)
   CONCLUSION: Correlation was noticed between WHO 2019 and AJCC 2017 classification for grade and stage and controlled trials must be undertaken to develop a single diagnostic algorithm and to change the future management of such patients.
C1 [Yagmur, Yusuf] MedicalPk Hosp, Dept Gen Surg, Gaziantep, Turkey.
   [Sogutcu, Nilgun] Univ Hlth Sci, Gazi Yasargil Res & Training Hosp, Dept Pathol, Diyarbakir, Turkey.
   [Gumus, Serdar] Cukurova Univ, Fac Med, Dept Surg Oncol, Adana, Turkey.
C3 Medical Park Hospitals Group; Diyarbakir Training & Research Hospital;
   University of Health Sciences Turkey; Dicle University; Cukurova
   University
RP Yagmur, Y (corresponding author), MedicalPk Hosp Gaziantep Mucahitler, Dept Gen Gery, 52063 Sk 2, TR-27584 Gaziantep, Turkey.
EM yusufyagmur@hotmail.com
RI yagmur, Yusuf/AHA-1738-2022; Yagmur, Yusuf/E-2092-2015
CR Amin MB, 2017, AJCC CANC STAGING MA, DOI DOI 10.1007/978-3-319-40618-3
   [Anonymous], 2015, INT J BIOMED RES
   Boudreaux JP, 2011, ENDOCRIN METAB CLIN, V40, P163, DOI 10.1016/j.ecl.2010.12.004
   Bushnell DL, 2011, ENDOCRIN METAB CLIN, V40, P153, DOI 10.1016/j.ecl.2010.12.002
   Choe J, 2019, KOREAN J RADIOL, V20, P5, DOI 10.3348/kjr.2018.0040
   Coriat R, 2016, ONCOLOGIST, V21, P1191, DOI 10.1634/theoncologist.2015-0476
   Dasari A, 2017, JAMA ONCOL, V3, P1335, DOI 10.1001/jamaoncol.2017.0589
   Joseph S, 2011, ENDOCRIN METAB CLIN, V40, P205, DOI 10.1016/j.ecl.2010.08.004
   Karpathakis A, 2012, ENDOCR-RELAT CANCER, V19, pR73, DOI 10.1530/ERC-12-0050
   Klimstra D, 2019, WHO Classification of Tumours: Digestive System Tumours, V5th, P16
   Lawrence B, 2011, ENDOCRIN METAB CLIN, V40, P111, DOI 10.1016/j.ecl.2010.12.001
   Lewkowicz E, 2015, POL ARCH MED WEWN, V125, P337, DOI 10.20452/pamw.2832
   Maggard MA, 2004, ANN SURG, V240, P117, DOI 10.1097/01.sla.0000129342.67174.67
   Modlin IM, 2003, CANCER-AM CANCER SOC, V97, P934, DOI 10.1002/cncr.11105
   Modlin IM, 2008, LANCET ONCOL, V9, P61, DOI 10.1016/S1470-2045(07)70410-2
   Modlin IM, 2010, MED J AUSTRALIA, V193, P46, DOI 10.5694/j.1326-5377.2010.tb03742.x
   Mougey A. M., 2007, HOSP PHYS, V51, P12
   Öberg K, 2012, CURR OPIN ONCOL, V24, P433, DOI 10.1097/CCO.0b013e328353d7ba
   Pathak S, 2013, EJSO-EUR J SURG ONC, V39, P224, DOI 10.1016/j.ejso.2012.12.001
   Plöckinger U, 2004, NEUROENDOCRINOLOGY, V80, P394, DOI 10.1159/000085237
   Rindi G, 1999, GASTROENTEROLOGY, V116, P532, DOI 10.1016/S0016-5085(99)70174-5
   SIMPSON S, 1984, CANCER, V54, P1364, DOI 10.1002/1097-0142(19841001)54:7<1364::AID-CNCR2820540722>3.0.CO;2-Y
   Spychalski M, 2017, GASTROENTEROL REV, V12, P17, DOI 10.5114/pg.2016.64635
   Steinmüller T, 2008, NEUROENDOCRINOLOGY, V87, P47, DOI 10.1159/000111037
   Tartaglia N, 2017, ANN ITAL CHIR, V6
   Vinik AI, 2011, ENDOCRIN METAB CLIN, V40, P19, DOI 10.1016/j.ecl.2010.12.010
   Vinik E, 2011, ENDOCRIN METAB CLIN, V40, P97, DOI 10.1016/j.ecl.2010.12.008
   Warner RRP, 2005, GASTROENTEROLOGY, V128, P1668, DOI 10.1053/j.gastro.2005.03.078
   Weltering E, 2010, PRINCIPLES PRACTICE, P769
NR 29
TC 0
Z9 1
U1 0
U2 1
PU EDIZIONI LUIGI POZZI
PI ROME
PA VIA PANAMA 68, 00198 ROME, ITALY
SN 0003-469X
EI 2239-253X
J9 ANN ITAL CHIR
JI Ann. Ital. Chir.
PD NOV-DEC
PY 2020
VL 91
IS 6
BP 598
EP 604
PG 7
WC Surgery
WE Science Citation Index Expanded (SCI-EXPANDED)
SC Surgery
GA QH8TB
UT WOS:000618544300006
PM 32989209
DA 2024-01-27
ER

PT J
AU Hubalewska-Dydejczyk, A
   Kulig, J
   Szybinski, P
   Mikolajczak, R
   Pach, D
   Sowa-Staszczak, A
   Fröss-Baron, K
   Huszno, B
AF Hubalewska-Dydejczyk, A.
   Kulig, J.
   Szybinski, P.
   Mikolajczak, R.
   Pach, D.
   Sowa-Staszczak, A.
   Froess-Baron, K.
   Huszno, B.
TI Radio-guided surgery with the use of [<SUP>99m</SUP>
   Tc-EDDA/HYNIC]octreotate in intra-operative detection of neuroendocrine
   tumours of the gastrointestinal tract
SO EUROPEAN JOURNAL OF NUCLEAR MEDICINE AND MOLECULAR IMAGING
LA English
DT Article
DE Radio-guided surgery; Somatostatin analogues; SRS;
   [Tc-99m-EDDA/HYNIC]octreotate; Neuroendocrine tumours; Gastrointestinal
   tract
ID SOMATOSTATIN RECEPTOR SCINTIGRAPHY; GAMMA-PROBE DETECTION; ENDOCRINE
   TUMORS; LOCALIZATION; DIAGNOSIS; TC-99M-EDDA/HYNIC-TOC; INSULINOMAS;
   VIVO
AB Purpose Radio-guided surgery (RGS) is an intra-operative localising technique which enables identification of tissue "marked" by a specific radiotracer injected before surgery. It is mainly used for sentinel node mapping and for detection of parathyroid adenomas and other tumours, including neuroendocrine tumours of the gastrointestinal tract (GEP-NET). The aim of this study was to determine whether intra-operative radio-detection with the use of [Tc-99-EDDA/HYNIC]octreotate, a new somatostatin analogue, is able to reveal an unknown primary and secondary sites, thereby improving surgical treatment and the final outcome of GEP-NET.
   Methods The study group included nine patients with suspected GEP-NET (four carcinoids, five pancreatic NET) localised with somatostatin receptor scintigraphy (with [Tc-99-EDDA/HYNIC]octreotate), who had negative results on other pre-operative imaging tests. At surgery, suspected tumours were measured in situ and ex vivo and precise exploration of the abdominal cavity was performed with the intra-operative scintillation detector (Navigator).
   Results Intra-operative gamma counting localised three carcinoids. In one patient SRS was false positive (owing to inflammatory infiltration). Compared with SRS, RGS revealed additional lymph node metastases in one case. RGS resulted in successful localisation of all pancreatic NET (the smallest lesion was 8 mm in diameter).
   Conclusion [Tc-99-EDDA/HYNIC]octreotate SRS followed by RGS is a promising technique to improve the rate of detection and efficacy of treatment of GEP-NET, especially in the presence of occult endocrine tumours. The imaging properties of [Tc-99-EDDA/HYNIC]octreotate and the 1-day imaging protocol offer opportunities for more widespread application of this tracer followed by RGS in oncology.
C1 Radioisotope Ctr POLATOM, Otwock, Poland.
   Jagiellonian Univ, Coll Med, Gastrointestinal & Gen Surg Dept, Krakow, Poland.
   Jagiellonian Univ, Coll Med, Nucl Med Unit, PL-31501 Krakow, Poland.
   Jagiellonian Univ, Coll Med, Dept Endocrinol, PL-31501 Krakow, Poland.
C3 Jagiellonian University; Collegium Medicum Jagiellonian University;
   Jagiellonian University; Collegium Medicum Jagiellonian University;
   Jagiellonian University; Collegium Medicum Jagiellonian University
RP Hubalewska-Dydejczyk, A (corresponding author), Kopernika Str 17, Krakow, Poland.
EM alahub@cm-uj.krakowl.pl
RI Mikolajczak, Renata/S-2978-2019; Hubalewska-Dydejczyk,
   Alicja/HPB-8903-2023
OI Mikolajczak, Renata/0000-0002-6882-751X; 
CR Adams S, 2000, Q J NUCL MED, V44, P59
   Adams S, 1998, J NUCL MED, V39, P1155
   Banzo J, 2005, CLIN NUCL MED, V30, P308, DOI 10.1097/01.rlu.0000159525.31001.cc
   Behe M, 1995, EUR J NUCL MED, V22, P791
   Benjegård SA, 2001, EUR J NUCL MED, V28, P1456, DOI 10.1007/s002590100600
   Bertherat J, 2003, J CLIN ENDOCR METAB, V88, P5353, DOI 10.1210/jc.2002-021895
   Bozkurt MF, 2003, AM SURGEON, V69, P720
   Brown K, 1998, J Gastrointest Surg, V2, P533, DOI 10.1016/S1091-255X(98)80053-X
   Caudle AS, 2006, AM SURGEON, V72, P785
   Chiti A, 2000, Q J NUCL MED, V44, P42
   Decristoforo C, 2000, EUR J NUCL MED, V27, P1318, DOI 10.1007/s002590000289
   Ellison, 1997, Cancer Control, V4, P35
   FETTICH J, 2005, ABSTR BOOK INT S TRE, P25
   Gabriel M, 2005, Q J NUCL MED MOL IM, V49, P237
   Gabriel M, 2003, J NUCL MED, V44, P708
   Guillermet-Guibert J, 2005, BEST PRACT RES CL GA, V19, P535, DOI 10.1016/j.bpg.2005.03.007
   Harris CC, 1956, NUCLEONICS, V14
   Hashimoto LA, 1999, J AM COLL SURGEONS, V189, P368, DOI 10.1016/S1072-7515(99)00163-5
   Huai JC, 1998, AM J SURG, V175, P18, DOI 10.1016/S0002-9610(97)00235-3
   Hubalewska-Dydejczyk A, 2006, EUR J NUCL MED MOL I, V33, P1123, DOI 10.1007/s00259-006-0113-7
   Kitagawa Yuko, 2006, Surg Technol Int, V15, P32
   Kowalski Jorg, 2003, Mol Imaging Biol, V5, P42, DOI 10.1016/S1536-1632(03)00038-6
   KRENNING EP, 1993, EUR J NUCL MED, V20, P716, DOI 10.1007/BF00181765
   NORTON JA, 1985, SURGERY, V97, P381
   Öberg K, 2005, BEST PRACT RES CL GA, V19, P753, DOI 10.1016/j.bpg.2005.06.002
   Öhrvall U, 1997, CANCER, V80, P2495
   Öhrvall U, 1997, CANCER, V80, P2490
   Orlefors H, 2005, J CLIN ENDOCR METAB, V90, P3392, DOI 10.1210/jc.2004-1938
   Patel YC, 1999, FRONT NEUROENDOCRIN, V20, P157, DOI 10.1006/frne.1999.0183
   Pitre S, 2003, EUR J NUCL MED MOL I, V30, P339, DOI 10.1007/s00259-002-1064-2
   Ramage JK, 2005, GUT, V54, DOI 10.1136/gut.2004.053314
   Raylman RR, 2001, J NUCL MED, V42, P352
   Reubi JC, 2000, EUR J NUCL MED, V27, P273, DOI 10.1007/s002590050034
   Storch D, 2005, J NUCL MED, V46, P1561
   WADDINGTON WA, 1994, EUR J NUCL MED, V21, P363, DOI 10.1007/BF00947974
   WADDINGTON WA, 1991, EUR J NUCL MED, V18, P964
   Warner RRP, 2005, GASTROENTEROLOGY, V128, P1668, DOI 10.1053/j.gastro.2005.03.078
   Warner RRP, 2002, SEMIN NUCL MED, V32, P79, DOI 10.1053/snuc.2002.31020
NR 38
TC 33
Z9 34
U1 0
U2 6
PU SPRINGER
PI NEW YORK
PA ONE NEW YORK PLAZA, SUITE 4600, NEW YORK, NY, UNITED STATES
SN 1619-7070
EI 1619-7089
J9 EUR J NUCL MED MOL I
JI Eur. J. Nucl. Med. Mol. Imaging
PD OCT
PY 2007
VL 34
IS 10
BP 1545
EP 1555
DI 10.1007/s00259-007-0476-4
PG 11
WC Radiology, Nuclear Medicine & Medical Imaging
WE Science Citation Index Expanded (SCI-EXPANDED)
SC Radiology, Nuclear Medicine & Medical Imaging
GA 213EB
UT WOS:000249647900004
PM 17653543
DA 2024-01-27
ER

PT J
AU Mulholland, N
   Chakravartty, R
   Devlin, L
   Kalogianni, E
   Corcoran, B
   Vivian, G
AF Mulholland, Nicola
   Chakravartty, Riddhika
   Devlin, Lindsey
   Kalogianni, Eleni
   Corcoran, Ben
   Vivian, Gillian
TI Long-term outcomes of <SUP>131</SUP>Iodine mIBG therapy in metastatic
   gastrointestinal pancreatic neuroendocrine tumours: single
   administration predicts non-responders
SO EUROPEAN JOURNAL OF NUCLEAR MEDICINE AND MOLECULAR IMAGING
LA English
DT Article
DE Metaiodobenzylguanidine; I131 mIBG; Neuroendocrine tumours; Carcinoid;
   Radionuclide therapy; Risk stratification
ID RECEPTOR RADIONUCLIDE THERAPY; ENETS CONSENSUS GUIDELINES;
   I-131-METAIODOBENZYLGUANIDINE THERAPY; CARCINOID-TUMORS;
   METAIODOBENZYLGUANIDINE; MANAGEMENT; I-131-MIBG; EFFICACY;
   NEUROBLASTOMA; NEOPLASMS
AB Background (131)Iodine (I131)-metaiodobenzylguanidine (mIBG) is a radionuclide-based treatment option for metastatic gastrointestinal-pancreatic neuroendocrine tumours (GEP NET). This study aimed at identifying prognostic indicators of long-term outcome based on initial evaluation following a first mIBG treatment (7400 MBq) in a patient cohort with such tumours, with a secondary aim of evaluating progression-free survival (PFS) and overall survival (OS) following mIBG therapy.
   Methods Retrospective review of the hospital records was performed to identify a cohort of 38 adult patients who underwent (131)Iodine-mIBG therapy over a 9-year period for metastatic GEP NETs and neuroendocrine tumours with an unknown primary. Treatment response was evaluated based on radiological criteria (RECIST1.1), biochemical markers [serum Chromogranin A (CgA)/urinary 5HIAA] and symptomatic response at clinical follow-up, all evaluated at 3-6 months from first mIBG treatment. Progression-free survival (PFS) and overall survival (OS) from the first mIBG treatment were recorded.
   Results At 3-6 months following a single mIBG therapy, 75 %, 67 %, and 63 % of patients showed either a partial response (PR) or stable disease (SD) on radiological, biochemical, and symptomatic criteria, respectively. Complete response (CR) was not seen in any patient. OS from the date of diagnosis and from the first therapy was 8 years +/-1.1 (95 % CI 5.7 to 10.2 years) and 4 years+/-0.69 (95 % CI 2.6-5.3 years), respectively. Twenty-nine percent of patients were alive at 10 years. Significant survival advantage was seen in patients with SD/PR as compared to those who had progressive disease (PD) for each of these three criteria.
   Conclusion Biochemical, radiological (RECIST 1.1) and symptomatic assessment of disease status at 3 to 6 months after first I131-mIBG therapy stratifies patients with a poor prognosis. This can be used to identify patients who may benefit from alternative strategies of treatment.
C1 [Mulholland, Nicola; Chakravartty, Riddhika; Devlin, Lindsey; Kalogianni, Eleni; Corcoran, Ben; Vivian, Gillian] Kings Coll Hosp London, Dept Nucl Med, London SE5 9RS, England.
C3 King's College Hospital NHS Foundation Trust; King's College Hospital
RP Mulholland, N (corresponding author), Kings Coll Hosp London, Dept Nucl Med, Denmark Hill, London SE5 9RS, England.
EM nicolamulholland@nhs.net
OI Mulholland, Nicola/0000-0003-0912-9890
CR Bomanji JB, 2012, EUR J NUCL MED MOL I, V39, P113, DOI 10.1007/s00259-011-2013-8
   Bomanji JB, 2003, CLIN ONCOL-UK, V15, P193, DOI 10.1016/S0936-6555(02)00273-X
   Buscombe JR, 2005, NUCL MED COMMUN, V26, P969, DOI 10.1097/01.mnm.0000184941.06123.b9
   Bushnell DL, 2010, J CLIN ONCOL, V28, P1652, DOI 10.1200/JCO.2009.22.8585
   DuBois SG, 2015, BRIT J CANCER, V112, P644, DOI 10.1038/bjc.2015.12
   Eisenhauer EA, 2009, EUR J CANCER, V45, P228, DOI 10.1016/j.ejca.2008.10.026
   Grünwald F, 2010, SEMIN NUCL MED, V40, P153, DOI 10.1053/j.semnuclmed.2009.11.004
   Gulenchyn KY, 2012, CLIN ONCOL-UK, V24, P294, DOI 10.1016/j.clon.2011.12.003
   Kayano D, 2015, SCI WORLD J, V2015
   Korse CM, 2009, NEUROENDOCRINOLOGY, V89, P296, DOI 10.1159/000162876
   Kwekkeboom DJ, 2008, J CLIN ONCOL, V26, P2124, DOI 10.1200/JCO.2007.15.2553
   Kwekkeboom DJ, 2010, SEMIN NUCL MED, V40, P78, DOI 10.1053/j.semnuclmed.2009.10.004
   Kwekkeboom DJ, 2009, NEUROENDOCRINOLOGY, V90, P220, DOI 10.1159/000225951
   Mairs RJ, 2011, SEMIN NUCL MED, V41, P334, DOI 10.1053/j.semnuclmed.2011.03.004
   Navalkissoor S, 2010, EUR J NUCL MED MOL I, V37, P904, DOI 10.1007/s00259-009-1326-3
   Nwosu AC, 2008, BRIT J CANCER, V98, P1053, DOI 10.1038/sj.bjc.6604273
   Pape UF, 2012, NEUROENDOCRINOLOGY, V95, P135, DOI 10.1159/000335629
   Pavel M, 2012, NEUROENDOCRINOLOGY, V95, P157, DOI 10.1159/000335597
   Reidy-Lagunes D, 2012, CURR ONCOL REP, V14, P249, DOI 10.1007/s11912-012-0232-1
   Safford SD, 2004, CANCER-AM CANCER SOC, V101, P1987, DOI 10.1002/cncr.20592
   Sisson JC, 2012, SEMIN NUCL MED, V42, P171, DOI 10.1053/j.semnuclmed.2011.11.004
   Srirajaskanthan R, 2013, NEUROENDOCRINE TUMOU, V2013, DOI [10.1155/2013/420795, DOI 10.1155/2013/420795]
   Sywak MS, 2004, WORLD J SURG, V28, P1157, DOI 10.1007/s00268-004-7603-1
   Yao JC, 2008, J CLIN ONCOL, V26, P3063, DOI 10.1200/JCO.2007.15.4377
   Zaknun JJ, 2013, EUR J NUCL MED MOL I, V40, P800, DOI 10.1007/s00259-012-2330-6
NR 25
TC 3
Z9 3
U1 0
U2 3
PU SPRINGER
PI NEW YORK
PA 233 SPRING ST, NEW YORK, NY 10013 USA
SN 1619-7070
EI 1619-7089
J9 EUR J NUCL MED MOL I
JI Eur. J. Nucl. Med. Mol. Imaging
PD DEC
PY 2015
VL 42
IS 13
BP 2002
EP 2012
DI 10.1007/s00259-015-3116-4
PG 11
WC Radiology, Nuclear Medicine & Medical Imaging
WE Science Citation Index Expanded (SCI-EXPANDED)
SC Radiology, Nuclear Medicine & Medical Imaging
GA CU9MF
UT WOS:000363867900008
PM 26142730
DA 2024-01-27
ER

PT J
AU Lamberts, SWJ
   Hofland, LJ
AF Lamberts, Steven W. J.
   Hofland, Leo J.
TI Octreotide, 40 years later
SO EUROPEAN JOURNAL OF ENDOCRINOLOGY
LA English
DT Review
ID LONG-TERM TREATMENT; SOMATOSTATIN RECEPTOR SUBTYPES; THYROID-STIMULATING
   HORMONE; GROWTH-HORMONE; TUMOR-CELLS; SMS 201-995; NEUROENDOCRINE
   TUMORS; ACROMEGALIC PATIENTS; PITUITARY-ADENOMAS; ANALOG OCTREOTIDE
AB Octreotide remains 40 years after its development a drug, which is commonly used in the treatment of acromegaly and GEP-NETs. Very little innovation that competes with this drug occurred over this period. This review discusses several aspects of 40 years of clinical use of octreotide, including the application of radiolabeled forms of the peptide.
C1 [Lamberts, Steven W. J.; Hofland, Leo J.] Erasmus MC, Dept Internal Med, Div Endocrinol, Rotterdam, Netherlands.
C3 Erasmus University Rotterdam; Erasmus MC
RP Lamberts, SWJ (corresponding author), Erasmus MC, Dept Internal Med, Div Endocrinol, Rotterdam, Netherlands.
EM s.w.j.lamberts@erasmusmc.nl
OI Hofland, Leo/0000-0002-4897-2197
CR [Anonymous], SOMATOSTATIN ITS REC
   Asa Sylvia L, 1990, Endocr Pathol, V1, P228, DOI 10.1007/BF02915416
   BAKKER WH, 1991, LIFE SCI, V49, P1593, DOI 10.1016/0024-3205(91)90053-E
   BAUER W, 1982, LIFE SCI, V31, P1133, DOI 10.1016/0024-3205(82)90087-X
   BRAZEAU P, 1973, SCIENCE, V179, P77, DOI 10.1126/science.179.4068.77
   BURROUGHS AK, 1990, GASTROENTEROLOGY, V99, P1388, DOI 10.1016/0016-5085(90)91166-4
   Caplin ME, 2014, NEW ENGL J MED, V371, P224, DOI [10.1056/NEJMoa1316158, 10.1056/NEJMc1409757]
   Carmichael JD, 2014, J CLIN ENDOCR METAB, V99, P1825, DOI 10.1210/jc.2013-3757
   CHANSON P, 1993, ANN INTERN MED, V119, P236, DOI 10.7326/0003-4819-119-3-199308010-00010
   Colao A, 2014, J CLIN ENDOCR METAB, V99, P791, DOI 10.1210/jc.2013-2480
   Colao A, 2016, PITUITARY, V19, P235, DOI 10.1007/s11102-015-0684-z
   Colao A, 2012, NEW ENGL J MED, V366, P914, DOI 10.1056/NEJMoa1105743
   CREUTZFELDT W, 1987, AM J MED, V82, P49, DOI 10.1016/0002-9343(87)90426-8
   DAVIS JRE, 1989, J CLIN ENDOCR METAB, V69, P704, DOI 10.1210/jcem-69-4-704
   de Bruin C, 2009, J CLIN ENDOCR METAB, V94, P1118, DOI 10.1210/jc.2008-2101
   de Herder WW, 2003, ENDOCR-RELAT CANCER, V10, P451, DOI 10.1677/erc.0.0100451
   de la Torre NG, 2002, CLIN ENDOCRINOL, V57, P425, DOI 10.1046/j.1365-2265.2002.01619.x
   Deppen SA, 2016, J NUCL MED, V57, P872, DOI 10.2967/jnumed.115.165803
   EZZAT S, 1992, ANN INTERN MED, V117, P711, DOI 10.7326/0003-4819-117-9-711
   Fani M, 2017, PHARMACEUTICALS-BASE, V10, DOI 10.3390/ph10010030
   Feelders RA, 2010, NEW ENGL J MED, V362, P1846, DOI 10.1056/NEJMc1000094
   Ferrante E, 2006, ENDOCR-RELAT CANCER, V13, P955, DOI 10.1677/erc.1.01191
   Fougner SL, 2010, J CLIN ENDOCR METAB, V95, P2334, DOI 10.1210/jc.2009-2197
   Freda PU, 2005, J CLIN ENDOCR METAB, V90, P4465, DOI 10.1210/jc.2005-0260
   Gatto F, 2016, EUR J ENDOCRINOL, V174, P651, DOI 10.1530/EJE-15-0391
   Gatto F, 2013, J CLIN ENDOCR METAB, V98, pE66, DOI 10.1210/jc.2012-2609
   Günther T, 2018, PHARMACOL REV, V70, P763, DOI 10.1124/pr.117.015388
   GUILLEMIN R, 1978, SCIENCE, V202, P390, DOI 10.1126/science.212832
   HARRIS AG, 1995, DIGEST DIS SCI, V40, P1464, DOI 10.1007/BF02285194
   HOFLAND LJ, 1994, ENDOCRINOLOGY, V134, P301, DOI 10.1210/en.134.1.301
   Hofland LJ, 2003, ENDOCR REV, V24, P28, DOI 10.1210/er.2000-0001
   HOFLAND LJ, 1995, ENDOCRINOLOGY, V136, P3698, DOI 10.1210/en.136.9.3698
   Hofland LJ, 2005, EUR J ENDOCRINOL, V152, P645, DOI 10.1530/eje.1.01876
   Holdaway IM, 2008, EUR J ENDOCRINOL, V159, P89, DOI 10.1530/EJE-08-0267
   Ito T, 2016, EXPERT OPIN PHARMACO, V17, P2191, DOI 10.1080/14656566.2016.1236916
   Körner M, 2018, NEUROENDOCRINOLOGY, V106, P116, DOI 10.1159/000472563
   KRENNING EP, 1993, EUR J NUCL MED, V20, P716, DOI 10.1007/BF00181765
   KRENNING EP, 1989, LANCET, V1, P242
   KVOLS LK, 1987, ANN INTERN MED, V107, P162, DOI 10.7326/0003-4819-107-2-162
   KVOLS LK, 1986, NEW ENGL J MED, V315, P663, DOI 10.1056/NEJM198609113151102
   Kwekkeboom DJ, 2016, HEMATOL ONCOL CLIN N, V30, P179, DOI 10.1016/j.hoc.2015.09.009
   LAMBERTS SWJ, 1985, J CLIN ENDOCR METAB, V60, P1161, DOI 10.1210/jcem-60-6-1161
   LAMBERTS SWJ, 1988, ENDOCR REV, V9, P417, DOI 10.1210/edrv-9-4-417
   LAMBERTS SWJ, 1985, NEW ENGL J MED, V313, P1576, DOI 10.1056/NEJM198512193132504
   LAMBERTS SWJ, 1990, J CLIN ENDOCR METAB, V71, P566, DOI 10.1210/jcem-71-3-566
   LAMBERTS SWJ, 1990, NEW ENGL J MED, V323, P1246, DOI 10.1056/NEJM199011013231805
   LAMBERTS SWJ, 1988, ACTA ENDOCRINOL-COP, V119, P561, DOI 10.1530/acta.0.1190561
   LAMBERTS SWJ, 1991, ENDOCR REV, V12, P450, DOI 10.1210/edrv-12-4-450
   Lamberts SWJ, 1996, NEW ENGL J MED, V334, P246, DOI 10.1056/NEJM199601253340408
   LIEBOW C, 1990, METABOLISM, V39, P163, DOI 10.1016/0026-0495(90)90237-7
   LONDONG W, 1989, GASTROENTEROLOGY, V96, P713
   Melmed S, 2006, NEW ENGL J MED, V355, P2558, DOI 10.1056/NEJMra062453
   Melmed S, 2018, NAT REV ENDOCRINOL, V14, P552, DOI 10.1038/s41574-018-0058-5
   Melmed S, 2015, J CLIN ENDOCR METAB, V100, P1699, DOI 10.1210/jc.2014-4113
   Moschetta A, 2001, ALIMENT PHARM THERAP, V15, P181, DOI 10.1046/j.1365-2036.2001.00924.x
   Murray RD, 2008, J CLIN ENDOCR METAB, V93, P2957, DOI 10.1210/jc.2008-0027
   Neggers SJCMM, 2014, J CLIN ENDOCR METAB, V99, P3644, DOI 10.1210/jc.2014-2032
   Pagès P, 1999, J BIOL CHEM, V274, P15186, DOI 10.1074/jbc.274.21.15186
   PATEL YC, 1994, ENDOCRINOLOGY, V135, P2814, DOI 10.1210/en.135.6.2814
   Peverelli E, 2014, ENDOCRINOLOGY, V155, P2932, DOI 10.1210/en.2014-1063
   Rahbar K, 2017, J NUCL MED, V58, P85, DOI 10.2967/jnumed.116.183194
   REICHLIN S, 1983, NEW ENGL J MED, V309, P1495, DOI 10.1056/NEJM198312153092406
   REICHLIN S, 1983, NEW ENGL J MED, V309, P1556, DOI 10.1056/NEJM198312223092506
   REUBI JC, 1990, J STEROID BIOCHEM, V37, P1073, DOI 10.1016/0960-0760(90)90468-Z
   REUBI JC, 1990, METABOLISM, V39, P78, DOI 10.1016/0026-0495(90)90217-Z
   Rinke A, 2009, J CLIN ONCOL, V27, P4656, DOI 10.1200/JCO.2009.22.8510
   SCHALLY AV, 1988, CANCER RES, V48, P6977
   Schmid Herbert A, 2004, Neuroendocrinology, V80 Suppl 1, P47, DOI 10.1159/000080741
   Shimon I, 1997, J CLIN INVEST, V99, P789, DOI 10.1172/JCI119225
   Shimon I, 1997, J CLIN INVEST, V100, P2386, DOI 10.1172/JCI119779
   Strosberg J, 2017, NEW ENGL J MED, V376, P125, DOI 10.1056/NEJMoa1607427
   Sundin A, 2017, NEUROENDOCRINOLOGY, V105, P212, DOI 10.1159/000471879
   Swearingen B, 1998, J CLIN ENDOCR METAB, V83, P3419, DOI 10.1210/jc.83.10.3419
   Taboada GF, 2008, EUR J ENDOCRINOL, V158, P295, DOI 10.1530/EJE-07-0562
   Tjörnstrand A, 2017, EUR J ENDOCRINOL, V177, pR183, DOI 10.1530/EJE-16-1029
   TSUKAMOTO N, 1994, ENDOCR J, V41, P437, DOI 10.1507/endocrj.41.437
   van der Hoek J, 2004, J CLIN ENDOCR METAB, V89, P638, DOI 10.1210/jc.2003-031052
   VANCE ML, 1991, ARCH INTERN MED, V151, P1573
   Veenstra Marije J, 2018, Oncotarget, V9, P14791, DOI 10.18632/oncotarget.9462
   Weckbecker G, 2002, ENDOCRINOLOGY, V143, P4123, DOI 10.1210/en.2002-220219
   WYNICK D, 1989, CLIN ENDOCRINOL, V30, P385, DOI 10.1111/j.1365-2265.1989.tb00436.x
NR 81
TC 48
Z9 56
U1 3
U2 13
PU OXFORD UNIV PRESS
PI OXFORD
PA GREAT CLARENDON ST, OXFORD OX2 6DP, ENGLAND
SN 0804-4643
EI 1479-683X
J9 EUR J ENDOCRINOL
JI Eur. J. Endocrinol.
PD NOV
PY 2019
VL 181
IS 5
BP R173
EP R183
DI 10.1530/EJE-19-0074
PG 11
WC Endocrinology & Metabolism
WE Science Citation Index Expanded (SCI-EXPANDED)
SC Endocrinology & Metabolism
GA JS4CK
UT WOS:000500254600008
PM 31398712
OA Bronze
DA 2024-01-27
ER

PT J
AU Fernandes, EDM
   Kyt, CVG
   de Mello, FPT
   Pimentel, LS
   Andrade, RD
   Girao, C
   César, C
   Siqueira, M
   Monachesi, ME
   Brito, A
   de Sousa, CCT
   Andraus, W
   Torres, OJM
AF Fernandes, Eduardo de Souza M.
   Kyt, Camila V. Garcia
   de Mello, Felipe Pedreira Tavares
   Pimentel, Leandro Savattone
   Andrade, Ronaldo de Oliveira
   Girao, Camila
   Cesar, Camilla
   Siqueira, Munique
   Monachesi, Maria Eduarda
   Brito, Anderson
   de Sousa, Claudia Cristina Tavares
   Andraus, Wellington
   Torres, Orlando Jorge M.
TI Liver transplantation in gastroenteropancreatic neuroendocrine tumors
SO FRONTIERS IN ONCOLOGY
LA English
DT Review
DE neuroendocrine tumors; metastases; liver transplant; liver metastasis;
   transplant oncology; neuroendocrine cancer
ID METASTASES; MANAGEMENT; CARCINOMA; SURVIVAL; OUTCOMES; IMPACT
AB Neuroendocrine tumors are part of a heterogeneous group of tumors located in organs such as the gastrointestinal tract (GIT), lungs, thymus, thyroid, and adrenal glands. The most prevalent sites are the small intestine, cecal appendix, and pancreas. More than 50% of these tumors are associated with metastases at the time of diagnosis. Neuroendocrine tumors are classified according to the degree of cell differentiation and the histopathological proliferation index of the lesion. Neuroendocrine tumors can be well differentiated or poorly differentiated. G3 tumors are characterized by Ki-67 expression greater than 20% and can be either well differentiated (G3 NET) or poorly differentiated (G3 NEC). Neuroendocrine carcinoma (NEC G3) is subdivided into small-cell and large-cell types. When neuroendocrine tumors present clinical and compressive symptoms, carcinoid syndrome is evident. Carcinoid syndrome occurs when the tumor produces neuroendocrine mediators that cannot be metabolized by the liver due to either the size of the tumor or their secretion by the liver itself. Several therapeutic strategies have been described for the treatment of metastatic neuroendocrine tumors, including curative or palliative surgical approaches, peptide receptor radionuclide therapy, percutaneous therapy, systemic chemotherapy, and radiotherapy. Liver surgery is the only approach that can offer a cure for metastatic patients. Liver metastases must be completely resected, and in this context, orthotopic liver transplantation has gained prominence for yielding very promising outcomes in selected cases. The aim of this study is to review the literature on OLT as a form of treatment with curative intent for patients with gastroenteropancreatic neuroendocrine tumors with liver metastasis.
C1 [Fernandes, Eduardo de Souza M.; Kyt, Camila V. Garcia; de Mello, Felipe Pedreira Tavares; Pimentel, Leandro Savattone; Andrade, Ronaldo de Oliveira; Girao, Camila; Cesar, Camilla; Siqueira, Munique; Monachesi, Maria Eduarda] Sao Lucas Rede Dasa Hosp, Dept Gastrointestinal & Transplant Surg, Rio De Janeiro, RJ, Brazil.
   [Fernandes, Eduardo de Souza M.; Kyt, Camila V. Garcia; de Mello, Felipe Pedreira Tavares; Pimentel, Leandro Savattone; Andrade, Ronaldo de Oliveira; Girao, Camila; Cesar, Camilla; Siqueira, Munique; Monachesi, Maria Eduarda] Adventista Silvestre Hosp, Dept Gastrointestinal & Transplant Surg, Rio De Janeiro, RJ, Brazil.
   [Fernandes, Eduardo de Souza M.] Rio De Janeiro Fed Univ, Dept Surg, Rio De Janeiro, RJ, Brazil.
   [Fernandes, Eduardo de Souza M.; Brito, Anderson; de Sousa, Claudia Cristina Tavares] Sao Lucas Rede Dasa Hosp, Dept Hepatol, Rio De Janeiro, RJ, Brazil.
   [Andraus, Wellington] Sao Paulo Univ Hosp, Dept Gastroenterol Gastrointestinal & Transplant, Sao Paulo, SP, Brazil.
   [Torres, Orlando Jorge M.] Hosp Sao Domingos Rede Dasa Hosp, Dept Hepatopancreatobiliary Surg, Sao Luis, Maranhao, Brazil.
   [Torres, Orlando Jorge M.] Hosp Presidente Dutra, Dept Gastrointestinal & Transplant Surg, Sao Luis, Maranhao, Brazil.
C3 Universidade de Sao Paulo
[truncated: 3,503,599 more chars]
