# Supplementary material for: Global research trends in gastroenteropancreatic neuroendocrine tumors: a bibliometric analysis from 2000 to 2023
Source: Front Oncol. 2025 May 22;15:1515893. doi: 10.3389/fonc.2025.1515893 (PMC12137089; doi:10.3389/fonc.2025.1515893)
Supplement: Supplementary Figure 1 — Co-authorship map of the authors. (A) Visualization of the network of cooperation between the authors. (B) Visualization of the overlay of cooperation between the authors. [file DataSheet1.zip › Data Sheet/Supplementary Materials/TXT/savedrecs(2).txt]

FN Clarivate Analytics Web of Science
VR 1.0
PT J
AU Yamaguchi, T
   Fujimori, T
   Tomita, S
   Ichikawa, K
   Mitomi, H
   Ohno, K
   Shida, Y
   Kato, H
AF Yamaguchi, Takeshi
   Fujimori, Takahiro
   Tomita, Shigeki
   Ichikawa, Kazuhito
   Mitomi, Hiroyuki
   Ohno, Kazuya
   Shida, Yosuke
   Kato, Hiroyuki
TI Clinical validation of the gastrointestinal NET grading system: Ki67
   index criteria of the WHO 2010 classification is appropriate to predict
   metastasis or recurrence
SO DIAGNOSTIC PATHOLOGY
LA English
DT Article
ID GASTROENTEROPANCREATIC NEUROENDOCRINE TUMORS; VIRTUAL MICROSCOPY;
   EPITHELIAL-CELLS; IMAGE-ANALYSIS; CARCINOIDS; DIAGNOSIS; PATHOLOGY
AB Background: In the WHO 2010 classification, the neuroendocrine tumors (NETs) are subdivided by their mitotic index or Ki67 index into either G1 or G2 NETs. Tumors with a Ki67 index of <2% are classified as G1 and those with 3-20% are classified as G2. However, the assessment of tumors with Ki67 index of greater than 2% and less than or equal to 3% is still unclear. To resolve the problem, we validated the Ki67 index criteria of gastrointestinal NETs of the WHO 2010 classification.
   Methods: The medical records of 45 patients who were pathologically diagnosed as having NET G1/G2 of the gastrointestinal tract were analyzed retrospectively. According to the WHO 2010 classification, Ki67 index were calculated. Computer-assisted cytometrical analysis of Ki67 immunoreactivity was performed using the WinRooF image processing software. Receiver operating characteristic (ROC) curves were generated to determine the best discriminating Ki67 index. To clarify the assessment of tumors with Ki67 index between 2-3%, the calculated cutoff of Ki67 index was evaluated using Fisher's exact test.
   Results: ROC curve analysis confirmed that 2.8% was the best Ki67 index cutoff value for predicting metastasis or recurrence. The sensitivity of the new Ki67 index cutoff was 42.9%, and the specificity was 86.8%.
   Conclusions: Division of NETs into G1/G2 based on Ki67 index of 3% was appropriate to predict metastases or recurrences. The WHO grading system may be the most useful classification to predict metastases or recurrences.
   Virtual Slides: The virtual slide(s) for this article can be found here: http://www.diagnosticpathology.diagnomx.eu/vs/1553036118943799
C1 [Yamaguchi, Takeshi; Fujimori, Takahiro; Tomita, Shigeki; Ichikawa, Kazuhito; Mitomi, Hiroyuki; Ohno, Kazuya] Dokkyo Med Univ, Dept Surg & Mol Pathol, Shimotsuga, Tochigi, Japan.
   [Yamaguchi, Takeshi; Shida, Yosuke; Kato, Hiroyuki] Dokkyo Med Univ, Dept Surg 1, Shimotsuga, Tochigi, Japan.
   [Ohno, Kazuya] Shizuoka City Shizuoka Hosp, Dept Gastroenterol, Aoi Ku, Shizuoka, Japan.
C3 Dokkyo Medical University; Dokkyo Medical University
RP Fujimori, T (corresponding author), Dokkyo Med Univ, Dept Surg & Mol Pathol, 880 Kitakobayashi, Shimotsuga, Tochigi, Japan.
EM t-fuji@dokkyomed.ac.jp
FU Dokkyo Medical University [2012-03-10]; Grants-in-Aid for Scientific
   Research [23590410] Funding Source: KAKEN
FX This study was supported by a part of Dokkyo Medical University, Young
   Investigator Award to T. Y. (No. 2012-03-10). We thank C. Matsuyama, A.
   Shimizu, M. Katayama, S. Kidate and A. Kikuchi (Department of Surgical
   and Molecular Pathology, Dokkyo Medical University) for their excellent
   technical assistance and secretarial assistance. Our special thanks to
   Y. Okamoto, K. Okamoto, N, Akimoto, S. Kobayashi, K. Shigaki and Y.
   Otake for their invaluable support.
CR Andrew A, 1998, J PATHOL, V186, P117, DOI 10.1002/(SICI)1096-9896(1998100)186:2<117::AID-PATH152>3.0.CO;2-J
   Belhomme P, 2011, DIAGN PATHOL, V6, DOI 10.1186/1746-1596-6-S1-S3
   Biggerstaff BJ, 2000, STAT MED, V19, P649, DOI 10.1002/(SICI)1097-0258(20000315)19:5&lt;649::AID-SIM371&gt;3.0.CO;2-H
   Dogan H, 2010, POL J PATHOL, V61, P49
   Ferrone CR, 2007, J CLIN ONCOL, V25, P5609, DOI 10.1200/JCO.2007.12.9809
   Fujimori Y, 2012, DIAGN PATHOL, V7, DOI 10.1186/1746-1596-7-59
   Hasegawa T, 2002, HUM PATHOL, V33, P669, DOI 10.1053/hupa.2002.124116
   Hatanaka Y, 2003, PATHOL INT, V53, P693, DOI 10.1046/j.1440-1827.2003.01547.x
   HOSODA S, 1975, DIS COLON RECTUM, V18, P386, DOI 10.1007/BF02587428
   Kasuga A, 2012, J GASTROEN HEPATOL, V27, P1801, DOI 10.1111/j.1440-1746.2012.07218.x
   Kayser K, 2011, DIAGN PATHOL, V6, DOI 10.1186/1746-1596-6-S1-S10
   Kayser K, 2009, DIAGN PATHOL, V4, DOI 10.1186/1746-1596-4-6
   Khan MS, 2013, J CLIN ONCOL, V31, P365, DOI 10.1200/JCO.2012.44.2905
   Kimura T, 2009, CLIN EXP IMMUNOL, V155, P16, DOI 10.1111/j.1365-2249.2008.03806.x
   KITO H, 1977, J HISTOCHEM CYTOCHEM, V25, P1019, DOI 10.1177/25.8.70462
   Klimstra DS, 2010, AM J SURG PATHOL, V34, P300, DOI 10.1097/PAS.0b013e3181ce1447
   Klöppel G, 2009, NEUROENDOCRINOLOGY, V90, P162, DOI 10.1159/000182196
   Konsti J, 2012, DIAGN PATHOL, V7, DOI 10.1186/1746-1596-7-29
   Kusaka T, 2000, J GASTROEN HEPATOL, V15, P1151, DOI 10.1046/j.1440-1746.2000.02280.x
   Lee SM, 2012, DIAGN PATHOL, V7, DOI 10.1186/1746-1596-7-102
   Modlin IM, 2004, HUM PATHOL, V35, P1440, DOI 10.1016/j.humpath.2004.09.018
   Modlin IM, 2008, JNCI-J NATL CANCER I, V100, P1282, DOI 10.1093/jnci/djn275
   Niederle MB, 2010, ENDOCR-RELAT CANCER, V17, P909, DOI 10.1677/ERC-10-0152
   Oberndorfer S., 1907, Frankf Z Pathol, V1, P426
   Pape UF, 2008, CANCER-AM CANCER SOC, V113, P256, DOI 10.1002/cncr.23549
   PEARSE AG, 1979, INT SURG, V64, P5
   PEARSE AGE, 1966, NATURE, V212, P1367, DOI 10.1038/2121367a0
   Rindi G, 2007, VIRCHOWS ARCH, V451, P757, DOI 10.1007/s00428-007-0452-1
   Rindi G, 2006, VIRCHOWS ARCH, V449, P395, DOI 10.1007/s00428-006-0250-1
   Rindi G, 2010, WHO Classification of Tumors of the Digestive System, P13
   Shida Y, 2013, MOL CLIN ONCOL, V1, P53, DOI 10.3892/mco.2012.20
   Soga J, 2005, CANCER-AM CANCER SOC, V103, P1587, DOI 10.1002/cncr.20939
   SOGA J, 1971, CANCER-AM CANCER SOC, V28, P990, DOI 10.1002/1097-0142(1971)28:4<990::AID-CNCR2820280424>3.0.CO;2-K
   Soga J, 2009, J EXP CLIN CANC RES, V28, DOI 10.1186/1756-9966-28-15
   Talasaz AH, 2009, P NATL ACAD SCI USA, V106, P3970, DOI 10.1073/pnas.0813188106
   Tang LH, 2012, AM J SURG PATHOL, V36, P1761, DOI 10.1097/PAS.0b013e318263207c
   Zhang ML, 2013, J CLIN BIOCHEM NUTR, V52, P38, DOI 10.3164/jcbn.12-65
NR 37
TC 48
Z9 51
U1 0
U2 5
PU BIOMED CENTRAL LTD
PI LONDON
PA 236 GRAYS INN RD, FLOOR 6, LONDON WC1X 8HL, ENGLAND
SN 1746-1596
J9 DIAGN PATHOL
JI Diagn. Pathol.
PD APR 22
PY 2013
VL 8
AR 65
DI 10.1186/1746-1596-8-65
PG 7
WC Pathology
WE Science Citation Index Expanded (SCI-EXPANDED)
SC Pathology
GA 141KN
UT WOS:000318724200001
PM 23607525
OA Green Published, gold
DA 2024-01-27
ER

PT J
AU Schmocker, RK
   Wright, MJ
   Ding, D
   Javed, AA
   Cameron, JL
   Lafaro, K
   Burns, WR
   He, J
   Wolfgang, CL
   Burkhart, RA
AF Schmocker, Ryan K.
   Wright, Michael J.
   Ding, Ding
   Javed, Ammar A.
   Cameron, John L.
   Lafaro, Kelly
   Burns, William R.
   He, Jin
   Wolfgang, Christopher L.
   Burkhart, Richard A.
TI Duodenal, ampullary, and pancreatic neuroendocrine tumors: Oncologic
   outcomes are driven by tumor biology and tissue of origin
SO JOURNAL OF SURGICAL ONCOLOGY
LA English
DT Article
DE gastroenteropancreatic neuroendocrine tumor; neuroendocrine tumor;
   pancreatic neuroendocrine tumor
ID CARCINOID-TUMORS; SURGICAL RESECTION; VATER; GRADE; METASTASIS;
   EXPERIENCE; RECURRENCE; SIZE; RISK
AB Background Periampullary neuroendocrine tumors (NETs) arise from the duodenum, ampulla, and periampullary pancreas. Duodenal and ampullary NETs are rare and may have distinct biologic behavior from pancreatic NETs (P-NETs). We examined the outcomes of these entities.
   Methods An institutional database was queried for patients undergoing resection for pancreatic head, duodenal, or ampullary NETs from 2000 to 2018. Patients with MEN1 syndrome or follow up less than 12 months were excluded.
   Results Three hundred and ten patients were identified. Tumor locations were ampulla (n = 15), duodenum (n = 35) and pancreas (n = 260). Median follow-up and recurrence-free survival (RFS) were 60.9 (interquartile range [IQR]: 34.8-99.3) and 171.7 (IQR: 84.0-NR) months. Clinicopathologic data and survival outcomes were similar for duodenal and ampullary NETs (RFS: p = .347 and overall survival [OS]: p = .246) and were combined into an intestinal subtype (IS) group. There were no differences in OS or RFS when comparing IS-NET and P-NET. On multivariate analysis, tissue of origin was not associated with risk of recurrence. The current American Joint Committee on Cancer staging guidelines, which account for origin tissue, were predictive of outcomes for all subtypes.
   Conclusion Tissue of origin does not appear to impact long-term outcomes when comparing IS-NETs and P-NETs. The AJCC staging system offers good discriminatory capacity in the context of the tissue type.
C1 [Schmocker, Ryan K.; Wright, Michael J.; Ding, Ding; Javed, Ammar A.; Cameron, John L.; Lafaro, Kelly; Burns, William R.; He, Jin; Wolfgang, Christopher L.; Burkhart, Richard A.] Johns Hopkins Univ Hosp, Div Hepatobiliary & Pancreat Surg, Baltimore, MD 21287 USA.
   [Schmocker, Ryan K.] Univ Tennessee, Grad Sch Med, Dept Surg, Div Surg Oncol, Knoxville, TN USA.
C3 Johns Hopkins University; Johns Hopkins Medicine; University of
   Tennessee System; University of Tennessee Health Science Center
RP Burkhart, RA (corresponding author), 600 N Wolfe St,Halsted 612, Baltimore, MD 21287 USA.
EM burkhart@jhmi.edu
RI Ding, Ding/AAB-3538-2021; Wolfgang, Christopher/HGD-0863-2022; Javed,
   Ammar A/AAE-2870-2020; DING, DING/AAL-3034-2021
OI Ding, Ding/0000-0001-5825-9873; Javed, Ammar A/0000-0002-5463-5250;
   Wright, Michael/0000-0003-3353-6664
CR Albores-Saavedra J, 2010, ARCH PATHOL LAB MED, V134, P1692, DOI 10.1043/2009-0697-OAR.1
   Baptiste GG, 2016, AM SURGEON, V82, P637
   Bergsland E, 2017, AJCC CANC STAGING MA, P361
   BURKE AP, 1990, ARCH PATHOL LAB MED, V114, P700
   Carter JT, 2009, ARCH SURG-CHICAGO, V144, P527, DOI 10.1001/archsurg.2009.80
   Chen LW, 2017, BMC GASTROENTEROL, V17, DOI 10.1186/s12876-016-0563-8
   Clements WM, 2003, J GASTROINTEST SURG, V7, P773, DOI 10.1016/S1091-255X(03)00114-8
   De Palma GD, 2010, SURG ONCOL, V19, P235, DOI 10.1016/j.suronc.2009.06.003
   Delle Fave G, 2016, NEUROENDOCRINOLOGY, V103, P119, DOI 10.1159/000443168
   Dogeas E, 2017, J GASTROINTEST SURG, V21, P1262, DOI 10.1007/s11605-017-3448-4
   Edge SB., 2010, AJCC cancer staging manual, Ved 2
   Gamboa AC, 2019, ANN SURG ONCOL, V26, pS191, DOI 10.1200/JCO.2019.37.4_suppl.377
   Giovinazzo F, 2013, UPDATES SURG-ITALY, V65, P19, DOI 10.1007/s13304-013-0201-8
   Hartel M, 2005, J GASTROEN HEPATOL, V20, P676, DOI 10.1111/j.1440-1746.2005.03744.x
   HATZITHEOKLITOS E, 1994, CANCER-AM CANCER SOC, V73, P1580, DOI 10.1002/1097-0142(19940315)73:6<1580::AID-CNCR2820730608>3.0.CO;2-0
   Hwang S, 2008, J GASTROINTEST SURG, V12, P713, DOI 10.1007/s11605-007-0389-3
   Iwasaki T, 2017, LANGENBECK ARCH SURG, V402, P925, DOI 10.1007/s00423-016-1537-6
   Jensen RT, 2006, NEUROENDOCRINOLOGY, V84, P165, DOI 10.1159/000098008
   Kachare SD, 2014, AM SURGEON, V80, P821
   Makhlouf HR, 1999, CANCER, V85, P1241, DOI 10.1002/(SICI)1097-0142(19990315)85:6<1241::AID-CNCR5>3.0.CO;2-4
   Margonis GA, 2016, J GASTROINTEST SURG, V20, P1098, DOI 10.1007/s11605-016-3135-x
   Massironi S, 2018, ANN SURG ONCOL, V25, P3200, DOI 10.1245/s10434-018-6673-5
   Masui T, 2018, ANN SURG ONCOL, V25, P528, DOI 10.1245/s10434-017-6260-1
   Milanetto AC, 2018, LANGENBECK ARCH SURG, V403, P581, DOI 10.1007/s00423-018-1695-9
   Modlin IM, 2003, SURG ONCOL, V12, P153, DOI 10.1016/S0960-7404(03)00034-3
   Nassar H, 2005, AM J SURG PATHOL, V29, P588, DOI 10.1097/01.pas.0000157974.05397.4f
   Niessen A, 2020, EJSO-EUR J SURG ONC, V46, P1088, DOI 10.1016/j.ejso.2020.01.030
   O'Toole D, 2012, BEST PRACT RES CL GA, V26, P719, DOI 10.1016/j.bpg.2013.01.002
   Randle RW, 2014, J GASTROINTEST SURG, V18, P354, DOI 10.1007/s11605-013-2365-4
   RICCI JL, 1993, CANCER-AM CANCER SOC, V71, P686, DOI 10.1002/1097-0142(19930201)71:3<686::AID-CNCR2820710306>3.0.CO;2-Z
   Solcia E, 2000, Histological typing of endocrine tumors (WHO International Histological Classification of Tumors) WHO
   Untch BR, 2014, J GASTROINTEST SURG, V18, P457, DOI 10.1007/s11605-014-2456-x
   Vanoli A, 2019, AM J SURG PATHOL, V43, P725, DOI 10.1097/PAS.0000000000001234
   Weatherall T, 2017, WORLD J SURG, V41, P844, DOI 10.1007/s00268-016-3770-0
   Yang K, 2017, BMC GASTROENTEROL, V17, DOI 10.1186/s12876-017-0630-9
   Zhang XF, 2019, J SURG ONCOL, V120, P1302, DOI 10.1002/jso.25753
NR 36
TC 11
Z9 11
U1 0
U2 1
PU WILEY
PI HOBOKEN
PA 111 RIVER ST, HOBOKEN 07030-5774, NJ USA
SN 0022-4790
EI 1096-9098
J9 J SURG ONCOL
JI J. Surg. Oncol.
PD FEB
PY 2021
VL 123
IS 2
BP 416
EP 424
DI 10.1002/jso.26285
EA OCT 2020
PG 9
WC Oncology; Surgery
WE Science Citation Index Expanded (SCI-EXPANDED)
SC Oncology; Surgery
GA TR1DH
UT WOS:000582863900001
PM 33125737
DA 2024-01-27
ER

PT J
AU Rogers, JE
   Lam, M
   Halperin, DM
   Dagohoy, CG
   Yao, JC
   Dasari, A
AF Rogers, Jane E.
   Lam, Michael
   Halperin, Daniel M.
   Dagohoy, Cecile G.
   Yao, James C.
   Dasari, Arvind
TI Fluorouracil, Doxorubicin with Streptozocin and Subsequent Therapies in
   Pancreatic Neuroendocrine Tumors
SO NEUROENDOCRINOLOGY
LA English
DT Article
DE Neuroendocrine tumors; Gastroenteropancreatic neuroendocrine tumors;
   Pancreatic neoplasms; Streptozocin; Everolimus; Temozolomide
ID TEMOZOLOMIDE; EVEROLIMUS
AB We evaluated outcomes of treatment with 5-fluorouracil (5-FU), doxorubicin, and streptozocin (FAS) in well-differentiated pancreatic neuroendocrine tumors (PanNETs) and its impact on subsequent therapy (everolimus or temozolomide). Advanced PanNET patients treated at our center from 1992 to 2013 were retrospectively reviewed. Patients received bolus 5-FU (400 mg/m(2)), streptozocin (400 mg/m(2)) (both IV, days 1-5), and doxorubicin (40 mg/m(2) IV, day 1) every 28 days. Overall response rate (ORR) was assessed using RECIST version 1.1. Of 243 eligible patients, 220 were evaluable for ORR, progression-free survival (PFS), and toxicity. Most (>= 90%) had metastatic, nonfunctional PanNETs; 14% had prior therapy. ORR to FAS was 41% (95% confidence interval [CI]: 36-48%). Median follow-up was 61 months. Median PFS was 20 (95% CI: 15-23) months; median overall survival (OS) was 63 (95% CI: 60-71) months. Cox regression analyses suggested improvement with first-line versus subsequent lines of FAS therapy. Main adverse events >= grade 3 were neutropenia (10%) and nausea/vomiting (5.5%). Dose reductions were required in 32% of patients. Post-FAS everolimus (n = 108; 68% second line) had a median PFS of 10 (95% CI: 8-14) months. Post-FAS temozolomide (n = 60; 53% >= fourth line) had an ORR of 13% and median PFS of 5.2 (95% CI: 4-12) months. In this largest reported cohort of PanNETs treated with chemotherapy, FAS demonstrated activity without significant safety concerns. FAS did not appear to affect subsequent PFS with everolimus; this sequence is being evaluated prospectively. Responses were noted with subsequent temozolomide-based regimens although PFS was possibly limited by line of therapy.
C1 [Rogers, Jane E.] Pharm Clin Programs, Houston, TX USA.
   [Lam, Michael; Halperin, Daniel M.; Dagohoy, Cecile G.; Yao, James C.; Dasari, Arvind] Univ Texas MD Anderson Canc Ctr, Dept Gastrointestinal Med Oncol, Houston, TX 77030 USA.
   [Lam, Michael] St Vincents Hosp, Dept Med Oncol, Fitzroy, Vic, Australia.
C3 University of Texas System; UTMD Anderson Cancer Center; NSW Health; St
   Vincents Hospital Sydney; St Vincent's Hospital Melbourne
RP Dasari, A (corresponding author), Univ Texas MD Anderson Canc Ctr, Dept Gastrointestinal Med Oncol, Houston, TX 77030 USA.
EM ADasari@mdanderson.org
RI ; Halperin, Daniel M/I-1944-2013
OI Rogers, Jane/0000-0002-7275-7008; Halperin, Daniel M/0000-0002-3113-930X
FU National Institutes of Health/National Cancer Institute [P30CA016672]
FX This work was supported by the National Institutes of Health/National
   Cancer Institute (award number P30CA016672; used the Clinical Trials
   Office).
CR Antonodimitrakis PC, 2016, NEUROENDOCRINOLOGY, V103, P345, DOI 10.1159/000439086
   Chan JA, 2013, CANCER-AM CANCER SOC, V119, P3212, DOI 10.1002/cncr.28142
   Chan JA, 2012, J CLIN ONCOL, V30, P2963, DOI 10.1200/JCO.2011.40.3147
   Cives M, 2016, ENDOCR-RELAT CANCER, V23, P759, DOI 10.1530/ERC-16-0147
   Clinicaltrials.gov, ADV PROGRESSIVE PANC
   Diagnosis N.C.I.D.o.C.T.a, COMMON TERMINOLOGY C
   Eisenhauer EA, 2009, EUR J CANCER, V45, P228, DOI 10.1016/j.ejca.2008.10.026
   Fine RL, 2013, CANCER CHEMOTH PHARM, V71, P663, DOI 10.1007/s00280-012-2055-z
   Gao LM, 2018, ANTI-CANCER DRUG, V29, P597, DOI 10.1097/CAD.0000000000000633
   Kouvaraki MA, 2004, J CLIN ONCOL, V22, P4762, DOI 10.1200/JCO.2004.04.024
   Krug S, 2017, ANTICANCER RES, V37, P2491, DOI 10.21873/anticanres.11590
   Kulke MH, 2017, ANN ONCOL, V28, P1309, DOI 10.1093/annonc/mdx078
   Kunz PL, 2018, J CLIN ONCOL, V36, DOI 10.1200/JCO.2018.36.15_suppl.4004
   MOERTEL CG, 1992, NEW ENGL J MED, V326, P519, DOI 10.1056/NEJM199202203260804
   MOERTEL CG, 1980, NEW ENGL J MED, V303, P1189, DOI 10.1056/NEJM198011203032101
   Network N.C.C, 2019, NEUROENDOCRINE ADREN
   Perri G, 2019, CURR OPIN GASTROEN, V35, P468, DOI 10.1097/MOG.0000000000000571
   Raj N, 2018, JCO PRECIS ONCOL, V2, P1, DOI 10.1200/PO.17.00267
   Raymond E, 2011, NEW ENGL J MED, V364, P501, DOI 10.1056/NEJMoa1003825
   Yao JC, 2016, LANCET, V387, P968, DOI 10.1016/S0140-6736(15)00817-X
   Yao JC, 2011, NEW ENGL J MED, V364, P514, DOI 10.1056/NEJMoa1009290
NR 21
TC 7
Z9 7
U1 0
U2 2
PU KARGER
PI BASEL
PA ALLSCHWILERSTRASSE 10, CH-4009 BASEL, SWITZERLAND
SN 0028-3835
EI 1423-0194
J9 NEUROENDOCRINOLOGY
JI Neuroendocrinology
PD JAN
PY 2022
VL 112
IS 1
BP 34
EP 42
DI 10.1159/000514339
EA JAN 2021
PG 9
WC Endocrinology & Metabolism; Neurosciences
WE Science Citation Index Expanded (SCI-EXPANDED)
SC Endocrinology & Metabolism; Neurosciences & Neurology
GA 8M4MU
UT WOS:000700008900001
PM 33434908
OA Bronze, Green Accepted
DA 2024-01-27
ER

PT J
AU Kim, HK
   Ha, SY
   Lee, J
   Park, SH
   Park, JO
   Lim, HY
   Kang, WK
   Park, YS
   Kim, ST
AF Kim, Hee Kyung
   Ha, Sang Yun
   Lee, Jeeyun
   Park, Se Hoon
   Park, Joon Oh
   Lim, Ho Yeong
   Kang, Won Ki
   Park, Young Suk
   Kim, Seung Tae
TI The impact of pathologic differentiation (well/poorly) and the degree of
   Ki-67 index in patients with metastatic WHO grade 3 GEP-NECs
SO ONCOTARGET
LA English
DT Article
DE pathologic differentiation; Ki67 index; gastroenteropancreatic
   neuroendocrine carcinoma (GEP-NEC)s
ID GASTROENTEROPANCREATIC NEUROENDOCRINE TUMORS; PANCREATIC ENDOCRINE
   TUMORS; CELL LUNG-CANCER; PROGNOSTIC-FACTORS; CARCINOMAS; CISPLATIN;
   ETOPOSIDE; CHEMOTHERAPY; NEOPLASMS; DISTINCT
AB We investigated the impact of pathologic differentiation (well or poorly differentiated) in metastatic grade 3 GEP-NEC patients receiving etoposide and platinum (EP)-based therapy, and evaluated a more exact Ki67 index cut-off point to select patients with grade 3 GEP-NEC who might benefit from EP-based therapy. A total of 31 patients with metastatic grade 3 GEP-NECs receiving EP-based therapy were included in this study. Primary sites included 13 foregut-derived GEP-NECs [stomach (n = 4), duodenum (n = 4), and pancreas (n = 5)] and 2 hindgut-derived GEP-NECs of the rectum. 14 patients had well differentiated (WD) and 17 had poorly differentiated (PD). Between WD and PD grade 3 GEP-NECs, there was a significant difference in the distribution of Ki67 index. There was no significant difference of treatment efficacy between WD and PD grade 3 GEP-NECs (RR; 35.7% vs. 41.2%, p = 0.525). Tumor response to EP occurred in 5 of 7 patients with Ki67 > 60% and 7 of 24 with Ki67 <= 60%, which was significantly different (RR; 71.4% vs. 29.2%, P = 0.043). Among grade 3 GEP-NECs, there was a significant difference in ranges of Ki67 index between WD and PD NECs. Higher levels (> 60%) of Ki67 index might be a predictive marker for efficacy of EP as a standard regimen in grade 3 GEP-NECs.
C1 [Kim, Hee Kyung; Lee, Jeeyun; Park, Se Hoon; Park, Joon Oh; Lim, Ho Yeong; Kang, Won Ki; Park, Young Suk; Kim, Seung Tae] Sungkyunkwan Univ, Sch Med, Samsung Med Ctr, Div Hematol Oncol,Dept Med, Seoul, South Korea.
   [Ha, Sang Yun] Sungkyunkwan Univ, Sch Med, Dept Pathol & Translat Genom, Samsung Med Ctr, Seoul, South Korea.
C3 Sungkyunkwan University (SKKU); Samsung Medical Center; Sungkyunkwan
   University (SKKU); Samsung Medical Center
RP Kim, ST (corresponding author), Sungkyunkwan Univ, Sch Med, Samsung Med Ctr, Div Hematol Oncol,Dept Med, Seoul, South Korea.
EM seungtae1.kim@samsung.com
RI Park, Se Hoon/GMX-1199-2022; Lee, Jee Yun/C-9646-2011; kim,
   st/O-5928-2014
OI Park, Se Hoon/0000-0001-5084-9326; 
FU Korean Health Technology R&D Project, Ministry of Health & Welfare,
   Republic of Korea [HI16C1990, HI14C3418]; Samsung Medical Center
   [SMX1161251]
FX This work was supported by funding from the Korean Health Technology R&D
   Project, Ministry of Health & Welfare, Republic of Korea (HI16C1990,
   HI14C3418). Support was also provided by a grant from Samsung Medical
   Center (SMX1161251).
CR Bernick PE, 2004, DIS COLON RECTUM, V47, P163, DOI 10.1007/s10350-003-0038-1
   Bongiovanni A, 2015, ONCOTARGETS THER, V8, P3613, DOI 10.2147/OTT.S91971
   Fjällskog MLH, 2001, CANCER, V92, P1101, DOI 10.1002/1097-0142(20010901)92:5<1101::AID-CNCR1426>3.0.CO;2-V
   Garraway LA, 2013, J CLIN ONCOL, V31, P1803, DOI 10.1200/JCO.2013.49.4799
   George J, 2015, NATURE, V524, P47, DOI 10.1038/nature14664
   Hanna N, 2006, J CLIN ONCOL, V24, P2038, DOI 10.1200/JCO.2005.04.8595
   Hochwald SN, 2002, J CLIN ONCOL, V20, P2633, DOI 10.1200/JCO.2002.10.030
   Iwasa S, 2010, JPN J CLIN ONCOL, V40, P313, DOI 10.1093/jjco/hyp173
   Jiao YC, 2011, SCIENCE, V331, P1199, DOI 10.1126/science.1200609
   Kulke Matthew H, 2008, Gastrointest Cancer Res, V2, P152
   Mitry E, 1999, BRIT J CANCER, V81, P1351, DOI 10.1038/sj.bjc.6690325
   Modlin IM, 2008, LANCET ONCOL, V9, P61, DOI 10.1016/S1470-2045(07)70410-2
   MOERTEL CG, 1991, CANCER, V68, P227, DOI 10.1002/1097-0142(19910715)68:2<227::AID-CNCR2820680202>3.0.CO;2-I
   Pape UF, 2008, ENDOCR-RELAT CANCER, V15, P1083, DOI 10.1677/ERC-08-0017
   Rigaud G, 2001, CANCER RES, V61, P285
   Scarpa A, 2010, MODERN PATHOL, V23, P824, DOI 10.1038/modpathol.2010.58
   Sorbye H, 2013, ANN ONCOL, V24, P152, DOI 10.1093/annonc/mds276
   Takizawa N, 2015, HUM PATHOL, V46, P1890, DOI 10.1016/j.humpath.2015.08.006
   Tang LH, 2016, CLIN CANCER RES, V22, P1011, DOI 10.1158/1078-0432.CCR-15-0548
   WILLIAMS ED, 1963, LANCET, V1, P238
   Yachida S, 2012, AM J SURG PATHOL, V36, P173, DOI 10.1097/PAS.0b013e3182417d36
   Yamaguchi T, 2014, CANCER SCI, V105, P1176, DOI 10.1111/cas.12473
   Yao JC, 2008, J CLIN ONCOL, V26, P3063, DOI 10.1200/JCO.2007.15.4377
NR 23
TC 4
Z9 4
U1 0
U2 5
PU IMPACT JOURNALS LLC
PI ORCHARD PARK
PA 6666 E QUAKER ST, STE 1, ORCHARD PARK, NY 14127 USA
EI 1949-2553
J9 ONCOTARGET
JI Oncotarget
PD SEP 26
PY 2017
VL 8
IS 43
BP 73974
EP 73980
DI 10.18632/oncotarget.18168
PG 7
WC Oncology; Cell Biology
WE Science Citation Index Expanded (SCI-EXPANDED)
SC Oncology; Cell Biology
GA FI2HT
UT WOS:000411760400053
PM 29088761
OA Green Published, gold
DA 2024-01-27
ER

PT J
AU Pascher, A
   Klupp, J
   Neuhaus, P
AF Pascher, A
   Klupp, J
   Neuhaus, P
TI Transplantation in the management of metastatic endocrine tumours
SO BEST PRACTICE & RESEARCH CLINICAL GASTROENTEROLOGY
LA English
DT Article
DE neuroendocrine tumours; hepatic metastasis; orthotopic liver
   transplantation
ID ORTHOTOPIC LIVER-TRANSPLANTATION; GASTROENTEROPANCREATIC NEUROENDOCRINE
   TUMORS; UPPER-ABDOMINAL EXENTERATION; CARCINOID-TUMORS; HEPATIC
   METASTASES; SURGICAL-TREATMENT; CLUSTER TRANSPLANTATION; RESECTION;
   PANCREAS; MALIGNANCIES
AB Patients with neuroendocrine tumours often present with synchronous liver metastases or develop hepatic metastases in the course of their disease. A complete removal of liver metastases with an intention to cure may be accomplished by liver resection or, if hepatic disease is disseminated or hormonal symptoms and pain cannot be controlled medically, by total hepatectomy and transplantation. The indications for orthotopic liver transplantation for metastatic neuroendocrine tumour disease should be anchored in a multimodal and multidisciplinary therapeutic approach. Approximately, 120-130 cases of orthotopic liver transplantation for neuroendocrine tumours have been published so far, but follow-up after transplantation has been limited, and most reports comprise a small number of patients. After considering published studies and data, some recommendations may be given, although these are based on a low level of evidence. After excluding extrahepatic tumour manifestations by imaging procedures and diagnostic laparoscopy, the indication should be chosen restrictively. Few prognostic markers, for example age below 50 years and absence of concurrent extensive surgery, were identified by multivariate analysis in a large retrospective analysis. The prognostic impact of primary tumour localisation is still controversial. However, further indicators of favourable long-term prognosis are needed. Tumour biology characterised by Ki67 and E-cadherin expression may help to identify patients with a favourable outcome so that patient selection can be improved, but this needs further evaluation in larger patient cohorts. Orthotopic liver transplantation for patients with remission of disease or stable disease under medical treatment, and orthotopic liver transplantation for palliative reasons, should be restricted to selected individual cases.
C1 Univ Med Berlin, Charite, Klin Allgemein Visceral & Transplantat Chirurg, D-13353 Berlin, Germany.
C3 Free University of Berlin; Humboldt University of Berlin; Charite
   Universitatsmedizin Berlin
RP Neuhaus, P (corresponding author), Univ Med Berlin, Charite, Klin Allgemein Visceral & Transplantat Chirurg, Campus Virchow Klinikum,Augustenburgerpl 1, D-13353 Berlin, Germany.
EM andreas.pascher@charite.de; jochen.klupp@charite.de;
   peter.neuhaus@charite.de
CR Ahlman H, 2004, ANN NY ACAD SCI, V1014, P265, DOI 10.1196/annals.1294.029
   Ahlman H, 1996, WORLD J SURG, V20, P196, DOI 10.1007/s002689900030
   ALESSIANI M, 1995, J AM COLL SURGEONS, V180, P1
   ALSINA AE, 1990, J CLIN GASTROENTEROL, V12, P533, DOI 10.1097/00004836-199010000-00009
   [Anonymous], 1999, RECENT ADV PATHOPHYS
   Anthuber M, 1996, WORLD J SURG, V20, P73, DOI 10.1007/s002689900013
   ARNOLD JC, 1989, BRIT J SURG, V76, P248, DOI 10.1002/bjs.1800760311
   Bax NDS, 1996, WORLD J SURG, V20, P142, DOI 10.1007/s002689900022
   BECHSTEIN WO, 1994, ANN NY ACAD SCI, V733, P507, DOI 10.1111/j.1749-6632.1994.tb17301.x
   BECHSTEIN WO, 1999, RECENT ADV PATHOPHYS, P338
   BISMUTH H, 1994, HEPATOLOGY, V20, pS63, DOI 10.1002/hep.1840200714
   BIZOUARN P, 1990, ANN FR ANESTH, V9, P180, DOI 10.1016/S0750-7658(05)80057-7
   BRAMLEY PN, 1990, CLIN TRANSPLANT, V4, P276
   CARTY SE, 1992, SURGERY, V112, P1024
   Chamberlain RS, 2000, J AM COLL SURGEONS, V190, P432, DOI 10.1016/S1072-7515(00)00222-2
   Chen H, 1998, J AM COLL SURGEONS, V187, P88, DOI 10.1016/S1072-7515(98)00099-4
   Coppa J, 2001, TRANSPLANT P, V33, P1537, DOI 10.1016/S0041-1345(00)02586-0
   CURTISS SI, 1995, J AM COLL SURGEONS, V180, P184
   DELCORE R, 1994, J AM COLL SURGEONS, V178, P187
   Dousset B, 1996, WORLD J SURG, V20, P908, DOI 10.1007/s002689900138
   DOUSSET B, 1995, MED HYG, V53, P1810
   FARMER DG, 1993, AM SURGEON, V59, P806
   Florman S, 2004, J GASTROINTEST SURG, V8, P208, DOI 10.1016/j.gassur.2003.11.010
   Frilling A, 1998, TRANSPLANT P, V30, P3298, DOI 10.1016/S0041-1345(98)01037-9
   FRILLING A, 1994, DIGESTION S3, V25, P104
   Grazi GL, 2000, HEPATO-GASTROENTEROL, V47, P481
   GULANIKAR AC, 1991, TRANSPLANT P, V23, P2197
   Jaeck D, 2001, WORLD J SURG, V25, P689, DOI 10.1007/s00268-001-0014-7
   Knechtle SJ, 1997, ANN SURG, V225, P345, DOI 10.1097/00000658-199704000-00001
   KNECHTLE SJ, 1993, TRANSPLANT P, V25, P1361
   Kornberg A, 2001, TRANSPL P, V33, P1558, DOI 10.1016/S0041-1345(00)02593-8
   Lang H, 1997, ANN SURG, V225, P347, DOI 10.1097/00000658-199704000-00002
   LAUNOIS B, 1991, ANN CHIR, V45, P334
   LEHELLO C, 1992, GASTROEN CLIN BIOL, V16, P281
   Lehnert T, 1998, TRANSPLANTATION, V66, P1307, DOI 10.1097/00007890-199811270-00007
   LeTreut YP, 1997, ANN SURG, V225, P355, DOI 10.1097/00000658-199704000-00003
   LOBE TE, 1992, J PEDIATR SURG, V27, P227, DOI 10.1016/0022-3468(92)90317-Z
   MAKOWKA L, 1989, SURG GYNECOL OBSTET, V168, P107
   Mazzaferro V, 1996, NEW ENGL J MED, V334, P693, DOI 10.1056/NEJM199603143341104
   MCENTEE GP, 1990, SURGERY, V108, P1091
   MODLIN IM, 1993, SURG GYNECOL OBSTET, V176, P507
   Modlin IM, 1997, CANCER-AM CANCER SOC, V79, P813, DOI 10.1002/(SICI)1097-0142(19970215)79:4<813::AID-CNCR19>3.0.CO;2-2
   MUHLBACHER F, 1987, TRANSPLANT P, V19, P2396
   Nave H, 2001, SURGERY, V129, P170, DOI 10.1067/msy.2001.110426
   OGRADY JG, 1988, ANN SURG, V207, P373, DOI 10.1097/00000658-198804000-00002
   Olausson M, 2002, WORLD J SURG, V26, P998, DOI 10.1007/s00268-002-6631-y
   OLTHOFF KM, 1990, ARCH SURG-CHICAGO, V125, P1261
   Pascher A, 2000, LANGENBECK ARCH SURG, V385, P265, DOI 10.1007/s004230000142
   Pelosi G, 1996, HUM PATHOL, V27, P1124, DOI 10.1016/S0046-8177(96)90303-2
   PENN I, 1991, SURGERY, V110, P726
   PICHLMAYR R, 1995, WORLD J SURG, V19, P807, DOI 10.1007/BF00299775
   PICHLYMAYR R, 1989, TRANSPLANT P, V21, P2403
   QUE FG, 1995, AM J SURG, V169, P36, DOI 10.1016/S0002-9610(99)80107-X
   RINGE B, 1989, ANN SURG, V209, P88, DOI 10.1097/00000658-198901000-00013
   Ringe B, 2001, WORLD J SURG, V25, P697, DOI 10.1007/s00268-001-0016-5
   Rosenau J, 2002, TRANSPLANTATION, V73, P386, DOI 10.1097/00007890-200202150-00012
   Routley D, 1995, Liver Transpl Surg, V1, P118, DOI 10.1002/lt.500010209
   Sarmiento JM, 2003, J AM COLL SURGEONS, V197, P29, DOI 10.1016/S1072-7515(03)00230-8
   Scholzen T, 2000, J CELL PHYSIOL, V182, P311, DOI 10.1002/(SICI)1097-4652(200003)182:3<311::AID-JCP1>3.0.CO;2-9
   SCHWEIZER RT, 1993, TRANSPLANT P, V25, P1973
   SOREIDE O, 1992, SURGERY, V111, P48
   THOMPSON GB, 1988, SURGERY, V104, P1011
   TZAKIS AG, 1991, TRANSPLANTATION, V51, P727, DOI 10.1097/00007890-199103000-00035
   WENISCH HJC, 1992, ZBL CHIR, V117, P334
   Wiedemann B, 1998, WORLD J SURG, V22, P309, DOI 10.1007/s002689900387
   YOKOYAMA I, 1991, CANCER, V68, P2095, DOI 10.1002/1097-0142(19911115)68:10<2095::AID-CNCR2820681002>3.0.CO;2-Y
NR 66
TC 41
Z9 42
U1 0
U2 0
PU ELSEVIER SCI LTD
PI OXFORD
PA THE BOULEVARD, LANGFORD LANE, KIDLINGTON, OXFORD OX5 1GB, OXON, ENGLAND
SN 1521-6918
EI 1532-1916
J9 BEST PRACT RES CL GA
JI Best Pract. Res. Clin. Gastroenterol.
PD AUG
PY 2005
VL 19
IS 4
BP 637
EP 648
DI 10.1016/j.bpg.2005.03.008
PG 12
WC Gastroenterology & Hepatology
WE Science Citation Index Expanded (SCI-EXPANDED)
SC Gastroenterology & Hepatology
GA 976EK
UT WOS:000232715400011
PM 16183532
DA 2024-01-27
ER

PT J
AU Dromain, C
   de Baere, T
   Lumbroso, J
   Caillet, H
   Laplanche, AS
   Boige, V
   Ducreux, M
   Duvillard, P
   Elias, D
   Schlumberger, M
   Sigal, R
   Baudin, E
AF Dromain, C
   de Baere, T
   Lumbroso, J
   Caillet, H
   Laplanche, AS
   Boige, V
   Ducreux, M
   Duvillard, P
   Elias, D
   Schlumberger, M
   Sigal, R
   Baudin, E
TI Detection of liver metastases from endocrine tumors: A prospective
   comparison of somatostatin receptor scintigraphy, computed tomography,
   and magnetic resonance imaging
SO JOURNAL OF CLINICAL ONCOLOGY
LA English
DT Article
ID GASTROENTEROPANCREATIC NEUROENDOCRINE TUMORS; PROGNOSTIC-FACTORS;
   CARCINOID-TUMORS; ELLISON-SYNDROME; ANALOG; MANAGEMENT;
   INDIUM-111-PENTETREOTIDE; GASTRINOMAS; OCTREOTIDE; SURVIVAL
AB Purpose To compare the respective sensitivity of somatostatin receptor scintigraphy (SRS), computed tomography (CT), and magnetic resonance imaging (MRI) in the detection of liver metastases from well-differentiated gastroenteropancreatic endocrine tumor (WDGEP ET) patients. To define predictive factors for "high-sensitivity SRS."
   Patients and Methods Sixty-four patients with WDGEP ET underwent SRS with abdominal single-photon emission computed tomography (SPECT), spiral CT, and 1.5-T MRI within a 15-day interval, the order of which was randomized. Two readers analyzed images of each modality, blindly and independently.
   Results Hepatic metastases were present in 40 of the 64 patients and confirmed by pathology after liver biopsy or surgery in 32 and eight patients, respectively. SRS, CT, and MRI detected a total of 204, 325, and 394 metastases, respectively. The number of detected metastases was significantly higher with MRI than with CT (P = .02) and SRS (P < 10(-4)) and higher with CT than with SRS (P < 10(-4)). SRS was negative in seven patients with a positive CT and/or MRI. More lesions were detected in 10 patients by SPECT compared with static views. The median metastasis size was significantly correlated (P = .04) with the sensitivity of SRS.
   Conclusion MRI seems to have an edge over CT and SRS for the detection of liver metastases from endocrine tumors. We recommend the systematic performance of liver MRI at WDGEP ET initial staging and before major therapeutic events. The low performance of SRS was mainly explained by the impact of the metastasis size on the detection capacity of SRS.
C1 Inst Gustave Roussy, Dept Radiol, F-94805 Villejuif, France.
C3 UNICANCER; Gustave Roussy
RP Dromain, C (corresponding author), Inst Gustave Roussy, Dept Radiol, 39,Rue Camille Desmoulins, F-94805 Villejuif, France.
EM dromain@igr.fr
RI Ducreux, Michel/AAG-9415-2019; Ducreux, Michel/L-7012-2019
OI Ducreux, Michel/0000-0001-8649-7449; Dromain,
   Clarisse/0000-0002-2999-1958; Boige, Valerie/0000-0002-7817-4663
CR Adams S, 1998, EUR J NUCL MED, V25, P79
   Alexander HR, 1998, ANN SURG, V228, P228, DOI 10.1097/00000658-199808000-00013
   Chiti A, 1998, EUR J NUCL MED, V25, P1396, DOI 10.1007/s002590050314
   de Jong M, 1998, CANCER RES, V58, P437
   DORR U, 1993, EUR J NUCL MED, V20, P431
   Dromain C, 2003, AM J ROENTGENOL, V180, P121, DOI 10.2214/ajr.180.1.1800121
   Foley WD, 2000, AM J ROENTGENOL, V175, P679, DOI 10.2214/ajr.175.3.1750679
   Gibril F, 1996, ANN INTERN MED, V125, P26, DOI 10.7326/0003-4819-125-1-199607010-00005
   Gibril F, 1999, J NUCL MED, V40, P539
   HOFLAND LJ, 1995, ENDOCRINOLOGY, V136, P3698, DOI 10.1210/en.136.9.3698
   Hofland LJ, 2003, J NUCL MED, V44, P1315
   Hofmann M, 2001, EUR J NUCL MED, V28, P1751, DOI 10.1007/s002590100639
   JAMAR F, 1995, J NUCL MED, V36, P542
   Janson ET, 1999, NUCL MED BIOL, V26, P877, DOI 10.1016/S0969-8051(99)00059-1
   Janson ET, 1997, ANN ONCOL, V8, P685, DOI 10.1023/A:1008215730767
   KALKNER KM, 1995, CANCER RES, V55, pS5801
   KEWKKEBOOM DJ, 1996, WORLD J SURG, V20, P157
   Kulaksiz H, 2002, GUT, V50, P52, DOI 10.1136/gut.50.1.52
   Kwekkeboom DJ, 2003, EUR J NUCL MED MOL I, V30, P417, DOI 10.1007/s00259-002-1050-8
   Leners N, 1996, J NUCL MED, V37, P916
   Madeira I, 1998, GUT, V43, P422, DOI 10.1136/gut.43.3.422
   Paulson EK, 1998, RADIOLOGY, V206, P143, DOI 10.1148/radiology.206.1.9423664
   Reubi JC, 2000, EUR J NUCL MED, V27, P273, DOI 10.1007/s002590050034
   Rindi G, 1996, WORLD J SURG, V20, P168, DOI 10.1007/s002689900026
   SCHERUBL H, 1993, GASTROENTEROLOGY, V105, P1705, DOI 10.1016/0016-5085(93)91066-Q
   Schillaci O, 2003, J NUCL MED, V44, P359
   SOLCIA EKG, 2000, WHO CLASSIFICATION I
   Wester HJ, 2003, EUR J NUCL MED MOL I, V30, P117, DOI 10.1007/s00259-002-1012-1
   WESTLIN JE, 1993, ACTA ONCOL, V32, P783, DOI 10.3109/02841869309096136
   Yu F, 1999, J CLIN ONCOL, V17, P615, DOI 10.1200/JCO.1999.17.2.615
NR 30
TC 254
Z9 266
U1 0
U2 1
PU AMER SOC CLINICAL ONCOLOGY
PI ALEXANDRIA
PA 330 JOHN CARLYLE ST, STE 300, ALEXANDRIA, VA 22314 USA
SN 0732-183X
J9 J CLIN ONCOL
JI J. Clin. Oncol.
PD JAN 1
PY 2005
VL 23
IS 1
BP 70
EP 78
DI 10.1200/JCO.2005.01.013
PG 9
WC Oncology
WE Science Citation Index Expanded (SCI-EXPANDED)
SC Oncology
GA 888ND
UT WOS:000226380600011
PM 15625361
OA Bronze
DA 2024-01-27
ER

PT J
AU Derlin, T
   Grünwald, V
   Steinbach, J
   Wester, HJ
   Ross, TL
AF Derlin, Thorsten
   Gruenwald, Viktor
   Steinbach, Joerg
   Wester, Hans-Juergen
   Ross, Tobias L.
TI Molecular Imaging in Oncology Using Positron Emission Tomography
SO DEUTSCHES ARZTEBLATT INTERNATIONAL
LA English
DT Review
ID CELL LUNG-CANCER; GASTROENTEROPANCREATIC NEUROENDOCRINE TUMORS;
   MULTICENTER RANDOMIZED-TRIAL; ENETS CONSENSUS GUIDELINES; I-AND-T;
   PROSTATE-CANCER; ESOPHAGOGASTRIC JUNCTION; RESPONSE ASSESSMENT; HODGKINS
   LYMPHOMA; F-18-FDG PET/CT
AB Background: Anatomical and molecular data can be acquired simultaneously through the use of positron emission tomography (PET) in combination with computed tomography (CT) or magnetic resonance imaging (MRI) as a hybrid technique. A variety of radiopharmaceuticals can be used to characterize various metabolic processes or to visualize the expression of receptors, enzymes, and other molecular target structures.
   Methods: This review is based on pertinent publications retrieved by a selective search in PubMed, as well as on guidelines from Germany and abroad and on systematic reviews and meta-analyses.
   Results: Established radiopharmaceuticals for PET, such as 2-[1(8)F] fluoro-2-deoxyglucose ([F-18] FDG), enable the visualization of physiological processes on the molecular level and can provide vital information for clinical decision-making. For example, PET can be used to evaluate pulmonary nodules for malignancy with 95% sensitivity and 82% specificity. It can be used both for initial staging and for the guidance of further treatment. Alongside the PET radiopharmaceuticals that have already been well studied and evaluated, newer ones are increasingly becoming available for the noninvasive phenotyping of tumor diseases, e.g., for analyzing the expression of prostate-specific membrane antigen (PSMA), of somatostatin receptors, or of chemokine receptors on tumor cells.
   Conclusion: PET is an important component of diagnostic algorithms in oncology. It can help make diagnosis more precise and treatment more individualized. An increasing number of PET radiopharmaceuticals are now expanding the available options for imaging. Many radiopharmaceuticals can be used not only for noninvasive analysis of the expression of therapeutically relevant target structures, but also for the ensuing, target-directed treatment with radionuclides.
C1 [Derlin, Thorsten; Ross, Tobias L.] Hannover Med Sch, Dept Nucl Med, Hannover, Germany.
   [Gruenwald, Viktor] Hannover Med Sch, Dept Hematol Hemostasis Oncol & Stem Cell Transpl, Hannover, Germany.
   [Steinbach, Joerg] Helmholtz Zentrum Dresden Rossendorf, Inst Radiopharmaceut Canc Res, Dresden, Germany.
   [Wester, Hans-Juergen] Tech Univ Munich, Dept Pharmaceut Radiochem, Garching, Germany.
C3 Hannover Medical School; Hannover Medical School; Helmholtz Association;
   Helmholtz-Zentrum Dresden-Rossendorf (HZDR); Technical University of
   Munich
RP Derlin, T (corresponding author), Hannover Med Sch, Zentrum Radiol, Klin Nukl Med, Carl Neuberg Str 1, D-30625 Hannover, Germany.
RI Ross, Tobias L./F-8188-2016
OI Ross, Tobias L./0000-0002-0101-2463
FU Janssen-Cilag; German Research Foundation (Deutsche
   Forschungsgemeinschaft, DFG); DFG; ROTOP Pharmaka
FX Prof. Dr. Derlin received travel expenses from ROTOP Pharmaka. He
   received lecture fees from Janssen-Cilag. He received royalties for
   publications relating to this subject from the publishers Thieme and
   Springer.; Prof. Westerholds holds shares in Scintomics. The German
   Research Foundation (Deutsche Forschungsgemeinschaft, DFG) provided him
   with support for studies (third-party funding) relating to this topic.;
   Prof. Steinbach declares that staff at his institute received study
   support (third-party funding) from the DFG for the development of PET
   radio pharmaceuticals.; Prof. Ross received travel expenses and lecture
   fees from ROTOP Pharmaka.
CR Afshar-Oromieh A, 2017, EUR J NUCL MED MOL I, V44, P1258, DOI 10.1007/s00259-017-3711-7
   Albert NL, 2016, NEURO-ONCOLOGY, V18, P1199, DOI 10.1093/neuonc/now058
   Avril N, 2005, J CLIN ONCOL, V23, P7445, DOI 10.1200/JCO.2005.06.965
   Barrio M, 2017, J NUCL MED, V58, P756, DOI 10.2967/jnumed.116.185587
   Bastiaannet E, 2009, J CLIN ONCOL, V27, P4774, DOI 10.1200/JCO.2008.20.1822
   Boellaard R, 2015, EUR J NUCL MED MOL I, V42, P328, DOI 10.1007/s00259-014-2961-x
   Chatalic KLS, 2016, THERANOSTICS, V6, P849, DOI 10.7150/thno.14744
   Cheson BD, 2014, J CLIN ONCOL, V32, P3059, DOI 10.1200/JCO.2013.54.8800
   Cronin P, 2008, RADIOLOGY, V246, P772, DOI 10.1148/radiol.2463062148
   de Bree R, 2016, RADIOTHER ONCOL, V118, P251, DOI 10.1016/j.radonc.2015.10.010
   de Geus-Oei LF, 2007, LUNG CANCER, V55, P79, DOI 10.1016/j.lungcan.2006.08.018
   Deppen SA, 2016, J NUCL MED, V57, P872, DOI 10.2967/jnumed.115.165803
   Deutsche Krebsgesellschaft Deutsche Krebshilfe, 2014, AWMF S3 LEITL KOL KA
   Deutsche Krebsgesellschaft Deutsche Krebshilfe, 2015, AWMF S3 LEITL DIAGN
   Deutsche Krebsgesellschaft Deutsche Krebshilfe, 2016, AWMF INT LEITL QUAL
   Deutsche Krebsgesellschaft Deutsche Krebshilfe, 2012, AWMF S3 LEITL DIAGN
   Deutsche Krebsgesellschaft Deutsche Krebshilfe, 2012, AWMF S3 LEITL MAG LA
   Deutsche Krebsgesellschaft Deutsche Krebshilfe, 2014, AWMF S3 LEITL DIAGN
   Deutsche Krebsgesellschaft Deutsche Krebshilfe, 2017, AWMF S3 LEITL FRUH D
   Deutsche Krebsgesellschaft Deutsche Krebshilfe, 2017, AWMF INT S3 LEITL DI
   Deutsche Krebsgesellschaft Deutsche Krebshilfe, 2013, AWMF S3 LEITL DIAGN
   Deutsche Krebsgesellschaft Deutsche Krebshilfe, 2016, AWMF DIAGN THER NACH
   Deutsche Krebsgesellschaft Deutsche Krebshilfe, 2016, AWMF S3 LEITL DIAGN
   Dietlein M, 2015, MOL IMAGING BIOL, V17, P575, DOI 10.1007/s11307-015-0866-0
   Domanska UM, 2013, EUR J CANCER, V49, P219, DOI 10.1016/j.ejca.2012.05.005
   Eder M, 2012, BIOCONJUGATE CHEM, V23, P688, DOI 10.1021/bc200279b
   Eiber M, 2016, EUR UROL, V70, P829, DOI 10.1016/j.eururo.2015.12.053
   El-Galaly TC, 2012, J CLIN ONCOL, V30, P4508, DOI 10.1200/JCO.2012.42.4036
   Engert A, 2012, LANCET, V379, P1791, DOI 10.1016/S0140-6736(11)61940-5
   Falchi L, 2014, BLOOD, V123, P2783, DOI 10.1182/blood-2013-11-536169
   Falconi M, 2016, NEUROENDOCRINOLOGY, V103, P153, DOI 10.1159/000443171
   Fendler WP, 2017, EUR J NUCL MED MOL I, V44, P1014, DOI 10.1007/s00259-017-3670-z
   Fischer B, 2009, NEW ENGL J MED, V361, P32, DOI 10.1056/NEJMoa0900043
   Flamen P, 2000, J CLIN ONCOL, V18, P3202, DOI 10.1200/JCO.2000.18.18.3202
   Goeckenjan G, 2011, Pneumologie, V65, P39, DOI 10.1055/s-0030-1256562
   Gould MK, 2003, ANN INTERN MED, V139, P879, DOI 10.7326/0003-4819-139-11-200311180-00013
   Herrmann K, 2016, J NUCL MED, V57, P248, DOI 10.2967/jnumed.115.167361
   Hildebrandt MG, 2016, J CLIN ONCOL, V34, P1889, DOI 10.1200/JCO.2015.63.5185
   Hillner BE, 2008, J CLIN ONCOL, V26, P2155, DOI 10.1200/JCO.2007.14.5631
   Johansen J, 2008, HEAD NECK-J SCI SPEC, V30, P471, DOI 10.1002/hed.20734
   Juweid ME, 2006, NEW ENGL J MED, V354, P496, DOI 10.1056/NEJMra050276
   Kidd EA, 2010, J CLIN ONCOL, V28, P2108, DOI 10.1200/JCO.2009.25.4151
   Kwekkeboom DJ, 2008, J CLIN ONCOL, V26, P2124, DOI 10.1200/JCO.2007.15.2553
   Lin NU, 2015, J CLIN ONCOL, V33, P2623, DOI 10.1200/JCO.2014.60.0353
   Lonneux M, 2010, J CLIN ONCOL, V28, P1190, DOI 10.1200/JCO.2009.24.6298
   Mac Manus MP, 2001, INT J RADIAT ONCOL, V50, P287, DOI 10.1016/S0360-3016(01)01477-8
   Maurer T, 2016, J UROLOGY, V195, P1436, DOI 10.1016/j.juro.2015.12.025
   Maziak DE, 2009, ANN INTERN MED, V151, P221, DOI 10.7326/0003-4819-151-4-200908180-00132
   Mehanna H, 2016, NEW ENGL J MED, V374, P1444, DOI 10.1056/NEJMoa1514493
   Mijnhout GS, 2001, CANCER-AM CANCER SOC, V91, P1530, DOI 10.1002/1097-0142(20010415)91:8<1530::AID-CNCR1162>3.3.CO;2-R
   Minner S, 2011, PROSTATE, V71, P281, DOI 10.1002/pros.21241
   Monjazeb AM, 2010, J CLIN ONCOL, V28, P4714, DOI 10.1200/JCO.2010.30.7702
   Moulton CA, 2014, JAMA-J AM MED ASSOC, V311, P1863, DOI 10.1001/jama.2014.3740
   O'Connor JPB, 2017, NAT REV CLIN ONCOL, V14, P169, DOI 10.1038/nrclinonc.2016.162
   Oberg K, 2015, LANCET ONCOL, V16, pE435, DOI 10.1016/S1470-2045(15)00186-2
   Ott K, 2006, J CLIN ONCOL, V24, P4692, DOI 10.1200/JCO.2006.06.7801
   Papajík T, 2014, LEUKEMIA LYMPHOMA, V55, P314, DOI 10.3109/10428194.2013.802313
   Phelps ME, 2000, J NUCL MED, V41, P661
   Purz S, 2011, J CLIN ONCOL, V29, P3523, DOI 10.1200/JCO.2010.32.4996
   Pyka T, 2016, EUR J NUCL MED MOL I, V43, P2114, DOI 10.1007/s00259-016-3435-0
   Rahbar K, 2017, J NUCL MED, V58, P85, DOI 10.2967/jnumed.116.183194
   Reinhardt MJ, 2006, J CLIN ONCOL, V24, P1178, DOI 10.1200/JCO.2005.03.5634
   Ristau BT, 2014, UROL ONCOL-SEMIN ORI, V32, P272, DOI 10.1016/j.urolonc.2013.09.003
   Risum S, 2009, INT J GYNECOL CANCER, V19, P600, DOI 10.1111/IGC.0b013e3181a3cc94
   Ruers TJM, 2009, J NUCL MED, V50, P1036, DOI 10.2967/jnumed.109.063040
   Schmuck S, 2017, EUR J NUCL MED MOL I, V44, P960, DOI 10.1007/s00259-017-3669-5
   Schwarz-Dose J, 2009, J CLIN ONCOL, V27, P535, DOI 10.1200/JCO.2008.17.2650
   Shukla AK, 2006, J MED PHYS, V31, P13, DOI 10.4103/0971-6203.25665
   Spicks C, 2016, J NUCL MED, V57, P420, DOI 10.2967/jnumed.115.158808
   Strosberg J, 2017, NEW ENGL J MED, V376, P125, DOI 10.1056/NEJMoa1607427
   Sundin A, 2017, NEUROENDOCRINOLOGY, V105, P212, DOI 10.1159/000471879
   Tsai CS, 2010, INT J RADIAT ONCOL, V76, P477, DOI 10.1016/j.ijrobp.2009.02.020
   Vach W, 2015, BUNDESGESUNDHEITSBLA, V58, P256, DOI 10.1007/s00103-014-2111-4
   Vach W, 2011, J NUCL MED, V52, p77S, DOI 10.2967/jnumed.110.085704
   Van den Wyngaert T, 2017, J CLIN ONCOL, V35, P3458, DOI 10.1200/JCO.2017.73.5845
   van Tinteren H, 2002, LANCET, V359, P1388, DOI 10.1016/S0140-6736(02)08352-6
   Warburg O., 1924, BIOCHEM Z, V152, P319, DOI [10.1007/BF01726240, DOI 10.1085/JGP.8.6.519]
   Weber WA, 2001, J CLIN ONCOL, V19, P3058, DOI 10.1200/JCO.2001.19.12.3058
   Weber WA, 2011, J NUCL MED, V52, p74S, DOI 10.2967/jnumed.111.100222
   Weissleder R, 2001, RADIOLOGY, V219, P316, DOI 10.1148/radiology.219.2.r01ma19316
   Wieder HA, 2004, J CLIN ONCOL, V22, P900, DOI 10.1200/JCO.2004.07.122
   Wild D, 2013, J NUCL MED, V54, P364, DOI 10.2967/jnumed.112.111724
   Yang LC, 2012, NEW ENGL J MED, V367, P885, DOI 10.1056/NEJMp1208061
NR 83
TC 27
Z9 27
U1 0
U2 12
PU DEUTSCHER AERZTE-VERLAG GMBH
PI COLOGNE
PA DIESELSTRABE 2, POSTFACH 400265, D-50859 COLOGNE, GERMANY
SN 1866-0452
J9 DTSCH ARZTEBL INT
JI Dtsch. Arztebl. Int.
PD MAR 16
PY 2018
VL 115
IS 11
BP 175
EP +
DI 10.3238/arztebl.2018.0175
PG 9
WC Medicine, General & Internal
WE Science Citation Index Expanded (SCI-EXPANDED)
SC General & Internal Medicine
GA GB9PZ
UT WOS:000429407600001
PM 29607803
OA Green Published
DA 2024-01-27
ER

PT J
AU Cunningham, JL
   Tsolakis, AV
   Jacobson, A
   Janson, ET
AF Cunningham, Janet L.
   Tsolakis, Apostolos V.
   Jacobson, Annica
   Janson, Eva T.
TI Connective tissue growth factor expression in endocrine tumors is
   associated with high stromal expression of α-smooth muscle actin
SO EUROPEAN JOURNAL OF ENDOCRINOLOGY
LA English
DT Article
ID GASTROENTEROPANCREATIC NEUROENDOCRINE TUMORS; FIBROBLAST PROLIFERATION;
   CARCINOID-TUMORS; SUBSTANCE-P; FACTOR-BETA; TGF-BETA; MYOFIBROBLAST
   DIFFERENTIATION; CELL-GROWTH; FIBROSIS; CTGF
AB Objective: Complications due to fibrosis development are common in patients with well-differentiated endocrine carcinomas in the small intestine (ileal carcinoids). Connective tissue growth factor (CTGF) expression in ileal carcinoids may be related to this fibrosis development. This study aimed to examine CTGF expression in relation to local myofibroblast differentiation in a large series of ileal carcinoids and in different types of endocrine tumors.
   Methods: Immunoreactivity (IR) for CTGF and alpha-smooth muscle actin (alpha-SMA), a marker for myofibroblasts, was compared in serial tumor tissue sections from 42 patients with ileal carcinoids and from 80 patients with other endocrine tumors. Western blot was performed on an additional 21 patients with ileal carcinoids.
   Results: CTGF IR was present in >50% of tumor cells in all 42 ileal carcinoids and in 2 out of 14 endocrine pancreatic tumors, 4 out of 6 rectal carcinoids, and 1 out of 5 lung carcinoids. Tumors with abundant CTGF expression also displayed alpha-SMA IR in stromal fibroblast-like cells, whereas other endocrine tumors displayed less or no CTGF and alpha-SMA IR. Protein bands corresponding to full-length CTGF (36-42 kDa) were detected in protein lysates from ileal carcinoids.
   Conclusion: CTGF is uniquely prevalent in ileal carcinoids when compared with most other endocrine tumor types. Immunoreactive cells are adjacent areas with increased fibrovascular stroma that express alpha-SMA. This supports a potential role for CTGF in myofibroblast-mediated fibrosis associated with ileal carcinoids, and indicates that CTGF should be investigated as a target for future therapy.
C1 [Cunningham, Janet L.; Tsolakis, Apostolos V.; Jacobson, Annica; Janson, Eva T.] Uppsala Univ, Univ Uppsala Hosp, Dept Med Sci, Sect Endocrine Oncol,Res Dept 2,Lab 14, SE-75185 Uppsala, Sweden.
C3 Uppsala University; Uppsala University Hospital
RP Cunningham, JL (corresponding author), Uppsala Univ, Univ Uppsala Hosp, Dept Med Sci, Sect Endocrine Oncol,Res Dept 2,Lab 14, SE-75185 Uppsala, Sweden.
EM janet.cunningham@medsci.uu.se
RI Cunningham, Janet/C-4719-2013; Tsolakis, Apostolos/AAK-3974-2020
OI Cunningham, Janet/0000-0001-7876-7779; Tsolakis,
   Apostolos/0000-0002-6784-5572; Rasmusson, Annica/0000-0002-7228-7755
FU Swedish Cancer Society [4880-B05-03XBB]; Uppsala University Hospital;
   Erik, Karin; Gosta Selanders Fund
FX The Swedish Cancer Society (project number 4880-B05-03XBB), The Lions
   Fund for Cancer Research at Uppsala University Hospital, and The Erik,
   Karin, and Gosta Selanders Fund are acknowledged for providing financial
   support for this study.
CR Brigstock DR, 1997, J BIOL CHEM, V272, P20275, DOI 10.1074/jbc.272.32.20275
   Chang CC, 2004, JNCI-J NATL CANCER I, V96, P364, DOI 10.1093/jnci/djh059
   CHAUDHRY A, 1994, ANTICANCER RES, V14, P2085
   Cunningham JL, 2007, ACTA ONCOL, V46, P747, DOI 10.1080/02841860701218659
   De Wever O, 2003, J PATHOL, V200, P429, DOI 10.1002/path.1398
   Desmoulière A, 2004, INT J DEV BIOL, V48, P509, DOI 10.1387/ijdb.041802ad
   Duncan MR, 1999, FASEB J, V13, P1774, DOI 10.1096/fasebj.13.13.1774
   Dziadzio M, 2005, QJM-INT J MED, V98, P485, DOI 10.1093/qjmed/hci078
   Grotendorst GR, 2005, FASEB J, V19, P729, DOI 10.1096/fj.04-3217com
   Grotendorst GR, 1996, CELL GROWTH DIFFER, V7, P469
   Grotendorst GR, 2004, FASEB J, V18, P469, DOI 10.1096/fj.03-0699com
   Gustafsson BI, 2005, CIRCULATION, V111, P1517, DOI 10.1161/01.CIR.0000159356.42064.48
   Katayama I, 1997, J DERMATOL SCI, V15, P201, DOI 10.1016/S0923-1811(97)00608-7
   Kidd M, 2007, WORLD J GASTROENTERO, V13, P5208, DOI 10.3748/wjg.v13.i39.5208
   Kidd M, 2007, AM J PHYSIOL-GASTR L, V292, pG191, DOI 10.1152/ajpgi.00131.2006
   Klöppel G, 2009, NEUROENDOCRINOLOGY, V90, P162, DOI 10.1159/000182196
   Leask A, 2004, FASEB J, V18, P816, DOI 10.1096/fj.03-1273rev
   Lin BR, 2005, GASTROENTEROLOGY, V128, P9, DOI 10.1053/j.gastro.2004.10.007
   Mauviel A, 2005, METH MOLEC MED, V117, P69
   Modlin IM, 2004, AM J GASTROENTEROL, V99, P2466, DOI 10.1111/j.1572-0241.2004.40507.x
   Modlin IM, 2008, LANCET ONCOL, V9, P61, DOI 10.1016/S1470-2045(07)70410-2
   Moritani NH, 2003, CANCER LETT, V192, P205, DOI 10.1016/S0304-3835(02)00718-8
   Nielsen BS, 2007, INT J CANCER, V120, P2086, DOI 10.1002/ijc.22340
   NILSSON J, 1985, NATURE, V315, P61, DOI 10.1038/315061a0
   NILSSON O, 1993, ACTA ONCOL, V32, P115, DOI 10.3109/02841869309083899
   Pan LH, 2002, NEUROL RES, V24, P677, DOI 10.1179/016164102101200573
   Rachfal AW, 2003, HEPATOL RES, V26, P1, DOI 10.1016/S1386-6346(03)00115-3
   Rameshwar P, 2003, ACTA HAEMATOL-BASEL, V109, P1, DOI 10.1159/000067268
   Roestenberg P, 2004, DIABETES CARE, V27, P1164, DOI 10.2337/diacare.27.5.1164
   Solcia E, 2000, Histological typing of endocrine tumors (WHO International Histological Classification of Tumors) WHO
   Weston BS, 2003, J AM SOC NEPHROL, V14, P601, DOI 10.1097/01.ASN.0000051600.53134.B9
   Wulbrand U, 1998, EUR J CLIN INVEST, V28, P1038
   Xie D, 2004, CLIN CANCER RES, V10, P2072, DOI 10.1158/1078-0432.CCR-0659-03
   Xie D, 2001, CANCER RES, V61, P8917
   Yang DH, 1998, J CLIN ENDOCR METAB, V83, P2593, DOI 10.1210/jc.83.7.2593
   Zhang PJ, 2004, HUM PATHOL, V35, P670, DOI 10.1016/j.humpath.2003.12.010
NR 36
TC 23
Z9 25
U1 0
U2 1
PU BIOSCIENTIFICA LTD
PI BRISTOL
PA EURO HOUSE, 22 APEX COURT WOODLANDS, BRADLEY STOKE, BRISTOL BS32 4JT,
   ENGLAND
SN 0804-4643
J9 EUR J ENDOCRINOL
JI Eur. J. Endocrinol.
PD OCT
PY 2010
VL 163
IS 4
BP 691
EP 697
DI 10.1530/EJE-10-0420
PG 7
WC Endocrinology & Metabolism
WE Science Citation Index Expanded (SCI-EXPANDED)
SC Endocrinology & Metabolism
GA 650OT
UT WOS:000281859600025
PM 20660557
OA Bronze
DA 2024-01-27
ER

PT J
AU Lim, T
   Lee, J
   Kim, JJ
   Lee, JK
   Lee, KT
   Kim, YH
   Kim, KW
   Kim, S
   Sohn, TS
   Choi, DW
   Choi, SH
   Chun, HK
   Lee, WY
   Kim, KM
   Jang, KT
   Park, YS
AF Lim, Taekyu
   Lee, Jeeyun
   Kim, Jae J.
   Lee, Jong Kyun
   Lee, Kyu Taek
   Kim, Young Ho
   Kim, Kwang-Won
   Kim, Sung
   Sohn, Tae Sung
   Choi, Dong Wook
   Choi, Seong Ho
   Chun, Ho-Kyung
   Lee, Woo Young
   Kim, Kyoung-Mee
   Jang, Kee-Taek
   Park, Young Suk
TI Gastroenteropancreatic neuroendocrine tumors: Incidence and treatment
   outcome in a single institution in Korea
SO ASIA-PACIFIC JOURNAL OF CLINICAL ONCOLOGY
LA English
DT Article
DE incidence; neuroendocrine tumor; survival
ID ENDOTHELIAL GROWTH-FACTOR; CARCINOID-TUMORS; PROGNOSTIC-FACTORS;
   GASTROINTESTINAL-TRACT; DIGESTIVE-SYSTEM; EXPRESSION; RECEPTORS;
   LOCALIZATION; METASTASES; MANAGEMENT
AB Aim: We studied to identify the clinicopathological features, treatment outcome, and prognostic factors for patients with gastrointestinal and hepatopancreaticobiliary neuroendocrine tumor (NET).
   Method: Between February 2001 and May 2006, a total of 470 patients were diagnosed with NET arising from the gastrointestinal tract, pancreas, and hepatobiliary system. The retrospective patient cohort was obtained and analyzed.
   Results: The male to female ratio was 1.5:1, and the median age was 55 years (range, 16-81). The most common primary site was the rectum (55.8%). Overall 29 (6.2%) originated from the hepatobiliary system. At initial presentation, 60 patients (12.8%) showed distant metastases. Curative surgery or endoscopic resection was performed in 401 patients. Histopathological distributions were as follows: well differentiated tumor (82.1%), well differentiated carcinoma (10.2%) and poorly differentiated carcinoma (7.7%). The frequency of the poorly differentiated type was somewhat higher in the hepatobiliary system than in the pancreas and gastrointestinal tract (44.8, 15.4 and 2.8%, respectively, P < 0.05). The estimated 5-year overall survival rate for all patients was 89.6%. Multivariate analysis showed that distant metastases (P = 0.018), origin from the hepatobiliary system (P < 0.001) and poorly differentiated neuroendocrine carcinoma (P < 0.001) were independent predictors for poor survival outcome.
   Conclusion: Patients with locoregional NET had a favorable long-term survival after curative resection. Distant metastases, hepatobiliary localization and a poor degree of tumor cell differentiation were poor prognostic factors. Further investigational approaches for treatment of advanced disease are needed.
C1 [Lim, Taekyu; Lee, Jeeyun; Park, Young Suk] Sungkyunkwan Univ, Sch Med, Samsung Med Ctr, Div Hematol Oncol,Dept Med, Seoul 135710, South Korea.
   [Kim, Jae J.; Lee, Jong Kyun; Lee, Kyu Taek; Kim, Young Ho] Sungkyunkwan Univ, Sch Med, Samsung Med Ctr, Div Gastroenterol,Dept Med, Seoul 135710, South Korea.
   [Kim, Kwang-Won] Sungkyunkwan Univ, Sch Med, Samsung Med Ctr, Div Endocrinol,Dept Med, Seoul 135710, South Korea.
   [Kim, Sung; Sohn, Tae Sung; Choi, Dong Wook; Choi, Seong Ho; Chun, Ho-Kyung; Lee, Woo Young] Sungkyunkwan Univ, Sch Med, Samsung Med Ctr, Dept Gen Surg, Seoul 135710, South Korea.
   [Kim, Kyoung-Mee; Jang, Kee-Taek] Sungkyunkwan Univ, Sch Med, Samsung Med Ctr, Dept Pathol, Seoul 135710, South Korea.
C3 Sungkyunkwan University (SKKU); Samsung Medical Center; Sungkyunkwan
   University (SKKU); Samsung Medical Center; Sungkyunkwan University
   (SKKU); Samsung Medical Center; Sungkyunkwan University (SKKU); Samsung
   Medical Center; Sungkyunkwan University (SKKU); Samsung Medical Center
RP Park, YS (corresponding author), Sungkyunkwan Univ, Sch Med, Samsung Med Ctr, Div Hematol Oncol,Dept Med, 50 Irwon Dong, Seoul 135710, South Korea.
EM pys27hmo@skku.edu
RI Jee, Yong-Seok/AAJ-5187-2020; Lee, Jeeyun/I-7171-2015; Kim,
   Sung/G-4114-2014; Lee, Jee Yun/C-9646-2011
OI Jee, Yong-Seok/0000-0001-6797-0843; 
CR Auernhammer CJ, 2009, ZBL CHIR, V134, P410, DOI 10.1055/s-0029-1224607
   Chamberlain RS, 2000, J AM COLL SURGEONS, V190, P432, DOI 10.1016/S1072-7515(00)00222-2
   CHAUDHRY A, 1992, CANCER RES, V52, P1006
   CHAUDHRY A, 1993, ACTA ONCOL, V32, P107, DOI 10.3109/02841869309083898
   Duerr EM, 2008, ENDOCR-RELAT CANCER, V15, P243, DOI 10.1677/ERC-07-0194
   Garcia-Carbonero R, 2010, ANN ONCOL, V21, P1794, DOI 10.1093/annonc/mdq022
   Hemminki K, 2001, CANCER, V92, P2204, DOI 10.1002/1097-0142(20011015)92:8&lt;2204::AID-CNCR1564&gt;3.0.CO;2-R
   Ito T, 2010, J GASTROENTEROL, V45, P234, DOI 10.1007/s00535-009-0194-8
   Iwasa S, 2010, JPN J CLIN ONCOL, V40, P313, DOI 10.1093/jjco/hyp173
   Janson ET, 1997, ANN ONCOL, V8, P685, DOI 10.1023/A:1008215730767
   Kaltsas GA, 2004, ENDOCR REV, V25, P458, DOI 10.1210/er.2003-0014
   Klöppel G, 2004, ANN NY ACAD SCI, V1014, P13, DOI 10.1196/annals.1294.002
   Koch CA, 2006, ANN NY ACAD SCI, V1073, P517, DOI 10.1196/annals.1353.055
   Kotake K, 2003, DIS COLON RECTUM, V46, pS32, DOI 10.1097/01.DCR.0000083389.92214.AA
   Kulke MH, 2008, J CLIN ONCOL, V26, P3403, DOI 10.1200/JCO.2007.15.9020
   La Rosa S, 2003, HUM PATHOL, V34, P18, DOI 10.1053/hupa.2003.56
   Maggard MA, 2004, ANN SURG, V240, P117, DOI 10.1097/01.sla.0000129342.67174.67
   Modlin IM, 2003, CANCER-AM CANCER SOC, V97, P934, DOI 10.1002/cncr.11105
   NILSSON O, 1995, INT J CANCER, V60, P645, DOI 10.1002/ijc.2910600514
   Onaitis MW, 2000, ANN SURG, V232, P549, DOI 10.1097/00000658-200010000-00010
   Panzuto F, 2005, ENDOCR-RELAT CANCER, V12, P1083, DOI 10.1677/erc.1.01017
   Pape UF, 2008, ENDOCR-RELAT CANCER, V15, P1083, DOI 10.1677/ERC-08-0017
   Ramage JK, 2005, GUT, V54, DOI 10.1136/gut.2004.053314
   Raymond E, 2009, TARGET ONCOL, V4, P253, DOI 10.1007/s11523-009-0130-0
   Rothenstein J, 2008, AM J CLIN ONCOL-CANC, V31, P64, DOI 10.1097/COC.0b013e31807a2f49
   Soga J, 2005, CANCER-AM CANCER SOC, V103, P1587, DOI 10.1002/cncr.20939
   Terris B, 1998, HISTOPATHOLOGY, V32, P133
   Van Gompel JJ, 2004, SURGERY, V136, P1297, DOI 10.1016/j.surg.2004.06.061
   von Wichert G, 2000, CANCER RES, V60, P4573
   Wada Ikuo, 2009, Gan To Kagaku Ryoho, V36, P1606
   Yao JC, 2008, J CLIN ONCOL, V26, P4311, DOI 10.1200/JCO.2008.16.7858
   Yao JC, 2010, J CLIN ONCOL, V28, P69, DOI 10.1200/JCO.2009.24.2669
NR 32
TC 23
Z9 25
U1 0
U2 3
PU WILEY-BLACKWELL
PI MALDEN
PA COMMERCE PLACE, 350 MAIN ST, MALDEN 02148, MA USA
SN 1743-7555
J9 ASIA-PAC J CLIN ONCO
JI Asia-Pac. J. Clin. Oncol.
PD SEP
PY 2011
VL 7
IS 3
BP 293
EP 299
DI 10.1111/j.1743-7563.2011.01423.x
PG 7
WC Oncology
WE Science Citation Index Expanded (SCI-EXPANDED)
SC Oncology
GA 813IE
UT WOS:000294359200012
PM 21884442
DA 2024-01-27
ER

PT J
AU Lito, P
   Pantanowitz, L
   Marotti, J
   Aboulafia, DM
   Campbell, V
   Bower, M
   Dezube, BJ
AF Lito, Piro
   Pantanowitz, Liron
   Marotti, Jonathan
   Aboulafia, David M.
   Campbell, Victoria
   Bower, Mark
   Dezube, Bruce J.
TI Gastroenteropancreatic Neuroendocrine Tumors in Patients With HIV
   Infection: A Trans-Atlantic Series
SO AMERICAN JOURNAL OF THE MEDICAL SCIENCES
LA English
DT Article
DE HIV infection; Neuroendocrine tumor; Gastrointestinal
ID MERKEL CELL-CARCINOMA; OF-THE-LITERATURE;
   ACQUIRED-IMMUNODEFICIENCY-SYNDROME; ACTIVE ANTIRETROVIRAL THERAPY;
   KAPOSIS-SARCOMA; ENDOCRINE TUMORS; LUNG-CANCER; MALIGNANCIES; PROTEIN;
   GROWTH
AB Background: Non-AIDS defining cancers are an important problem in HIV-infected patients. The Occurrence of neuroendocrine (NE) tumors in sites other than the lung and skin has not been well characterized in the setting of concurrent HIV infection. Methods: HIV-positive patients with biopsy-confirmed NE tumors localized to the gastrointestinal tract were identified based oil the personal archives Or the authors. A retrospective chart review was performed, and data regarding demographics, HIV status, presenting symptoms and signs, diagnostic work-up, therapeutic interventions, and Outcome were extracted. Results: We identified 4 adult patients, mean age 42 years, (range: 37-47) infected with HIV, who developed NE tumors originating in their gastrointestinal tact, They had only moderate immunosuppressions with a median CD4' count of 497 cells/mm(3) (range: 182 1100)and chronic HIV infection(2-15 years duration). Symptoms at presentation were nonspecific, including abdominal pain, diarrhea, weight loss, and rectal bleeding. A specialized diagnostic work-up was required, including serum chromogram and urinary 5-hydroxyindoleacetic acid levels, colonoscopy, radioactive isotope scans, and the demonstration of NE differentiation in procured pathologic material. The spectrum of tumors ranged from benign (typical carcinoid) to highly aggressive neoplasms (NE carcinoma). Treatment with octreotide, surgical resection, or systemic chemotherapy provided effective symptomatic relief and was associated with a favorable outcome, despite metastases in 2 patients. Conclusions: These cases serve to broaden the,spectrum of neoplasms that may be encountered in the Current HIV era, and illustrate the difficulty in establishing the diagnosis of NE tumors in the context of HIV infection.
C1 [Lito, Piro; Marotti, Jonathan; Dezube, Bruce J.] Harvard Univ, Beth Israel Deaconess Med Ctr, Sch Med, Dept Med, Boston, MA 02215 USA.
   [Lito, Piro; Marotti, Jonathan; Dezube, Bruce J.] Harvard Univ, Beth Israel Deaconess Med Ctr, Sch Med, Dept Pathol, Boston, MA 02215 USA.
   [Pantanowitz, Liron] Tufts Univ, Sch Med, Baystate Med Ctr, Dept Pathol, Springfield, MA 01199 USA.
   [Aboulafia, David M.] Virginia Mason Med Ctr, Div Hematol Oncol, Seattle, WA 98101 USA.
   [Campbell, Victoria; Bower, Mark] Chelsea & Westminster Hosp, Dept Oncol, London, England.
C3 Harvard University; Beth Israel Deaconess Medical Center; Harvard
   Medical School; Harvard University; Harvard Medical School; Beth Israel
   Deaconess Medical Center; Tufts University; Baystate Medical Center;
   Virginia Mason Medical Center; Imperial College London
RP Dezube, BJ (corresponding author), Harvard Univ, Beth Israel Deaconess Med Ctr, Sch Med, Dept Med, 330 Brookline Ave,MASCO 414, Boston, MA 02215 USA.
EM bdezube@bidmc.harvard.edu
RI Pantanowitz, Liron/AFP-8163-2022
OI Bower, Mark/0000-0002-4077-6351
CR ABOAF AP, 1993, SOUTHERN MED J, V86, P1418, DOI 10.1097/00007611-199312000-00024
   An KP, 2001, J AM ACAD DERMATOL, V45, P309, DOI 10.1067/mjd.2001.114732
   Asnacios A, 2008, J CLIN ONCOL, V26, P963, DOI 10.1200/JCO.2007.12.7431
   Balega J, 2001, INT J GYNECOL CANCER, V11, P334, DOI 10.1046/j.1525-1438.2001.011004334.x
   Burack J, 2003, J ROY SOC MED, V96, P238, DOI 10.1258/jrsm.96.5.238
   Calza L, 2002, BRIT J DERMATOL, V146, P895, DOI 10.1046/j.1365-2133.2002.04646.x
   Cheung MC, 2005, ONCOLOGIST, V10, P412, DOI 10.1634/theoncologist.10-6-412
   Coleman H, 1996, ORAL SURG ORAL MED O, V81, P74, DOI 10.1016/S1079-2104(96)80152-1
   Cone LA, 2006, AIDS, V20, P474, DOI 10.1097/01.aids.0000206511.85395.09
   Crosato I M, 1993, Minerva Med, V84, P89
   Deregibus MC, 2002, J BIOL CHEM, V277, P25195, DOI 10.1074/jbc.M200921200
   Dezube BJ, 2000, SEMIN ONCOL, V27, P420
   Engels EA, 2002, LANCET, V359, P497, DOI 10.1016/S0140-6736(02)07668-7
   ENSOLI B, 1990, NATURE, V345, P84, DOI 10.1038/345084a0
   Hakimian R, 2007, J THORAC ONCOL, V2, P268, DOI 10.1097/01.JTO.0000263707.31202.d7
   Ho-Yen C, 2007, ADV ANAT PATHOL, V14, P431, DOI 10.1097/PAP.0b013e31815946d9
   Klöppel G, 2004, ANN NY ACAD SCI, V1014, P13, DOI 10.1196/annals.1294.002
   Manganoni MA, 2007, AIDS PATIENT CARE ST, V21, P447, DOI 10.1089/apc.2006.0152
   Matichard E, 2002, BRIT J DERMATOL, V146, P671, DOI 10.1046/j.1365-2133.2002.04592.x
   Montessori V, 2004, CAN MED ASSOC J, V170, P229
   NAKAHARA H, 1993, SURG TODAY, V23, P85, DOI 10.1007/BF00309007
   Öberg K, 2005, BEST PRACT RES CL GA, V19, P753, DOI 10.1016/j.bpg.2005.06.002
   Pantanowitz L, 2003, CLIN INFECT DIS, V36, P370, DOI 10.1086/345992
   Pantanowitz L, 2006, CURR OPIN ONCOL, V18, P469, DOI 10.1097/01.cco.0000239886.13537.ed
   Raut CP, 2006, CURR PROB SURG, V43, P383, DOI 10.1067/j.cpsurg.2006.03.002
   Reinhold JP, 2005, AM J GASTROENTEROL, V100, P1805, DOI 10.1111/j.1572-0241.2005.50038.x
   Santos J, 2002, INT J STD AIDS, V13, P674, DOI 10.1258/095646202760326417
   Spano JP, 2004, MED ONCOL, V21, P109, DOI 10.1385/MO:21:2:109
   Warner D, 1997, ARCH INTERN MED, V157, P2016
NR 29
TC 11
Z9 11
U1 0
U2 0
PU ELSEVIER SCIENCE INC
PI NEW YORK
PA 360 PARK AVE SOUTH, NEW YORK, NY 10010-1710 USA
SN 0002-9629
EI 1538-2990
J9 AM J MED SCI
JI Am. J. Med. Sci.
PD JAN
PY 2009
VL 337
IS 1
BP 1
EP 4
DI 10.1097/MAJ.0b013e31817d1cb7
PG 4
WC Medicine, General & Internal
WE Science Citation Index Expanded (SCI-EXPANDED)
SC General & Internal Medicine
GA 400MQ
UT WOS:000262872700001
PM 19155751
DA 2024-01-27
ER

PT J
AU Ebbers, SC
   Braat, AJAT
   Moelker, A
   Stokkel, MPM
   Lam, MGEH
   Barentsz, MW
AF Ebbers, Sander C.
   Braat, Arthur J. A. T.
   Moelker, Adriaan
   Stokkel, Marcel P. M.
   Lam, Marnix G. E. H.
   Barentsz, Maarten W.
TI Intra-arterial versus standard intravenous administration of
   lutetium-177-DOTA-octreotate in patients with NET liver metastases:
   study protocol for a multicenter, randomized controlled trial (LUTIA
   trial)
SO TRIALS
LA English
DT Article
DE Intra-arterial; PRRT; NET; Neuroendocrine tumor; Neuroendocrine
   neoplasm; Lutetium-177-DOTATATE; Lu-177-DOTATATE
ID RECEPTOR RADIONUCLIDE THERAPY; GASTROENTEROPANCREATIC NEUROENDOCRINE
   TUMORS; HEPATIC ARTERIAL INFUSION; Y-90 RADIOEMBOLIZATION; TYR(3)
   OCTREOTATE; EFFICACY; LU-177-DOTATATE; MANAGEMENT; LU-177-OCTREOTATE;
   TOXICITY
AB Background: Lutetium-177-DOTA-octreotate (Lu-177-DOTATATE) significantly increases survival and response rates in patients with grade I and grade II neuroendocrine tumors (NETs). However, survival and response rates are significantly lower in patients with bulky liver metastases. Increasing the tumor-absorbed dose in liver metastases may improve response to Lu-177-DOTATATE. The LUTIA (Lutetium Intra-Arterial) study aims to increase the tumor-absorbed dose in liver metastases by intra-arterial (IA) administration of Lu-177-DOTATATE, compared to conventional intravenous (IV) administration.
   Methods: A multicenter, within-patient randomized controlled trial (RCT) in 26 patients with progressive, liver-dominant, unresectable grade I or grade II NET will be conducted. Patients with bilobar bulky disease will be randomly allocated to receive IA treatment into either the left or the right hepatic artery. Using this approach, one liver lobe will be treated intra-arterially (first-pass effect), while the contralateral lobe will receive an intravenous treatment as a second-pass effect. The primary endpoint of this study is the difference in tumor-to-non-tumor ratio of Lu-177-DOTATATE uptake between the two liver lobes on post-treatment SPECT/CT (IA versus IV). Secondary endpoints include absorbed dose in both liver lobes, tumor response, dose-response relationship, toxicity, uptake in extrahepatic lesions, and renal uptake.
   Discussion: This multicenter, within-patient RCT will investigate whether IA administration of Lu-177-DOTATATE results in a higher activity concentration in liver metastases compared to IV administration.
C1 [Ebbers, Sander C.; Braat, Arthur J. A. T.; Moelker, Adriaan; Stokkel, Marcel P. M.; Lam, Marnix G. E. H.; Barentsz, Maarten W.] Univ Med Ctr Utrecht, Dept Radiol & Nucl Med, Heidelberglaan 100, NL-3584 CX Utrecht, Netherlands.
C3 Utrecht University; Utrecht University Medical Center
RP Barentsz, MW (corresponding author), Univ Med Ctr Utrecht, Dept Radiol & Nucl Med, Heidelberglaan 100, NL-3584 CX Utrecht, Netherlands.
EM m.barentsz@umcutrecht.nl
FU Ministry of Economic Affairs and Climate Policy
FX The therapeutic drug used in the LUTIA study (Lutathera (R)) is provided
   free of charge by AAA/Novartis, Saint-Genis-Pouilly, France. The
   collaboration project is financed by the Ministry of Economic Affairs
   and Climate Policy by means of the PPP Allowance made available by the
   Top Sector Life Sciences & Health to stimulate public-private
   partnerships.
CR [Anonymous], 2009, COMM TERM CRIT ADV E
   [Anonymous], 2017, Summary of Product Characteristics, Pfizer Manufacturing Belgium N.V.
   Braat AJAT, 2019, CARDIOVASC INTER RAD, V42, P413, DOI 10.1007/s00270-018-2148-0
   Brabander T, 2017, CLIN CANCER RES, V23, P4617, DOI 10.1158/1078-0432.CCR-16-2743
   Chan AW, 2013, ANN INTERN MED, V158, P200, DOI 10.7326/0003-4819-158-3-201302050-00583
   Chen JX, 2017, CARDIOVASC INTER RAD, V40, P69, DOI 10.1007/s00270-016-1478-z
   Cornu C, 2013, ORPHANET J RARE DIS, V8, DOI 10.1186/1750-1172-8-48
   Dash A, 2015, NUCL MED MOLEC IMAG, V49, P85, DOI 10.1007/s13139-014-0315-z
   de Mestier L, 2017, REV ENDOCR METAB DIS, V18, P459, DOI 10.1007/s11154-017-9431-2
   Delpassand ES, 2014, PANCREAS, V43, P518, DOI 10.1097/MPA.0000000000000113
   Devcic Z, 2014, J NUCL MED, V55, P1404, DOI 10.2967/jnumed.113.135855
   Ebbers S BM, 2019, Dig Dis Interv, V1, DOI [10.1055/s-0038-1676300, DOI 10.1055/S-0038-1676300]
   Eisenhauer EA, 2009, EUR J CANCER, V45, P228, DOI 10.1016/j.ejca.2008.10.026
   Ezziddin S, 2014, EUR J NUCL MED MOL I, V41, P925, DOI 10.1007/s00259-013-2677-3
   Ezziddin S, 2014, J NUCL MED, V55, P183, DOI 10.2967/jnumed.113.125336
   Ezziddin S, 2012, J NUCL MED, V53, P1663, DOI 10.2967/jnumed.112.107482
   Filippi L, 2014, NUCL MED MOLEC IMAG, V48, P321, DOI 10.1007/s13139-014-0292-2
   Frilling A, 2015, CANCER-AM CANCER SOC, V121, P1172, DOI 10.1002/cncr.28760
   Frilling A, 2014, LANCET ONCOL, V15, pE8, DOI 10.1016/S1470-2045(13)70362-0
   GREEN S, 1992, INVEST NEW DRUG, V10, P239, DOI 10.1007/BF00944177
   Jia ZZ, 2018, EUR J RADIOL, V100, P23, DOI 10.1016/j.ejrad.2018.01.012
   Kaltsas GA, 2004, ENDOCR REV, V25, P458, DOI 10.1210/er.2003-0014
   Kam BLR, 2012, EUR J NUCL MED MOL I, V39, P103, DOI 10.1007/s00259-011-2039-y
   Klöppel G, 2009, NEUROENDOCRINOLOGY, V90, P162, DOI 10.1159/000182196
   Kratochwil C, 2011, ENDOCR-RELAT CANCER, V18, P595, DOI 10.1530/ERC-11-0144
   Kratochwil C, 2010, CLIN CANCER RES, V16, P2899, DOI 10.1158/1078-0432.CCR-10-0004
   Kupitz D, 2017, PLOS ONE, V12, DOI 10.1371/journal.pone.0187570
   Kwekkeboom DJ, 2008, J CLIN ONCOL, V26, P2124, DOI 10.1200/JCO.2007.15.2553
   Lencioni R, 2010, SEMIN LIVER DIS, V30, P52, DOI 10.1055/s-0030-1247132
   Lepage C, 2013, EUR J ENDOCRINOL, V168, pR77, DOI 10.1530/EJE-12-0418
   Li TT, 2017, THERANOSTICS, V7, P4551, DOI 10.7150/thno.19782
   Limouris GS, 2016, CLIN NUCL MED, V41, P194, DOI 10.1097/RLU.0000000000001096
   Limouris GS, 2012, Q J NUCL MED MOL IM, V56, P551
   Limouris GS, 2008, EUR J NUCL MED MOL I, V35, P1827, DOI 10.1007/s00259-008-0779-0
   Maccauro M, 2019, CLIN NUCL MED, V44, pE286, DOI 10.1097/RLU.0000000000002480
   McStay MKG, 2005, RADIOLOGY, V237, P718, DOI 10.1148/radiol.2372041203
   Minh DD, 2017, EUR RADIOL, V27, P4995, DOI 10.1007/s00330-017-4856-2
   Modlin IM, 2008, LANCET ONCOL, V9, P61, DOI 10.1016/S1470-2045(07)70410-2
   Niederle MB, 2010, ENDOCR-RELAT CANCER, V17, P909, DOI 10.1677/ERC-10-0152
   Pavel M, 2016, NEUROENDOCRINOLOGY, V103, P172, DOI 10.1159/000443167
   Pool SE, 2014, CANCER BIOTHER RADIO, V29, P179, DOI 10.1089/cbr.2013.1552
   Sabet A, 2015, EUR J NUCL MED MOL I, V42, P1238, DOI 10.1007/s00259-015-3041-6
   Strosberg J, 2018, ANN ONCOL, V29
   Strosberg J, 2017, NEW ENGL J MED, V376, P125, DOI 10.1056/NEJMoa1607427
NR 44
TC 27
Z9 28
U1 0
U2 2
PU BMC
PI LONDON
PA CAMPUS, 4 CRINAN ST, LONDON N1 9XW, ENGLAND
EI 1745-6215
J9 TRIALS
JI Trials
PD FEB 5
PY 2020
VL 21
IS 1
AR 141
DI 10.1186/s13063-019-3888-0
PG 9
WC Medicine, Research & Experimental
WE Science Citation Index Expanded (SCI-EXPANDED)
SC Research & Experimental Medicine
GA KW6NW
UT WOS:000521282600001
PM 32024533
OA gold, Green Published
DA 2024-01-27
ER

PT J
AU Scherübl, H
   Cadiot, G
AF Scheruebl, Hans
   Cadiot, Guillaume
TI Early Gastroenteropancreatic Neuroendocrine Tumors: Endoscopic Therapy
   and Surveillance
SO VISCERAL MEDICINE
LA English
DT Review
DE Neuroendocrine tumor, NET; Carcinoid; Stomach; Duodenum; Pancreas; Gut;
   Appendix; Rectum; Small size; Prognosis; Treatment; Endoscopy;
   Endoscopic mucosal resection, EMR; Endoscopic submucosal dissection, ESD
ID DUODENAL CARCINOID-TUMORS; COLORECTAL CARCINOIDS; CONSENSUS GUIDELINES;
   GASTROINTESTINAL-TRACT; SUBMUCOSAL DISSECTION; NATIONWIDE REGISTRY;
   GASTRIC CARCINOIDS; UNITED-STATES; RISK-FACTORS; FOLLOW-UP
AB Neuroendocrine neoplasias (NEN) of the stomach, duodenum, pancreas, appendix, or rectum that are <= 1 cm in size as well as well-differentiated with World Health Organization grade 1 (G1) can be considered 'early' neuroendocrine tumors; they have a very good prognosis. Regarding prognosis, neuroendocrine tumors (NET) G1 must be distinguished from well-differentiated NET G2 and poorly differentiated neuroendocrine carcinomas (NEC) G3. NET are increasing, with a rise in the age-adjusted incidence in the USA by about 700% in the last 40 years. Earlier diagnosis of NET is one of the main epidemiological changes of clinically detected NEN. The general availability of high-resolution endoscopy and advanced radiological imaging techniques has contributed to a shift in the discovery to smallersized (<= 10 mm) gastrointestinal and pancreatic NET and earlier tumor stages at diagnosis. Thus, screening colonoscopy is effective in the early diagnosis not only of colorectal adenomas and adenocarcinomas but also of rectal NET. Endoscopic resection is the treatment of choice in NET G1 of the stomach, duodenum (despite gastrinoma), and rectum that are <= 10 mm in size, do not infiltrate the muscularis propria (T1), and do not show angioinvasion (V0, L0). Similarly, histologically proven, early pancreatic NET G1 (<= 10 mm) may be managed conservatively by regular surveillance. In con-trast, small (<= 1 cm) NET G1 of the jejunum or ileum are not 'early' tumors and have to be resected surgically with lymph node dissection. (C) 2017 S. Karger GmbH, Freiburg
C1 [Scheruebl, Hans] Vivantes Klinikum Urban, Dept Gastroenterol, Berlin, Germany.
   [Scheruebl, Hans] Vivantes Klinikum Urban, Dept Gastrointestinal Oncol, Berlin, Germany.
   [Scheruebl, Hans] Vivantes Klinikum Urban, Dept Infect Dis, Berlin, Germany.
   [Cadiot, Guillaume] Hop Robert Debre, Serv Hepatogastroenterol, Reims, France.
C3 CHU de Reims; Universite de Reims Champagne-Ardenne
RP Scherübl, H (corresponding author), Akad Lehrkrankenhaus Charite, Vivantes Klinikum Urban, Klin Innere Med Gastroenterol Gastrointestinale O, Dieffenbachstr 1, D-10967 Berlin, Germany.
EM hans.scheruebl@vivantes.de
CR Anthony LB, 2010, PANCREAS, V39, P767, DOI 10.1097/MPA.0b013e3181ec1261
   Bilimoria KY, 2009, ANN SURG, V249, P63, DOI 10.1097/SLA.0b013e31818e4641
   Boudreaux JP, 2010, PANCREAS, V39, P753, DOI 10.1097/MPA.0b013e3181ebb2a5
   Brierley J.D., 2016, The TNM classification of malignant tumours
   de Mestier L, 2013, ENDOSCOPY, V45, P1039, DOI 10.1055/s-0033-1344794
   Ellis L, 2010, AM J GASTROENTEROL, V105, P2563, DOI 10.1038/ajg.2010.341
   Garbrecht N, 2008, ENDOCR-RELAT CANCER, V15, P229, DOI 10.1677/ERC-07-0157
   Gincul R, 2016, ENDOSCOPY, V48, P979, DOI 10.1055/s-0042-112570
   Hauso O, 2008, CANCER, V113, P2655, DOI 10.1002/cncr.23883
   Hosokawa O, 2008, SCAND J GASTROENTERO, V43, P1112, DOI 10.1080/00365520802085395
   Hwang JH, 2015, GASTROINTEST ENDOSC, V82, P215, DOI 10.1016/j.gie.2015.05.001
   Ito T, 2007, J GASTROENTEROL, V42, P497, DOI 10.1007/s00535-007-2056-6
   Kaminski MF, 2007, GUT, V56, pA310
   Kim GH, 2014, J GASTROEN HEPATOL, V29, P318, DOI 10.1111/jgh.12390
   Kloppel G, 1996, YALE J BIOL MED, V69, P69
   Konishi T, 2006, J CLIN ONCOL, V24, p175S
   Konishi T, 2007, GUT, V56, P863, DOI 10.1136/gut.2006.109157
   Konishi T, 2010, WORLD J GASTRO SURG, V2, P153, DOI 10.4240/wjgs.v2.i5.153
   Kwon YH, 2013, WORLD J GASTROENTERO, V19, P8703, DOI 10.3748/wjg.v19.i46.8703
   Landry CS, 2009, ANN SURG ONCOL, V16, P51, DOI 10.1245/s10434-008-0192-8
   Lee LC, 2012, SURGERY, V152, P965, DOI 10.1016/j.surg.2012.08.038
   Min BH, 2013, DIGESTION, V87, P247, DOI 10.1159/000349958
   Modlin I, 2007, CENTURY ADV NEUROEND, P124
   Modlin IM, 2004, AM J GASTROENTEROL, V99, P23, DOI 10.1046/j.1572-0241.2003.04027.x
   Modlin IM, 2003, CANCER-AM CANCER SOC, V97, P934, DOI 10.1002/cncr.11105
   Modlin IM, 2008, LANCET ONCOL, V9, P61, DOI 10.1016/S1470-2045(07)70410-2
   Nimptsch U, 2016, ANN SURG, V264, P1082, DOI 10.1097/SLA.0000000000001693
   Pimentel-Nunes P, 2015, ENDOSCOPY, V47, P829, DOI 10.1055/s-0034-1392882
   Plöckinger U, 2008, NEUROENDOCRINOLOGY, V87, P20, DOI 10.1159/000109876
   Ramage JK, 2008, NEUROENDOCRINOLOGY, V87, P31, DOI 10.1159/000111036
   Rebours V, 2015, DIGEST LIVER DIS, V47, P973, DOI 10.1016/j.dld.2015.06.005
   Rindi G, 2012, JNCI-J NATL CANCER I, V104, P764, DOI 10.1093/jnci/djs208
   Ruszniewski P, 2006, NEUROENDOCRINOLOGY, V84, P158, DOI 10.1159/000098007
   Scherübl H, 2011, WORLD J GASTRO ENDOS, V3, P133, DOI 10.4253/wjge.v3.i7.133
   Scherübl H, 2010, ENDOSCOPY, V42, P664, DOI 10.1055/s-0030-1255564
   Scherübl H, 2009, ENDOSCOPY, V41, P162, DOI 10.1055/s-0028-1119456
   Scherübl H, 2013, WORLD J GASTROENTERO, V19, P9012, DOI 10.3748/wjg.v19.i47.9012
   Scherübl H, 2010, WORLD J GASTRO ENDOS, V2, P325, DOI 10.4253/wjge.v2.i10.325
   Soga J, 2005, CANCER-AM CANCER SOC, V103, P1587, DOI 10.1002/cncr.20939
   Soga J, 2003, J EXP CLIN CANC RES, V22, P349
   Strosberg J, 2009, NEUROENDOCRINOLOGY, V89, P471, DOI 10.1159/000197899
   Yang DH, 2016, GASTROINTEST ENDOSC, V83, P1015, DOI 10.1016/j.gie.2015.09.046
   Yao JC, 2008, J CLIN ONCOL, V26, P3063, DOI 10.1200/JCO.2007.15.4377
   Zar N, 2004, WORLD J SURG, V28, P1163, DOI 10.1007/s00268-004-7610-2
NR 44
TC 30
Z9 32
U1 0
U2 2
PU KARGER
PI BASEL
PA ALLSCHWILERSTRASSE 10, CH-4009 BASEL, SWITZERLAND
SN 2297-4725
EI 2297-475X
J9 VISC MED
JI Visc. Med.
PY 2017
VL 33
IS 5
BP 332
EP 338
DI 10.1159/000459404
PG 7
WC Gastroenterology & Hepatology; Surgery
WE Science Citation Index Expanded (SCI-EXPANDED)
SC Gastroenterology & Hepatology; Surgery
GA FM7LC
UT WOS:000415257300003
PM 29177161
OA Green Published, Bronze
DA 2024-01-27
ER

PT J
AU Capelli, P
   Martignoni, G
   Pedica, F
   Falconi, M
   Antonello, D
   Malpeli, G
   Scarpa, A
AF Capelli, Paola
   Martignoni, Guido
   Pedica, Federica
   Falconi, Massimo
   Antonello, Davide
   Malpeli, Giorgio
   Scarpa, Aldo
TI Endocrine Neoplasms of the Pancreas Pathologic and Genetic Features
SO ARCHIVES OF PATHOLOGY & LABORATORY MEDICINE
LA English
DT Review
ID OF-THE-LITERATURE; RENAL-CELL CARCINOMA; GASTROENTEROPANCREATIC
   NEUROENDOCRINE TUMORS; SOLID-PSEUDOPAPILLARY TUMOR; NEURON-SPECIFIC
   ENOLASE; PROGNOSTIC-FACTORS; RHABDOID FEATURES; SUPPRESSOR GENE;
   CLASSIFICATION-SYSTEM; DUCTAL ADENOCARCINOMA
AB Context. - Pancreatic endocrine neoplasms (PENs) are diagnostically challenging tumors whose natural history is largely unknown. Histopathology allows the distinction of 2 categories: poorly differentiated high-grade carcinomas and well-differentiated neoplasms. The latter include more than 90% of PENs whose clinical behavior varies from indolent to malignant and cannot be predicted by their morphology.
   Objectives. - To review the literature and report on additional primary material about the clinicopathologic features, classification, staging, grading, and genetic features of PENs.
   Data Sources. - Literature review of relevant articles indexed in PubMed (US National Library of Medicine) and primary material from the authors' institution.
   Conclusions. - The diagnosis of PEN is generally easy, but unusual features may induce misdiagnosis. Immunohistochemistry solves the issue, provided that the possibility of a PEN has been considered. Morphology allows the distinction of poorly differentiated aggressive carcinomas from well-differentiated neoplasms. The World Health Organization classification criteria allow for the discernment of the latter into neoplasms and carcinomas with either benign or uncertain behavior. The recently proposed staging and grading systems hold great promise for permitting a stratification of carcinomas into clinically significant risk categories. To date, inactivation of the MEN1 gene remains the only ascertained genetic event involved in PEN genesis. It is inactivated in roughly one-third of PENs. The degree of genomic instability correlates with the aggressiveness of the neoplasm. Gene silencing by promoter methylation has been advocated, but a formal demonstration of the involvement of specific genes is still lacking. Expression profiling studies are furnishing valuable lists of mRNAs and noncoding RNAs that may advance further the research to discover novel markers and/or therapeutic targets.
C1 [Capelli, Paola; Martignoni, Guido; Pedica, Federica; Antonello, Davide; Scarpa, Aldo] Univ Verona, Dept Pathol, Verona, Italy.
   [Falconi, Massimo; Malpeli, Giorgio] Univ Verona, Dept Surg & Gastroenterol Sci, Verona, Italy.
C3 University of Verona; University of Verona
RP Capelli, P (corresponding author), Policlin G B Rossi, Dept Pathol, Sect Anat Pathol, I-37134 Verona, Italy.
EM paola.capelli@azosp.vr.it
RI scarpa, aldo/K-6832-2016; Falconi, Massimo/B-7359-2011; Pedica,
   Federica/AAB-1557-2019; Falconi, Massimo/K-2194-2016
OI scarpa, aldo/0000-0003-1678-739X; Pedica, Federica/0000-0003-0168-4718;
   Falconi, Massimo/0000-0001-9654-7243; Malpeli,
   Giorgio/0000-0002-2996-2903
CR Adsay NV, 2008, J GASTROINTEST SURG, V12, P401, DOI 10.1007/s11605-007-0348-z
   Adsay NV, 2004, VIRCHOWS ARCH, V444, P527, DOI 10.1007/s00428-004-0987-3
   Adsay V, 2000, AM J SURG PATHOL, V24, P493, DOI 10.1097/00000478-200004000-00003
   Akatsu T, 2004, J GASTROENTEROL, V39, P584, DOI 10.1007/s00535-004-1347-4
   Albores-Saavedra J, 2006, AM J SURG PATHOL, V30, P1237, DOI 10.1097/01.pas.0000209849.97787.e0
   Alexakis N, 2008, BEST PRACT RES CL GA, V22, P183, DOI 10.1016/j.bpg.2007.10.008
   Ali A, 2006, AM J SURG PATHOL, V30, P1588, DOI 10.1097/01.pas.0000213309.51553.01
   Anlauf M, 2006, AM J SURG PATHOL, V30, P560, DOI 10.1097/01.pas.0000194044.01104.25
   Anlauf M, 2007, VIRCHOWS ARCH, V451, pS29, DOI 10.1007/s00428-007-0450-3
   Anlauf M, 2006, WORLD J GASTROENTERO, V12, P5440, DOI 10.3748/wjg.v12.i34.5440
   [Anonymous], 1996, Histological typing of tumours of the exocrine pancreas
   Aparicio T, 2001, EUR J CANCER, V37, P1014, DOI 10.1016/S0959-8049(01)00073-9
   Aranha GV, 2008, AM J SURG, V195, P332
   Arnold CN, 2007, INT J CANCER, V120, P2157, DOI 10.1002/ijc.22569
   Artale S, 2005, ANTICANCER RES, V25, P4463
   Bajetta E, 2005, ANN ONCOL, V16, P1374, DOI 10.1093/annonc/mdi258
   Barbarotto E, 2008, INT J CANCER, V122, P969, DOI 10.1002/ijc.23343
   Bassi C, 2003, BRIT J SURG, V90, P555, DOI 10.1002/bjs.4072
   Beghelli S, 1998, J PATHOL, V186, P41, DOI 10.1002/(SICI)1096-9896(199809)186:1<41::AID-PATH172>3.0.CO;2-L
   Bettini R, 2008, ANN ONCOL, V19, P903, DOI 10.1093/annonc/mdm552
   BISHOP AE, 1982, GASTROENTEROLOGY, V83, P902
   Bordelanou L, 2008, J AM COLL SURGEONS, V206, P1154, DOI 10.1016/j.jamcollsurg.2007.12.040
   Borka K, 2007, VIRCHOWS ARCH, V450, P549, DOI 10.1007/s00428-007-0406-7
   Bruzoni M, 2008, AM J SURG, V195, P329, DOI 10.1016/j.amjsurg.2007.12.027
   Butturini G, 2006, ENDOCR-RELAT CANCER, V13, P1213, DOI 10.1677/erc.1.01200
   CALENDER A, 2004, PATHOLOGY GENETICS T
   Canavese G, 2001, HUM PATHOL, V32, P1094, DOI 10.1053/hupa.2001.28234
   CAPELLA C, 1995, VIRCHOWS ARCH, V425, P547
   Capurso G, 2006, ENDOCR-RELAT CANCER, V13, P541, DOI 10.1677/erc.1.01153
   Cecconi D, 2007, PROTEOMICS, V7, P1644, DOI 10.1002/pmic.200600811
   Chang MC, 2007, HUM PATHOL, V38, P732, DOI 10.1016/j.humpath.2006.10.019
   Chetty R, 2008, AM J SURG PATHOL, V32, P413, DOI 10.1097/PAS.0b013e31813547f8
   Choi IS, 2007, MODERN PATHOL, V20, P802, DOI 10.1038/modpathol.3800825
   Chung DC, 1998, CANCER RES, V58, P3706
   Chung DC, 1997, J CLIN INVEST, V100, P404, DOI 10.1172/JCI119547
   Couvelard A, 2006, GASTROENTEROLOGY, V131, P1597, DOI 10.1053/j.gastro.2006.09.007
   Dalai I, 2007, NEOPLASIA, V9, P181, DOI 10.1593/neo.06838
   Dammann R, 2000, NAT GENET, V25, P315, DOI 10.1038/77083
   DAYAL Y, 2004, PATHOLOGY GENETICS T
   de Herder WW, 2006, NEUROENDOCRINOLOGY, V84, P183, DOI 10.1159/000098010
   Deshpande V, 2004, AM J SURG PATHOL, V28, P1145, DOI 10.1097/01.pas.0000135525.11566.b4
   Di Florio A, 2007, ENDOCR-RELAT CANCER, V14, P111, DOI 10.1677/erc.1.01318
   Dixon E, 2007, CURR OPIN ONCOL, V19, P30, DOI 10.1097/CCO.0b013e328011a236
   Duerr EM, 2008, ENDOCR-RELAT CANCER, V15, P243, DOI 10.1677/ERC-07-0194
   Ekeblad S, 2007, CLIN ENDOCRINOL, V66, P115, DOI 10.1111/j.1365-2265.2006.02695.x
   EKFORS TO, 1993, HISTOPATHOLOGY, V22, P255, DOI 10.1111/j.1365-2559.1993.tb00115.x
   El-Bahrawy MA, 2008, AM J SURG PATHOL, V32, P1, DOI 10.1097/PAS.0b013e31813e0676
   ERIKSSON B, 1990, J INTERN MED, V228, P103, DOI 10.1111/j.1365-2796.1990.tb00202.x
   EVANS D, 2004, PATHOLOGY GENETICS T
   Falconi M, 2006, NEUROENDOCRINOLOGY, V84, P196, DOI 10.1159/000098012
   Ferrone CR, 2007, J CLIN ONCOL, V25, P5609, DOI 10.1200/JCO.2007.12.9809
   Fischer L, 2008, BRIT J SURG, V95, P627, DOI 10.1002/bjs.6051
   Fitzgerald TL, 2003, CAN J SURG, V46, P413
   Fjällskog ML, 2007, ACTA ONCOL, V46, P741, DOI 10.1080/02841860601048388
   Fontanière S, 2006, ENDOCR-RELAT CANCER, V13, P1223, DOI 10.1677/erc.1.01294
   Fujisawa T, 2002, J GASTROENTEROL, V37, P59, DOI 10.1007/s535-002-8135-x
   Goebel SU, 2000, J CLIN ENDOCR METAB, V85, P116, DOI 10.1210/jc.85.1.116
   Görtz B, 1999, AM J PATHOL, V154, P429, DOI 10.1016/S0002-9440(10)65289-3
   GOTCHALL J, 1987, HUM PATHOL, V18, P967, DOI 10.1016/S0046-8177(87)80278-2
   Gullo L, 2003, AM J GASTROENTEROL, V98, P2435
   Guo SS, 2001, J SURG RES, V96, P284, DOI 10.1006/jsre.2001.6085
   Hansel DE, 2004, CLIN CANCER RES, V10, P6152, DOI 10.1158/1078-0432.CCR-04-0285
   Hansel Donna E, 2003, Int J Gastrointest Cancer, V33, P141, DOI 10.1385/IJGC:33:2-3:141
   Heitz PU, 2004, PATHOLOGY GENETICS T
   Heller SJ, 1996, AM J GASTROENTEROL, V91, P147
   Hervieu V, 2006, J CLIN PATHOL, V59, P1300, DOI 10.1136/jcp.2005.035097
   Heymann MF, 2000, HISTOPATHOLOGY, V36, P421, DOI 10.1046/j.1365-2559.2000.00892.x
   Hoang MP, 2001, AM J SURG PATHOL, V25, P602, DOI 10.1097/00000478-200105000-00006
   Hochwald SN, 2002, J CLIN ONCOL, V20, P2633, DOI 10.1200/JCO.2002.10.030
   HOEFLER H, 1986, VIRCHOWS ARCH A, V409, P609, DOI 10.1007/BF00713428
   House MG, 2003, ANN SURG, V238, P423, DOI 10.1097/01.sla.0000086659.49569.9e
   HRUBAN RH, 2007, TUMORS PANCREAS, V6, P251
   Jensen RT, 2006, NEUROENDOCRINOLOGY, V84, P173, DOI 10.1159/000098009
   Jonkers YMH, 2007, ENDOCR-RELAT CANCER, V14, P769, DOI 10.1677/ERC-07-0111
   Jozwiak J, 2008, LANCET ONCOL, V9, P73, DOI 10.1016/S1470-2045(07)70411-4
   Kamisawa T, 2002, DIGEST DIS SCI, V47, P2254, DOI 10.1023/A:1020139328215
   Karkkainen MJ, 2000, ONCOGENE, V19, P5598, DOI 10.1038/sj.onc.1203855
   Karnik SK, 2005, P NATL ACAD SCI USA, V102, P14659, DOI 10.1073/pnas.0503484102
   Kawakami H, 2007, INTERNAL MED, V46, P273, DOI 10.2169/internalmedicine.46.6314
   Kitami C E, 2000, J Hepatobiliary Pancreat Surg, V7, P529, DOI 10.1007/s005340070027
   KLIMSTRA DS, 1994, AM J SURG PATHOL, V18, P765, DOI 10.1097/00000478-199408000-00002
   KLIMSTRA DS, 1995, AM J SURG PATHOL, V19, P1371, DOI 10.1097/00000478-199512000-00005
   Klimstra DS, 2000, SEMIN DIAGN PATHOL, V17, P66
   KLIMSTRA DS, 1992, AM J SURG PATHOL, V16, P815, DOI 10.1097/00000478-199209000-00001
   Klimstra DS, 2004, PATHOLOGY GENETICS T
   Klöppel G, 2007, VIRCHOWS ARCH, V451, pS9, DOI 10.1007/s00428-007-04961-0
   Klöppel G, 2004, ANN NY ACAD SCI, V1014, P13, DOI 10.1196/annals.1294.002
   Komminoth P, 1996, J CLIN ENDOCR METAB, V81, P2041, DOI 10.1210/jc.81.6.2041
   KOMMINOTH P, 2004, PATHOLOGY GENETICS T
   Kosmahl M, 2004, VIRCHOWS ARCH, V445, P168, DOI 10.1007/s00428-004-1043-z
   Kuroda N, 2000, PATHOL INT, V50, P57, DOI 10.1046/j.1440-1827.2000.00996.x
   La Rosa S, 2007, HISTOPATHOLOGY, V50, P597, DOI 10.1111/j.1365-2559.2007.02662.x
   LACONO C, 1992, INT J PANCREATOL, V11, P199
   LAMBERTS SWJ, 1990, NEW ENGL J MED, V323, P1246, DOI 10.1056/NEJM199011013231805
   LaRosa S, 1996, VIRCHOWS ARCH, V429, P323, DOI 10.1007/BF00198436
   LECHAGO J, 2004, PATHOLOGY GENETICS T
   Ligneau B, 2001, AM J SURG PATHOL, V25, P752, DOI 10.1097/00000478-200106000-00006
   Lindberg D, 2007, NEUROENDOCRINOLOGY, V86, P112, DOI 10.1159/000106762
   Liu L, 2008, ONCOGENE, V27, P6175, DOI 10.1038/onc.2008.220
   Liu LX, 2005, MODERN PATHOL, V18, P1632, DOI 10.1038/modpathol.3800490
   LLOYD RV, 1984, AM J SURG PATHOL, V8, P607, DOI 10.1097/00000478-198408000-00004
   LOHMANN DR, 1993, VIRCHOWS ARCH B, V64, P293, DOI 10.1007/BF02915125
   Lüttges J, 1998, HISTOPATHOLOGY, V32, P444
   Machado MC, 2008, EJSO-EUR J SURG ONC, V34, P730, DOI 10.1016/j.ejso.2008.03.009
   MAHER E, 2004, PATHOLOGY GENETICS T
   Maitra A, 2003, CLIN CANCER RES, V9, P5988
   Missiaglia E, 2002, INT J CANCER, V98, P532, DOI 10.1002/ijc.10223
   Moore PS, 2001, GENE CHROMOSOME CANC, V32, P177, DOI 10.1002/gcc.1180
   Mourra N, 2007, HISTOPATHOLOGY, V50, P331, DOI 10.1111/j.1365-2559.2007.02608.x
   Nagano Y, 2007, ENDOCR-RELAT CANCER, V14, P483, DOI 10.1677/ERC-06-0090
   Nappi O, 1999, SEMIN DIAGN PATHOL, V16, P82
   Nguyen G K, 1986, Diagn Cytopathol, V2, P204, DOI 10.1002/dc.2840020306
   Nishihara K, 1997, ARCH PATHOL LAB MED, V121, P1104
   O'Grady HL, 2008, EJSO-EUR J SURG ONC, V34, P324, DOI 10.1016/j.ejso.2007.07.209
   O'Toole D, 2006, NEUROENDOCRINOLOGY, V84, P189, DOI 10.1159/000098011
   Öberg K, 2005, BEST PRACT RES CL GA, V19, P753, DOI 10.1016/j.bpg.2005.06.002
   Ohike N, 2001, PATHOL INT, V51, P770, DOI 10.1046/j.1440-1827.2001.01273.x
   Ordóñez NG, 2001, ADV ANAT PATHOL, V8, P144
   OSAMURA RY, 2004, PATHOLOGY GENETICS T
   Paltoglou S, 2007, ONCOGENE, V26, P604, DOI 10.1038/sj.onc.1209818
   Panzuto F, 2006, ANN ONCOL, V17, P461, DOI 10.1093/annonc/mdj113
   Panzuto F, 2005, ENDOCR-RELAT CANCER, V12, P1083, DOI 10.1677/erc.1.01017
   Pape UF, 2008, CANCER-AM CANCER SOC, V113, P256, DOI 10.1002/cncr.23549
   Pelosi G, 1996, HUM PATHOL, V27, P1124, DOI 10.1016/S0046-8177(96)90303-2
   Perez-Montiel MD, 2003, AM J SURG PATHOL, V27, P642, DOI 10.1097/00000478-200305000-00007
   PerezOrdonez B, 1996, AM J SURG PATHOL, V20, P1401, DOI 10.1097/00000478-199611000-00012
   Perren A, 2007, J CLIN ENDOCR METAB, V92, P1118, DOI 10.1210/jc.2006-1944
   Perren A, 2006, AM J SURG PATHOL, V30, P1047, DOI 10.1097/00000478-200608000-00018
   Phan G Q, 1998, J Gastrointest Surg, V2, P473, DOI 10.1016/S1091-255X(98)80039-5
   Pizzi S, 2005, J PATHOL, V206, P409, DOI 10.1002/path.1784
   Powell AC, 2008, AM SURGEON, V74, P168
   Rahman A, 2003, AM J CLIN PATHOL, V120, P685, DOI 10.1309/LPJBRGQX95KRY3G3
   Ray S, 2004, ARCH PATHOL LAB MED, V128, P693
   REID JD, 1982, CANCER, V49, P908, DOI 10.1002/1097-0142(19820301)49:5<908::AID-CNCR2820490514>3.0.CO;2-J
   REUBI JC, 1990, J STEROID BIOCHEM, V37, P1073, DOI 10.1016/0960-0760(90)90468-Z
   Rigaud G, 2001, CANCER RES, V61, P285
   Rindi G, 2006, VIRCHOWS ARCH, V449, P395, DOI 10.1007/s00428-006-0250-1
   RODE J, 1985, HISTOPATHOLOGY, V9, P147, DOI 10.1111/j.1365-2559.1985.tb02431.x
   Roldo C, 2006, J CLIN ONCOL, V24, P4677, DOI 10.1200/JCO.2005.05.5194
   Schindl M, 2000, WORLD J SURG, V24, P1312, DOI 10.1007/s002680010217
   Schmitt AM, 2007, AM J SURG PATHOL, V31, P1677, DOI 10.1097/PAS.0b013e31805f675d
   Sehdev AES, 2001, CANCER, V92, P1984, DOI 10.1002/1097-0142(20011001)92:7<1984::AID-CNCR1718>3.0.CO;2-0
   Serrano J, 2000, J CLIN ENDOCR METAB, V85, P4146, DOI 10.1210/jc.85.11.4146
   Shia J, 2004, AM J SURG PATHOL, V28, P271, DOI 10.1097/00000478-200402000-00018
   Shimizu K, 1999, DIGEST DIS SCI, V44, P547, DOI 10.1023/A:1026605423574
   Singh R, 2006, AM J SURG PATHOL, V30, P194, DOI 10.1097/01.pas.0000184819.71752.ad
   Speel EJM, 1999, AM J PATHOL, V155, P1787, DOI 10.1016/S0002-9440(10)65495-8
   Speel EJM, 2001, CANCER RES, V61, P5186
   Stumpf E, 2000, GENE CHROMOSOME CANC, V29, P83, DOI 10.1002/1098-2264(2000)9999:9999<::AID-GCC1011>3.0.CO;2-Z
   Takahashi Y, 2007, CLIN CANCER RES, V13, P187, DOI 10.1158/1078-0432.CCR-06-1408
   TANIGUCHI K, 1995, INT J PANCREATOL, V17, P83
   Thompson LDR, 2000, CANCER, V89, P1076, DOI 10.1002/1097-0142(20000901)89:5<1076::AID-CNCR17>3.0.CO;2-M
   Tsukada A, 2008, PANCREAS, V36, P214, DOI 10.1097/01.MPA.0000311841.35183.45
   Vagefi PA, 2007, ARCH SURG-CHICAGO, V142, P347, DOI 10.1001/archsurg.142.4.347
   van Eeden S, 2004, AM J SURG PATHOL, V28, P813, DOI 10.1097/01.pas.0000112546.57641.c7
   VIALE G, 1992, CANCER-AM CANCER SOC, V70, P2268, DOI 10.1002/1097-0142(19921101)70:9<2268::AID-CNCR2820700910>3.0.CO;2-X
   Vortmeyer AO, 2004, J CLIN ENDOCR METAB, V89, P1934, DOI 10.1210/jc.2003-031575
   WIEDENMANN B, 1986, P NATL ACAD SCI USA, V83, P3500, DOI 10.1073/pnas.83.10.3500
   Wild A, 2003, J CLIN ENDOCR METAB, V88, P1367, DOI 10.1210/jc.2002-021027
   Winter JM, 2006, ANN SURG, V243, P673, DOI 10.1097/01.sla.0000216763.27673.97
   Yantiss RK, 2002, AM J SURG PATHOL, V26, P893, DOI 10.1097/00000478-200207000-00007
   Yu F, 2000, CANCER RES, V60, P5536
   Zamboni G, 1996, AM J SURG PATHOL, V20, P722, DOI 10.1097/00000478-199606000-00010
   Zee SY, 2005, AM J SURG PATHOL, V29, P1194, DOI 10.1097/01.pas.0000164370.81132.25
   Zerbi A, 2008, ANN SURG ONCOL, V15, P1161, DOI 10.1245/s10434-007-9782-0
   Zhao JM, 2000, AM J PATHOL, V157, P1431, DOI 10.1016/S0002-9440(10)64780-3
NR 166
TC 63
Z9 65
U1 0
U2 2
PU COLL AMER PATHOLOGISTS
PI NORTHFIELD
PA C/O KIMBERLY GACKI, 325 WAUKEGAN RD, NORTHFIELD, IL 60093-2750 USA
SN 0003-9985
EI 1543-2165
J9 ARCH PATHOL LAB MED
JI Arch. Pathol. Lab. Med.
PD MAR
PY 2009
VL 133
IS 3
BP 350
EP 364
PG 15
WC Medical Laboratory Technology; Medicine, Research & Experimental;
   Pathology
WE Science Citation Index Expanded (SCI-EXPANDED)
SC Medical Laboratory Technology; Research & Experimental Medicine;
   Pathology
GA 415PQ
UT WOS:000263946900007
PM 19260741
DA 2024-01-27
ER

PT J
AU Hermans, BCM
   de Vos-Geelen, J
   Derks, JL
   Latten, L
   Liem, IH
   van der Zwan, JM
   Speel, EJM
   Dercksen, MW
   Dingemans, AMC
AF Hermans, Bregtje C. M.
   de Vos-Geelen, Judith
   Derks, Jules L.
   Latten, Loes
   Liem, Ing Han
   van der Zwan, Jan Maarten
   Speel, Ernst-Jan M.
   Dercksen, M. Wouter
   Dingemans, Anne-Marie C.
TI Unique Metastatic Patterns in Neuroendocrine Neoplasms of Different
   Primary Origin
SO NEUROENDOCRINOLOGY
LA English
DT Article
DE Stage IV; Metastases; Gastroenteropancreatic neuroendocrine tumors;
   Lung; Survival; Brain; Carcinoid
ID ENETS CONSENSUS GUIDELINES; PROGNOSTIC-FACTORS; BONE METASTASES;
   RISK-FACTORS; TUMORS; LUNG; CARCINOMA; SURVIVAL; CHEMOTHERAPY; UPDATE
AB Introduction: Neuroendocrine neoplasms (NEN) can originate in different organs, for example, the gastroenteral tract (GE), pancreas (Pan), or lungs (L). Our aim was to examine metastatic patterns for patients with NEN of various primary origins with a special focus on brain metastases to indicate utility for screening. Methods: All NEN patients except for small cell lung cancer registered in the Netherlands Cancer Registry from 2008 to 2018 were selected. Metastatic patterns at initial diagnosis for NEN with different primary origins were compared. In a subcohort of patients from 2 referral hospitals (2014-2019), additional information on, for example, development of metastases after initial presentation was available. Results: In the nationwide cohort, 4,768/11,120 (43%) patients had metastatic disease at diagnosis (GE: 1,504/4,710 [32%]; Pan: 489/1,150 [43%]; and L: 1,230/2,978 [41%]). For GE- and Pan-NEN, the most prevalent metastatic site was the liver (25 and 39%), followed by distant lymph nodes (8 and 8%), whereas only few patients with brain metastases were identified (0% in both). In contrast, for L-NEN, prevalence of metastases in the liver (19%), brain (9%), lung (7%), and bone (14%) was more equal. In the reference network cohort, slightly more NEN patients had metastatic disease (260/539, 48%) and similar metastatic patterns were observed. Conclusion: Almost half of NEN patients were diagnosed with synchronous metastatic disease. L-NEN have a unique metastatic pattern compared to GE- and Pan-NEN. Remarkably, an important part of L-NEN metastases was in the brain, whereas brain metastases were almost absent in GE- and Pan-NEN, indicating utility of screening in L-NEN.
C1 [Hermans, Bregtje C. M.; Derks, Jules L.; Dingemans, Anne-Marie C.] Maastricht Univ Med Ctr, Dept Pulmonol, Maastricht, Netherlands.
   [Hermans, Bregtje C. M.; de Vos-Geelen, Judith; Derks, Jules L.; Latten, Loes; Speel, Ernst-Jan M.; Dingemans, Anne-Marie C.] Maastricht Univ, GROW Sch Oncol & Dev Biol, Maastricht, Netherlands.
   [de Vos-Geelen, Judith; Latten, Loes] Maastricht Univ Med Ctr, Dept Internal Med, Div Med Oncol, Maastricht, Netherlands.
   [Liem, Ing Han] Maxima Med Ctr, Dept Nucl Med, Eindhoven, Netherlands.
   [van der Zwan, Jan Maarten] Netherlands Comprehens Canc Org IKNL, Dept Res & Dev, Utrecht, Netherlands.
   [Speel, Ernst-Jan M.] Maastricht Univ Med Ctr, Dept Pathol, Maastricht, Netherlands.
   [Dercksen, M. Wouter] Maxima Med Ctr, Dept Internal Med, Eindhoven, Netherlands.
   [Dingemans, Anne-Marie C.] Erasmus MC, Dept Pulmonol, POB 2040, NL-3000 CA Rotterdam, Netherlands.
C3 Maastricht University; Maastricht University Medical Centre (MUMC);
   Maastricht University; Maastricht University; Maastricht University
   Medical Centre (MUMC); Maxima Medical Center; Maastricht University;
   Maastricht University Medical Centre (MUMC); Maxima Medical Center;
   Erasmus University Rotterdam; Erasmus MC
RP Dingemans, AMC (corresponding author), Erasmus MC, Dept Pulmonol, POB 2040, NL-3000 CA Rotterdam, Netherlands.
EM a.dingemans@erasmusmc.nl
RI de Vos-Geelen, Judith/JEZ-3484-2023
OI de Vos-Geelen, Judith/0000-0003-2578-1766; Dingemans,
   Anne-Marie/0000-0001-6105-182X
CR Cetinkaya RB, 2014, SCAND J GASTROENTERO, V49, P734, DOI 10.3109/00365521.2014.903432
   Chen LH, 2017, BMC CANCER, V17, DOI 10.1186/s12885-017-3490-3
   Darbà J, 2019, BMC CANCER, V19, DOI 10.1186/s12885-019-6412-8
   Derks JL, 2016, EUR RESPIR J, V47, P615, DOI 10.1183/13993003.00618-2015
   Falconi M, 2016, NEUROENDOCRINOLOGY, V103, P153, DOI 10.1159/000443171
   Früh M, 2013, ANN ONCOL, V24, P99, DOI 10.1093/annonc/mdt178
   Garcia-Carbonero R, 2016, NEUROENDOCRINOLOGY, V103, P186, DOI 10.1159/000443172
   George J, 2018, NAT COMMUN, V9, DOI 10.1038/s41467-018-03099-x
   Hoberück S, 2019, CLIN NUCL MED, V44, P50, DOI 10.1097/RLU.0000000000002341
   Inno A, 2016, TRANSL LUNG CANCER R, V5, P599, DOI 10.21037/tlcr.2016.11.01
   Kavecansky J, 2015, PANCREAS, V44, P198, DOI 10.1097/MPA.0000000000000267
   Kinslow CJ, 2020, CLIN LUNG CANCER, V21, pE99, DOI 10.1016/j.cllc.2019.07.011
   Korse CM, 2013, EUR J CANCER, V49, P1975, DOI 10.1016/j.ejca.2012.12.022
   Krug S, 2019, BMC CANCER, V19, DOI 10.1186/s12885-019-5559-7
   Lee L, 2015, JPN J CLIN ONCOL, V45, P1131, DOI 10.1093/jjco/hyv143
   Liu YY, 2019, J CANCER, V10, P6349, DOI 10.7150/jca.27779
   Lloyd R.V., 2017, WHO CLASSIFICATION T
   Madani A, 2017, ANN SURG ONCOL, V24, P2199, DOI 10.1245/s10434-016-5734-x
   O'Connor JM, 2014, MOL CLIN ONCOL, V2, P673, DOI 10.3892/mco.2014.332
   Morin-Ben Abdallah S, 2018, CURR ONCOL, V25, pS103, DOI 10.3747/co.25.3733
   Niederle B, 2016, NEUROENDOCRINOLOGY, V103, P125, DOI 10.1159/000443170
   Öberg K, 2012, ANN ONCOL, V23, P120, DOI 10.1093/annonc/mds267
   Rekhtman N, 2016, CLIN CANCER RES, V22, P3618, DOI 10.1158/1078-0432.CCR-15-2946
   Riihimäki M, 2016, INT J CANCER, V139, P2679, DOI 10.1002/ijc.30400
   Scharf M, 2018, NEUROENDOCRINOLOGY, V106, P30, DOI 10.1159/000457954
   Seute T, 2004, CANCER-AM CANCER SOC, V100, P801, DOI 10.1002/cncr.20043
   Travis WD, 2015, WHO CLASSIFICATION T
   Visser O., 2003, INCIDENCE CANC NETHE
   Wang J, 2019, J CANCER, V10, P4226, DOI 10.7150/jca.33367
   Wang SM, 2019, MEDICINE, V98, DOI 10.1097/MD.0000000000017773
   WHO Classification of Tumours Editorial Board, 2019, DIG SYST TUM WHO CLA, V5th ed.
   Zhao YZ, 2019, CURR PROB CANCER, V43, P54, DOI 10.1016/j.currproblcancer.2018.05.006
   Zheng ZB, 2019, CANCER MED-US, V8, P7288, DOI 10.1002/cam4.2567
   Zimmermann S, 2014, CANCER TREAT REV, V40, P716, DOI 10.1016/j.ctrv.2014.03.005
NR 34
TC 9
Z9 10
U1 0
U2 3
PU KARGER
PI BASEL
PA ALLSCHWILERSTRASSE 10, CH-4009 BASEL, SWITZERLAND
SN 0028-3835
EI 1423-0194
J9 NEUROENDOCRINOLOGY
JI Neuroendocrinology
PD OCT
PY 2021
VL 111
IS 11
BP 1111
EP 1120
DI 10.1159/000513249
EA NOV 2020
PG 10
WC Endocrinology & Metabolism; Neurosciences
WE Science Citation Index Expanded (SCI-EXPANDED)
SC Endocrinology & Metabolism; Neurosciences & Neurology
GA YX7VR
UT WOS:000700096400001
PM 33227805
OA Green Published, hybrid
DA 2024-01-27
ER

PT J
AU Gupta, S
   Engstrom, PF
   Cohen, SJ
AF Gupta, Sameer
   Engstrom, Paul F.
   Cohen, Steven J.
TI Emerging Therapies for Advanced Gastroenteropancreatic Neuroendocrine
   Tumors
SO CLINICAL COLORECTAL CANCER
LA English
DT Review
DE Neuroendocrine tumors; Targeted therapy
ID ENDOTHELIAL GROWTH-FACTOR; TYROSINE KINASE INHIBITOR; HISTONE
   DEACETYLASE INHIBITORS; PANCREATIC ENDOCRINE TUMORS; SOMATOSTATIN
   ANALOGS; INTERFERON-ALPHA; PHASE-II; ANTITUMOR-ACTIVITY; FACTOR
   RECEPTOR; CARCINOID-TUMORS
AB Neuroendocrine tumors comprise a heterogeneous group of neoplasms derived from peptide-and amine-producing cells of the neuroendocrine system. Gastroenteropancreatic NET are differentiated into tumors and carcinomas based on their malignant potential and subdivided into those arising from the pancreas (islet cell tumors or pancreatic NET) and the more classical gut "carcinoids".
   Moderate to well differentiated NET have historically been considered rare tumors but recent epidemiological statistics suggest that their frequency has increased substantially over the past three decades. While the incidence of NET is increasing, data from both the US and UK demonstrate no improvement in outcomes over a similar time period. Due to the generally indolent biology of NET, most patients present with advanced disease before symptoms become apparent. In patients with localized NET, the 5-year survival rates after resection range from 60 to 90%, while regional lymph node involvement decreases the 5-year survival rates after surgery to 50-75%. Patients with distant metastases have a 5 year survival rate of approximately 25-40%.
   Conventional cytotoxic chemotherapy is of unclear benefit in patients with these generally slow growing tumors. Multiple agents have been tested in Phase 2 and Phase 3 trials. In general, the lack of major objective responses with significant toxicities has limited routine use of traditional chemotherapy agents and has emphasized the need to develop new agents in these diseases. This review will focus on emerging molecularly-targeted treatments with an emphasis on their underlying biologic and preclinical rationale. Clinical Colorectal Cancer, Vol. 10, No. 4, 298-309 (C) 2011 Elsevier Inc. All rights reserved.
C1 [Cohen, Steven J.] Fox Chase Canc Ctr, Dept Med Oncol, Philadelphia, PA 19111 USA.
C3 Fox Chase Cancer Center
RP Cohen, SJ (corresponding author), Fox Chase Canc Ctr, Dept Med Oncol, 333 Cottman Ave, Philadelphia, PA 19111 USA.
EM steven.cohen@fccc.edu
CR [Anonymous], PHAS 3 PROSP RAND CO
   [Anonymous], 2010, VOTR PACK INS
   [Anonymous], 2010, THAL PACK INS
   [Anonymous], 2009, NEX PACK INS
   [Anonymous], 2009, IR PACK INS
   [Anonymous], 2010, SUT PACK INS
   [Anonymous], AV PACK INS
   [Anonymous], 2009, IST PACK INS
   [Anonymous], 2010, GLEEV PACK INS
   [Anonymous], PHAS 2 TRIAL PAN PAT
   [Anonymous], 2001, INTR PACK INS
   Anthony LB, 2010, J CLIN ONCOL S7, V28, p15s
   Anthony LB, 2008, ASCO GASTR CANC S
   Aparicio T, 2001, EUR J CANCER, V37, P1014, DOI 10.1016/S0959-8049(01)00073-9
   Appetecchia M, 2010, J EXP CLIN CANC RES, V29, DOI 10.1186/1756-9966-29-19
   ARNOLD R, 1993, WORLD J SURG, V17, P511, DOI 10.1007/BF01655111
   Astsaturov I, 2010, SCI SIGNAL, V3, DOI 10.1126/scisignal.2001083
   Bajetta E, 2007, CANCER CHEMOTH PHARM, V59, P637, DOI 10.1007/s00280-006-0306-6
   Baradari V, 2006, ENDOCR-RELAT CANCER, V13, P1237, DOI 10.1677/erc.1.01249
   Baselga J, 2009, NAT REV CANCER, V9, P463, DOI 10.1038/nrc2656
   BAUER W, 1982, LIFE SCI, V31, P1133, DOI 10.1016/0024-3205(82)90087-X
   Benten D, 2008, GASTROENTEROLOGY, V134, pA740
   Bolanos-Garcia VM, 2005, INT J BIOCHEM CELL B, V37, P1572, DOI 10.1016/j.biocel.2005.02.021
   Burtrum D, 2003, CANCER RES, V63, P8912
   Casanovas O, 2005, CANCER CELL, V8, P299, DOI 10.1016/j.ccr.2005.09.005
   Cassier PA, 2009, CANCER-AM CANCER SOC, V115, P3392, DOI 10.1002/cncr.24384
   Chai H, 2010, INT J CLIN EXP PATHO, V3, P408
   CHAUDHRY A, 1992, CANCER RES, V52, P1006
   CHAUDHRY A, 1993, ACTA ONCOL, V32, P107, DOI 10.3109/02841869309083898
   CHAUDHRY A, 1994, ANTICANCER RES, V14, P2085
   Chiu CW, 2010, J CLIN ONCOL, V28, P4425, DOI 10.1200/JCO.2010.28.0198
   Choi IS, 2007, MODERN PATHOL, V20, P802, DOI 10.1038/modpathol.3800825
   CHRISTOFORI G, 1995, MOL ENDOCRINOL, V9, P1760, DOI 10.1210/me.9.12.1760
   Cichowski K, 2010, NATURE, V464, P358, DOI 10.1038/464358a
   ClinicalTrials, PHAS 3 RAND DOUBL BL
   Cress WD, 2000, J CELL PHYSIOL, V184, P1, DOI 10.1002/(SICI)1097-4652(200007)184:1<1::AID-JCP1>3.0.CO;2-7
   Dahan L, 2009, ENDOCR-RELAT CANCER, V16, P1351, DOI 10.1677/ERC-09-0104
   DAMATO RJ, 1994, P NATL ACAD SCI USA, V91, P4082, DOI 10.1073/pnas.91.9.4082
   de Herder WW, 2002, CURR OPIN ONCOL, V14, P53, DOI 10.1097/00001622-200201000-00010
   Detjen KM, 2000, GASTROENTEROLOGY, V118, P735, DOI 10.1016/S0016-5085(00)70143-0
   DICOSIMO S, 2010, ASCO M, V28, P3008
   Duran I, 2006, BRIT J CANCER, V95, P1148, DOI 10.1038/sj.bjc.6603419
   Faiss S, 2003, J CLIN ONCOL, V21, P2689, DOI 10.1200/JCO.2003.12.142
   Faivre S, 2006, J CLIN ONCOL, V24, P25, DOI 10.1200/JCO.2005.02.2194
   Ferrara N, 2002, NAT REV CANCER, V2, P795, DOI 10.1038/nrc909
   Furukawa M, 2005, CLIN CANCER RES, V11, P3233, DOI 10.1158/1078-0432.CCR-04-1915
   Gallinari P, 2007, CELL RES, V17, P195, DOI 10.1038/sj.cr.7310149
   Georgieva I, 2010, NEUROENDOCRINOLOGY, V91, P121, DOI 10.1159/000258705
   Gollob JA, 2006, SEMIN ONCOL, V33, P392, DOI 10.1053/j.seminoncol.2006.04.002
   GRAMA D, 1992, WORLD J SURG, V16, P632, DOI 10.1007/BF02067341
   Greenblatt DY, 2007, ONCOLOGIST, V12, P942, DOI 10.1634/theoncologist.12-8-942
   Greenblatt DY, 2010, AM J TRANSL RES, V2, P248
   Hall-Jackson CA, 1999, CHEM BIOL, V6, P559, DOI 10.1016/S1074-5521(99)80088-X
   HANAHAN D, 1985, NATURE, V315, P115, DOI 10.1038/315115a0
   Hay N, 2004, GENE DEV, V18, P1926, DOI 10.1101/gad.1212704
   Hobday TJ, 2007, J CLIN ONCOL, V25
   Hobday TJ, 2006, J CLIN ONCOL S18, V24, p[2006, 4043]
   HOFLAND LJ, 1994, ENDOCRINOLOGY, V134, P301, DOI 10.1210/en.134.1.301
   Höpfner M, 2003, BRIT J CANCER, V89, P1766, DOI 10.1038/sj.bjc.6601346
   Jain RK, 2003, NAT MED, V9, P685, DOI 10.1038/nm0603-685
   Kim DH, 2008, GENE CHROMOSOME CANC, V47, P84, DOI 10.1002/gcc.20510
   Klöppel G, 2004, ANN NY ACAD SCI, V1014, P13, DOI 10.1196/annals.1294.002
   Kouvaraki MA, 2004, J CLIN ONCOL, V22, P4762, DOI 10.1200/JCO.2004.04.024
   Krishnamurthy S, 1997, AM J SURG PATHOL, V21, P327, DOI 10.1097/00000478-199703000-00009
   Kulke MH, 2008, J CLIN ONCOL, V26, P3403, DOI 10.1200/JCO.2007.15.9020
   Kulke MH, 2006, J CLIN ONCOL, V24, P401, DOI 10.1200/JCO.2005.03.6046
   Kunnimalaiyaan M, 2007, MOL CANCER THER, V6, P1151, DOI 10.1158/1535-7163.MCT-06-0665
   Kunnimalaiyaan M, 2006, ANTI-CANCER DRUG, V17, P139, DOI 10.1097/00001813-200602000-00004
   Kunz PL, 2010, J CLIN ONCOL, V28, DOI 10.1200/jco.2010.28.15_suppl.4104
   KVOLS L, 2006, ASCO GASTR CANC S
   KVOLS LK, 1994, ANN NY ACAD SCI, V733, P464, DOI 10.1111/j.1749-6632.1994.tb17296.x
   KVOLS LK, 1986, NEW ENGL J MED, V315, P663, DOI 10.1056/NEJM198609113151102
   La Rosa S, 2003, HUM PATHOL, V34, P18, DOI 10.1053/hupa.2003.56
   Laplante M, 2009, J CELL SCI, V122, P3589, DOI 10.1242/jcs.051011
   Lin B, 2002, CANCER RES, V62, P5019
   Liu L, 2006, CANCER RES, V66, P11851, DOI 10.1158/0008-5472.CAN-06-1377
   Lubner SJ, 2009, J CLIN ONCOL, V27
   Maire F, 2009, NEUROENDOCRINOLOGY, V90, P67, DOI 10.1159/000225389
   Mendel DB, 2003, CLIN CANCER RES, V9, P327
   Missiaglia E, 2010, J CLIN ONCOL, V28, P245, DOI 10.1200/JCO.2008.21.5988
   Modlin IM, 2003, CANCER-AM CANCER SOC, V97, P934, DOI 10.1002/cncr.11105
   Modlin IM, 2008, JNCI-J NATL CANCER I, V100, P1282, DOI 10.1093/jnci/djn275
   Moreno A, 2008, ENDOCR-RELAT CANCER, V15, P257, DOI 10.1677/ERC-07-0202
   Mross Klaus, 2008, Pharm Unserer Zeit, V37, P404, DOI 10.1002/pauz.200800281
   NILSSON O, 1995, INT J CANCER, V60, P645, DOI 10.1002/ijc.2910600514
   O'Reilly KE, 2006, CANCER RES, V66, P1500, DOI 10.1158/0008-5472.CAN-05-2925
   Öberg K, 2004, ANN ONCOL, V15, P966, DOI 10.1093/annonc/mdh216
   OBERG K, 1983, NEW ENGL J MED, V309, P129, DOI 10.1056/NEJM198307213090301
   Oberg K, 1992, Semin Cancer Biol, V3, P35
   Oberndorfer S, 1907, Frankf. Z. Pathol, V1, P426
   Park JI, 2003, MOL CELL BIOL, V23, P543, DOI 10.1128/MCB.23.2.543-554.2003
   Pavel M, 2010, ESMO ANN M LAT BREAK
   Phan A, 2010, J CLIN ONCOL S7, V28
   Raymond E, 2010, ASCO GASTR CANC S
   REIDY DL, 2010, J CLIN ONCOL S, V28, P4163
   REUBI JC, 1990, CANCER RES, V50, P5969
   Rinke A, 2009, J CLIN ONCOL, V27, P4656, DOI 10.1200/JCO.2009.22.8510
   Rougier P, 1999, ITAL J GASTROENTEROL, V31, pS202
   Shah MH, 2006, CLIN CANCER RES, V12, P3997, DOI 10.1158/1078-0432.CCR-05-2689
   Shebani KO, 1999, ANN SURG, V229, P815, DOI 10.1097/00000658-199906000-00008
   SINGH RK, 1995, P NATL ACAD SCI USA, V92, P4562, DOI 10.1073/pnas.92.10.4562
   Sippel RS, 2002, SURGERY, V132, P1035, DOI 10.1067/msy.2002.128877
   Siu LL, 2010, J CLIN ONCOL, V28, P4407, DOI 10.1200/JCO.2010.31.0094
   Sonpavde Guru, 2007, Curr Oncol Rep, V9, P115, DOI 10.1007/s11912-007-0007-2
   Tan JH, 2010, J HEMATOL ONCOL, V3, DOI 10.1186/1756-8722-3-5
   Terris B, 1998, HISTOPATHOLOGY, V32, P133
   Van Gompel JJ, 2004, SURGERY, V136, P1297, DOI 10.1016/j.surg.2004.06.061
   Varker KA, 2008, CANCER CHEMOTH PHARM, V61, P661, DOI 10.1007/s00280-007-0521-9
   Venook AP, 2008, J CLIN ONCOL, V26, DOI 10.1200/jco.2008.26.15_suppl.15545
   Vilar E, 2007, ENDOCR-RELAT CANCER, V14, P221, DOI 10.1677/ERC-06-0074
   Vivanco I, 2002, NAT REV CANCER, V2, P489, DOI 10.1038/nrc839
   von Marschall Z, 2003, J NATL CANCER I, V95, P437, DOI 10.1093/jnci/95.6.437
   von Wichert G, 2000, CANCER RES, V60, P4573
   Yao JC, 2010, J CLIN ONCOL, V28, DOI 10.1200/jco.2010.28.15_suppl.4002
   Yao JC, 2008, J CLIN ONCOL, V26, P4311, DOI 10.1200/JCO.2008.16.7858
   Yao JC, 2008, J CLIN ONCOL, V26, P3063, DOI 10.1200/JCO.2007.15.4377
   Yao JC, 2008, J CLIN ONCOL, V26, P1316, DOI 10.1200/JCO.2007.13.6374
   Yao JC, 2007, CLIN CANCER RES, V13, P234, DOI 10.1158/1078-0432.CCR-06-1618
   Yao JC, 2010, J CLIN ONCOL, V28, P69, DOI 10.1200/JCO.2009.24.2669
   Yao JC, 2010, ESMO ANN M LAT BREAK
NR 120
TC 4
Z9 4
U1 0
U2 3
PU CIG MEDIA GROUP, LP
PI DALLAS
PA 3500 MAPLE AVENUE, STE 750, DALLAS, TX 75219-3931 USA
SN 1533-0028
EI 1938-0674
J9 CLIN COLORECTAL CANC
JI Clin. Colorectal Canc.
PD DEC
PY 2011
VL 10
IS 4
BP 298
EP 309
DI 10.1016/j.clcc.2011.06.006
PG 12
WC Oncology
WE Science Citation Index Expanded (SCI-EXPANDED)
SC Oncology
GA 861SW
UT WOS:000298040500011
PM 21813338
DA 2024-01-27
ER

PT J
AU Modlin, IM
   Gustafsson, BI
   Moss, SF
   Pavel, M
   Tsolakis, AV
   Kidd, M
AF Modlin, Irvin M.
   Gustafsson, Bjorn I.
   Moss, Steven F.
   Pavel, Marianne
   Tsolakis, Apostolos V.
   Kidd, Mark
TI Chromogranin A-Biological Function and Clinical Utility in Neuro
   Endocrine Tumor Disease
SO ANNALS OF SURGICAL ONCOLOGY
LA English
DT Article
ID GASTROENTEROPANCREATIC NEUROENDOCRINE TUMORS; SOMATOSTATIN RECEPTOR
   SCINTIGRAPHY; ELEVATED SERUM CHROMOGRANIN; GASTRIC CARCINOID-TUMORS;
   MEDULLARY-THYROID CARCINOMA; INFLAMMATORY-BOWEL-DISEASE; INHIBITS
   INSULIN-SECRETION; REGION-SPECIFIC ANTIBODIES; ECL CELL CARCINOIDS; B
   SECRETOGRANIN-I
AB Background. Neuroendocrine tumors (NETs) are a form of cancer that differ from other neoplasia in that they synthesize, store, and secrete peptides, e.g., chromogranin A (CgA) and amines. A critical issue is late diagnosis due to failure to identify symptoms or to establish the biochemical diagnosis. We review here the utility of CgA measurement in NETs and describe its biological role and the clinical value of its measurement.
   Methods. Literature review and analysis of the utility of plasma/serum CgA measurements in NETs and other diseases.
   Results. CgA is a member of the chromogranin family; its transcription and peptide processing are well characterized, but its precise function remains unknown. Levels are detectable in the circulation but vary substantially (similar to 25%) depending on which assay is used. Serum and plasma measurements are concordant. CgA is elevated in similar to 90% of gut NETs and correlates with tumor burden and recurrence. Highest values are noted in ileal NETs and gastrointestinal NETs associated with multiple endocrine neoplasia type I. Both functioning and nonfunctioning pancreatic NETs have elevated values. CgA is more frequently elevated in well-differentiated tumors compared to poorly differentiated NETs. Effective treatment is often associated with decrease in CgA levels. Proton pump inhibitors falsely increase CgA, but levels normalize with therapy cessation.
   Conclusions. CgA is currently the best available biomarker for the diagnosis of NETs. It is critical to establish diagnosis and has some utility in predicting disease recurrence, outcome, and efficacy of therapy. Measurement of plasma CgA is mandatory for the effective diagnosis and management of NET disease.
C1 [Modlin, Irvin M.; Gustafsson, Bjorn I.; Kidd, Mark] Yale Univ, Sch Med, Gastrointestinal Pathobiol Res Grp, New Haven, CT 06520 USA.
   [Gustafsson, Bjorn I.] Norwegian Univ Sci & Technol, Dept Canc Res & Mol Med, N-7034 Trondheim, Norway.
   [Moss, Steven F.] Brown Univ, Rhode Isl Hosp, Dept Med, Providence, RI 02903 USA.
   [Pavel, Marianne] Univ Med Berlin, Med Klin MS Hepatol & Gastroenterol, Charite Campus Virchow Klinikum, Berlin, Germany.
   [Tsolakis, Apostolos V.] Univ Uppsala Hosp, Dept Med Sci, Sect Endocrine Oncol, Uppsala, Sweden.
C3 Yale University; Norwegian University of Science & Technology (NTNU);
   Lifespan Health Rhode Island; Rhode Island Hospital; Brown University;
   Free University of Berlin; Humboldt University of Berlin; Charite
   Universitatsmedizin Berlin; Uppsala University; Uppsala University
   Hospital
RP Modlin, IM (corresponding author), Yale Univ, Sch Med, Gastrointestinal Pathobiol Res Grp, New Haven, CT 06520 USA.
EM imodlin@optonline.net
RI Tsolakis, Apostolos/AAK-3974-2020
OI Tsolakis, Apostolos/0000-0002-6784-5572
CR Abou-Saif A, 2003, CANCER, V98, P249, DOI 10.1002/cncr.11473
   Ahmed A, 2009, ENDOCR-RELAT CANCER, V16, P885, DOI 10.1677/ERC-09-0042
   Al-Shoumer KAS, 2009, J CLIN ENDOCR METAB, V94, P2321, DOI 10.1210/jc.2008-2231
   Angelsen A, 1997, PROSTATE, V30, P1
   Arnold R, 2008, CLIN GASTROENTEROL H, V6, P820, DOI 10.1016/j.cgh.2008.02.052
   Bajetta E, 1999, CANCER, V86, P858, DOI 10.1002/(SICI)1097-0142(19990901)86:5<858::AID-CNCR23>3.0.CO;2-8
   Barakat MT, 2004, ENDOCR-RELAT CANCER, V11, P1, DOI 10.1677/erc.0.0110001
   Baudin E, 2001, ANN ONCOL, V12, pS79, DOI 10.1093/annonc/12.suppl_2.S79
   Bauer SHJ, 1999, ANAL BIOCHEM, V274, P69, DOI 10.1006/abio.1999.4244
   Belloni D, 2007, FASEB J, V21, P3052, DOI 10.1096/fj.06-6829com
   BENEDUM UM, 1986, EMBO J, V5, P1495, DOI 10.1002/j.1460-2075.1986.tb04388.x
   BLIND E, 1992, THYROID, V2, P5, DOI 10.1089/thy.1992.2.5
   Blois A, 2006, REGUL PEPTIDES, V135, P78, DOI 10.1016/j.regpep.2006.04.007
   Bofin AM, 2002, APMIS, V110, P658, DOI 10.1034/j.1600-0463.2002.1100910.x
   BOOMSMA F, 1995, CLIN CHIM ACTA, V239, P57, DOI 10.1016/0009-8981(95)06100-R
   Campana D, 2008, ENDOCR-RELAT CANCER, V15, P337, DOI 10.1677/ERC-07-0251
   Campana D, 2007, J CLIN ONCOL, V25, P1967, DOI 10.1200/JCO.2006.10.1535
   Capellino S, 2008, J RHEUMATOL, V35, P91
   Ceconi C, 2002, EUR HEART J, V23, P967, DOI 10.1053/euhj.2001.2977
   Cimitan M, 2003, ANN ONCOL, V14, P1135, DOI 10.1093/annonc/mdg279
   Dakin GF, 2006, J SURG ONCOL, V93, P368, DOI 10.1002/jso.20468
   Di Comite G, 2006, ANN NY ACAD SCI, V1069, P428, DOI 10.1196/annals.1351.041
   Di Comite G, 2009, J LEUKOCYTE BIOL, V85, P81, DOI 10.1189/jlb.0608358
   Dieplinger B, 2009, CLIN CHIM ACTA, V400, P91, DOI 10.1016/j.cca.2008.10.012
   EIDEN LE, 1987, NEUROSCIENCE, V21, P1019, DOI 10.1016/0306-4522(87)90056-X
   Ekeblad S, 2008, CLIN CANCER RES, V14, P7798, DOI 10.1158/1078-0432.CCR-08-0734
   ELIAS AN, 1992, CLIN CHEM, V38, P2348
   ERIKSSON B, 1989, ACTA ONCOL, V28, P325, DOI 10.3109/02841868909111201
   Fasciotto BH, 2000, PEPTIDES, V21, P1389, DOI 10.1016/S0196-9781(00)00283-7
   Feldman SA, 2003, ENDOCR PATHOL, V14, P3, DOI 10.1385/EP:14:1:3
   FISCHERCOLBRIE R, 1986, J NEUROCHEM, V47, P318
   Fossmark R, 2005, APMIS, V113, P506, DOI 10.1111/j.1600-0463.2005.apm_147.x
   Fossmark R, 2008, SCAND J GASTROENTERO, V43, P20, DOI 10.1080/00365520701561959
   FUNAKOSHI A, 1988, BIOCHEM BIOPH RES CO, V156, P1237, DOI 10.1016/S0006-291X(88)80765-4
   Fykse V, 2004, SCAND J GASTROENTERO, V39, P621, DOI 10.1080/00365520410005225
   Giovanella L, 2001, INT J BIOL MARKER, V16, P268, DOI 10.1177/172460080101600408
   Giusti M, 2004, EUR J ENDOCRINOL, V150, P299, DOI 10.1530/eje.0.1500299
   González-Yanes C, 2003, CELL MOL LIFE SCI, V60, P2749, DOI 10.1007/s00018-003-3346-7
   Gorr SU, 2001, MOL CELL ENDOCRINOL, V172, P1, DOI 10.1016/S0303-7207(00)00342-7
   Granberg D, 1998, GUT, V43, P223, DOI 10.1136/gut.43.2.223
   Granberg D, 1999, J CLIN ENDOCR METAB, V84, P2712, DOI 10.1210/jc.84.8.2712
   Grossrubatscher E, 2006, CLIN ENDOCRINOL, V65, P287, DOI 10.1111/j.1365-2265.2006.02591.x
   Grozinsky-Glasberg S, 2008, EUR J ENDOCRINOL, V159, P475, DOI 10.1530/EJE-08-0420
   Guignat L, 2001, BRIT J CANCER, V84, P808, DOI 10.1054/bjoc.2000.1677
   Gulubova M, 2008, J GASTROEN HEPATOL, V23, P1574, DOI 10.1111/j.1440-1746.2008.05560.x
   Gussi IL, 2003, CLIN ENDOCRINOL, V59, P644, DOI 10.1046/j.1365-2265.2003.01902.x
   HELLE KB, REGUL PEPT IN PRESS
   Hellman P, 2002, WORLD J SURG, V26, P1052, DOI 10.1007/s00268-002-6663-3
   Hertelendy ZI, 1996, CELL CALCIUM, V19, P125, DOI 10.1016/S0143-4160(96)90081-0
   Hirschowitz BI, 2007, ALIMENT PHARM THER, V26, P869, DOI 10.1111/j.1365-2036.2007.03439.x
   HSIAO RJ, 1990, J CLIN INVEST, V85, P1555, DOI 10.1172/JCI114604
   HSIAO RJ, 1990, KIDNEY INT, V37, P955, DOI 10.1038/ki.1990.71
   Jain RK, 2000, J BIOL CHEM, V275, P27032
   Janson ET, 1997, ANN ONCOL, V8, P685, DOI 10.1023/A:1008215730767
   Jirásek T, 2003, NEOPLASMA, V50, P1
   KALKNER KM, 1995, CANCER RES, V55, pS5801
   Kidd M, 2006, ANN SURG, V243, P273, DOI 10.1097/01.sla.0000197734.28551.0f
   Kim Byung-Wook, 2009, Korean J Gastroenterol, V53, P84
   Kim T, 2001, CELL, V106, P499, DOI 10.1016/S0092-8674(01)00459-7
   Kimura N, 1997, ENDOCR J, V44, P319, DOI 10.1507/endocrj.44.319
   Klimstra DS, 2010, AM J SURG PATHOL, V34, P300, DOI 10.1097/PAS.0b013e3181ce1447
   Kölby L, 2004, REGUL PEPTIDES, V120, P269, DOI 10.1016/j.regpep.2004.03.017
   KONECKI DS, 1987, J BIOL CHEM, V262, P17026
   Korse CM, 2009, J CLIN ONCOL, V27, P4293, DOI 10.1200/JCO.2008.18.7047
   Korse CM, 2009, NEUROENDOCRINOLOGY, V89, P296, DOI 10.1159/000162876
   Kouraklis G, 2002, SCAND J GASTROENTERO, V37, P246, DOI 10.1080/003655202753416957
   Kunzmann S, 2007, J ALLERGY CLIN IMMUN, V119, P1398, DOI 10.1016/j.jaci.2007.02.018
   Larsen AI, 2008, INT J CARDIOL, V127, P117, DOI 10.1016/j.ijcard.2007.04.012
   LEWIS JJ, 1988, SURGERY, V104, P1031
   Mahapatra NR, 2008, BIOCHEMISTRY-US, V47, P7167, DOI 10.1021/bi7019996
   Malaguarnera M, 2009, ARCH GERONTOL GERIAT, V48, P213, DOI 10.1016/j.archger.2008.01.014
   Mandalà M, 2005, REGUL PEPTIDES, V124, P73, DOI 10.1016/j.regpep.2004.07.002
   Massironi S, 2009, DIGEST LIVER DIS, V41, P31, DOI 10.1016/j.dld.2008.05.002
   MOATTARI AR, 1989, J CLIN ENDOCR METAB, V69, P902, DOI 10.1210/jcem-69-4-902
   Modlin IM, 2008, JNCI-J NATL CANCER I, V100, P1282, DOI 10.1093/jnci/djn275
   Modlin IM, 2008, LANCET ONCOL, V9, P61, DOI 10.1016/S1470-2045(07)70410-2
   Modlin IM, 2006, NEUROENDOCRINOLOGY, V84, P69, DOI 10.1159/000096997
   Modlin IM, 2006, J CLIN ENDOCR METAB, V91, P2340, DOI 10.1210/jc.2006-0110
   Namwongprom S, 2008, ANN NUCL MED, V22, P237, DOI 10.1007/s12149-007-0123-y
   Natori S, 1996, P NATL ACAD SCI USA, V93, P4431, DOI 10.1073/pnas.93.9.4431
   Nehar D, 2004, CLIN ENDOCRINOL, V60, P644, DOI 10.1111/j.1365-2265.2004.02030.x
   Nikou GC, 2008, PANCREATOLOGY, V8, P510, DOI 10.1159/000152000
   Nobels FRE, 1997, J CLIN ENDOCR METAB, V82, P2622, DOI 10.1210/jc.82.8.2622
   NOBELS FRE, 1994, EUR J ENDOCRINOL, V131, P589, DOI 10.1530/eje.0.1310589
   NOBELS FRE, 1993, J CLIN ENDOCR METAB, V77, P784, DOI 10.1210/jc.77.3.784
   O'Connor DT, 2005, J CLIN ENDOCR METAB, V90, P5414, DOI 10.1210/jc.2005-0408
   OBERG K, 1991, BRIT J HAEMATOL, V79, P74, DOI 10.1111/j.1365-2141.1991.tb08125.x
   OCONNOR DT, 1985, HYPERTENSION, V7, pI76, DOI 10.1161/01.HYP.7.3_Pt_2.I76
   Olausson M, 2007, LIVER TRANSPLANT, V13, P327, DOI 10.1002/lt.21056
   Omland T, 2003, AM J MED, V114, P25, DOI 10.1016/S0002-9343(02)01425-0
   Panzuto F, 2004, J ENDOCRINOL INVEST, V27, P6, DOI 10.1007/BF03350903
   Peracchi M, 2005, EUR J ENDOCRINOL, V152, P443, DOI 10.1530/eje.1.01862
   Peracchi M, 2003, EUR J ENDOCRINOL, V148, P39, DOI 10.1530/eje.0.1480039
   Pieroni M, 2007, EUR HEART J, V28, P1117, DOI 10.1093/eurheartj/ehm022
   PINKUS GS, 1986, AM J CLIN PATHOL, V85, P269, DOI 10.1093/ajcp/85.3.269
   Portela-Gomes GM, 2002, J HISTOCHEM CYTOCHEM, V50, P1487, DOI 10.1177/002215540205001108
   Portela-Gomes GM, 2001, J HISTOCHEM CYTOCHEM, V49, P483, DOI 10.1177/002215540104900408
   Portela-Gomes GM, 2001, AM J SURG PATHOL, V25, P1261, DOI 10.1097/00000478-200110000-00006
   Qvigstad G, 2000, HISTOCHEM J, V32, P551, DOI 10.1023/A:1004102312006
   Rao RD, 2005, NEOPLASIA, V7, P921, DOI 10.1593/neo.05361
   RINDI G, 1986, HISTOCHEMISTRY, V85, P19, DOI 10.1007/BF00508649
   Rodrigues M, 2008, EUR J NUCL MED MOL I, V35, P1796, DOI 10.1007/s00259-008-0794-1
   Ronchi CL, 2007, CLIN ENDOCRINOL, V67, P512, DOI 10.1111/j.1365-2265.2007.02917.x
   Sánchez-Margalet V, 2000, ADV EXP MED BIOL, V482, P247
   Sanduleanu S, 1999, ALIMENT PHARM THERAP, V13, P145
   SCHURMANN G, 1992, WORLD J SURG, V16, P697, DOI 10.1007/BF02067361
   Sciarra A, 2007, ENDOCR-RELAT CANCER, V14, P625, DOI 10.1677/ERC-07-0089
   Sciarra A, 2009, UROL INT, V82, P147, DOI 10.1159/000200789
   Sciolo V, 2009, INFLAMM BOWEL DIS, V15, P867, DOI 10.1002/ibd.20851
   Seregni E, 2001, ANN ONCOL, V12, pS69, DOI 10.1093/annonc/12.suppl_2.S69
   Sidhu R, 2009, J GASTROINTEST LIVER, V18, P23
   Sidhu R, 2010, INFLAMM BOWEL DIS, V16, P361, DOI 10.1002/ibd.20982
   SOBOL RE, 1986, ANN INTERN MED, V105, P698, DOI 10.7326/0003-4819-105-5-698
   Sorhaug S, 2006, EUR RESPIR J, V28, P542, DOI 10.1183/09031936.06.00092205
   Spadaro A, 2005, WORLD J GASTROENTERO, V11, P1987
   Stivanello M, 2001, ANN ONCOL, V12, pS73, DOI 10.1093/annonc/12.suppl_2.S73
   Stridsberg M, 2004, REGUL PEPTIDES, V117, P219, DOI 10.1016/j.regpep.2003.10.023
   Stridsberg M, 2003, J ENDOCRINOL, V177, P337, DOI 10.1677/joe.0.1770337
   STRIDSBERG M, 1995, J ENDOCRINOL, V144, P49, DOI 10.1677/joe.0.1440049
   SULLIVAN PA, 1992, IRISH J MED SCI, V161, P666, DOI 10.1007/BF02942379
   TAKIYYUDDIN MA, 1995, HYPERTENSION, V26, P213, DOI 10.1161/01.HYP.26.1.213
   TAKIYYUDDIN MA, 1990, CIRCULATION, V81, P185, DOI 10.1161/01.CIR.81.1.185
   TATEMOTO K, 1986, NATURE, V324, P476, DOI 10.1038/324476a0
   Taupenot L, 2003, NEW ENGL J MED, V348, P1134, DOI 10.1056/NEJMra021405
   Teunissen JJM, 2005, BEST PRACT RES CL GA, V19, P595, DOI 10.1016/j.bpg.2005.04.001
   Therasse P, 2000, J NATL CANCER I, V92, P205, DOI 10.1093/jnci/92.3.205
   Tomassetti P, 2000, ALIMENT PHARM THERAP, V14, P557
   Tomassetti P, 2000, NEW ENGL J MED, V343, P551, DOI 10.1056/NEJM200008243430805
   Tomassetti P, 2001, EUR J GASTROEN HEPAT, V13, P55, DOI 10.1097/00042737-200101000-00010
   Tsao KC, 2006, J CLIN LAB ANAL, V20, P42, DOI 10.1002/jcla.20102
   Tsolakis AV, 2008, J CLIN GASTROENTEROL, V42, P381, DOI 10.1097/MCG.0b013e318032338c
   Valeur J, 2008, SCAND J GASTROENTERO, V43, P1403, DOI 10.1080/00365520802273074
   Välimäki S, 2003, J BIOL CHEM, V278, P49685, DOI 10.1074/jbc.M310595200
   Verderio P, 2007, CLIN CHEM LAB MED, V45, P1244, DOI 10.1515/CCLM.2007.251
   Waldum HL, 1996, GUT, V39, P649, DOI 10.1136/gut.39.5.649
   WASCHEK JA, 1987, ANN NY ACAD SCI, V493, P308, DOI 10.1111/j.1749-6632.1987.tb27215.x
   Wassberg E, 1996, J ENDOCRINOL, V151, P225, DOI 10.1677/joe.0.1510225
   Welin S, 2009, NEUROENDOCRINOLOGY, V89, P302, DOI 10.1159/000179900
   WINKLER H, 1992, NEUROSCIENCE, V49, P497, DOI 10.1016/0306-4522(92)90222-N
   Woltering EA, 2006, PANCREAS, V33, P250, DOI 10.1097/01.mpa.0000235302.73615.d4
   Woulfe J, 1999, NEUROPEPTIDES, V33, P285, DOI 10.1054/npep.1999.0043
   Wu JT, 2000, ANN CLIN LAB SCI, V30, P175
   Yao JC, 2008, J CLIN ONCOL, V26, P4311, DOI 10.1200/JCO.2008.16.7858
   Yao JC, 2008, J CLIN ONCOL, V26, P3063, DOI 10.1200/JCO.2007.15.4377
   Yoo SH, 2002, J BIOL CHEM, V277, P16011, DOI 10.1074/jbc.M105594200
   Zatelli MC, 2007, ENDOCR-RELAT CANCER, V14, P473, DOI 10.1677/ERC-07-0001
   Zhao E, 2009, GEN COMP ENDOCR, V164, P161, DOI 10.1016/j.ygcen.2009.01.011
NR 147
TC 275
Z9 302
U1 0
U2 15
PU SPRINGER
PI NEW YORK
PA 233 SPRING ST, NEW YORK, NY 10013 USA
SN 1068-9265
EI 1534-4681
J9 ANN SURG ONCOL
JI Ann. Surg. Oncol.
PD SEP
PY 2010
VL 17
IS 9
BP 2427
EP 2443
DI 10.1245/s10434-010-1006-3
PG 17
WC Oncology; Surgery
WE Science Citation Index Expanded (SCI-EXPANDED)
SC Oncology; Surgery
GA 650OJ
UT WOS:000281858600023
PM 20217257
DA 2024-01-27
ER

PT J
AU Yellin, A
   Zwas, ST
   Rozenman, J
   Simansky, DA
   Goshen, E
AF Yellin, A
   Zwas, ST
   Rozenman, J
   Simansky, DA
   Goshen, E
TI Experience with somatostatin receptor scintigraphy in the management of
   pulmonary carcinoid tumors
SO ISRAEL MEDICAL ASSOCIATION JOURNAL
LA English
DT Article
DE carcinoid; lung; octreotide; scan; detection
ID GASTROENTEROPANCREATIC NEUROENDOCRINE TUMORS; CUSHINGS-SYNDROME;
   OCTREOTIDE SCINTIGRAPHY; LOCALIZATION; DIAGNOSIS
AB Background: Somatostatin receptor scintigraphy has been used widely for the evaluation of neuroendocrine tumors in the gastrointestinal tract. Its use for detecting and staging thoracic carcinoids is only sporadically reported.
   Objectives: To evaluate the possible roles of SRS in the management of:proven or suspected pulmonary carcinoids.
   Methods: We conducted a retrospective study of all patients undergoing SRS for known or suspected pulmonary carcinoids in a tertiary referral center during a 10 year period. During this period 89 patients underwent resection of pulmonary carcinoids and SRS was used for detection, staging or localization purposes in 8 of them (9%). Scans were labeled true positive, true negative, false positive, or false negative in comparison with histologic or follow-up results.
   Results SRS was true positive in 6/6 lung locations; true positive in 2/8, true negative in 4/8 and false positive in 2/8 lymph node locations; and true positive in 1/8, true negative in 6/8 and false negative in 1/8 distant locations. The sensitivity, specificity, positive and negative predictive values and accuracy were 90%, 83%, 83%, 91% and 87% respectively. The scans were strongly positive in the tumors and involved lymph nodes. SRS correctly localized an occult secreting pulmonary carcinoid. Granulornatous and reactive lymph nodes showed increased uptake. SRS was accurate in ruling out distant metastases.
   Conclusions: SIRS is effective for visualizing and localizing pulmonary carcinoids. It assists in the staging of these tumors by detecting lymph node involvement and confirming or ruling out distant metastases. Inflamatory areas in the lung or lymph nodes may be falsely positive.
C1 Chaim Sheba Med Ctr, Dept Thorac Surg, IL-52621 Tel Hashomer, Israel.
   Chaim Sheba Med Ctr, Dept Med Nucl & Radiol, IL-52621 Tel Hashomer, Israel.
   Tel Aviv Univ, Sackler Fac Med, Ramat Aviv, Israel.
C3 Chaim Sheba Medical Center; Chaim Sheba Medical Center; Sackler Faculty
   of Medicine
RP Yellin, A (corresponding author), Chaim Sheba Med Ctr, Dept Thorac Surg, IL-52621 Tel Hashomer, Israel.
EM ayellin@sheba.health.gov.il
CR Carter D., 1980, ATLAS TUMOR PATHOLOG
   FernandezFernandez F, 1997, J ENDOCRINOL INVEST, V20, P327, DOI 10.1007/BF03350311
   Fink G, 2001, CHEST, V119, P1647, DOI 10.1378/chest.119.6.1647
   JAMAR F, 1995, J NUCL MED, V36, P542
   JOSEPH K, 1993, HORM METAB RES, V27, P28
   Krausz Y, 1996, J NUCL MED, V37, P1537
   KRENNING EP, 1993, EUR J NUCL MED, V20, P716, DOI 10.1007/BF00181765
   KRENNING EP, 1992, METABOLISM, V41, P83, DOI 10.1016/0026-0495(92)90038-C
   LAMBERTS SWJ, 1993, ACTA ONCOL, V32, P167, DOI 10.3109/02841869309083907
   LAMBERTS SWJ, 1991, ENDOCR REV, V12, P450, DOI 10.1210/edrv-12-4-450
   Matte J, 1998, POSTGRAD MED J, V74, P108, DOI 10.1136/pgmj.74.868.108
   OBERG K, 1994, ANN NY ACAD SCI, V733, P46, DOI 10.1111/j.1749-6632.1994.tb17255.x
   Oliaro A, 1995, J CARDIOVASC SURG, V36, P511
   PAUWELS S, 1994, SEMIN ONCOL, V21, P15
   REUBI JC, 1992, METABOLISM, V41, P104, DOI 10.1016/0026-0495(92)90042-9
   REUBI JC, 1992, METABOLISM S2, V41, P111
   WEISS M, 1994, ANN INTERN MED, V121, P198, DOI 10.7326/0003-4819-121-3-199408010-00007
NR 17
TC 35
Z9 38
U1 0
U2 0
PU ISRAEL MEDICAL ASSOC JOURNAL
PI RAMAT GAN
PA 2 TWIN TOWERS, 11TH FL, 35 JABOTINSKY ST, PO BOX 3604, RAMAT GAN 52136,
   ISRAEL
SN 1565-1088
J9 ISRAEL MED ASSOC J
JI Isr. Med. Assoc. J.
PD NOV
PY 2005
VL 7
IS 11
BP 712
EP 716
PG 5
WC Medicine, General & Internal
WE Science Citation Index Expanded (SCI-EXPANDED)
SC General & Internal Medicine
GA 985KW
UT WOS:000233377400007
PM 16308994
DA 2024-01-27
ER

PT J
AU Mpilla, GB
   Philip, PA
   El-Rayes, B
   Azmi, AS
AF Mpilla, Gabriel Benyomo
   Philip, Philip Agop
   El-Rayes, Bassel
   Azmi, Asfar Sohail
TI Pancreatic neuroendocrine tumors: Therapeutic challenges and research
   limitations
SO WORLD JOURNAL OF GASTROENTEROLOGY
LA English
DT Review
DE Pancreatic neuroendocrine tumors; Gastroenteropancreatic neuroendocrine
   tumors; Management; Limitation; Novel Agents; Emerging targets
ID P21-ACTIVATED KINASE 4; RECEPTOR RADIONUCLIDE THERAPY; NEURON-SPECIFIC
   ENOLASE; CHROMOGRANIN-A; ENDOPLASMIC-RETICULUM; CONSENSUS GUIDELINES;
   CELL-PROLIFERATION; CLINICAL UTILITY; GENE-EXPRESSION; MELANOMA-CELLS
AB Pancreatic neuroendocrine tumors (PNETs) are known to be the second most common epithelial malignancy of the pancreas. PNETs can be listed among the slowest growing as well as the fastest growing human cancers. The prevalence of PNETs is deceptively low; however, its incidence has significantly increased over the past decades. According to the American Cancer Society's estimate, about 4032 (> 7% of all pancreatic malignancies) individuals will be diagnosed with PNETs in 2020. PNETs often cause severe morbidity due to excessive secretion of hormones (such as serotonin) and/or overall tumor mass. Patients can live for many years (except for those patients with poorly differentiated G3 neuroendocrine tumors); thus, the prevalence of the tumors that is the number of patients actually dealing with the disease at any given time is fairly high because the survival is much longer than pancreatic ductal adenocarcinoma. Due to significant heterogeneity, the management of PNETs is very complex and remains an unmet clinical challenge. In terms of research studies, modest improvements have been made over the past decades in the identification of potential oncogenic drivers in order to enhance the quality of life and increase survival for this growing population of patients. Unfortunately, the majority of systematic therapies approved for the management of advanced stage PNETs lack objective response or at most result in modest benefits in survival. In this review, we aim to discuss the broad challenges associated with the management and the study of PNETs.
C1 [Mpilla, Gabriel Benyomo; Philip, Philip Agop; Azmi, Asfar Sohail] Wayne State Univ, Sch Med, Dept Oncol, Detroit, MI 48201 USA.
   [El-Rayes, Bassel] Emory Winship Inst, Dept Hematol Oncol, Atlanta, GA 30322 USA.
C3 Wayne State University
RP Azmi, AS (corresponding author), Wayne State Univ, Sch Med, Dept Oncol, Karmanos Canc Inst, 4100 John R,HWCRC 732, Detroit, MI 48201 USA.
EM azmia@karmanos.org
RI el-rayes, bassel/ABD-2901-2021
OI el-rayes, bassel/0000-0002-2661-5746; Mpilla,
   Gabriel/0000-0002-0767-015X
FU NIH [R01 CA240607-01A1]; SKY Foundation Inc.
FX Supported by NIH, No. R01 CA240607-01A1; and SKY Foundation Inc.
CR Aboukameel A, 2017, MOL CANCER THER, V16, P76, DOI 10.1158/1535-7163.MCT-16-0205
   Adams CJ, 2019, FRONT MOL BIOSCI, V6, DOI 10.3389/fmolb.2019.00011
   Al-Risi Elham S, 2017, Oman Med J, V32, P365, DOI 10.5001/omj.2017.71
   Alvarez MJ, 2018, NAT GENET, V50, P979, DOI 10.1038/s41588-018-0138-4
   Andersson E, 2016, MODERN PATHOL, V29, P616, DOI 10.1038/modpathol.2016.48
   Appetecchia M, 2010, J EXP CLIN CANC RES, V29, DOI 10.1186/1756-9966-29-19
   Babu V, 2013, PANCREAS, V42, P912, DOI 10.1097/MPA.0b013e31827ae993
   Bajetta E, 1999, CANCER, V86, P858, DOI 10.1002/(SICI)1097-0142(19990901)86:5<858::AID-CNCR23>3.0.CO;2-8
   Barrio M, 2018, J SURG CASE REP, DOI 10.1093/jscr/rjy237
   Baudin E, 1998, BRIT J CANCER, V78, P1102, DOI 10.1038/bjc.1998.635
   Beauchamp RL, 2015, ONCOTARGET, V6, P16981, DOI 10.18632/oncotarget.4858
   Benten D, 2018, MOL CANCER RES, V16, P496, DOI 10.1158/1541-7786.MCR-17-0163
   Bertolino P, 2003, MOL ENDOCRINOL, V17, P1880, DOI 10.1210/me.2003-0154
   Blazanin N, 2017, P NATL ACAD SCI USA, V114, P9900, DOI 10.1073/pnas.1701757114
   Bodei L, 2018, EUR J NUCL MED MOL I, V45, P1155, DOI 10.1007/s00259-018-3967-6
   Bravo R, 2013, INT REV CEL MOL BIO, V301, P215, DOI 10.1016/B978-0-12-407704-1.00005-1
   Briest F, 2015, ONCOTARGET, V6, P8185, DOI 10.18632/oncotarget.3600
   Buicko JL, 2019, ANN PANCREAT CANC, V2
   Burns WR, 2012, CURR TREAT OPTION ON, V13, P24, DOI 10.1007/s11864-011-0172-2
   Caplin ME, 2014, NEW ENGL J MED, V371, P224, DOI [10.1056/NEJMoa1316158, 10.1056/NEJMc1409757]
   Chamberlain CE, 2018, MOL CANCER THER, V17, P2702, DOI 10.1158/1535-7163.MCT-17-1204
   Chandra R, 2013, CURR OPIN GASTROEN, V29, P517, DOI 10.1097/MOG.0b013e3283639326
   Cloyd JM, 2015, WORLD J GASTROENTERO, V21, P9512, DOI 10.3748/wjg.v21.i32.9512
   Corsello A, 2018, PLOS ONE, V13, DOI 10.1371/journal.pone.0196858
   Croft A, 2014, J INVEST DERMATOL, V134, P488, DOI 10.1038/jid.2013.325
   Crona J, 2016, EUR J ENDOCRINOL, V174, pR275, DOI 10.1530/EJE-15-0972
   Dalamaga M, 2018, METABOLISM, V82, P72, DOI 10.1016/j.metabol.2018.01.001
   Dart AE, 2013, EUR J CELL BIOL, V92, P129, DOI 10.1016/j.ejcb.2013.03.002
   de Mestier L, 2020, NEUROENDOCRINOLOGY, V110, P83, DOI 10.1159/000500862
   de Mestier L, 2019, ANN ENDOCRINOL-PARIS, V80, P172, DOI 10.1016/j.ando.2019.04.006
   de Mestier L, 2017, NEUROENDOCRINOLOGY, V105, P412, DOI 10.1159/000475527
   De Rycke O, 2020, 17 ANN ENETS C 2020
   Dilz LM, 2015, EUR J CANCER, V51, P1253, DOI 10.1016/j.ejca.2015.04.005
   Dong SH, 2020, MOL GENET GENOM MED, V8, DOI 10.1002/mgg3.1126
   Dreijerink KMA, 2015, FRONT HORM RES, V44, P115, DOI 10.1159/000382138
   Drevs J, 2003, ANTICANCER RES, V23, P4853
   Dumlu EG, 2015, INT SURG, V100, P1089, DOI 10.9738/INTSURG-D-14-00204.1
   Exner S, 2018, FRONT ENDOCRINOL, V9, DOI 10.3389/fendo.2018.00146
   Ezziddin S, 2014, EUR J NUCL MED MOL I, V41, P925, DOI 10.1007/s00259-013-2677-3
   Faivre S, 2017, ANN ONCOL, V28, P339, DOI 10.1093/annonc/mdw561
   Falconi M, 2016, NEUROENDOCRINOLOGY, V103, P153, DOI 10.1159/000443171
   Frost BM, 2002, ANTI-CANCER DRUG, V13, P735, DOI 10.1097/00001813-200208000-00008
   Fulciniti M, 2017, BLOOD, V129, P2233, DOI 10.1182/blood-2016-06-724831
   Gao LM, 2018, ANTI-CANCER DRUG, V29, P597, DOI 10.1097/CAD.0000000000000633
   Gao SS, 2018, J CANCER, V9, P1698, DOI 10.7150/jca.24178
   Gao X, 2019, INT J COMPUT ASS RAD, V14, P1981, DOI 10.1007/s11548-019-02070-5
   Garcia-Segura LM, 2004, ENDOCRINOLOGY, V145, P1082, DOI 10.1210/en.2003-1383
   Garten A, 2009, TRENDS ENDOCRIN MET, V20, P130, DOI 10.1016/j.tem.2008.10.004
   Gleeson FC, 2017, ONCOTARGET, V8, P93464, DOI 10.18632/oncotarget.18750
   Grillo F, 2018, ENDOCR-RELAT CANCER, V25, pR453, DOI 10.1530/ERC-17-0531
   Grozinsky-Glasberg S, 2012, NEUROENDOCRINOLOGY, V96, P173, DOI 10.1159/000338793
   Gut P, 2016, ARCH MED SCI, V12, P1, DOI 10.5114/aoms.2016.57577
   Habel N, 2019, BMC CANCER, V19, DOI 10.1186/s12885-019-5282-4
   Hain E, 2016, PRESSE MED, V45, P986, DOI 10.1016/j.lpm.2016.04.012
   Hakoshima T, 2003, J BIOCHEM, V134, P327, DOI 10.1093/jb/mvg149
   Haque I, 2011, MOL CANCER, V10, DOI 10.1186/1476-4598-10-8
   Hart LS, 2012, J CLIN INVEST, V122, P4621, DOI 10.1172/JCI62973
   Hasmann M, 2003, CANCER RES, V63, P7436
   Hofving T, 2018, ENDOCR-RELAT CANCER, V25, P367, DOI 10.1530/ERC-17-0445
   Holen K, 2008, INVEST NEW DRUG, V26, P45, DOI 10.1007/s10637-007-9083-2
   Huang YT, 2017, ONCOTARGET, V8, P9200, DOI 10.18632/oncotarget.13677
   Huang YT, 2016, ONCOTARGET, V7, P1663, DOI 10.18632/oncotarget.6411
   Jay P, 1997, ONCOGENE, V14, P1753, DOI 10.1038/sj.onc.1200986
   Jensen RT, 2017, PANCREAS, V46, P589, DOI 10.1097/MPA.0000000000000825
   Jiao YC, 2011, SCIENCE, V331, P1199, DOI 10.1126/science.1200609
   Karlikova M, 2015, BIOMED RES INT, V2015, DOI 10.1155/2015/423159
   Kemm MH, 2019, CASE REP GASTROINTES, V2019, DOI 10.1155/2019/9462942
   Kimmelman AC, 2008, P NATL ACAD SCI USA, V105, P19372, DOI 10.1073/pnas.0809966105
   King H, 2017, SCI REP-UK, V7, DOI 10.1038/srep42575
   Klieser E, 2015, ANTICANCER RES, V35, P6127
   Klöppel G, 2017, VISC MED, V33, P324, DOI 10.1159/000481390
   Krainev AA, 2019, J SURG CASE REP, DOI 10.1093/jscr/rjz196
   Kraus D, 2018, CELL ONCOL, V41, P485, DOI 10.1007/s13402-018-0385-5
   Kunz PL, 2013, PANCREAS, V42, P557, DOI 10.1097/MPA.0b013e31828e34a4
   Kwok CTD, 2016, STEM CELL RES, V16, P651, DOI 10.1016/j.scr.2016.03.007
   Lee DW, 2017, CLIN ENDOSC, V50, P537, DOI 10.5946/ce.2017.131
   Li F, 2015, ENDOCRINOLOGY, V156, P48, DOI 10.1210/en.2014-1433
   Li YM, 2019, CELL COMMUN SIGNAL, V17, DOI 10.1186/s12964-019-0347-1
   Liu L, 2018, CELL METAB, V27, P1067, DOI 10.1016/j.cmet.2018.03.018
   Luley KB, 2020, CANCERS, V12, DOI 10.3390/cancers12030691
   Lv Y, 2018, ENDOCR CONNECT, V7, P169, DOI 10.1530/EC-17-0276
   Mahlamaki EH, 2004, NEOPLASIA, V6, P432, DOI 10.1593/neo.04130
   Maity G, 2019, MOL CANCER THER, V18, P788, DOI 10.1158/1535-7163.MCT-18-0899
   Meng LW, 2016, ONCOTARGETS THER, V9, P6177, DOI 10.2147/OTT.S113855
   Mitchel SR, 2019, BLOOD ADV, V3, P242, DOI 10.1182/bloodadvances.2018024182
   Modlin IM, 2010, ANN SURG ONCOL, V17, P2427, DOI 10.1245/s10434-010-1006-3
   Mpilla G, 2019, CANCERS, V11, DOI 10.3390/cancers11121902
   Murphy JP, 2018, CELL REP, V24, P2381, DOI 10.1016/j.celrep.2018.07.086
   Neggers JE, 2018, NAT COMMUN, V9, DOI 10.1038/s41467-017-02349-8
   Nigri G, 2018, WORLD J SURG ONCOL, V16, DOI 10.1186/s12957-018-1446-y
   Nuñez-Valdovinos B, 2018, ONCOLOGIST, V23, P422, DOI 10.1634/theoncologist.2017-0364
   Oberg K, 2015, LANCET ONCOL, V16, pE435, DOI 10.1016/S1470-2045(15)00186-2
   Ohanna M, 2018, GENE DEV, V32, P448, DOI 10.1101/gad.305854.117
   Okabayashi T, 2013, WORLD J GASTROENTERO, V19, P829, DOI 10.3748/wjg.v19.i6.829
   Orditura M, 2016, INT J SURG, V28, pS156, DOI 10.1016/j.ijsu.2015.12.052
   Oronsky B, 2017, NEOPLASIA, V19, P991, DOI 10.1016/j.neo.2017.09.002
   Ozdemir N, 2014, NEW ENGL J MED, V371, P1555, DOI 10.1056/NEJMc1409757
   Panzuto F, 2004, J ENDOCRINOL INVEST, V27, P6, DOI 10.1007/BF03350903
   Partelli S, 2019, NEUROENDOCRINOLOGY, V109, P165, DOI 10.1159/000499606
   Patel P, 2018, ONCOL LETT, V15, P2715, DOI 10.3892/ol.2017.7680
   Patel YC, 1999, FRONT NEUROENDOCRIN, V20, P157, DOI 10.1006/frne.1999.0183
   Pea A, 2015, EXPERT REV GASTROENT, V9, P1407, DOI 10.1586/17474124.2015.1092383
   Pillarisetty VG, 2014, ONCOIMMUNOLOGY, V3, DOI 10.4161/21624011.2014.950171
   Pipinikas CP, 2019, ENDOCR-RELAT CANCER, V26, pR519, DOI 10.1530/ERC-19-0175
   Pulvirenti A, 2019, HPB, V21, P612, DOI 10.1016/j.hpb.2018.09.016
   Radu M, 2014, NAT REV CANCER, V14, P13, DOI 10.1038/nrc3645
   Ramirez RA, 2016, ONCOLOGIST, V21, P671, DOI 10.1634/theoncologist.2015-0470
   Rane C, 2017, SCI REP-UK, V7, DOI 10.1038/srep42555
   Rinke A, 2009, J CLIN ONCOL, V27, P4656, DOI 10.1200/JCO.2009.22.8510
   Ro C, 2013, CHIN J CANCER, V32, P312, DOI 10.5732/cjc.012.10295
   Rodvold JJ, 2017, SCI SIGNAL, V10, DOI 10.1126/scisignal.aah7177
   Röder PV, 2016, EXP MOL MED, V48, DOI 10.1038/emm.2016.6
   Rudolph J, 2015, J MED CHEM, V58, P111, DOI 10.1021/jm501613q
   Sadanandam A, 2015, CANCER DISCOV, V5, P1296, DOI 10.1158/2159-8290.CD-15-0068
   Sallinen VJ, 2018, HPB, V20, P251, DOI 10.1016/j.hpb.2017.08.034
   SAMAL B, 1994, MOL CELL BIOL, V14, P1431, DOI 10.1128/MCB.14.2.1431
   Seregni E, 2001, ANN ONCOL, V12, pS69, DOI 10.1093/annonc/12.suppl_2.S69
   Sharma N, 2017, PANCREAS, V46, P151, DOI 10.1097/MPA.0000000000000734
   Shen HCJ, 2009, CANCER RES, V69, P1858, DOI 10.1158/0008-5472.CAN-08-3662
   Shi KL, 2016, ONCOL LETT, V12, P1438, DOI 10.3892/ol.2016.4796
   Siu MKY, 2010, P NATL ACAD SCI USA, V107, P18622, DOI 10.1073/pnas.0907481107
   Sonbol MB, 2019, CURR TREAT OPTION ON, V20, DOI 10.1007/s11864-019-0670-1
   Stec-Michalska K, 2008, J GASTROEN HEPATOL, V23, P424, DOI 10.1111/j.1440-1746.2007.05094.x
   Tabusa H, 2013, MOL CANCER RES, V11, P109, DOI 10.1158/1541-7786.MCR-12-0466
   Tang Y, 2017, ONCOTARGETS THER, V10, P4527, DOI 10.2147/OTT.S142149
   Thelin EP, 2016, CRIT CARE, V20, DOI 10.1186/s13054-016-1450-y
   Torphy RJ, 2018, ANN GASTROENT SURG, V2, P274, DOI 10.1002/ags3.12176
   TOWNSEND CM, 1993, ACTA ONCOL, V32, P125, DOI 10.3109/02841869309083900
   Travelli C, 2018, PHARMACOL RES, V135, P25, DOI 10.1016/j.phrs.2018.06.022
   Uri Inbal, 2018, Clin Diabetes Endocrinol, V4, P16, DOI 10.1186/s40842-018-0066-3
   van der Zwan WA, 2019, EUR J NUCL MED MOL I, V46, P704, DOI 10.1007/s00259-018-4158-1
   van Treijen MJC, 2018, J ENDOCR SOC, V2, P1067, DOI 10.1210/js.2018-00087
   Vandamme T, 2015, J MOL ENDOCRINOL, V54, P137, DOI 10.1530/JME-14-0304
   Vinik AI, 2013, THER ADV GASTROENTER, V6, P396, DOI 10.1177/1756283X13493878
   Wang T, 2006, NAT STRUCT MOL BIOL, V13, P661, DOI 10.1038/nsmb1114
   Wang WX, 2018, MOL CELL PROTEOMICS, V17, P2005, DOI 10.1074/mcp.RA118.000882
   Wang YH, 2014, MEDICINE, V93, DOI 10.1097/MD.0000000000000247
   Wong C, 2020, CELL DEATH DIFFER, V27, P269, DOI 10.1038/s41418-019-0355-0
   Wong HL, 2018, CSH MOL CASE STUD, V4, DOI 10.1101/mcs.a002329
   Wong LE, 2013, ONCOGENESIS, V2, DOI 10.1038/oncsis.2013.13
   Wu JJ, 2019, BMC CANCER, V19, DOI 10.1186/s12885-019-5543-2
   Wu Y, 2016, ONCOTARGET, V7, P57878, DOI 10.18632/oncotarget.11081
   Yang R, 2018, MOL MED REP, V17, P3, DOI 10.3892/mmr.2017.7880
   Yao JC, 2016, J CLIN ONCOL, V34, P3906, DOI 10.1200/JCO.2016.68.0702
   Yao JC, 2011, NEW ENGL J MED, V364, P514, DOI 10.1056/NEJMoa1009290
   Yao S, 2018, SEMIN CANCER BIOL, V50, P77, DOI 10.1016/j.semcancer.2017.11.018
   Yau H, 2017, BIOL-TARGETS THER, V11, P115, DOI 10.2147/BTT.S108818
   Ye Diana Zi, 2012, Cell Logist, V2, P105
   Yeger H, 2016, J CELL COMMUN SIGNAL, V10, P229, DOI 10.1007/s12079-016-0346-6
   Young K, 2020, SEMIN CANCER BIOL, V61, P132, DOI 10.1016/j.semcancer.2019.09.024
   Yu J, 2018, BMC ENDOCR DISORD, V18, DOI 10.1186/s12902-018-0321-8
   Yun CY, 2015, J INVEST DERMATOL, V135, P1385, DOI 10.1038/jid.2014.548
   Zhang N, 2011, CANCER CELL, V20, P427, DOI 10.1016/j.ccr.2011.08.016
   Zhang SL, 2018, ACTA PHARMACOL SIN, V39, P294, DOI 10.1038/aps.2017.80
   Zhang Y, 2018, ONCOTARGETS THER, V11, P3385, DOI 10.2147/OTT.S162523
   Zitzer H, 1999, J BIOL CHEM, V274, P32997, DOI 10.1074/jbc.274.46.32997
NR 156
TC 25
Z9 25
U1 1
U2 6
PU BAISHIDENG PUBLISHING GROUP INC
PI PLEASANTON
PA 7041 Koll Center Parkway, Suite 160, PLEASANTON, CA, UNITED STATES
SN 1007-9327
EI 2219-2840
J9 WORLD J GASTROENTERO
JI World J. Gastroenterol.
PD JUL 28
PY 2020
VL 26
IS 28
BP 4036
EP 4054
DI 10.3748/wjg.v26.i28.4036
PG 19
WC Gastroenterology & Hepatology
WE Science Citation Index Expanded (SCI-EXPANDED)
SC Gastroenterology & Hepatology
GA NA7VS
UT WOS:000560025900003
PM 32821069
OA hybrid, Green Published
DA 2024-01-27
ER

PT J
AU van Asselt, SJ
   Brouwers, AH
   van Dullemen, HM
   van der Jagt, EJ
   Bongaerts, AHH
   Kema, IP
   Koopmans, KP
   Valk, GD
   Timmers, HJ
   de Herder, WW
   Feelders, RA
   Fockens, P
   Sluiter, WJ
   de Vries, EGE
   Links, TP
AF van Asselt, Sophie J.
   Brouwers, Adrienne H.
   van Dullemen, Hendrik M.
   van der Jagt, Eric J.
   Bongaerts, Alfons H. H.
   Kema, Ido P.
   Koopmans, Klaas P.
   Valk, Gerlof D.
   Timmers, Henri J.
   de Herder, Wouter W.
   Feelders, Richard A.
   Fockens, Paul
   Sluiter, Wim J.
   de Vries, Elisabeth G. E.
   Links, Thera P.
TI EUS is superior for detection of pancreatic lesions compared with
   standard imaging in patients with multiple endocrine neoplasia type 1
SO GASTROINTESTINAL ENDOSCOPY
LA English
DT Article
ID GASTROENTEROPANCREATIC NEUROENDOCRINE TUMORS;
   POSITRON-EMISSION-TOMOGRAPHY; ENDOSCOPIC ULTRASONOGRAPHY;
   CHROMOGRANIN-A; DIAGNOSIS; LOCALIZATION; COMBINATION; GUIDELINES;
   THERAPY
AB Background: In multiple endocrine neoplasia type 1 (MEN1), pancreatic neuroendocrine tumors (pNETs) are the leading MEN1-related cause of death.
   Objective: To evaluate EUS and C-11-5-hydroxytryptophan positron emission tomography (C-11-5-HTP PET), compared with the recommended screening techniques in MEN1 patients for early detection of pNETs.
   Design: Cross-sectional study.
   Setting: Tertiary-care university medical center.
   Patients: This study involved 41 patients with a proven MEN1 mutation or with one MEN1 manifestation and a mutation carrier as a first-degree family member, with recent screening by abdominal CT or magnetic resonance imaging (MRI) and somatostatin receptor scintigraphy (SRS).
   Interventions: EUS by using a linear Pentax echoendoscope and Hitachi EUB-525 and C-11-5-HTP PET.
   Main Outcome Measurements: Patient-based and lesion-based positivity for pNET was calculated for all imaging techniques. The McNemar test was used to compare the yield of the 4 imaging techniques.
   Results: In 35 of 41 patients, 107 pancreatic lesions were detected in total. EUS detected 101 pancreatic lesions in 34 patients, C-11-5-HTP PET detected 35 lesions in 19 patients, and CT/MRI + SRS detected 32 lesions in 18 patients (P < .001). C-11-5-HTP PET performed similarly to CT/MRI + SRS and better compared with SRS only (13 lesions in 12 patients), both at a patient-based and lesion-based level (P < .05).
   Limitations: Single-center study.
   Conclusion: EUS is superior to CT/MRI + SRS for pancreatic lesion detection in patients with MEN1. In this setting, C-11-5-HTP PET is not useful. We recommend EUS as the first-choice pancreas imaging technique in patients with MEN1.
C1 [van Asselt, Sophie J.; Sluiter, Wim J.; Links, Thera P.] Univ Groningen, Univ Med Ctr Groningen, Dept Endocrinol, Groningen, Netherlands.
   [van Asselt, Sophie J.; Bongaerts, Alfons H. H.; de Vries, Elisabeth G. E.] Univ Groningen, Univ Med Ctr Groningen, Dept Med Oncol, Groningen, Netherlands.
   [Brouwers, Adrienne H.; Bongaerts, Alfons H. H.] Univ Groningen, Univ Med Ctr Groningen, Dept Nucl Med & Mol Imaging, Groningen, Netherlands.
   [van Dullemen, Hendrik M.] Univ Groningen, Univ Med Ctr Groningen, Dept Gastroenterol, Groningen, Netherlands.
   [van der Jagt, Eric J.] Univ Groningen, Univ Med Ctr Groningen, Dept Radiol, Groningen, Netherlands.
   [Kema, Ido P.] Univ Groningen, Univ Med Ctr Groningen, Dept Lab Med, Groningen, Netherlands.
   [Koopmans, Klaas P.] Martini Hosp Groningen, Dept Nucl Med & Mol Imaging, Groningen, Netherlands.
   [Valk, Gerlof D.] Univ Med Ctr Utrecht, Dept Endocrinol, Utrecht, Netherlands.
   [Timmers, Henri J.] Radboud Univ Nijmegen, Med Ctr, Dept Med, Div Endocrinol, NL-6525 ED Nijmegen, Netherlands.
   [de Herder, Wouter W.; Feelders, Richard A.] Univ Erasmus Med Ctr, Dept Endocrinol, Rotterdam, Netherlands.
   [Fockens, Paul] Univ Amsterdam, Acad Med Ctr, Dept Gastroenterol & Hepatol, NL-1105 AZ Amsterdam, Netherlands.
C3 University of Groningen; University of Groningen; University of
   Groningen; University of Groningen; University of Groningen; University
   of Groningen; Martini Hospital; Utrecht University; Utrecht University
   Medical Center; Radboud University Nijmegen; University of Amsterdam;
   Academic Medical Center Amsterdam
RP Links, TP (corresponding author), POB 30,001, NL-9700 RB Groningen, Netherlands.
EM t.p.links@umcg.nl
RI de+Herder, Wouter/AAN-8429-2021; w, d/JVN-4153-2024; Wu,
   Di/JAD-1494-2023; Timmers, Henri JLM/A-4641-2010
OI Fockens, Paul/0000-0002-2382-0672; de Vries,
   Elisabeth/0000-0002-8949-7425; de Herder, Wouter/0000-0003-1463-5165;
   Brouwers, Adrienne/0000-0003-2698-1516
FU Dutch Cancer Society [RUG 2008-4188]
FX Supported by a grant of the Dutch Cancer Society (RUG 2008-4188). All
   other authors disclosed no financial relationships relevant to this
   article.
CR Anlauf M, 2006, AM J SURG PATHOL, V30, P560, DOI 10.1097/01.pas.0000194044.01104.25
   Atiq M, 2012, DIGEST DIS SCI, V57, P791, DOI 10.1007/s10620-011-1912-7
   Balon HR, 2001, J NUCL MED, V42, P1134
   Barbe C, 2012, DIGEST LIVER DIS, V44, P228, DOI 10.1016/j.dld.2011.09.014
   Brandi ML, 2001, J CLIN ENDOCR METAB, V86, P5658, DOI 10.1210/jc.86.12.5658
   de Laat JM, 2013, J CLIN ENDOCR METAB, V98, P4143, DOI 10.1210/jc.2013-1800
   Dean PG, 2000, WORLD J SURG, V24, P1437, DOI 10.1007/s002680010237
   Deane AM, 2009, CRIT CARE, V13, DOI 10.1186/cc7874
   Doherty GM, 1998, WORLD J SURG, V22, P581, DOI 10.1007/s002689900438
   Fiebrich HB, 2011, EUR J NUCL MED MOL I, V38, P1854, DOI 10.1007/s00259-011-1862-5
   Gauger PG, 2009, SURGERY, V146, P801, DOI 10.1016/j.surg.2009.06.038
   Goudet P, 2010, WORLD J SURG, V34, P249, DOI 10.1007/s00268-009-0290-1
   Hellman P, 2005, BRIT J SURG, V92, P1508, DOI 10.1002/bjs.5149
   Iglesias-Garcia J, 2009, GASTROINTEST ENDOSC, V70, P1101, DOI 10.1016/j.gie.2009.05.011
   Ishikawa T, 2010, GASTROINTEST ENDOSC, V71, P951, DOI 10.1016/j.gie.2009.12.023
   Ito T, 2012, WORLD J GASTROENTERO, V18, P5495, DOI 10.3748/wjg.v18.i39.5495
   Kann PH, 2006, ENDOCR-RELAT CANCER, V13, P1195, DOI 10.1677/erc.1.01220
   Koopmans KP, 2008, J CLIN ONCOL, V26, P1489, DOI 10.1200/JCO.2007.15.1126
   Landstedt-Hallin L, 1999, J CLIN ENDOCR METAB, V84, P3140, DOI 10.1210/jc.84.9.3140
   Langer P, 2004, WORLD J SURG, V28, P1317, DOI 10.1007/s00268-004-7642-7
   Lewis MA, 2012, WORLD J SURG, V36, P1375, DOI 10.1007/s00268-012-1539-7
   Modlin IM, 2010, ANN SURG ONCOL, V17, P2427, DOI 10.1245/s10434-010-1006-3
   Oberg K, 2011, ENDOCR-RELAT CANCER, V18, pS17, DOI 10.1530/ERC-10-0280
   Peracchi M, 2003, EUR J ENDOCRINOL, V148, P39, DOI 10.1530/eje.0.1480039
   Pieterman CRC, 2011, FAM CANCER, V10, P157, DOI 10.1007/s10689-010-9398-6
   Rice KS, 2011, HEART RHYTHM, V8, P551, DOI 10.1016/j.hrthm.2010.11.039
   ROSCH T, 1992, NEW ENGL J MED, V326, P1721, DOI 10.1056/NEJM199206253262601
   Service F. J., 2014, HYPOGLYCEMIA ADULTS
   Suarez-Pinzon WL, 2011, CELL TRANSPLANT, V20, P1343, DOI 10.3727/096368910X557263
   Sundin A, 2000, NUCL MED BIOL, V27, P33, DOI 10.1016/S0969-8051(99)00085-2
   Thakker RV, 2012, J CLIN ENDOCR METAB, V97, P2990, DOI 10.1210/jc.2012-1230
   Thomas-Marques L, 2006, AM J GASTROENTEROL, V101, P266, DOI 10.1111/j.1572-0241.2006.00367.x
   Voss M, 2000, GUT, V46, P244, DOI 10.1136/gut.46.2.244
   Walter T, 2012, EUR J CANCER, V48, P1766, DOI 10.1016/j.ejca.2011.11.005
   Yao JC, 2007, ANN SURG ONCOL, V14, P3492, DOI 10.1245/s10434-007-9566-6
   Zhou J, 2010, CANCER CAUSE CONTROL, V21, P853, DOI 10.1007/s10552-010-9512-y
NR 36
TC 48
Z9 48
U1 0
U2 8
PU MOSBY-ELSEVIER
PI NEW YORK
PA 360 PARK AVENUE SOUTH, NEW YORK, NY 10010-1710 USA
SN 0016-5107
EI 1097-6779
J9 GASTROINTEST ENDOSC
JI Gastrointest. Endosc.
PD JAN
PY 2015
VL 81
IS 1
BP 159
EP +
DI 10.1016/j.gie.2014.09.037
PG 11
WC Gastroenterology & Hepatology
WE Science Citation Index Expanded (SCI-EXPANDED)
SC Gastroenterology & Hepatology
GA AW7KL
UT WOS:000346442900019
PM 25527055
OA Green Submitted
DA 2024-01-27
ER

PT J
AU Clement, D
   Ramage, J
   Srirajaskanthan, R
AF Clement, Dominique
   Ramage, John
   Srirajaskanthan, Raj
TI Update on Pathophysiology, Treatment, and Complications of Carcinoid
   Syndrome
SO JOURNAL OF ONCOLOGY
LA English
DT Review
ID QUALITY-OF-LIFE; GASTROENTEROPANCREATIC NEUROENDOCRINE TUMORS; SEROTONIN
   REUPTAKE INHIBITORS; ENETS CONSENSUS GUIDELINES; HEART-DISEASE;
   PROGNOSTIC-FACTORS; MANAGEMENT; THERAPY; DIAGNOSIS; OUTCOMES
AB Carcinoid syndrome (CS) develops in patients with hormone-producing neuroendocrine neoplasms (NENs) when hormones reach a significant level in the systemic circulation. The classical symptoms of carcinoid syndrome are flushing, diarrhoea, abdominal pain, and wheezing. Neuroendocrine neoplasms can produce multiple hormones: 5-hydroxytryptamine (serotonin) is the most well-known one, but histamine, catecholamines, and brady/tachykinins are also released. Serotonin overproduction can lead to symptoms and also stimulates fibrosis formation which can result in development of carcinoid syndrome-associated complications such as carcinoid heart disease (CaHD) and mesenteric fibrosis. Transforming growth factor beta (TGF-beta) is one of the main factors in developing fibrosis, but platelet-derived growth factor (PDGF), basic fibroblast growth factor (FGF2), and connective tissue growth factor (CTGF or CCN2) are also related to fibrosis development. Treatment of CS focuses on reducing serotonin levels with somatostatin analogues (SSA's). Telotristat ethyl and peptide receptor radionuclide therapy (PRRT) have recently become available for patients with symptoms despite being established on SSA's. Screening for CaHD is advised, and early intervention prolongs survival. Mesenteric fibrosis is often present and associated with poorer survival, but the role for prophylactic surgery of this is unclear. Depression, anxiety, and cognitive impairment are frequently present symptoms in patients with CS but not always part of their care plan. The role of antidepressants, mainly SSRIs, is debatable, but recent retrospective studies show evidence for safe use in patients with CS. Carcinoid crisis is a life-threatening complication of CS which can appear spontaneously but mostly described during surgery, anaesthesia, chemotherapy, PRRT, and radiological procedures and may be prevented by octreotide administration.
C1 [Clement, Dominique; Srirajaskanthan, Raj] Kings Coll Hosp London, Dept Gastroenterol, London SE5 9RS, England.
   [Clement, Dominique; Ramage, John; Srirajaskanthan, Raj] Kings Coll London, Fac Life Sci & Med, London, England.
   [Clement, Dominique; Ramage, John; Srirajaskanthan, Raj] Kings Hlth Partners ENETS Ctr Excellence, Neuroendocrine Tumour Unit, London SE5 9RS, England.
C3 King's College Hospital NHS Foundation Trust; King's College Hospital;
   University of London; King's College London
RP Srirajaskanthan, R (corresponding author), Kings Coll Hosp London, Dept Gastroenterol, London SE5 9RS, England.; Srirajaskanthan, R (corresponding author), Kings Coll London, Fac Life Sci & Med, London, England.; Srirajaskanthan, R (corresponding author), Kings Hlth Partners ENETS Ctr Excellence, Neuroendocrine Tumour Unit, London SE5 9RS, England.
EM dominique.clement@nhs.net; johnramage@nhs.net; r.srirajaskanthan@nhs.net
RI Ramage, John/ABG-4603-2020
OI Ramage, John/0000-0003-4824-6600
CR BASSON MD, 1993, AM J SURG, V165, P288, DOI 10.1016/S0002-9610(05)80529-X
   Bax NDS, 1996, WORLD J SURG, V20, P142, DOI 10.1007/s002689900022
   Bhattacharyya S, 2008, AM J CARDIOL, V101, P378, DOI 10.1016/j.amjcard.2007.08.045
   Bhattacharyya S, 2011, AM J CARDIOL, V107, P1221, DOI 10.1016/j.amjcard.2010.12.025
   Blazevic A, 2018, ENDOCR-RELAT CANCER, V25, P245, DOI 10.1530/ERC-17-0282
   Blazevic A, 2018, ENDOCR-RELAT CANCER, V25, pR115, DOI 10.1530/ERC-17-0380
   Borie R, 2008, THORAX, V63, P251, DOI 10.1136/thx.2007.078006
   Bouma G, 2016, NEUROENDOCRINOLOGY, V103, P489, DOI 10.1159/000440621
   Caplin ME, 2014, NEW ENGL J MED, V371, P224, DOI [10.1056/NEJMoa1316158, 10.1056/NEJMc1409757]
   Cella D, 2018, CLIN THER, V40, P2006, DOI 10.1016/j.clinthera.2018.10.008
   Cetinkaya RB, 2017, NEUROENDOCRINOLOGY, V104, P1, DOI 10.1159/000442207
   Chambers AJ, 2010, WORLD J SURG, V34, P1356, DOI 10.1007/s00268-010-0404-9
   Cheung VTF, 2015, FRONTLINE GASTROENTE, V6, P264, DOI 10.1136/flgastro-2014-100483
   Cives M, 2019, NEUROENDOCRINOLOGY, V109, P83, DOI 10.1159/000497355
   Condron ME, 2019, SURGERY, V165, P158, DOI 10.1016/j.surg.2018.04.093
   Condron ME, 2016, SURGERY, V159, P358, DOI 10.1016/j.surg.2015.05.036
   Connolly HM, 2015, J AM COLL CARDIOL, V66, P2189, DOI 10.1016/j.jacc.2015.09.014
   Dasari A, 2017, JAMA ONCOL, V3, P1335, DOI 10.1001/jamaoncol.2017.0589
   Daskalakis K, 2017, BRIT J SURG, V104, P69, DOI 10.1002/bjs.10333
   Davar J, 2017, J AM COLL CARDIOL, V69, P1288, DOI 10.1016/j.jacc.2016.12.030
   Dierdorf Stephen F, 2003, Curr Opin Anaesthesiol, V16, P343, DOI 10.1097/00001503-200306000-00017
   Distler JHW, 2010, ANN RHEUM DIS, V69, P48, DOI 10.1136/ard.2009.120196
   Dobson R, 2015, CLIN ONCOL-UK, V27, P741, DOI 10.1016/j.clon.2015.06.016
   Dobson R, 2014, INT J CARDIOL, V173, P29, DOI 10.1016/j.ijcard.2014.02.037
   ENGELMAN K, 1967, NEW ENGL J MED, V277, P1103, DOI 10.1056/NEJM196711232772101
   Fottner C, 2017, REV ENDOCR METAB DIS, V18, P393, DOI 10.1007/s11154-017-9438-8
   Frey D., 2016, ANN RHEUM DIS, V75, P66, DOI [10.1136/annrheumdis-2016-eular.5587, DOI 10.1136/ANNRHEUMDIS-2016-EULAR.5587]
   Fukuwatari T, 2013, INT J TRYPTOPHAN RES, P3, DOI 10.4137/IJTR.S11588
   Furse Rosanne M, 2008, Clin Gastroenterol Hepatol, V6, pe27, DOI 10.1016/j.cgh.2008.04.010
   Garcia-Carbonero R, 2010, ANN ONCOL, V21, P1794, DOI 10.1093/annonc/mdq022
   Genus TSE, 2019, BRIT J CANCER, V121, P966, DOI 10.1038/s41416-019-0606-3
   Grozinsky-Glasberg S, 2015, NEUROENDOCRINOLOGY, V101, P263, DOI 10.1159/000381930
   Guo LJ, 2016, ASIA-PAC J CLIN ONCO, V12, P284, DOI 10.1111/ajco.12498
   GUSTAFSEN J, 1988, AGENTS ACTIONS, V25, P1, DOI 10.1007/BF01969085
   Halperin DM, 2017, LANCET ONCOL, V18, P525, DOI 10.1016/S1470-2045(17)30110-9
   Hannah-Shmouni F, 2016, REV ENDOCR METAB DIS, V17, P373, DOI 10.1007/s11154-016-9394-8
   Hart EA, 2017, NETH HEART J, V25, P471, DOI 10.1007/s12471-017-1011-2
   Hauso O, 2007, REGUL PEPTIDES, V143, P39, DOI 10.1016/j.regpep.2007.02.009
   Hegyi J, 2004, INT J DERMATOL, V43, P1, DOI 10.1111/j.1365-4632.2004.01959.x
   Hofland J, 2019, ENDOCR-RELAT CANCER, V26, pR145, DOI 10.1530/ERC-18-0495
   Howe JR, 2017, PANCREAS, V46, P715, DOI 10.1097/MPA.0000000000000846
   Huguet I, 2017, EUR J ENDOCRINOL, V177, pR219, DOI 10.1530/EJE-17-0295
   Isenberg-Grzeda E, 2018, EJSO-EUR J SURG ONC, V44, P744, DOI 10.1016/j.ejso.2018.03.010
   Ito T, 2018, CURR OPIN ENDOCRINOL, V25, P22, DOI 10.1097/MED.0000000000000376
   Janson ET, 1997, ANN ONCOL, V8, P685, DOI 10.1023/A:1008215730767
   Kaltsas GA, 2004, ENDOCR REV, V25, P458, DOI 10.1210/er.2003-0014
   Kaltsas G, 2017, NEUROENDOCRINOLOGY, V105, P245, DOI 10.1159/000461583
   KARMYJONES R, 1993, ANN THORAC SURG, V56, P1403, DOI 10.1016/0003-4975(93)90696-F
   KEMA IP, 1994, CLIN CHEM, V40, P86
   Kiesewetter B, 2019, ONCOLOGIST, V24, P255, DOI 10.1634/theoncologist.2018-0191
   Kinney MAO, 2001, BRIT J ANAESTH, V87, P447, DOI 10.1093/bja/87.3.447
   Klimstra DS, 2016, HEMATOL ONCOL CLIN N, V30, P1, DOI 10.1016/j.hoc.2015.08.005
   Korse CM, 2009, J CLIN ONCOL, V27, P4293, DOI 10.1200/JCO.2008.18.7047
   Kulke MH, 2017, J CLIN ONCOL, V35, P14, DOI 10.1200/JCO.2016.69.2780
   KVOLS LK, 1985, NEW ENGL J MED, V313, P1229
   Lang A, 2005, LIVER INT, V25, P808, DOI 10.1111/j.1478-3231.2005.01057.x
   Laskaratos FM, 2018, NEUROENDOCRINOLOGY, V106, P366, DOI 10.1159/000486097
   Laskaratos FM, 2017, CANCER-AM CANCER SOC, V123, P4770, DOI 10.1002/cncr.31079
   Lewis AR, 2018, WORLD J GASTROENTERO, V24, P671, DOI 10.3748/wjg.v24.i6.671
   Lloyd R.V., 2017, WHO CLASSIFICATION T
   Lo M, 2010, CURR ONCOL, V17, P9
   LUNDIN L, 1988, CIRCULATION, V77, P264, DOI 10.1161/01.CIR.77.2.264
   Maasberg S, 2017, NEUROENDOCRINOLOGY, V104, P11, DOI 10.1159/000442983
   MAJOR LF, 1973, SOUTHERN MED J, V66, P787, DOI 10.1097/00007611-197307000-00013
   Massimino K, 2013, J SURG ONCOL, V107, P842, DOI 10.1002/jso.23323
   Massironi S, 2008, WORLD J GASTROENTERO, V14, P5377, DOI 10.3748/wjg.14.5377
   MATUCHANSKY C, 1995, GASTROENTEROLOGY, V108, P743, DOI 10.1016/0016-5085(95)90447-6
   Modlin IM, 2004, AM J GASTROENTEROL, V99, P2466, DOI 10.1111/j.1572-0241.2004.40507.x
   Modlin IM, 1997, CANCER-AM CANCER SOC, V79, P813, DOI 10.1002/(SICI)1097-0142(19970215)79:4<813::AID-CNCR19>3.0.CO;2-2
   MOERTEL CG, 1984, ANN INTERN MED, V100, P531, DOI 10.7326/0003-4819-100-4-531
   Mokhles P, 2012, EUR J CARDIO-THORAC, V41, P1278, DOI 10.1093/ejcts/ezr227
   Moller JE, 2003, NEW ENGL J MED, V348, P1005, DOI 10.1056/NEJMoa021451
   MOSS SF, 1993, Q J MED, V86, P49
   Mota JM, 2016, ECANCERMEDICALSCIENC, V10, DOI 10.3332/ecancer.2016.662
   MYERS CF, 1982, ANN INTERN MED, V96, P383, DOI 10.7326/0003-4819-96-3-383_1
   Niederle B, 2016, NEUROENDOCRINOLOGY, V103, P125, DOI 10.1159/000443170
   Nobels A, 2016, ACTA ONCOL, V55, P1370, DOI 10.1080/0284186X.2016.1182210
   NORHEIM I, 1986, J CLIN ENDOCR METAB, V63, P605, DOI 10.1210/jcem-63-3-605
   Noyer CM, 1997, AM J GASTROENTEROL, V92, P1387
   OATES JA, 1966, J CLIN INVEST, V45, P173, DOI 10.1172/JCI105329
   OATES JA, 1986, NEW ENGL J MED, V315, P702, DOI 10.1056/NEJM198609113151109
   OBERG K, 1987, SCAND J GASTROENTERO, V22, P1041, DOI 10.3109/00365528708991954
   Öberg KE, 2012, CLIN ONCOL-UK, V24, P282, DOI 10.1016/j.clon.2011.08.006
   Papadogias D, 2007, EUR J GASTROEN HEPAT, V19, P1154, DOI 10.1097/MEG.0b013e3282294d88
   Pavel M, 2018, ENDOCR-RELAT CANCER, V25, P309, DOI 10.1530/ERC-17-0455
   Pearman TP, 2016, SUPPORT CARE CANCER, V24, P3695, DOI 10.1007/s00520-016-3189-z
   PELLIKKA PA, 1993, CIRCULATION, V87, P1188, DOI 10.1161/01.CIR.87.4.1188
   Ploeckinger U, 2009, NEUROENDOCRINOLOGY, V90, P349, DOI 10.1159/000242109
   Ramage JK, 2012, GUT, V61, P6, DOI 10.1136/gutjnl-2011-300831
   Rinke A, 2009, J CLIN ONCOL, V27, P4656, DOI 10.1200/JCO.2009.22.8510
   Rodriguez CR, 2002, BMC MICROBIOL, V2, DOI 10.1186/1471-2180-2-31
   Ferrari ACRD, 2018, CLINICS, V73, DOI 10.6061/clinics/2018/e490s
   Russo S, 2003, PSYCHOPHARMACOLOGY, V168, P324, DOI 10.1007/s00213-003-1455-5
   Ruszniewski P, 2004, NEUROENDOCRINOLOGY, V80, P244, DOI 10.1159/000082875
   SANDLER M, 1968, LANCET, V2, P1053
   Shah GM, 2005, AM J GASTROENTEROL, V100, P2307, DOI 10.1111/j.1572-0241.2005.00268.x
   Shi DD, 2017, CANCER-AM CANCER SOC, V123, P2735, DOI 10.1002/cncr.30633
   Shim WS, 2008, MOL PAIN, V4, DOI 10.1186/1744-8069-4-29
   Simbera Z, 2005, PSYCHOSOMATICS, V46, P88, DOI 10.1176/appi.psy.46.1.88-a
   Soga J, 2003, J EXP CLIN CANC RES, V22, P517
   Soliday E, 2004, J APPL BIOBEHAV RES, V9, P80
   STATHOPOULOS GP, 1981, NEW ENGL J MED, V305, P52
   Strosberg J, 2017, NEW ENGL J MED, V376, P125, DOI 10.1056/NEJMoa1607427
   Strosberg J, 2018, J CLIN ONCOL, V36, P2578, DOI 10.1200/JCO.2018.78.5865
   Teunissen JJM, 2004, J CLIN ONCOL, V22, P2724, DOI 10.1200/JCO.2004.10.016
   THORSON A, 1954, AM HEART J, V47, P795, DOI 10.1016/0002-8703(54)90152-0
   van der Horst-Schrivers Anouk N A, 2004, Neuroendocrinology, V80 Suppl 1, P28
   van der Lely Aart J., 2005, Arq Bras Endocrinol Metab, V49, P850, DOI 10.1590/S0004-27302005000500028
   VINIK AI, 1989, ACTA ONCOL, V28, P389, DOI 10.3109/02841868909111212
   VONDEROHE MR, 1993, NEW ENGL J MED, V329, P1073, DOI 10.1056/NEJM199310073291503
   Weickert MO, 2018, CLIN THER, V40, P952, DOI 10.1016/j.clinthera.2018.04.006
   Westberg G, 2001, BRIT J SURG, V88, P865, DOI 10.1046/j.0007-1323.2001.01798.x
   Woltering EA, 2016, J CLIN ANESTH, V32, P189, DOI 10.1016/j.jclinane.2016.03.008
   Wymenga ANM, 1998, EUR J CANCER, V34, P1293, DOI 10.1016/S0959-8049(98)00009-4
NR 114
TC 49
Z9 50
U1 2
U2 6
PU HINDAWI LTD
PI LONDON
PA ADAM HOUSE, 3RD FLR, 1 FITZROY SQ, LONDON, W1T 5HF, ENGLAND
SN 1687-8450
EI 1687-8469
J9 J ONCOL
JI J. Oncol.
PD JAN 21
PY 2020
VL 2020
AR 8341426
DI 10.1155/2020/8341426
PG 11
WC Oncology
WE Science Citation Index Expanded (SCI-EXPANDED)
SC Oncology
GA KH8GU
UT WOS:000510888600001
PM 32322270
OA Green Published, gold
DA 2024-01-27
ER

PT J
AU Huang, SF
   Kuo, IM
   Lee, CW
   Pan, KT
   Chen, TC
   Lin, CJ
   Hwang, TL
   Yu, MC
AF Huang, Song-Fong
   Kuo, I-Ming
   Lee, Chao-Wei
   Pan, Kuang-Tse
   Chen, Tse-Ching
   Lin, Chun-Jung
   Hwang, Tsann-Long
   Yu, Ming-Chin
TI Comparison study of gastrinomas between gastric and non-gastric origins
SO WORLD JOURNAL OF SURGICAL ONCOLOGY
LA English
DT Article
DE Gastrinoma; Lymph node metastasis; Liver metastasis; Prognosis
ID ZOLLINGER-ELLISON-SYNDROME; GASTROENTEROPANCREATIC NEUROENDOCRINE
   TUMORS; ENDOCRINE NEOPLASIA TYPE-1; SPORADIC GASTRINOMA;
   PROGNOSTIC-FACTORS; LONG-TERM; EPIDEMIOLOGY; SURVIVAL; MANAGEMENT
AB Background: Gastrinomas are one of the neuroendocrine tumors with potential distant metastasis. Most gastrinomas are originated from pancreas and duodenum, but those of gastric origin have been much less reported. The aim of the study is to compare gastrinomas of gastric and non-gastric origins.
   Methods: Four hundred twenty-four patients with neuroendocrine tumor by histological proof in Chang Gung Memorial Hospital, Linkou branch in the past 10 years were included. A total of 109 (25.7 %) cases were identified of upper gastrointestinal origins, of which 20 (18.3 %) were proven gastrinomas. The clinical characteristics were collected and analyzed retrospectively.
   Results: In our study, 21 tumors of the 20 cases were identified by pathologic proof, 11 (55 %) had resection or endoscopic mucosa resection, 9 of gastric origins, 9 of duodenal origins, 2 of pancreatic origins, and 1 of hepatic origins. One case had multiple lesions. Patients with gastric gastrinomas had older age, higher levels of gastrin, seemingly smaller tumor size (p = 0.024, 0.030, and 0.065, respectively), and usually lower grade in differentiation (p = 0.035). Though gastric gastrinomas had a high recurrent rate (80 %), the lymph node and liver involvement was less common. Gastrinomas with liver involvement/metastasis had a high mortality rate where 80 % died of liver dysfunction.
   Conclusions: Gastrinomas originating from stomach had higher gastrin level and lower tumor grading and presented at older age. The long-term outcome was probably better than non-gastric origin because of lower grading and less lymph node and liver involvement.
C1 [Huang, Song-Fong; Kuo, I-Ming; Lee, Chao-Wei; Hwang, Tsann-Long; Yu, Ming-Chin] Chang Gung Mem Hosp, Dept Surg, Taoyuan 333, Taiwan.
   [Pan, Kuang-Tse] Chang Gung Mem Hosp, Dept Med Imaging & Intervent, Taoyuan 333, Taiwan.
   [Chen, Tse-Ching] Chang Gung Mem Hosp, Dept Pathol, Taoyuan 333, Taiwan.
   [Lin, Chun-Jung] Chang Gung Mem Hosp, Dept Gen Gastroenterol, Taoyuan 333, Taiwan.
C3 Chang Gung Memorial Hospital; Chang Gung Memorial Hospital; Chang Gung
   Memorial Hospital; Chang Gung Memorial Hospital
RP Yu, MC (corresponding author), Chang Gung Mem Hosp, Dept Surg, 5 Fu Shin St, Taoyuan 333, Taiwan.
EM mingchin2000@gmail.com
RI Yu, Ming-Chin/D-4464-2018
OI Yu, Ming-Chin/0000-0002-6980-7123
FU Chang Gung Memorial Foundation [CMRPG3C0711-2]
FX We are grateful to all our colleagues and authors in the Department of
   Cancer Center and Chang Gung University for their technical assistance.
   This study was supported by the Chang Gung Memorial Foundation
   (CMRPG3C0711-2).
CR Bartsch DK, 2012, BRIT J SURG, V99, P1234, DOI 10.1002/bjs.8843
   Basuroy R, 2014, ALIMENT PHARM THER, V39, P1071, DOI 10.1111/apt.12698
   Berna MJ, 2006, MEDICINE, V85, P295, DOI 10.1097/01.md.0000236956.74128.76
   Bosman FT, 2010, WHO CLASSIFICATION T
   Cisco Robin M, 2007, Adv Surg, V41, P165, DOI 10.1016/j.yasu.2007.05.010
   Crosby DA, 2012, DIGEST SURG, V29, P331, DOI 10.1159/000342988
   DONOW C, 1991, CANCER, V68, P1329, DOI 10.1002/1097-0142(19910915)68:6<1329::AID-CNCR2820680624>3.0.CO;2-7
   Epelboym I, 2014, ONCOLOGIST, V19, P44, DOI 10.1634/theoncologist.2013-0369
   Fraenkel M, 2014, ENDOCR-RELAT CANCER, V21, pR153, DOI 10.1530/ERC-13-0125
   Fraenkel M, 2012, BEST PRACT RES CL GA, V26, P691, DOI 10.1016/j.bpg.2013.01.006
   Garcia-Carbonero R, 2010, ANN ONCOL, V21, P1794, DOI 10.1093/annonc/mdq022
   Gibril F, 2004, MEDICINE, V83, P43, DOI 10.1097/01.md.0000112297.72510.32
   Giovinazzo F, 2013, UPDATES SURG-ITALY, V65, P19, DOI 10.1007/s13304-013-0201-8
   Ito T, 2015, J GASTROENTEROL, V50, P58, DOI 10.1007/s00535-014-0934-2
   Klöppel G, 2004, ANN NY ACAD SCI, V1014, P13, DOI 10.1196/annals.1294.002
   Krampitz Geoffrey W, 2013, Adv Surg, V47, P59
   Lawrence B, 2011, ENDOCRIN METAB CLIN, V40, P1, DOI 10.1016/j.ecl.2010.12.005
   Li QL, 2012, WORLD J GASTROENTERO, V18, P5799, DOI 10.3748/wjg.v18.i40.5799
   Maire F, 2012, EUR J GASTROEN HEPAT, V24, P368, DOI 10.1097/MEG.0b013e328350f816
   Mocellin S, 2013, ANN ONCOL, V24, P3040, DOI 10.1093/annonc/mdt377
   Modlin IM, 2004, AM J GASTROENTEROL, V99, P23, DOI 10.1046/j.1572-0241.2003.04027.x
   Modlin IM, 2008, LANCET ONCOL, V9, P61, DOI 10.1016/S1470-2045(07)70410-2
   O'Toole D, 2012, BEST PRACT RES CL GA, V26, P719, DOI 10.1016/j.bpg.2013.01.002
   Roy PK, 2001, MEDICINE, V80, P189, DOI 10.1097/00005792-200105000-00005
   Roy PK, 2000, MEDICINE, V79, P379, DOI 10.1097/00005792-200011000-00004
   Shojamanesh H, 2002, CANCER, V94, P331, DOI 10.1002/cncr.10195
   STABILE BE, 1984, AM J SURG, V147, P25, DOI 10.1016/0002-9610(84)90029-1
   Veenendaal Liesbeth M, 2006, World J Surg Oncol, V4, P35, DOI 10.1186/1477-7819-4-35
   WEBER HC, 1995, GASTROENTEROLOGY, V108, P1637, DOI 10.1016/0016-5085(95)90124-8
   Yao JC, 2008, J CLIN ONCOL, V26, P3063, DOI 10.1200/JCO.2007.15.4377
   Zogakis TG, 2003, ANN SURG, V238, P42, DOI 10.1097/01.SLA.0000074963.87688.31
   ZOLLINGER RM, 1955, ANN SURG, V142, P709, DOI 10.1097/00000658-195510000-00015
NR 32
TC 6
Z9 6
U1 0
U2 1
PU BIOMED CENTRAL LTD
PI LONDON
PA 236 GRAYS INN RD, FLOOR 6, LONDON WC1X 8HL, ENGLAND
SN 1477-7819
J9 WORLD J SURG ONCOL
JI World J. Surg. Oncol.
PD JUN 16
PY 2015
VL 13
AR 202
DI 10.1186/s12957-015-0614-6
PG 8
WC Oncology; Surgery
WE Science Citation Index Expanded (SCI-EXPANDED)
SC Oncology; Surgery
GA CL0TD
UT WOS:000356655100001
PM 26077245
OA Green Published, gold
DA 2024-01-27
ER

PT J
AU Sundaresan, S
   Kang, AJ
   Hayes, MM
   Choi, EYK
   Merchant, JL
AF Sundaresan, Sinju
   Kang, Anthony J.
   Hayes, Michael M.
   Choi, Eun-Young K.
   Merchant, Juanita L.
TI Deletion of <i>Men1</i> and <i>somatostatin</i> induces hypergastrinemia
   and gastric carcinoids
SO GUT
LA English
DT Article
ID ENTEROCHROMAFFIN-LIKE CELLS; GASTROENTEROPANCREATIC NEUROENDOCRINE
   TUMORS; ZOLLINGER-ELLISON-SYNDROME; MASTOMYS-NATALENSIS; INHIBITOR
   P27(KIP1); ENDOCRINE TUMORS; TRANSGENIC MICE; AFRICAN RODENT; CANCER
   CELLS; RAT STOMACH
AB Background Gastric carcinoids are slow growing neuroendocrine tumours arising from enterochromaffin-like (ECL) cells in the corpus of stomach. Although most of these tumours arise in the setting of gastric atrophy and hypergastrinemia, it is not understood what genetic background predisposes development of these ECL derived tumours. Moreover, diffuse microcarcinoids in the mucosa can lead to a field effect and limit successful endoscopic removal.
   Objective To define the genetic background that creates a permissive environment for gastric carcinoids using transgenic mouse lines.
   Design The multiple endocrine neoplasia 1 gene locus (Men1) was deleted using Cre recombinase expressed from the Villin promoter (Villin-Cre) and was placed on a somatostatin null genetic background. These transgenic mice received omeprazole-laced chow for 6 months. The direct effect of gastrin and the gastrin receptor antagonist YM022 on expression and phosphorylation of the cyclin inhibitor p27(Kip1) was tested on the human human gastric adenocarcinoma cell line stably expressing CCKBR (AGSE) and mouse small intestinal neuroendocrine carcinoma (STC)-1 cell lines.
   Results The combination of conditional Men1 deletion in the absence of somatostatin led to the development of gastric carcinoids within 2 years. Suppression of acid secretion by omeprazole accelerated the timeline of carcinoid development to 6 months in the absence of significant parietal cell atrophy. Carcinoids were associated with hypergastrinemia, and correlated with increased Cckbr expression and nuclear export of p27(Kip1) both in vivo and in gastrin-treated cell lines. Loss of p27(Kip1) was also observed in human gastric carcinoids arising in the setting of atrophic gastritis.
   Conclusions Gastric carcinoids require threshold levels of hypergastrinemia, which modulates p27(Kip1) cellular location and stability.
C1 [Sundaresan, Sinju; Kang, Anthony J.; Hayes, Michael M.; Merchant, Juanita L.] Univ Michigan, Dept Internal Med, Div Gastroenterol, Ann Arbor, MI 48109 USA.
   [Choi, Eun-Young K.] Univ Michigan, Dept Pathol, Ann Arbor, MI 48109 USA.
   [Merchant, Juanita L.] Univ Michigan, Dept Mol & Integrat Physiol, Ann Arbor, MI 48109 USA.
C3 University of Michigan System; University of Michigan; University of
   Michigan System; University of Michigan; University of Michigan System;
   University of Michigan
RP Merchant, JL (corresponding author), Univ Michigan, Dept Internal Med, Biomed Sci Res Bldg,109 Zina Pitcher Pl, Ann Arbor, MI 48109 USA.
EM merchanj@umich.edu
RI Merchant, Juanita/AAF-8277-2019
OI Merchant, Juanita/0000-0002-6559-8184; Choi,
   Eun-Young/0000-0002-7319-8826
FU National Institute of Diabetes and Digestive and Kidney Diseases (NIH)
   [R37 DK45729]; Digestive Disease Center Molecular core facility
   (Michigan Gastrointestinal Research Center) [P30 DK 034933]
FX National Institute of Diabetes and Digestive and Kidney Diseases (NIH
   Grant R37 DK45729) and P30 DK 034933 Digestive Disease Center Molecular
   core facility (Michigan Gastrointestinal Research Center).
CR ASAHARA M, 1994, DIGEST DIS SCI, V39, P2149, DOI 10.1007/BF02090363
   Ashurst HL, 2008, EXP PHYSIOL, V93, P223, DOI 10.1113/expphysiol.2007.040683
   BACHWICH D, 1992, MOL ENDOCRINOL, V6, P1175, DOI 10.1210/me.6.8.1175
   Bakke I, 2001, SCAND J GASTROENTERO, V36, P1128
   BORDI C, 1995, AM J SURG PATHOL, V19, pS8
   Burkitt MD, 2006, ALIMENT PHARM THER, V24, P1305, DOI 10.1111/j.1365-2036.2006.03130.x
   Burkitt MD, 2009, WORLD J GASTROENTERO, V15, P1, DOI 10.3748/wjg.15.1
   Carrano AC, 1999, NAT CELL BIOL, V1, P193, DOI 10.1038/12013
   Chen D, 2000, CELL TISSUE RES, V299, P81, DOI 10.1007/s004410050008
   Chen DA, 2002, GASTROENTEROLOGY, V123, P577, DOI 10.1053/gast.2002.34746
   Dockray Graham J, 2012, Curr Gastroenterol Rep, V14, P453, DOI 10.1007/s11894-012-0293-1
   Doganavsargil B, 2006, WORLD J GASTROENTERO, V12, P6280, DOI 10.3748/wjg.v12.i39.6280
   Gibril F, 2004, MEDICINE, V83, P43, DOI 10.1097/01.md.0000112297.72510.32
   GILLIGAN CJ, 1995, AM J GASTROENTEROL, V90, P338
   Grabowski P, 2008, CLIN CANCER RES, V14, P7378, DOI 10.1158/1078-0432.CCR-08-0698
   GRANT SGN, 1991, CANCER RES, V51, P4917
   HAKANSON R, 1991, SCAND J GASTROENTERO, V26, P88, DOI 10.3109/00365529109093183
   HAKANSON R, 1993, GASTROENTEROLOGY, V105, P15, DOI 10.1016/0016-5085(93)90005-W
   Helander HF, 1997, ACTA PHYSIOL SCAND, V159, P313, DOI 10.1046/j.1365-201X.1997.114360000.x
   Hershko DD, 2008, CANCER-AM CANCER SOC, V112, P1415, DOI 10.1002/cncr.23317
   Kim HS, 2014, CANCER RES TREAT, V46, P383, DOI 10.4143/crt.2013.102
   Lidhar K, 1999, J CLIN ENDOCR METAB, V84, P3823, DOI 10.1210/jc.84.10.3823
   Massironi S, 2015, WORLD J GASTROENTERO, V21, P6785, DOI 10.3748/wjg.v21.i22.6785
   Meeker A, 2014, MOL CELL ENDOCRINOL, V386, P101, DOI 10.1016/j.mce.2013.07.015
   Mensah-Osman E, 2008, AM J PHYSIOL-GASTR L, V295, pG843, DOI 10.1152/ajpgi.00607.2007
   Mensah-Osman E, 2008, REGUL PEPTIDES, V151, P115, DOI 10.1016/j.regpep.2008.03.009
   Norton JA, 2004, SURGERY, V136, P1267, DOI 10.1016/j.surg.2004.06.057
   OETTLE AG, 1957, BRIT J CANCER, V11, P415, DOI 10.1038/bjc.1957.50
   Pellegata NS, 2006, P NATL ACAD SCI USA, V103, P15558, DOI 10.1073/pnas.0603877103
   POYNTER D, 1991, MUTAT RES, V248, P303, DOI 10.1016/0027-5107(91)90064-U
   PRINZ C, 1993, GASTROENTEROLOGY, V105, P449, DOI 10.1016/0016-5085(93)90719-S
   Rahman A, 2003, AM J CLIN PATHOL, V120, P685, DOI 10.1309/LPJBRGQX95KRY3G3
   Raychowdhury R, 2002, BIOCHEM BIOPH RES CO, V297, P1089, DOI 10.1016/S0006-291X(02)02345-8
   RINDI G, 1990, AM J PATHOL, V136, P1349
   RYBERG B, 1990, GASTROENTEROLOGY, V99, P935, DOI 10.1016/0016-5085(90)90610-D
   Schaffer K, 1998, J BIOL CHEM, V273, P28779, DOI 10.1074/jbc.273.44.28779
   Schüler S, 2011, INT J ONCOL, V38, P219, DOI 10.3892/ijo_00000841
   Shapira M, 2005, CANCER-AM CANCER SOC, V103, P1336, DOI 10.1002/cncr.20917
   SNELL KC, 1969, SCIENCE, V163, P470, DOI 10.1126/science.163.3866.470
   Soga J, 1968, Acta Med Biol (Niigata), V15, P181
   Sutterlüty H, 1999, NAT CELL BIOL, V1, P207, DOI 10.1038/12027
   Tang LH, 1997, REGUL PEPTIDES, V72, P9, DOI 10.1016/S0167-0115(97)01025-2
   Timmerbeul I, 2006, P NATL ACAD SCI USA, V103, P14009, DOI 10.1073/pnas.0606316103
   Veniaminova NA, 2012, AM J PHYSIOL-GASTR L, V303, pG752, DOI 10.1152/ajpgi.00109.2012
   Vervoorts J, 2008, CELL MOL LIFE SCI, V65, P3255, DOI 10.1007/s00018-008-8296-7
   Vlach J, 1997, EMBO J, V16, P5334, DOI 10.1093/emboj/16.17.5334
   WALDUM HL, 1991, GUT, V32, P698, DOI 10.1136/gut.32.6.698
   Wang ZW, 2012, BBA-REV CANCER, V1825, P11, DOI 10.1016/j.bbcan.2011.09.002
   Wiedemann T, 2016, MOL CELL ENDOCRINOL
   Xu W, 2013, CANCER LETT, V332, P11, DOI 10.1016/j.canlet.2012.12.030
NR 50
TC 20
Z9 24
U1 0
U2 5
PU BMJ PUBLISHING GROUP
PI LONDON
PA BRITISH MED ASSOC HOUSE, TAVISTOCK SQUARE, LONDON WC1H 9JR, ENGLAND
SN 0017-5749
EI 1468-3288
J9 GUT
JI Gut
PD JUN
PY 2017
VL 66
IS 6
BP 1012
EP 1021
DI 10.1136/gutjnl-2015-310928
PG 10
WC Gastroenterology & Hepatology
WE Science Citation Index Expanded (SCI-EXPANDED)
SC Gastroenterology & Hepatology
GA EU6IC
UT WOS:000401136700007
PM 26860771
OA Green Accepted
DA 2024-01-27
ER

PT J
AU Capurso, G
   Festa, S
   Valente, R
   Piciucchi, M
   Panzuto, F
   Jensen, RT
   Delle Fave, G
AF Capurso, Gabriele
   Festa, Stefano
   Valente, Roberto
   Piciucchi, Matteo
   Panzuto, Francesco
   Jensen, Robert T.
   Delle Fave, Gianfranco
TI Molecular pathology and genetics of pancreatic endocrine tumours
SO JOURNAL OF MOLECULAR ENDOCRINOLOGY
LA English
DT Review
ID EPIDERMAL-GROWTH-FACTOR; GASTROENTEROPANCREATIC NEUROENDOCRINE TUMORS;
   COMPARATIVE GENOMIC HYBRIDIZATION; HETEROZYGOSITY FREQUENTLY OCCURS;
   HIPPEL-LINDAU-DISEASE; SUPPRESSOR GENE; CHROMOSOMAL ALTERATIONS; REVEALS
   ALTERATIONS; PREDICTS PROGNOSIS; MAMMALIAN TARGET
AB Pancreatic neuroendocrine tumours (PETs) are the second most frequent pancreatic neoplasms. Their poor chemosensitivity, high rate of metastatic disease and relatively long survival make PETs an ideal field to be explored for novel therapies based on specific molecular changes. PETs are generally sporadic but can also arise within hereditary syndromes, such as multiple endocrine neoplasia type 1, von Hippel-Lindau, neurofibromatosis type 1 and tuberous sclerosis complex, which represent a model for sporadic cases too. Among allelic imbalances, main genomic changes involve gain of 17q, 7q and 20q and loss of 11q, 6q and 11p, which identify regions of putative candidate oncogenes or tumour suppressor genes (TSGs), respectively, sometime with potential prognostic significance. Overexpression of Src-like kinases and cyclin D1 (CCND1) oncogene has been described. As for TSGs, P53 (TP53), DPC4/SMAD4 and RB (RB1) are not implicated in PET tumorigenesis, while for p16INK4a (CDKN2A), TIMP3, RASSF1A and hMLH1, more data are available, suggesting a role for methylation as a silencing mechanism. In the last decade, gene expression profile studies, analysis of microRNAs and, more recently, large-scale mutational analysis have highlighted commonly altered molecular pathways in the pathology of PETs. The roles of the mammalian target of rapamycin pathway, and its connection with Src kinases, and the activity of a number of tyrosine kinase receptors seem to be pivotal, as confirmed by the results of recent clinical trials with targeted agents. Mutations of DAXX and ATRX are common and related to altered telomeres but not to prognosis.
C1 [Capurso, Gabriele; Festa, Stefano; Valente, Roberto; Piciucchi, Matteo; Panzuto, Francesco; Delle Fave, Gianfranco] Univ Roma La Sapienza, S Andrea Hosp, Fac Med & Psychol, Digest & Liver Dis Unit, I-00189 Rome, Italy.
   [Jensen, Robert T.] NIDDKD, Digest Dis Branch, NIH, Bethesda, MD 20892 USA.
C3 Sapienza University Rome; Azienda Ospedaliera Sant'Andrea; National
   Institutes of Health (NIH) - USA; NIH National Institute of Diabetes &
   Digestive & Kidney Diseases (NIDDK)
RP Delle Fave, G (corresponding author), Univ Roma La Sapienza, S Andrea Hosp, Fac Med & Psychol, Digest & Liver Dis Unit, Via Grottarossa 1035, I-00189 Rome, Italy.
EM gianfranco.dellefave@uniroma1.it
RI Capurso, Gabriele/AAB-1389-2019; Festa, Stefano/HZM-1149-2023; Panzuto,
   Francesco/Y-2882-2019; Valente, Roberto/AAO-2912-2020
OI Capurso, Gabriele/0000-0002-0019-8753; Panzuto,
   Francesco/0000-0003-2789-4289; Valente, Roberto/0000-0002-6785-2326;
   Piciucchi, Matteo/0000-0002-9359-4789
FU ITANET (Italian Association for Neuroendocrine Tumours)
FX This review is funded by ITANET (Italian Association for Neuroendocrine
   Tumours).
CR Amato E, 2011, VIRCHOWS ARCH, V458, P39, DOI 10.1007/s00428-010-1001-x
   Averous J, 2006, ONCOGENE, V25, P6423, DOI 10.1038/sj.onc.1209887
   Azzoni C, 2006, VIRCHOWS ARCH, V448, P119, DOI 10.1007/s00428-005-0058-4
   Barghom A, 2001, J PATHOL, V194, P451, DOI 10.1002/path.886
   Bartsch D, 1999, ONCOGENE, V18, P2367, DOI 10.1038/sj.onc.1202585
   Bartz C, 1996, GUT, V38, P403, DOI 10.1136/gut.38.3.403
   Beghelli S, 1998, J PATHOL, V186, P41, DOI 10.1002/(SICI)1096-9896(199809)186:1<41::AID-PATH172>3.0.CO;2-L
   Bloomston M, 2004, ANN SURG ONCOL, V11, P413, DOI 10.1245/ASO.2004.03.077
   Capurso G, 2006, ENDOCR-RELAT CANCER, V13, P541, DOI 10.1677/erc.1.01153
   Chen YJ, 2004, CANCER-AM CANCER SOC, V100, P1379, DOI 10.1002/cncr.20104
   Chen YJ, 2003, CANCER RES, V63, P817
   Chetty R, 2008, AM J SURG PATHOL, V32, P413, DOI 10.1097/PAS.0b013e31813547f8
   Chung DC, 1998, CANCER RES, V58, P3706
   Chung DC, 1997, CLIN ENDOCRINOL, V47, P523, DOI 10.1046/j.1365-2265.1997.2861110.x
   Chung DC, 2000, J CLIN ENDOCR METAB, V85, P4373, DOI 10.1210/jc.85.11.4373
   Corbo V, 2012, ANN ONCOL, V23, P127, DOI 10.1093/annonc/mdr048
   Corbo V, 2010, ENDOCR-RELAT CANCER, V17, P771, DOI 10.1677/ERC-10-0028
   Corcos O, 2008, PANCREAS, V37, P85, DOI 10.1097/MPA.0b013e31815f394a
   Couvelard A, 2005, BRIT J CANCER, V92, P94, DOI 10.1038/sj.bjc.6602245
   Couvelard A, 2006, GASTROENTEROLOGY, V131, P1597, DOI 10.1053/j.gastro.2006.09.007
   Curatolo P, 2008, LANCET, V372, P657, DOI 10.1016/S0140-6736(08)61279-9
   Dammann R, 2003, ONCOGENE, V22, P3806, DOI 10.1038/sj.onc.1206582
   Di Florio A, 2007, ENDOCR-RELAT CANCER, V14, P111, DOI 10.1677/erc.1.01318
   Di Florio A, 2011, ENDOCR-RELAT CANCER, V18, P541, DOI 10.1530/ERC-10-0153
   Dilley WG, 2005, MOL CANCER, V4, DOI 10.1186/1476-4598-4-9
   Ding L, 2010, HUM MOL GENET, V19, pR188, DOI 10.1093/hmg/ddq391
   Duerr EM, 2008, ENDOCR-RELAT CANCER, V15, P243, DOI 10.1677/ERC-07-0194
   Ebrahimi SA, 1999, CANCER RES, V59, P311
   EVERS BM, 1994, ANN SURG, V219, P596, DOI 10.1097/00000658-199406000-00002
   Fitzgerald TL, 2008, PANCREAS, V37, P134, DOI 10.1097/MPA.0b013e318163a329
   Fjällskog MLH, 2003, CLIN CANCER RES, V9, P1469
   Floridia G, 2005, CANCER GENET CYTOGEN, V156, P23, DOI 10.1016/j.cancergencyto.2004.04.015
   Furukawa M, 2005, CLIN CANCER RES, V11, P3233, DOI 10.1158/1078-0432.CCR-04-1915
   Gaur P, 2011, GASTROENTEROLOGY, V141, P1728, DOI 10.1053/j.gastro.2011.07.037
   Goebel SU, 2002, CANCER RES, V62, P3702
   Goebel SU, 2000, J CLIN ENDOCR METAB, V85, P116, DOI 10.1210/jc.85.1.116
   Görtz B, 1999, AM J PATHOL, V154, P429, DOI 10.1016/S0002-9440(10)65289-3
   Guo SS, 2003, J ENDOCRINOL, V179, P73, DOI 10.1677/joe.0.1790073
   Guo SS, 2002, WORLD J SURG, V26, P843, DOI 10.1007/s00268-002-4062-4
   Guo SS, 2002, MOL CELL ENDOCRINOL, V190, P109, DOI 10.1016/S0303-7207(02)00002-3
   Hanahan D, 1996, CELL, V86, P353, DOI 10.1016/S0092-8674(00)80108-7
   Hansel DE, 2004, CLIN CANCER RES, V10, P6152, DOI 10.1158/1078-0432.CCR-04-0285
   HARVEY M, 1995, CANCER RES, V55, P1146
   Hervieu V, 2006, J CLIN PATHOL, V59, P1300, DOI 10.1136/jcp.2005.035097
   Hu Wenwei, 2010, Genes Cancer, V1, P360
   Huang J, 2012, NATURE, V482, P542, DOI 10.1038/nature10806
   Jensen RI, 2008, CANCER-AM CANCER SOC, V113, P1807, DOI 10.1002/cncr.23648
   Jensen RT, 2011, NEW ENGL J MED, V364, P564, DOI 10.1056/NEJMe1013903
   Jiao YC, 2011, SCIENCE, V331, P1199, DOI 10.1126/science.1200609
   Jonkers YMH, 2006, J PATHOL, V210, P450, DOI 10.1002/path.2072
   Jonkers YMH, 2005, ENDOCR-RELAT CANCER, V12, P435, DOI 10.1677/erc.1.00960
   Karnik SK, 2005, P NATL ACAD SCI USA, V102, P14659, DOI 10.1073/pnas.0503484102
   Kasajima A, 2011, ENDOCR-RELAT CANCER, V18, P181, DOI 10.1677/ERC-10-0126
   Koch CA, 2006, ANN NY ACAD SCI, V1073, P517, DOI 10.1196/annals.1353.055
   Lemos MC, 2008, HUM MUTAT, V29, P22, DOI 10.1002/humu.20605
   Lott ST, 2002, CANCER RES, V62, P1952
   Maitra A, 2003, CLIN CANCER RES, V9, P5988
   McClatchey AI, 2007, ANNU REV PATHOL-MECH, V2, P191, DOI 10.1146/annurev.pathol.2.010506.091940
   Missiaglia E, 2002, INT J CANCER, V98, P532, DOI 10.1002/ijc.10223
   Missiaglia E, 2010, J CLIN ONCOL, V28, P245, DOI 10.1200/JCO.2008.21.5988
   Moore PS, 2001, BRIT J CANCER, V84, P253, DOI 10.1054/bjoc.2000.1567
   Moore PS, 2001, GENE CHROMOSOME CANC, V32, P177, DOI 10.1002/gcc.1180
   Mukhopadhyay B, 2002, CLIN ENDOCRINOL, V57, P603, DOI 10.1046/j.1365-2265.2002.01637.x
   Nagano Y, 2007, ENDOCR-RELAT CANCER, V14, P483, DOI 10.1677/ERC-06-0090
   Nikiforova MN, 1999, CLIN ENDOCRINOL, V51, P27, DOI 10.1046/j.1365-2265.1999.00785.x
   Panzuto F, 2011, J CLIN ONCOL, V29, P2372, DOI 10.1200/JCO.2010.33.0688
   Papouchado B, 2005, MODERN PATHOL, V18, P1329, DOI 10.1038/modpathol.3800427
   Pavelic K, 1996, ANTICANCER RES, V16, P1707
   Peghini PL, 2002, CLIN CANCER RES, V8, P2273
   Périgny M, 2009, AM J SURG PATHOL, V33, P739, DOI 10.1097/PAS.0b013e3181967992
   Perren A, 2000, AM J PATHOL, V157, P1097, DOI 10.1016/S0002-9440(10)64624-X
   Perren A, 2007, J CLIN ENDOCR METAB, V92, P1118, DOI 10.1210/jc.2006-1944
   Pizzi S, 2005, J PATHOL, V206, P409, DOI 10.1002/path.1784
   Pizzi S, 2002, J PATHOL, V196, P401, DOI 10.1002/path.1075
   Raymond E, 2011, NEW ENGL J MED, V364, P501, DOI 10.1056/NEJMoa1003825
   Rigaud G, 2001, CANCER RES, V61, P285
   Roldo C, 2006, J CLIN ONCOL, V24, P4677, DOI 10.1200/JCO.2005.05.5194
   RONCALLI M, 1991, J PATHOL, V163, P117, DOI 10.1002/path.1711630207
   Rosner M, 2008, MUTAT RES-REV MUTAT, V659, P284, DOI 10.1016/j.mrrev.2008.06.001
   Rosner M, 2008, MUTAT RES-REV MUTAT, V658, P234, DOI 10.1016/j.mrrev.2008.01.001
   Rubbia-Brandt L, 2004, CLIN CANCER RES, V10, P6919, DOI 10.1158/1078-0432.CCR-04-0397
   Schmitt AM, 2009, ENDOCR-RELAT CANCER, V16, P1219, DOI 10.1677/ERC-08-0297
   Serrano J, 2000, J CLIN ENDOCR METAB, V85, P4146, DOI 10.1210/jc.85.11.4146
   Shida T, 2010, CANCER CHEMOTH PHARM, V65, P889, DOI 10.1007/s00280-009-1094-6
   Speel EJM, 1999, AM J PATHOL, V155, P1787, DOI 10.1016/S0002-9440(10)65495-8
   Speel EJM, 2001, CANCER RES, V61, P5186
   Srivastava A, 2001, HUM PATHOL, V32, P1184, DOI 10.1053/hupa.2001.28959
   Stumpf E, 2000, GENE CHROMOSOME CANC, V29, P83, DOI 10.1002/1098-2264(2000)9999:9999<::AID-GCC1011>3.0.CO;2-Z
   Tannapfel A, 2005, AM J CLIN PATHOL, V123, P256, DOI 10.1309/YQBR9C05RU4DD3RN
   Terris B, 1998, GENE CHROMOSOME CANC, V22, P50, DOI 10.1002/(SICI)1098-2264(199805)22:1<50::AID-GCC7>3.0.CO;2-6
   Tönnies H, 2001, GUT, V48, P536, DOI 10.1136/gut.48.4.536
   Walter T, 2012, DIGEST LIVER DIS, V44, P95, DOI 10.1016/j.dld.2011.08.022
   Wang DG, 1997, CANCER, V80, P668
   WANG DG, 1995, J PATHOL, V175, P397, DOI 10.1002/path.1711750406
   Wang Y, 2011, CANCER RES, V71, P371, DOI 10.1158/0008-5472.CAN-10-3221
   Wild A, 2002, EUR J ENDOCRINOL, V147, P507, DOI 10.1530/eje.0.1470507
   Wild A, 2001, J CLIN ENDOCR METAB, V86, P5782, DOI 10.1210/jc.86.12.5782
   Yang YM, 2005, INT J CANCER, V117, P234, DOI 10.1002/ijc.21175
   Yao JC, 2011, NEW ENGL J MED, V364, P514, DOI 10.1056/NEJMoa1009290
   Zhang J, 2007, CANCER, V109, P1478, DOI 10.1002/cncr.22554
   Zhang LZ, 2009, AM J SURG PATHOL, V33, P1562, DOI 10.1097/PAS.0b013e3181ac675b
   Zhao JM, 2001, GENE CHROMOSOME CANC, V32, P364, DOI 10.1002/gcc.1201
NR 102
TC 55
Z9 59
U1 0
U2 11
PU BIOSCIENTIFICA LTD
PI BRISTOL
PA STARLING HOUSE, 1600 BRISTOL PARKWAY N, BRISTOL, ENGLAND
SN 0952-5041
EI 1479-6813
J9 J MOL ENDOCRINOL
JI J. Mol. Endocrinol.
PD AUG
PY 2012
VL 49
IS 1
BP R37
EP R50
DI 10.1530/JME-12-0069
PG 14
WC Endocrinology & Metabolism
WE Science Citation Index Expanded (SCI-EXPANDED)
SC Endocrinology & Metabolism
GA 990KJ
UT WOS:000307629400005
PM 22586144
OA Bronze
DA 2024-01-27
ER

PT J
AU Hauck, L
   Bitzer, M
   Malek, N
   Plentz, RR
AF Hauck, Lisa
   Bitzer, Michael
   Malek, Nisar
   Plentz, Ruben R.
TI Subgroup analysis of patients with G2 gastroenteropancreatic
   neuroendocrine tumors
SO SCANDINAVIAN JOURNAL OF GASTROENTEROLOGY
LA English
DT Article
DE therapy; Ki67; G2; survival; NET
ID PROGNOSTIC-FACTORS; SOMATOSTATIN ANALOGS; CARCINOID-TUMORS;
   EPIDEMIOLOGY; SURVIVAL; THERAPY; TRENDS
AB Neuroendocrine tumors (NET) are malignancies with an increasing incidence rate. NETs are graded or classified by the expression level of Ki67, a proliferation marker in Grade 1 and 2 tumors. Out of 120 patients who visited our hospital between 2003 and 2012, 40 were classified as G2 NET. This study was mainly designed to investigate a new threshold for optimising the Ki67 system. Patients were subdivided into two new groups according to Ki67 (group 1 = 3-9%, group 2 = 10-20%). Twenty-five patients were allocated to group 1 and 15 to group 2. The primary tumor originated in 46% from the foregut and 68% NET were functionally active. Patients were treated in 88 versus 60% by surgery, 48 versus 80% by somatostatin analogs, 0 versus 20% by chemotherapy, 2,5 versus 0% by Everolimus and 32 versus 47% underwent peptide receptor radionuclide therapy. Group 1 patients showed a significantly (p = 0.01) better survival compared with group 2 and also a significant difference of Chromogranin A (p = 0.03) and alkaline phosphatase (p = 0.01). In addition, all patients with elevated lactate dehydrogenase showed a significantly (p = 0.03) shorter survival. Prognostic relevance of G2 NETs may be improved by using a new boundary. Patients with Ki67 of 3-9% showed a better response to current treatment methods and significantly longer survival compared to group 2. Thus, our data clearly show that patients with higher G2 proliferation index should be treated differently. Finally, LDH has been found to be a new prognostic factor in patients with G2 NET.
C1 [Hauck, Lisa; Bitzer, Michael; Malek, Nisar; Plentz, Ruben R.] Univ Tubingen Hosp, Dept Internal Med 1, Otfried Mueller Str, Tubingen, Germany.
C3 Eberhard Karls University of Tubingen; Eberhard Karls University
   Hospital
RP Plentz, RR (corresponding author), Univ Tubingen Hosp, Dept Internal Med 1, Otfried Mueller Str, Tubingen, Germany.
EM Ruben.Plentz@med.uni-tuebingen.de
CR [Anonymous], 2010, WHO CLASSIFICATION T
   Baldelli R, 2014, FRONT ENDOCRINOL, V5, DOI 10.3389/fendo.2014.00007
   Chan J, 2014, CURR TREAT OPTION ON, V15, P365, DOI 10.1007/s11864-014-0294-4
   Eads JR, 2012, ONCOLOGIST, V17, P326, DOI 10.1634/theoncologist.2011-0356
   Ekeblad S, 2008, CLIN CANCER RES, V14, P7798, DOI 10.1158/1078-0432.CCR-08-0734
   Ellis L, 2010, AM J GASTROENTEROL, V105, P2563, DOI 10.1038/ajg.2010.341
   Fendrich V, 2011, LANGENBECK ARCH SURG, V396, P299, DOI 10.1007/s00423-011-0741-7
   Hallet J, 2015, CANCER-AM CANCER SOC, V121, P589, DOI 10.1002/cncr.29099
   Hauso O, 2008, CANCER, V113, P2655, DOI 10.1002/cncr.23883
   Hemminki K, 2001, CANCER, V92, P2204, DOI 10.1002/1097-0142(20011015)92:8&lt;2204::AID-CNCR1564&gt;3.0.CO;2-R
   Iyoda A, 2001, CANCER-AM CANCER SOC, V91, P1992, DOI 10.1002/1097-0142(20010601)91:11<1992::AID-CNCR1224>3.0.CO;2-5
   Jamali M, 2008, ENDOCR PATHOL, V19, P282, DOI 10.1007/s12022-008-9044-0
   Klimstra DS, 2010, PANCREAS, V39, P707, DOI 10.1097/MPA.0b013e3181ec124e
   Klöppel G, 2009, NEUROENDOCRINOLOGY, V90, P162, DOI 10.1159/000182196
   O'Connor JM, 2014, MOL CLIN ONCOL, V2, P673, DOI 10.3892/mco.2014.332
   Martin-Perez E, 2013, NEUROENDOCRINOLOGY, V98, P156, DOI 10.1159/000355152
   Massironi S, 2008, WORLD J GASTROENTERO, V14, P5377, DOI 10.3748/wjg.14.5377
   Modlin IM, 2010, ALIMENT PHARM THER, V31, P169, DOI 10.1111/j.1365-2036.2009.04174.x
   MOERTEL CG, 1992, NEW ENGL J MED, V326, P519, DOI 10.1056/NEJM199202203260804
   O'Toole Dermot, 2004, Neuroendocrinology, V80 Suppl 1, P79, DOI 10.1159/000080747
   Pujol JL, 2003, LUNG CANCER, V39, P131, DOI 10.1016/S0169-5002(02)00513-5
   Raymond E, 2011, NEW ENGL J MED, V364, P501, DOI 10.1056/NEJMoa1003825
   Rindi G, 2007, ENDOCR PATHOL, V18, P145, DOI 10.1007/s12022-007-0020-x
   Rinke Anja, 2012, Cancers (Basel), V4, P113, DOI 10.3390/cancers4010113
   Rossi RE, 2014, ANN SURG ONCOL, V21, P2398, DOI 10.1245/s10434-014-3523-y
   Scholzen T, 2000, J CELL PHYSIOL, V182, P311, DOI 10.1002/(SICI)1097-4652(200003)182:3<311::AID-JCP1>3.0.CO;2-9
   Spitzweg C, 2002, INTERNIST, V43, P219, DOI 10.1007/s00108-001-0510-8
   Strosberg JR, 2014, ENDOCR PRACT, V20, P167, DOI 10.4158/EP13262.RA
   van der Zwan WA, 2015, EUR J ENDOCRINOL, V172, DOI 10.1530/EJE-14-0488
   van Vliet EI, 2013, NEUROENDOCRINOLOGY, V97, P74, DOI 10.1159/000335018
   WILLIAMS ED, 1963, LANCET, V1, P238
   Yao JC, 2008, J CLIN ONCOL, V26, P3063, DOI 10.1200/JCO.2007.15.4377
   Yao JC, 2011, NEW ENGL J MED, V364, P514, DOI 10.1056/NEJMoa1009290
NR 33
TC 11
Z9 12
U1 0
U2 5
PU TAYLOR & FRANCIS LTD
PI ABINGDON
PA 2-4 PARK SQUARE, MILTON PARK, ABINGDON OR14 4RN, OXON, ENGLAND
SN 0036-5521
EI 1502-7708
J9 SCAND J GASTROENTERO
JI Scand. J. Gastroenterol.
PD JAN 2
PY 2016
VL 51
IS 1
BP 55
EP 59
DI 10.3109/00365521.2015.1064994
PG 5
WC Gastroenterology & Hepatology
WE Science Citation Index Expanded (SCI-EXPANDED)
SC Gastroenterology & Hepatology
GA DI6PM
UT WOS:000373621900009
PM 26137871
DA 2024-01-27
ER

PT J
AU Alevizaki, M
   Kyratzoglou, E
   Bamias, A
   Tzanela, M
   Dimopoulos, MA
   Saltiki, K
AF Alevizaki, Maria
   Kyratzoglou, Elena
   Bamias, Aristoteles
   Tzanela, Marinella
   Dimopoulos, Meletios A.
   Saltiki, Katerina
TI Metachronous appearance of second malignancies in medullary thyroid
   carcinoma (MTC) patients: a diagnostic challenge and brief review of the
   literature
SO ENDOCRINE
LA English
DT Review
DE Primary malignancies coexistence; Medullary thyroid carcinoma; Papillary
   thyroid carcinoma; Simultaneous primary cancers; Hypercalcemia of
   malignancy; Lung cancer and medullary thyroid carcinoma
ID GASTROENTEROPANCREATIC NEUROENDOCRINE TUMORS; PROGNOSTIC-FACTORS;
   CLINICAL-CHARACTERISTICS; GENETIC SUSCEPTIBILITY; PAPILLARY CARCINOMA;
   RET PROTOONCOGENE; PRIMARY CANCERS; MUTATION; PHEOCHROMOCYTOMA;
   METAANALYSIS
AB Medullary thyroid carcinoma (MTC) is a rare tumour which frequently occurs in the context of the multiple endocrine neoplasia syndromes, where it coexists with other usually benign tumours. The clinical picture varies and distant metastases are frequently present at diagnosis. Calcitonin levels are elevated in the presence of metastatic disease. Two MTC cases are presented, which had elevated postoperative calcitonin levels. Imaging revealed lung lesions which were originally attributed to metastatic disease from the MTC. However, at follow-up, these cases presented unusual features. The rapid increase in the lung lesions and the development of hypercalcaemia in the first patient suggested a second unrelated tumour. Biopsy of the lung lesion was compatible with lung adenocarcinoma. In the second patient, the appearance of a liver mass, although calcitonin levels remained stable, led to biopsy of the lesion: this was negative for calcitonin and compatible with metastatic lung adenocarcinoma. These MTC cases show that further malignancies may coexist with MTC and may obscure the clinical picture and influence the therapeutic decisions, especially in the case of metastatic disease. Features such as unusual imaging characteristics and the development of hypercalcemia, never encountered in MTC outside the MEN2 syndromes, as well as 'disproportionately' low calcitonin levels, incompatible with extensive metastatic disease, were the factors that led to further work-up. Both the cases subsequently proved to carry an unsuspected second malignancy. It is crucial to discriminate the metastatic lesion attributed to MTC from another coexisting primary malignancy, because different therapeutic strategies are needed for each setting.
C1 [Alevizaki, Maria; Kyratzoglou, Elena; Saltiki, Katerina] Univ Athens, Sch Med, Alexandra Hosp, Endocrine Unit,Dept Med Therapeut, Athens 11528, Greece.
   [Bamias, Aristoteles; Dimopoulos, Meletios A.] Univ Athens, Sch Med, Alexandra Hosp, Oncol Unit,Dept Med Therapeut, Athens 11528, Greece.
   [Tzanela, Marinella] Evangelismos Med Ctr, Dept Endocrinol, Athens, Greece.
C3 National & Kapodistrian University of Athens; Alexandra Hospital; Athens
   Medical School; Alexandra Hospital; Athens Medical School; National &
   Kapodistrian University of Athens; Evangelismos Hospital
RP Saltiki, K (corresponding author), Univ Athens, Sch Med, Alexandra Hosp, Endocrine Unit,Dept Med Therapeut, 80 Vas Sofias Ave, Athens 11528, Greece.
EM saze@otenet.gr
RI Dimopoulos, Meletios Athanasios/AAD-4130-2019
OI Dimopoulos, Meletios/0000-0001-8990-3254
CR Alapat DV, 2011, ENDOCRINE, V39, P148, DOI 10.1007/s12020-010-9433-2
   ALEVIZAKI M, 1995, J ENDOCRINOL INVEST, V18, P220, DOI 10.1007/BF03347805
   Alevizaki M, 2012, EUR J ENDOCRINOL, V167, P799, DOI 10.1530/EJE-12-0388
   Alexandraki KI, 2012, ENDOCRINE, V41, P40, DOI 10.1007/s12020-011-9562-2
   Antoniou AC, 2006, ONCOGENE, V25, P5898, DOI 10.1038/sj.onc.1209879
   Bertagna F, 2013, ENDOCRINE, V43, P678, DOI 10.1007/s12020-012-9837-2
   Biscolla RP, 2004, THYROID, V14, P946, DOI 10.1089/thy.2004.14.946
   Bocian Artur, 2004, Polish Journal of Pathology, V55, P23
   Bradly DP, 2009, SURGERY, V146, P1099, DOI 10.1016/j.surg.2009.09.025
   Brauckhoff M, 2002, THYROID, V12, P557, DOI 10.1089/105072502320288393
   CLARKE DR, 1986, J ROY SOC MED, V79, P676
   de Groot JWB, 2006, CLIN ENDOCRINOL, V65, P729, DOI 10.1111/j.1365-2265.2006.02659.x
   GAGEL RF, 1988, NEW ENGL J MED, V318, P478, DOI 10.1056/NEJM198802253180804
   GAGEL RF, 1993, J CLIN ENDOCR METAB, V76, P809, DOI 10.1210/jc.76.4.809
   Hasani-Ranjbar S, 2012, ENDOCRINE, V42, P220, DOI 10.1007/s12020-012-9610-6
   Hung WW, 2009, PATHOL INT, V59, P660, DOI 10.1111/j.1440-1827.2009.02423.x
   Kebebew E, 2000, CANCER-AM CANCER SOC, V88, P1139, DOI 10.1002/(SICI)1097-0142(20000301)88:5<1139::AID-CNCR26>3.0.CO;2-Z
   Kim WG, 2010, CLIN ENDOCRINOL, V72, P256, DOI 10.1111/j.1365-2265.2009.03622.x
   Kloos RT, 2009, THYROID, V19, P565, DOI 10.1089/thy.2008.0403
   Leboulleux S, 2004, CLIN ENDOCRINOL, V61, P299, DOI 10.1111/j.1365-2265.2004.02037.x
   LEE TK, 1982, J AM GERIATR SOC, V30, P744, DOI 10.1111/j.1532-5415.1982.tb03364.x
   Lichtenstein P, 2000, NEW ENGL J MED, V343, P78, DOI 10.1056/NEJM200007133430201
   Machens A, 2013, J CLIN ENDOCR METAB, V98, pE336, DOI 10.1210/jc.2012-3192
   Machens A, 2012, ANN SURG ONCOL, V19, P37, DOI 10.1245/s10434-011-1795-z
   Mastroianno S, 2011, ENDOCRINE, V40, P481, DOI 10.1007/s12020-011-9501-2
   Modigliani E, 1998, CLIN ENDOCRINOL, V48, P265, DOI 10.1046/j.1365-2265.1998.00392.x
   Papajík T, 2011, CLIN NUCL MED, V36, P509, DOI 10.1097/RLU.0b013e318217541d
   Rossi S, 2005, ENDOCR-RELAT CANCER, V12, P281, DOI 10.1677/erc.1.00901
   SAAD MF, 1984, MEDICINE, V63, P319, DOI 10.1097/00005792-198411000-00001
   Sandeep TC, 2006, J CLIN ENDOCR METAB, V91, P1819, DOI 10.1210/jc.2005-2009
   Sarika HL, 2012, CLIN ENDOCRINOL, V77, P857, DOI 10.1111/j.1365-2265.2012.04462.x
   Shifrin AL, 2010, SURGERY, V148, P1274, DOI 10.1016/j.surg.2010.09.004
   Travis LB, 2006, JNCI-J NATL CANCER I, V98, P15, DOI 10.1093/jnci/djj001
   Treglia G, 2012, ENDOCRINE, V42, P535, DOI 10.1007/s12020-012-9671-6
   Treglia G, 2012, ENDOCRINE, V42, P80, DOI 10.1007/s12020-012-9631-1
   Wells SA, 2012, J CLIN ONCOL, V30, P134, DOI 10.1200/JCO.2011.35.5040
   Wong RL, 2012, ANN SURG ONCOL, V19, P2635, DOI 10.1245/s10434-012-2357-8
   Zabel M, 1997, HISTOL HISTOPATHOL, V12, P283
NR 38
TC 2
Z9 2
U1 0
U2 2
PU SPRINGER
PI NEW YORK
PA 233 SPRING ST, NEW YORK, NY 10013 USA
SN 1355-008X
EI 1559-0100
J9 ENDOCRINE
JI Endocrine
PD DEC
PY 2013
VL 44
IS 3
BP 610
EP 615
DI 10.1007/s12020-013-9961-7
PG 6
WC Endocrinology & Metabolism
WE Science Citation Index Expanded (SCI-EXPANDED)
SC Endocrinology & Metabolism
GA 257PD
UT WOS:000327396300009
PM 23608930
DA 2024-01-27
ER

PT J
AU Albertelli, M
   Dotto, A
   Di Dato, C
   Malandrino, P
   Modica, R
   Versari, A
   Colao, A
   Ferone, D
   Faggiano, A
AF Albertelli, M.
   Dotto, A.
   Di Dato, C.
   Malandrino, P.
   Modica, R.
   Versari, A.
   Colao, A.
   Ferone, D.
   Faggiano, A.
CA NIKE
TI PRRT: identikit of the perfect patient
SO REVIEWS IN ENDOCRINE & METABOLIC DISORDERS
LA English
DT Article
DE Neuroendocrine tumors; Therapeutic sequence; Peptide receptor
   radionuclide therapy; Predictor; Response
ID RECEPTOR RADIONUCLIDE THERAPY; RADIOLABELED SOMATOSTATIN ANALOG;
   GASTROENTEROPANCREATIC NEUROENDOCRINE TUMORS; FOLLOW-UP; TYR(3)
   OCTREOTATE; BONE METASTASES; SURVIVAL; EFFICACY; LU-177-DOTATATE;
   LU-177-OCTREOTATE
AB Peptide receptor radionuclide therapy (PRRT) has been strengthened since the publication of NETTER-1. Nevertheless, the correct positioning in the therapeutic algorithm is debated, and no optimal sequence has yet been standardized. Possible criteria to predict the response to PRRT in neuroendocrine tumors (NET) have been proposed. The aim of this review is to define the perfect identity of the eligible patient who can mostly benefit from this therapy. Possible predictive criteria which have been analysed were: primary tumor site, grading, tumor burden, FDG PET and(68)Ga-PET uptake. Primary tumor site and(68)Ga-PET uptake do not play a pivotal role in predicting the response, while tumor burden, FDG PET uptake and grading seem to represent predictive/prognostic factors for response to PRRT. The heterogeneity in trial designs, patient populations, type of radionuclides, previous therapies and measurement of outcomes, inevitably limits the strength of our conclusions, therefore care must be taken in applying these results to clinical practice. In conclusion, the perfect patient, selected by(68)Ga-PET uptake, will likely have a relatively limited liver tumor burden, a ki67 index <20% and will respond to PRRT irrespective to primary tumor. Nevertheless, we have mostly prognostic than predictive factors to predict the efficacy of PRRT in individual patients, while a promising tool could be the NETest. However, to date, the identikit of the perfect patient for PRRT is a puzzle without some pieces and still we cannot disregard a multidisciplinary discussion of the individual case to select the patients who will mostly benefit from PRRT.
C1 [Albertelli, M.; Dotto, A.; Ferone, D.] IRCCS Osped Policlin San Martino, Endocrinol Unit, Genoa, Italy.
   [Albertelli, M.; Dotto, A.; Ferone, D.] Univ Genoa, Dept Internal Med & Med Specialties DiMI, Endocrinol Unit, Genoa, Italy.
   [Albertelli, M.; Dotto, A.; Ferone, D.] Univ Genoa, Ctr Excellence Biomed Res, Genoa, Italy.
   [Di Dato, C.; Faggiano, A.] Univ Rome, Dept Expt Med, Endocrinol, Rome, Italy.
   [Malandrino, P.] Univ Catania, Garibaldi Nesima Med Ctr, Dept Clin & Expt Med, Endocrinol, Catania, Italy.
   [Modica, R.; Colao, A.] Federico II Univ Napoli, Dept Clin Med & Surg, Endocrinol, Naples, Italy.
   [Versari, A.] Azienda Osped Santa Maria Nuova IRCCS Reggio Emil, Nucl Med, Reggio Emilia, Italy.
   [Faggiano, A.] Sapienza Univ Rome, Div Med Physiopathol, Dept Expt Med, Viale Policlin 155, I-00161 Rome, Italy.
C3 University of Genoa; University of Genoa; Sapienza University Rome;
   Presidio Ospedaliero Garibaldi-Nesima; University of Catania; University
   of Naples Federico II; Sapienza University Rome
RP Faggiano, A (corresponding author), Univ Rome, Dept Expt Med, Endocrinol, Rome, Italy.; Faggiano, A (corresponding author), Sapienza Univ Rome, Div Med Physiopathol, Dept Expt Med, Viale Policlin 155, I-00161 Rome, Italy.
EM antiongiulio.faggiano@uniroma1.it
RI Faggiano, Antongiulio/K-7771-2016; Modica, Roberta/AAX-5392-2021
OI Faggiano, Antongiulio/0000-0002-9324-3946; Modica,
   Roberta/0000-0002-3768-5803; Dotto, Andrea/0000-0002-0140-7297
FU Universita degli Studi di Roma La Sapienza within the CRUI-CARE
   Agreement; Italian Ministry of Education, University and Research (PRIN)
   [2017Z3N3YC]
FX Open access funding provided by Universita degli Studi di Roma La
   Sapienza within the CRUI-CARE Agreement. This review is part of the
   'NIKE' project (Neuroendocrine tumors Innovation Knowledge and
   Education) led by Prof Annamaria Colao and Prof Antongiulio Faggiano,
   which aims at increasing the knowledge on NETs. The study was partially
   supported by funds of the Italian Ministry of Education, University and
   Research (PRIN 2017Z3N3YC).
CR Aalbersberg EA, 2019, J NUCL MED, V60, P1259, DOI 10.2967/jnumed.118.224386
   Adnan A, 2019, NUCL MED COMMUN, V40, P947, DOI 10.1097/MNM.0000000000001054
   Alexandraki KI, 2019, MINERVA ENDOCRINOL, V44, P378, DOI 10.23736/S0391-1977.19.03012-8
   Baum Richard P, 2018, Oncotarget, V9, P16932, DOI 10.18632/oncotarget.24524
   Baum RP, 2016, THERANOSTICS, V6, P501, DOI 10.7150/thno.13702
   Bertani E, 2016, ANN SURG ONCOL, V23, pS981, DOI 10.1245/s10434-016-5550-3
   Binderup T, 2010, CLIN CANCER RES, V16, P978, DOI 10.1158/1078-0432.CCR-09-1759
   Bodei L, 2016, EUR J NUCL MED MOL I, V43, P839, DOI 10.1007/s00259-015-3250-z
   Bodei L, 2018, EUR J NUCL MED MOL I, V45, P1155, DOI 10.1007/s00259-018-3967-6
   Bodei L, 2011, EUR J NUCL MED MOL I, V38, P2125, DOI 10.1007/s00259-011-1902-1
   Brabander T, 2017, CLIN CANCER RES, V23, P4617, DOI 10.1158/1078-0432.CCR-16-2743
   Bushnell DL, 2010, J CLIN ONCOL, V28, P1652, DOI 10.1200/JCO.2009.22.8585
   Campana D, 2013, EUR J NUCL MED MOL I, V40, P1197, DOI 10.1007/s00259-013-2402-2
   Carlsen EA, 2019, ENDOCR-RELAT CANCER, V26, P227, DOI 10.1530/ERC-18-0424
   Cwikla JB, 2010, ANN ONCOL, V21, P787, DOI 10.1093/annonc/mdp372
   Delpassand ES, 2014, PANCREAS, V43, P518, DOI 10.1097/MPA.0000000000000113
   Demirci E, 2018, NUCL MED COMMUN, V39, P789, DOI 10.1097/MNM.0000000000000874
   Dumont RA, 2015, AM J NUCL MED MOLEC, V5, P46
   Ezziddin S, 2014, EUR J NUCL MED MOL I, V41, P925, DOI 10.1007/s00259-013-2677-3
   Ezziddin S, 2014, J NUCL MED, V55, P183, DOI 10.2967/jnumed.113.125336
   Ezziddin S, 2011, J NUCL MED, V52, P1197, DOI 10.2967/jnumed.111.090373
   Ezziddin S, 2011, EUR J NUCL MED MOL I, V38, P459, DOI 10.1007/s00259-010-1610-2
   Filice A, 2012, J ONCOL, V2012, DOI 10.1155/2012/320198
   Gabriel M, 2019, J NUCL MED, V60, P524, DOI 10.2967/jnumed.118.215376
   Gabriel M, 2009, J NUCL MED, V50, P1427, DOI 10.2967/jnumed.108.053421
   Grillo F, 2016, NEUROENDOCRINOLOGY, V103, P452, DOI 10.1159/000439434
   Grozinsky-Glasberg S, 2011, CANCER-AM CANCER SOC, V117, P1377, DOI 10.1002/cncr.25646
   Hamiditabar M, 2017, CLIN NUCL MED, V42, P436, DOI 10.1097/RLU.0000000000001629
   Haug AR, 2010, J NUCL MED, V51, P1349, DOI 10.2967/jnumed.110.075002
   Hörsch D, 2016, EUR J CANCER, V58, P41, DOI 10.1016/j.ejca.2016.01.009
   Ianniello A, 2016, EUR J NUCL MED MOL I, V43, P1040, DOI 10.1007/s00259-015-3262-8
   Imhof A, 2011, J CLIN ONCOL, V29, P2416, DOI 10.1200/JCO.2010.33.7873
   Katona BW, 2017, PANCREAS, V46, P1121, DOI 10.1097/MPA.0000000000000919
   Khan S, 2011, J NUCL MED, V52, P1361, DOI 10.2967/jnumed.111.087932
   Knapp WH, WORKSH PEPT REC RAD
   Kratochwil C, 2015, MOL IMAGING BIOL, V17, P313, DOI 10.1007/s11307-014-0795-3
   Krenning EP, 1999, ANN ONCOL, V10, pS23, DOI 10.1093/annonc/10.suppl_2.S23
   KRENNING EP, 1993, EUR J NUCL MED, V20, P716, DOI 10.1007/BF00181765
   KRENNING EP, 1994, ANN NY ACAD SCI, V733, P496, DOI 10.1111/j.1749-6632.1994.tb17300.x
   Kunikowska J, 2017, ANN NUCL MED, V31, P347, DOI 10.1007/s12149-017-1163-6
   Kwekkeboom DJ, 2008, J CLIN ONCOL, V26, P2124, DOI 10.1200/JCO.2007.15.2553
   Kwekkeboom DJ, 2016, HEMATOL ONCOL CLIN N, V30, P179, DOI 10.1016/j.hoc.2015.09.009
   Kwekkeboom DJ, 2003, EUR J NUCL MED MOL I, V30, P417, DOI 10.1007/s00259-002-1050-8
   Kwekkeboom DJ, 2005, J CLIN ONCOL, V23, P2754, DOI 10.1200/JCO.2005.08.066
   Kwekkeboom DJ, 2005, J NUCL MED, V46, p62S
   Makis W, 2015, NUCL MED MOLEC IMAG, V49, P223, DOI 10.1007/s13139-015-0332-6
   Marincek N, 2013, J TRANSL MED, V11, DOI 10.1186/1479-5876-11-17
   Mariniello A, 2016, EUR J NUCL MED MOL I, V43, P441, DOI 10.1007/s00259-015-3190-7
   Nicolini S, 2018, EUR J NUCL MED MOL I, V45, P923, DOI 10.1007/s00259-017-3925-8
   Nilica B, 2016, EUR J NUCL MED MOL I, V43, P1585, DOI 10.1007/s00259-016-3328-2
   Öksüz MÖ, 2014, DIAGN INTERV IMAG, V95, P289, DOI 10.1016/j.diii.2013.07.006
   Oh Sowon, 2011, Int J Mol Imaging, V2011, P524130, DOI 10.1155/2011/524130
   Paganelli G, 2014, EUR J NUCL MED MOL I, V41, P1845, DOI 10.1007/s00259-014-2735-5
   Pape UF, 2008, CANCER-AM CANCER SOC, V113, P256, DOI 10.1002/cncr.23549
   Pape UF, 2008, ENDOCR-RELAT CANCER, V15, P1083, DOI 10.1677/ERC-08-0017
   Parghane RV, 2017, CLIN NUCL MED, V42, P428, DOI 10.1097/RLU.0000000000001639
   Pencharz D, 2017, NUCL MED COMMUN, V38, P593, DOI 10.1097/MNM.0000000000000685
   Pfeifer AK, 2011, NEUROENDOCRINOLOGY, V93, P189, DOI 10.1159/000324096
   Sabet A, 2017, AM J NUCL MED MOLEC, V7, P74
   Sabet A, 2015, EUR J NUCL MED MOL I, V42, P1238, DOI 10.1007/s00259-015-3041-6
   Sabet A, 2013, AM J NUCL MED MOLEC, V3, P437
   Sansovini M, 2017, EUR J NUCL MED MOL I, V44, P490, DOI 10.1007/s00259-016-3533-z
   Scarpa A, 2010, MODERN PATHOL, V23, P824, DOI 10.1038/modpathol.2010.58
   Scheidhauer K, 2009, RADIOLOGE, V49, P217, DOI 10.1007/s00117-008-1784-9
   Seregni E, 2014, EUR J NUCL MED MOL I, V41, P223, DOI 10.1007/s00259-013-2578-5
   Seregni E, 2010, Q J NUCL MED MOL IM, V54, P84
   Severi S, 2013, EUR J NUCL MED MOL I, V40, P881, DOI 10.1007/s00259-013-2369-z
   Sharma N, 2017, PANCREAS, V46, P151, DOI 10.1097/MPA.0000000000000734
   Sharma R, 2019, RADIOTHER ONCOL, V141, P108, DOI 10.1016/j.radonc.2019.09.003
   Sowa-Staszczak A, 2011, NUCL MED REV, V14, P73, DOI 10.5603/NMR.2011.00019
   Soydal C, 2016, TURK J MED SCI, V46, P409, DOI 10.3906/sag-1412-11
   Strosberg J, 2017, NEW ENGL J MED, V376, P125, DOI 10.1056/NEJMoa1607427
   Thapa P, 2016, NUCL MED COMMUN, V37, P1030, DOI 10.1097/MNM.0000000000000547
   Vaisman F, 2015, CLIN NUCL MED, V40, P123, DOI 10.1097/RLU.0000000000000628
   Valkema R, 2006, SEMIN NUCL MED, V36, P147, DOI 10.1053/j.semnuclmed.2006.01.001
   van Essen M, 2007, EUR J NUCL MED MOL I, V34, P1219, DOI 10.1007/s00259-006-0355-4
   Vinjamuri S, 2013, BRIT J CANCER, V108, P1440, DOI 10.1038/bjc.2013.103
   Werner RA, 2019, MOL IMAGING BIOL, V21, P582, DOI 10.1007/s11307-018-1252-5
   Werner RA, 2017, ONCOTARGET, V8, P7039, DOI 10.18632/oncotarget.12402
   Yalchin M, 2017, CLIN NUCL MED, V42, pE135, DOI 10.1097/RLU.0000000000001457
   Zovato S, 2012, HORM METAB RES, V44, P411, DOI 10.1055/s-0032-1311637
NR 81
TC 16
Z9 17
U1 0
U2 2
PU SPRINGER
PI NEW YORK
PA ONE NEW YORK PLAZA, SUITE 4600, NEW YORK, NY, UNITED STATES
SN 1389-9155
EI 1573-2606
J9 REV ENDOCR METAB DIS
JI Rev. Endocr. Metab. Disord.
PD SEP
PY 2021
VL 22
IS 3
SI SI
BP 563
EP 579
DI 10.1007/s11154-020-09581-6
EA SEP 2020
PG 17
WC Endocrinology & Metabolism
WE Science Citation Index Expanded (SCI-EXPANDED)
SC Endocrinology & Metabolism
GA TW6IX
UT WOS:000572693000001
PM 32978685
OA Green Published, hybrid
DA 2024-01-27
ER

PT J
AU Walter, T
   Hervieu, V
   Adham, M
   Gincul, R
   Poncet, G
   Pilleul, F
   Chayvialle, JA
   Partensky, C
   Lombard-Bohas, C
   Scoazec, JY
AF Walter, Thomas
   Hervieu, Valerie
   Adham, Mustapha
   Gincul, Rodica
   Poncet, Gilles
   Pilleul, Frank
   Chayvialle, Jean-Alain
   Partensky, Christian
   Lombard-Bohas, Catherine
   Scoazec, Jean-Yves
TI Primary neuroendocrine tumors of the main pancreatic duct: a rare entity
SO VIRCHOWS ARCHIV
LA English
DT Article
DE Gastroenteropancreatic neuroendocrine tumors; Main pancreatic duct;
   Serotonin; Carcinoid tumors
ID CHRONIC OBSTRUCTIVE PANCREATITIS; NONFUNCTIONING ENDOCRINE TUMOR;
   EXTRAHEPATIC BILE-DUCTS; INTRADUCTAL GROWTH; CARCINOID-TUMORS; UNIQUE
   PATTERN; FEATURES
AB Very few cases of primary neuroendocrine tumors of the main pancreatic duct have been reported. This paucity has hampered an accurate description of the distinctive clinical and pathological features of these tumors and the correct evaluation of the diagnostic and therapeutic problems which they may raise. We report here five additional cases in order to underline the clinical, histological, and immunohistochemical features of this tumor entity. There were three male and two female, aged 43-72 years; in all patients, but one, who presented with epigastric pain, the diagnosis was made after the incidental discovery of a dilatation of the main pancreatic duct. The preoperative diagnosis was ductal adenocarcinoma in one case, IPMN in one case and neoplastic stenosis of unknown etiology in four cases. Surgical resection was performed in all cases. The diagnosis of neuroendocrine tumor was made at histological examination. All lesions were small, ranging from 5 to 15 mm. They had a predominantly intramural growth. The growth pattern was nodular in three cases, circumferential in two; there was no intra-luminal component. All cases were well-differentiated neuroendocrine neoplasms of low histological grade (G1); four cases expressed serotonin. One case was associated with regional lymph node metastases. All cases were cured by surgery alone; no recurrence was observed at the end of the follow-up period. In conclusion, despite their rarity, primary neuroendocrine tumors of the main pancreatic duct deserve recognition and must be considered in the etiological diagnosis of ductal stenosis.
C1 [Hervieu, Valerie; Scoazec, Jean-Yves] Hop Edouard Herriot, Hosp Civils Lyon, Serv Cent Anat & Cytol Pathol, F-69437 Lyon, France.
   [Walter, Thomas; Hervieu, Valerie; Poncet, Gilles; Scoazec, Jean-Yves] Fac Laennec, INSERM, UMR S865, IFR62, Lyon, France.
   [Walter, Thomas; Hervieu, Valerie; Adham, Mustapha; Pilleul, Frank; Chayvialle, Jean-Alain; Partensky, Christian; Scoazec, Jean-Yves] Univ Lyon 1, Univ Lyon, F-69622 Villeurbanne, France.
   [Pilleul, Frank] Hop Edouard Herriot, Hosp Civils Lyon, Serv Radiol Digest, F-69437 Lyon, France.
C3 CHU Lyon; Institut National de la Sante et de la Recherche Medicale
   (Inserm); Universite Claude Bernard Lyon 1; CHU Lyon
RP Scoazec, JY (corresponding author), Hop Edouard Herriot, Hosp Civils Lyon, Serv Cent Anat & Cytol Pathol, F-69437 Lyon, France.
EM jean-yves.scoazec@chu-lyon.fr
RI Walter, Thomas Pierre/F-5028-2014; Adham, Mustapha/A-1270-2017; Pilleul,
   Frank/I-3858-2014
OI Walter, Thomas Pierre/0000-0002-4199-4561; 
CR Akatsu T, 2004, J GASTROENTEROL, V39, P584, DOI 10.1007/s00535-004-1347-4
   Albores-Saavedra J, 2009, ANN DIAGN PATHOL, V13, P378, DOI 10.1016/j.anndiagpath.2009.08.002
   AZUMI Y, 2009, SUIZO, V24, P717
   Capelli P, 2009, ARCH PATHOL LAB MED, V133, P350, DOI 10.1043/1543-2165-133.3.350
   CARLEI F, 1993, ITAL J GASTROENTEROL, V25, P171
   Chetty R, 2009, ENDOCR PATHOL, V20, P262, DOI 10.1007/s12022-009-9093-z
   Davies Karen, 2009, Curr Gastroenterol Rep, V11, P119
   ETO K, 2009, SUIZO, V24, P537
   Falconi M, 2006, NEUROENDOCRINOLOGY, V84, P196, DOI 10.1159/000098012
   Fassan M, 2009, PANCREAS, V38, P341, DOI 10.1097/MPA.0b013e31817fd98d
   Hamada Y, 2009, PANCREAS, V38, P834, DOI 10.1097/MPA.0b013e3181b3afec
   Hubert C, 2005, HEPATO-GASTROENTEROL, V52, P1042
   Inagaki M, 2007, J HEPATO-BILIARY-PAN, V14, P318, DOI 10.1007/s00534-006-1140-2
   ITOH T, 2009, SUIZO, V24, P527
   Jukemura J, 2006, J PANCREAS, V7, P56
   Kawakami H, 2007, INTERNAL MED, V46, P273, DOI 10.2169/internalmedicine.46.6314
   Kim HC, 2005, ABDOM IMAGING, V30, P601, DOI 10.1007/s00261-004-0285-1
   Kitami C E, 2000, J Hepatobiliary Pancreat Surg, V7, P529, DOI 10.1007/s005340070027
   Kobayashi S, 2010, SURG TODAY, V40, P380, DOI 10.1007/s00595-009-4083-9
   Maitra A, 2000, AM J SURG PATHOL, V24, P1501, DOI 10.1097/00000478-200011000-00005
   Mao CY, 1998, INT J PANCREATOL, V23, P153, DOI 10.1385/IJGC:23:2:153
   Maurer CA, 1996, EUR J CANCER, V32A, P1109, DOI 10.1016/0959-8049(96)00049-4
   Modlin IM, 2005, WORLD J SURG, V29, P92, DOI 10.1007/s00268-004-7443-z
   Modlin IM, 2008, LANCET ONCOL, V9, P61, DOI 10.1016/S1470-2045(07)70410-2
   NAGAI E, 1992, AM J GASTROENTEROL, V87, P361
   Nesi G, 2006, VIRCHOWS ARCH, V449, P104, DOI 10.1007/s00428-006-0207-4
   Obara T, 2000, GASTROINTEST ENDOSC, V51, P604, DOI 10.1016/S0016-5107(00)70302-6
   ODAIRA C, 1987, DIGEST DIS SCI, V32, P770, DOI 10.1007/BF01296146
   Pech O, 2000, GASTROINTEST ENDOSC, V52, P562, DOI 10.1067/mge.2000.105733
   Ramsay D, 2001, Australas Radiol, V45, P520, DOI 10.1046/j.1440-1673.2001.00971.x
   Rindi G, 2006, VIRCHOWS ARCH, V449, P395, DOI 10.1007/s00428-006-0250-1
   Rindi G, 2010, WHO Classification of Tumors of the Digestive System, P13
   SARLES H, 1988, PANCREAS, V3, P232, DOI 10.1097/00006676-198804000-00020
   Shimizu K, 1999, DIGEST DIS SCI, V44, P547, DOI 10.1023/A:1026605423574
   SIMPSON WF, 1988, PANCREAS, V3, P223, DOI 10.1097/00006676-198804000-00019
   Sobin LH., 2011, TNM classification of malignant tumours
   Soga J, 2005, CANCER, V104, P1180, DOI 10.1002/cncr.21291
   Solcia E, 2000, Histological typing of endocrine tumors (WHO International Histological Classification of Tumors) WHO
   Terada T, 2002, PATHOL INT, V52, P740, DOI 10.1046/j.1440-1827.2002.01416.x
   TOS APD, 1993, DIAGN CYTOPATHOL, V9, P471, DOI 10.1002/dc.2840090420
   Uemura Kenichiro, 2009, Hiroshima Journal of Medical Sciences, V58, P45
NR 41
TC 8
Z9 9
U1 0
U2 3
PU SPRINGER
PI NEW YORK
PA 233 SPRING ST, NEW YORK, NY 10013 USA
SN 0945-6317
EI 1432-2307
J9 VIRCHOWS ARCH
JI Virchows Arch.
PD MAY
PY 2011
VL 458
IS 5
BP 537
EP 546
DI 10.1007/s00428-011-1067-0
PG 10
WC Pathology
WE Science Citation Index Expanded (SCI-EXPANDED)
SC Pathology
GA 768TX
UT WOS:000290962400003
PM 21431402
DA 2024-01-27
ER

PT J
AU Putzer, D
   Schullian, P
   Jaschke, W
   Bale, R
AF Putzer, Daniel
   Schullian, Peter
   Jaschke, Werner
   Bale, Reto
TI NEN: Advancement in Diagnosis and Minimally Invasive Therapy
SO ROFO-FORTSCHRITTE AUF DEM GEBIET DER RONTGENSTRAHLEN UND DER
   BILDGEBENDEN VERFAHREN
LA English
DT Review
DE neuroendocrine tumor imaging; locoregional treatment; percutaneous
   ablation; stereotactic radiofrequency ablation (SRFA); minimally
   invasive therapy
ID ENETS CONSENSUS GUIDELINES; GASTROENTEROPANCREATIC NEUROENDOCRINE
   TUMORS; NEURO ENDOCRINE TUMORS; LIVER METASTASES; RADIOFREQUENCY
   ABLATION; SURGICAL-TREATMENT; GA-68-DOTA-TYR(3)-OCTREOTIDE PET;
   PROGNOSTIC-FACTORS; CARCINOID-TUMORS; MANAGEMENT
AB Neuroendocrine neoplasms (NEN) are a heterogeneous type of malignant disease and frequently present with symptoms caused by the secretion of metabolically active substances or the manifestation of distant metastases, with the liver being the most frequent site of spreading. Early diagnosis of metastatic disease is recognized as the major prognostic factor in NEN patients. Complete surgical resection is feasible in only selected cases. For patients with unresectable liver metastases, various locoregional treatment approaches are available. Over the last decade, therapeutic procedures including locoregional and systemic treatments have been investigated for gastroenteropancreatic NEN (GEP-NEN), especially for metastatic disease to the liver. Only a few prospective clinical trials have compared these approaches, and the management of individual patients remains subject to clinical expertise and judgement. Locoregional treatments are applicable in patients with limited metastatic involvement of the liver, and may be used for tumor debulking and symptom control in patients with diffuse liver involvement.
   Key Points:
   Neuroendocrine Neoplasms (NENs) represent a heterogeneous class of rare malignancies.
   Surgery is the treatment of choice for primary non-metastatic NEN.
   The liver is the most frequently affected site by neuroendocrine metastases.
   In limited metastastic liver disease local curative treatment may be accomplished by surgical resection or percutaneous thermal ablation.
   Multi-probe stereotactic thermal ablation with image fusion for intraoperative evaluation of a sufficient safety margin allows for safe and effective treatment of large liver metastases.
C1 [Putzer, Daniel; Schullian, Peter; Jaschke, Werner; Bale, Reto] Med Univ Innsbruck, Intervent Oncol Microinvas Therapy SIP, Radiol, Anichstr 35, Innsbruck 6020, Austria.
C3 Medical University of Innsbruck
RP Bale, R (corresponding author), Med Univ Innsbruck, Intervent Oncol Microinvas Therapy SIP, Radiol, Anichstr 35, Innsbruck 6020, Austria.
EM reto.bale@i-med.ac.at
RI Bale, Reto/AAS-1522-2020; Bale, Reto Josef/HKF-3781-2023
OI Bale, Reto/0000-0003-0021-5792; Bale, Reto Josef/0000-0003-0021-5792
CR Akyildiz HY, 2010, SURGERY, V148, P1288, DOI 10.1016/j.surg.2010.09.014
   Bacchetti S, 2013, INT J HEPATOL, V2013, DOI 10.1155/2013/235040
   Bale R, 2019, HEPATOLOGY, V70, P840, DOI 10.1002/hep.30406
   Bale R, 2010, EUR J RADIOL, V75, P32, DOI 10.1016/j.ejrad.2010.04.013
   Bodei L, 2009, J ENDOCRINOL INVEST, V32, P360, DOI 10.1007/BF03345728
   Bodei L, 2016, SEMIN NUCL MED, V46, P225, DOI 10.1053/j.semnuclmed.2015.12.003
   Caplin ME, 2015, ANN ONCOL, V26, P1604, DOI 10.1093/annonc/mdv041
   Cazzato RL, 2016, CARDIOVASC INTER RAD, V39, P1315, DOI 10.1007/s00270-016-1334-1
   Chamberlain RS, 2000, J AM COLL SURGEONS, V190, P432, DOI 10.1016/S1072-7515(00)00222-2
   Chen H, 1998, J AM COLL SURGEONS, V187, P88, DOI 10.1016/S1072-7515(98)00099-4
   Chiti A, 1998, EUR J NUCL MED, V25, P1396, DOI 10.1007/s002590050314
   Coriat R, 2016, ONCOLOGIST, V21, P1191, DOI 10.1634/theoncologist.2015-0476
   Dahdaleh FS, 2013, ANN SURG ONCOL, V20, P1912, DOI 10.1245/s10434-012-2836-y
   de Baere T, 2015, EUR J ENDOCRINOL, V172, pR151, DOI 10.1530/EJE-14-0630
   Delaunoit T, 2004, EUR J CANCER, V40, P515, DOI 10.1016/j.ejca.2003.09.035
   Delle Fave G, 2016, NEUROENDOCRINOLOGY, V103, P119, DOI 10.1159/000443168
   Dromain C, 2016, DIAGN INTERV IMAG, V97, P1241, DOI 10.1016/j.diii.2016.07.012
   Dromain C, 2003, AM J ROENTGENOL, V180, P121, DOI 10.2214/ajr.180.1.1800121
   Duran R, 2014, EUR J RADIOL, V83, P468, DOI 10.1016/j.ejrad.2013.11.023
   Ejaz A, 2017, J SURG ONCOL, V116, P841, DOI 10.1002/jso.24727
   Elias D, 2003, SURGERY, V133, P375, DOI 10.1067/msy.2003.114
   Eriksson B, 2008, NEUROENDOCRINOLOGY, V87, P8, DOI 10.1159/000111034
   Evrard S, 2004, EJSO, V30, P399, DOI 10.1016/j.ejso.2004.01.019
   Frilling A, 2009, BRIT J SURG, V96, P175, DOI 10.1002/bjs.6468
   Gabriel M, 2007, J NUCL MED, V48, P508, DOI 10.2967/jnumed.106.035667
   Geijer H, 2013, EUR J NUCL MED MOL I, V40, P1770, DOI 10.1007/s00259-013-2482-z
   Gibril F, 2004, MEDICINE, V83, P43, DOI 10.1097/01.md.0000112297.72510.32
   Glazer ES, 2010, HPB, V12, P427, DOI 10.1111/j.1477-2574.2010.00198.x
   Grandhi MS, 2015, J GASTROINTEST SURG, V19, P2273, DOI 10.1007/s11605-015-2931-z
   Grozinsky-Glasberg S, 2018, ENDOCRINE, V60, P499, DOI 10.1007/s12020-018-1537-0
   Grozinsky-Glasberg S, 2013, WORLD J GASTROENTERO, V19, P8687, DOI 10.3748/wjg.v19.i46.8687
   Halfdanarson TR, 2008, ANN ONCOL, V19, P1727, DOI 10.1093/annonc/mdn351
   Hoffmann KM, 2005, BEST PRACT RES CL GA, V19, P675, DOI 10.1016/j.bpg.2005.05.009
   Hubalewska-Dydejczyk A, 2006, EUR J NUCL MED MOL I, V33, P1123, DOI 10.1007/s00259-006-0113-7
   Jensen RT, 2012, NEUROENDOCRINOLOGY, V95, P98, DOI 10.1159/000335591
   Johnbeck CB, 2014, FUTURE ONCOL, V10, P2259, DOI 10.2217/fon.14.139
   Kianmanesh R, 2005, J CHIR-PARIS, V142, P208, DOI 10.1016/S0021-7697(05)80906-8
   Klöppel G, 2009, NEUROENDOCRINOLOGY, V90, P162, DOI 10.1159/000182196
   Kouvaraki MA, 2004, J CLIN ONCOL, V22, P4762, DOI 10.1200/JCO.2004.04.024
   Kumbasar B, 2004, ABDOM IMAGING, V29, P696, DOI 10.1007/s00261-003-0162-3
   Kwekkeboom DJ, 2010, ENDOCR-RELAT CANCER, V17, pR53, DOI 10.1677/ERC-09-0078
   Landry CS, 2008, J SURG ONCOL, V97, P253, DOI 10.1002/jso.20957
   Lewis MA, 2011, INT J HEPATOL, V2011, DOI 10.4061/2011/452343
   Maxwell JE, 2016, SURGERY, V159, P320, DOI 10.1016/j.surg.2015.05.040
   Mayo SC, 2011, ANN SURG ONCOL, V18, P3657, DOI 10.1245/s10434-011-1832-y
   Mayo SC, 2010, ANN SURG ONCOL, V17, P3129, DOI 10.1245/s10434-010-1154-5
   Mazzaferro V, 2007, J HEPATOL, V47, P460, DOI 10.1016/j.jhep.2007.07.004
   Memon K, 2012, CURR TREAT OPTION ON, V13, P403, DOI 10.1007/s11864-012-0200-x
   Michael M, 2017, ONCOLOGIST, V22, P272, DOI 10.1634/theoncologist.2016-0305
   Modlin IM, 2003, CANCER-AM CANCER SOC, V97, P934, DOI 10.1002/cncr.11105
   MOERTEL CG, 1991, CANCER, V68, P227, DOI 10.1002/1097-0142(19910715)68:2<227::AID-CNCR2820680202>3.0.CO;2-I
   Mohan H, 2015, J VASC INTERV RADIOL, V26, P935, DOI 10.1016/j.jvir.2014.12.009
   Niederle B, 2016, NEUROENDOCRINOLOGY, V103, P125, DOI 10.1159/000443170
   Niederle MB, 2010, ENDOCR-RELAT CANCER, V17, P909, DOI 10.1677/ERC-10-0152
   Norton JA, 2003, SURGERY, V134, P1057, DOI 10.1016/j.surg.2003.07.025
   Pape UF, 2008, ENDOCR-RELAT CANCER, V15, P1083, DOI 10.1677/ERC-08-0017
   Pavel M, 2016, NEUROENDOCRINOLOGY, V103, P172, DOI 10.1159/000443167
   Pavel M, 2012, NEUROENDOCRINOLOGY, V95, P157, DOI 10.1159/000335597
   Pawlik TM, 2003, ANN SURG ONCOL, V10, P1059, DOI 10.1245/ASO.2003.03.026
   Putzer D, 2010, Q J NUCL MED MOL IM, V54, P68
   Putzer D, 2009, J NUCL MED, V50, P1214, DOI 10.2967/jnumed.108.060236
   Ramage JK, 2016, NEUROENDOCRINOLOGY, V103, P139, DOI 10.1159/000443166
   Raymond E, 2011, NEW ENGL J MED, V364, P501, DOI 10.1056/NEJMoa1003825
   Reddy SK, 2010, SURG CLIN N AM, V90, P853, DOI 10.1016/j.suc.2010.04.016
   Rindi G, 2007, VIRCHOWS ARCH, V451, P757, DOI 10.1007/s00428-007-0452-1
   Rindi G, 2006, VIRCHOWS ARCH, V449, P395, DOI 10.1007/s00428-006-0250-1
   Rindi G., 2010, WHO CLASSIFICATION T, V4th, P1314
   Rinke A, 2017, NEUROENDOCRINOLOGY, V104, P26, DOI 10.1159/000443612
   Ruszniewski P, 2004, NEUROENDOCRINOLOGY, V80, P244, DOI 10.1159/000082875
   Sarmiento JM, 2003, J AM COLL SURGEONS, V197, P29, DOI 10.1016/S1072-7515(03)00230-8
   Sato Y, 2016, WORLD J GASTROENTERO, V22, P6817, DOI 10.3748/wjg.v22.i30.6817
   Saxena A, 2011, SURGERY, V149, P209, DOI 10.1016/j.surg.2010.06.008
   Scigliano S, 2009, ENDOCR-RELAT CANCER, V16, P977, DOI 10.1677/ERC-08-0247
   Steinmüller T, 2008, NEUROENDOCRINOLOGY, V87, P47, DOI 10.1159/000111037
   Strosberg J, 2017, NEW ENGL J MED, V376, P125, DOI 10.1056/NEJMoa1607427
   Strosberg JR, 2011, CANCER CONTROL, V18, P127, DOI 10.1177/107327481101800207
   Stump R, 2013, JMIR RES PROTOC, V2, DOI 10.2196/resprot.2891
   Sundin A, 2017, NEUROENDOCRINOLOGY, V105, P212, DOI 10.1159/000471879
   Treglia G, 2012, ENDOCRINE, V42, P80, DOI 10.1007/s12020-012-9631-1
   Tsoli M, 2018, THER ADV ENDOCRINOL, V10, DOI 10.1177/2042018818804698
   van Essen M, 2007, EUR J NUCL MED MOL I, V34, P1219, DOI 10.1007/s00259-006-0355-4
   Vogl TJ, 2009, EUR J RADIOL, V72, P517, DOI 10.1016/j.ejrad.2008.08.008
   Walter T, 2012, DIGEST LIVER DIS, V44, P95, DOI 10.1016/j.dld.2011.08.022
   Widmann G, 2012, CARDIOVASC INTER RAD, V35, P570, DOI 10.1007/s00270-011-0200-4
   Yang JG, 2014, ACTA RADIOL, V55, P389, DOI 10.1177/0284185113496679
   Yao JC, 2008, J CLIN ONCOL, V26, P3063, DOI 10.1200/JCO.2007.15.4377
   Yao JC, 2016, J CLIN ONCOL, V34, P3906, DOI 10.1200/JCO.2016.68.0702
   Yao JC, 2015, J CLIN ONCOL, V33, DOI 10.1200/jco.2015.33.15_suppl.4004
NR 88
TC 6
Z9 6
U1 0
U2 2
PU GEORG THIEME VERLAG KG
PI STUTTGART
PA RUDIGERSTR 14, D-70469 STUTTGART, GERMANY
SN 1438-9029
EI 1438-9010
J9 ROFO-FORTSCHR RONTG
JI Rofo-Fortschr. Gebiet Rontgenstrahlen Bildgeb. Verfahr.
PD MAY
PY 2020
VL 192
IS 5
BP 422
EP 430
DI 10.1055/a-1030-4631
PG 9
WC Radiology, Nuclear Medicine & Medical Imaging
WE Science Citation Index Expanded (SCI-EXPANDED)
SC Radiology, Nuclear Medicine & Medical Imaging
GA LK2XF
UT WOS:000530724700004
PM 31747704
OA Bronze
DA 2024-01-27
ER

PT J
AU Cremonesi, M
   Ferrari, ME
   Bodei, L
   Chiesa, C
   Sarnelli, A
   Garibaldi, C
   Pacilio, M
   Strigari, L
   Summers, PE
   Orecchia, R
   Grana, CM
   Botta, F
AF Cremonesi, Marta
   Ferrari, Mahila Esmeralda
   Bodei, Lisa
   Chiesa, Carlo
   Sarnelli, Anna
   Garibaldi, Cristina
   Pacilio, Massimiliano
   Strigari, Lidia
   Summers, Paul Eugene
   Orecchia, Roberto
   Grana, Chiara Maria
   Botta, Francesca
TI Correlation of dose with toxicity and tumour response to <SUP>90</SUP>Y-
   and <SUP>177</SUP>Lu-PRRT provides the basis for optimization through
   individualized treatment planning
SO EUROPEAN JOURNAL OF NUCLEAR MEDICINE AND MOLECULAR IMAGING
LA English
DT Review
DE Peptide receptor radionuclide therapy (PRRT); Dosimetry; Absorbed dose
   correlations; Dose-effect; Dose-toxicity
ID RECEPTOR RADIONUCLIDE THERAPY; RADIOLABELED SOMATOSTATIN ANALOG;
   GASTROENTEROPANCREATIC NEUROENDOCRINE TUMORS; TYR(3) OCTREOTATE;
   HEMATOLOGICAL TOXICITY; MARROW DOSIMETRY; NORMAL TISSUE; BONE-MARROW;
   PEPTIDE; LU-177-OCTREOTATE
AB PurposePeptide receptor radionuclide therapy (PRRT) with Y-90-labelled and Lu-177-labelled peptides is an effective strategy for the treatment of metastatic/nonresectable neuroendocrine tumours (NETs). Dosimetry provides important information useful for optimizing PRRT with individualized regimens to reduce toxicity and increase tumour responses. However, this strategy is not applied in routine clinical practice, despite the fact that several dosimetric studies have demonstrated significant dose-effect correlations for normal organ toxicity and tumour response that can better guide therapy planning. The present study reviews the key relationships and the radiobiological models available in the literature with the aim of providing evidence that optimization of PRRT is feasible through the implementation of dosimetry.MethodsThe MEDLINE database was searched combining specific keywords. Original studies published in the English language reporting dose-effect outcomes in patients treated with PRRT were chosen.ResultsNine of 126 studies were selected from PubMed, and a further five were added manually, reporting on 590 patients. The studies were analysed and are discussed in terms of weak and strong elements of correlations.ConclusionSeveral studies provided evidence of clinical benefit from the implementation of dosimetry in PRRT, indicating the potential contribution of this approach to reducing severe toxicity and/or reducing undertreatment that commonly occurs. Prospective trials, possibly multicentre, with larger numbers of patients undergoing quantitative dosimetry and with standardized methodologies should be carried out to definitively provide robust predictive paradigms to establish effective tailored PRRT.
C1 [Cremonesi, Marta; Ferrari, Mahila Esmeralda; Garibaldi, Cristina; Summers, Paul Eugene; Orecchia, Roberto; Grana, Chiara Maria; Botta, Francesca] Ist Europeo Oncol, Via Ripamonti 435, I-20141 Milan, Italy.
   [Bodei, Lisa] Mem Sloan Kettering Canc Ctr, 1275 York Ave, New York, NY 10021 USA.
   [Chiesa, Carlo] Ist Nazl Tumori, Milan, Italy.
   [Sarnelli, Anna] Ist Sci Romagnolo Studio & Cura Tumori IRST, Meldola, Italy.
   [Pacilio, Massimiliano] Univ Hosp, Policlin Umberto 1, Rome, Italy.
   [Strigari, Lidia] Ist Nazl Tumori Regina Elena, Rome, Italy.
C3 IRCCS European Institute of Oncology (IEO); Memorial Sloan Kettering
   Cancer Center; Fondazione IRCCS Istituto Nazionale Tumori Milan; IRCCS
   Meldola (IRST); Sapienza University Rome; University Hospital Sapienza
   Rome; IRCCS Istituti Fisioterapici Ospitalieri (IFO); IRCCS Regina Elena
RP Grana, CM (corresponding author), Ist Europeo Oncol, Via Ripamonti 435, I-20141 Milan, Italy.
EM chiara.grana@ieo.it
RI Ferrari, Mahila E/AAN-8289-2020; Grana, Chiara M/K-1830-2018; Botta,
   Francesca/AAM-7890-2020; Garibaldi, Cristina/AAH-4379-2019; Sarnelli,
   Anna/V-4284-2018; Summers, Paul E/D-5211-2016; Bodei,
   Lisa/AAE-9798-2020; Strigari, Lidia/B-9352-2017; Chiesa,
   Carlo/K-6915-2012; Pacilio, Massimiliano/HJA-5347-2022
OI Botta, Francesca/0000-0002-3693-8899; Sarnelli,
   Anna/0000-0001-5986-3845; Summers, Paul E/0000-0002-5085-1095; Strigari,
   Lidia/0000-0003-4293-2298; Chiesa, Carlo/0000-0003-0634-013X; Bodei,
   Lisa/0000-0001-6930-7383; Garibaldi, Cristina/0000-0002-0090-1752
FU NCI NIH HHS [P30 CA008748] Funding Source: Medline
CR Barone R, 2005, J NUCL MED, V46, p99S
   Bergsma H, 2018, J NUCL MED, V59, P452, DOI 10.2967/jnumed.117.189712
   Bergsma H, 2016, EUR J NUCL MED MOL I, V43, P1802, DOI 10.1007/s00259-016-3382-9
   Bergsma H, 2016, EUR J NUCL MED MOL I, V43, P453, DOI 10.1007/s00259-015-3193-4
   Bianchi L, 2012, Q J NUCL MED MOL IM, V56, P515
   Bodei L, 2004, EUR J NUCL MED MOL I, V31, P1038, DOI 10.1007/s00259-004-1571-4
   Bodei L, 2008, EUR J NUCL MED MOL I, V35, P1847, DOI 10.1007/s00259-008-0778-1
   Bodei L, 2016, SEMIN NUCL MED, V46, P225, DOI 10.1053/j.semnuclmed.2015.12.003
   Bodei L, 2015, EUR J NUCL MED MOL I, V42, P5, DOI 10.1007/s00259-014-2893-5
   Bodei L, 2011, EUR J NUCL MED MOL I, V38, P2125, DOI 10.1007/s00259-011-1902-1
   Brabander T, 2017, CLIN CANCER RES, V23, P4617, DOI 10.1158/1078-0432.CCR-16-2743
   Brieau B, 2016, ENDOCR-RELAT CANCER, V23, pL17, DOI 10.1530/ERC-15-0543
   Claringbold PG, 2011, EUR J NUCL MED MOL I, V38, P302, DOI 10.1007/s00259-010-1631-x
   Cremonesi M, 2010, Q J NUCL MED MOL IM, V54, P37
   Cremonesi M, 1999, EUR J NUCL MED, V26, P877, DOI 10.1007/s002590050462
   Cremonesi M, 2006, J NUCL MED, V47, P1467
   Cwikla JB, 2010, ANN ONCOL, V21, P787, DOI 10.1093/annonc/mdp372
   Cybulla M, 2001, EUR J NUCL MED, V28, P1552, DOI 10.1007/s002590100599
   Dale RG, 1996, PHYS MED BIOL, V41, P1871, DOI 10.1088/0031-9155/41/10/001
   Dawson LA, 2010, INT J RADIAT ONCOL, V76, pS108, DOI 10.1016/j.ijrobp.2009.02.089
   Del Prete M, 2017, EUR J NUCL MED MOL I, V44, P1490, DOI 10.1007/s00259-017-3688-2
   Eberlein U, 2017, J NUCL MED, V58, p97S, DOI 10.2967/jnumed.116.186841
   EMAMI B, 1991, INT J RADIAT ONCOL, V21, P109, DOI 10.1016/0360-3016(91)90171-Y
   Esser JP, 2006, EUR J NUCL MED MOL I, V33, P1346, DOI 10.1007/s00259-006-0172-9
   Ferrer L, 2010, CANCER-AM CANCER SOC, V116, P1093, DOI 10.1002/cncr.24797
   Filice A, 2012, J ONCOL, V2012, DOI 10.1155/2012/320198
   Forrer F, 2004, EUR J NUCL MED MOL I, V31, P1257, DOI 10.1007/s00259-004-1553-6
   Forrer F, 2009, EUR J NUCL MED MOL I, V36, P1138, DOI 10.1007/s00259-009-1072-6
   Förster GJ, 2001, EUR J NUCL MED, V28, P1743, DOI 10.1007/s002590100628
   Garkavij M, 2010, CANCER-AM CANCER SOC, V116, P1084, DOI 10.1002/cncr.24796
   Guerriero F, 2013, BIOMED RES INT, V2013, DOI 10.1155/2013/935351
   Gupta SK, 2012, CANCER BIOTHER RADIO, V27, P593, DOI 10.1089/cbr.2012.1195
   Gupta SK, 2013, CLIN NUCL MED, V38, P188, DOI 10.1097/RLU.0b013e3182814ac1
   Helisch A, 2004, EUR J NUCL MED MOL I, V31, P1386, DOI 10.1007/s00259-004-1561-6
   Hindorf C, 2007, CANCER BIOTHER RADIO, V22, P130, DOI 10.1089/cbr.2007.306
   Ilan E, 2015, J NUCL MED, V56, P177, DOI 10.2967/jnumed.114.148437
   Imhof A, 2011, J CLIN ONCOL, V29, P2416, DOI 10.1200/JCO.2010.33.7873
   Jamar F, 2003, EUR J NUCL MED MOL I, V30, P510, DOI 10.1007/s00259-003-1117-1
   Kairemo Kalevi, 2013, Recent Results Cancer Res, V194, P537, DOI 10.1007/978-3-642-27994-2_31
   Kesavan M, 2014, NEUROENDOCRINOLOGY, V99, P108, DOI 10.1159/000362558
   Konijnenberg M, 2007, J NUCL MED, V48, P134
   Kulkarni Harshad R, 2013, Recent Results Cancer Res, V194, P561, DOI 10.1007/978-3-642-27994-2_33
   Kwekkeboom DJ, 2008, J CLIN ONCOL, V26, P2124, DOI 10.1200/JCO.2007.15.2553
   Kwekkeboom DJ, 2010, ENDOCR-RELAT CANCER, V17, pR53, DOI 10.1677/ERC-09-0078
   Kwekkeboom DJ, 2001, EUR J NUCL MED, V28, P1319, DOI 10.1007/s002590100574
   Kwekkeboom DJ, 1999, J NUCL MED, V40, P762
   Kwekkeboom DJ, 2005, J CLIN ONCOL, V23, P2754, DOI 10.1200/JCO.2005.08.066
   Larsson M, 2012, EJNMMI RES, V2, DOI 10.1186/2191-219X-2-49
   Marincek N, 2013, J TRANSL MED, V11, DOI 10.1186/1479-5876-11-17
   Marks LB, 2010, INT J RADIAT ONCOL, V76, pS10, DOI 10.1016/j.ijrobp.2009.07.1754
   Pacilio M, 2014, EUR J NUCL MED MOL I, V41, P238, DOI 10.1007/s00259-013-2552-2
   Pauwels S, 2005, J NUCL MED, V46, p92S
   Pfeifer AK, 2011, NEUROENDOCRINOLOGY, V93, P189, DOI 10.1159/000324096
   Romer A, 2014, EUR J NUCL MED MOL I, V41, P214, DOI 10.1007/s00259-013-2559-8
   Sabet A, 2014, EUR J NUCL MED MOL I, V41, P505, DOI 10.1007/s00259-013-2601-x
   Sabet A, 2013, J NUCL MED, V54, P1857, DOI 10.2967/jnumed.112.119347
   Sandström M, 2013, J NUCL MED, V54, P33, DOI 10.2967/jnumed.112.107524
   Sandström M, 2010, EUR J NUCL MED MOL I, V37, P212, DOI 10.1007/s00259-009-1216-8
   Sarneli A, 2017, Q J NUCL MED MOL IM, V61, P216, DOI 10.23736/S1824-4785.16.02744-8
   Strigari L, 2014, EUR J NUCL MED MOL I, V41, P1976, DOI 10.1007/s00259-014-2824-5
   Strosberg J, 2017, NEW ENGL J MED, V376, P125, DOI 10.1056/NEJMoa1607427
   Sundlöv A, 2017, EUR J NUCL MED MOL I, V44, P1480, DOI 10.1007/s00259-017-3678-4
   Svensson J, 2016, EJNMMI PHYS, V3, DOI 10.1186/s40658-016-0157-0
   Svensson J, 2016, EJNMMI PHYS, V3, DOI 10.1186/s40658-016-0153-4
   Swärd C, 2010, WORLD J SURG, V34, P1368, DOI 10.1007/s00268-009-0387-6
   Valentin Jack, 2007, Annals of the ICRP, V37, P3
   Valkema R, 2005, J NUCL MED, V46, p83S
   Van Binnebeek S, 2014, EUR J NUCL MED MOL I, V41, P1141, DOI 10.1007/s00259-013-2670-x
   Waldherr C, 2002, J NUCL MED, V43, P610
   Walrand S, 2011, EUR J NUCL MED MOL I, V38, P1270, DOI 10.1007/s00259-011-1744-x
   Wehrmann C, 2007, CANCER BIOTHER RADIO, V22, P406, DOI 10.1089/cbr.2006.325
   Wessels BW, 2008, J NUCL MED, V49, P1884, DOI 10.2967/jnumed.108.053173
   Yordanova A, 2017, EUR J NUCL MED MOL I, V44, P1207, DOI 10.1007/s00259-017-3652-1
NR 73
TC 75
Z9 78
U1 1
U2 22
PU SPRINGER
PI NEW YORK
PA 233 SPRING ST, NEW YORK, NY 10013 USA
SN 1619-7070
EI 1619-7089
J9 EUR J NUCL MED MOL I
JI Eur. J. Nucl. Med. Mol. Imaging
PD DEC
PY 2018
VL 45
IS 13
BP 2426
EP 2441
DI 10.1007/s00259-018-4044-x
PG 16
WC Radiology, Nuclear Medicine & Medical Imaging
WE Science Citation Index Expanded (SCI-EXPANDED)
SC Radiology, Nuclear Medicine & Medical Imaging
GA HB0OB
UT WOS:000450713500021
PM 29785514
OA Green Accepted
DA 2024-01-27
ER

PT J
AU Ye, BX
   Heng, D
   Jiang, LQ
   Wang, Y
   Zhang, HJ
   Lin, L
AF Ye, Bi Xing
   Heng, Ding
   Jiang, Liu Qin
   Wang, Yun
   Zhang, Hong Jie
   Lin, Lin
TI Application of AJCC/UICC and WHO-2010 classifications for GEP-NEN in
   Chinese patients
SO JOURNAL OF DIGESTIVE DISEASES
LA English
DT Article
DE gastroenteropancreatic neuroendocrine tumors; neoplasm staging;
   prognosis; WHO-2010 classification
ID PANCREATIC NEUROENDOCRINE TUMORS; PROGNOSTIC-FACTORS; CARCINOID-TUMORS;
   ENDOCRINE TUMORS; GRADING SYSTEM; SURVIVAL; SURGERY; MIDGUT; TRACT;
   ENETS
AB ObjectiveTo assess the prognostic value in Chinese patients of two new systems, the World Health Organization (WHO)-2010 and the American Joint Committee on Cancer and the Union for International Cancer Control (AJCC/UICC) systems, for the classification of gastroenteropancreatic neuroendocrine neoplasms (GEP-NEN).
   MethodsOne hundred and three patients with GEP-NEN treated at the First Affiliated Hospital of Nanjing Medical University from January 2003 to December 2011 were included in the study. All patients were diagnosed pathologically and had complete follow-up data. Univariate and multivariate analyses of their clinicopathological characteristics were performed.
   ResultsThe 5-year survival rates were 95%, 74%, 24% and 15% based on the AJCC/UICC stages I to IV, and 92%, 62% and 29% according to WHO-2010 grades 1 to 3, respectively, in patients with GEP-NEN. A higher mortality was observed in patients with AJCC/UICC stage III and IV tumors compared with those at stage I-II, and patients with stage II compared with those with stage I, whereas there was no difference in survival between stage IV and III patients. Based on the WHO-2010 grading classification, patients with grade 3 tumors had the lowest survival rate than those with grade 1 and 2 tumors, followed by patients with grade 2 tumors.
   ConclusionThe WHO-2010 and AJCC/UICC staging systems can effectively evaluate the prognosis of patients with GEP-NEN, although the latter might not accurately discriminate the prognosis of patients with local metastasis from those having distant metastasis.
C1 [Ye, Bi Xing; Heng, Ding; Jiang, Liu Qin; Wang, Yun; Zhang, Hong Jie; Lin, Lin] Nanjing Med Univ, Dept Gastroenterol, Affiliated Hosp 1, Nanjing 210029, Jiangsu, Peoples R China.
C3 Nanjing Medical University
RP Lin, L (corresponding author), Nanjing Med Univ, Dept Gastroenterol, Affiliated Hosp 1, 300 Guangzhou Rd, Nanjing 210029, Jiangsu, Peoples R China.
EM lin9100@aliyun.com
RI Jiang, Liuqin/AAW-1158-2021; zhao, lin/JJF-0406-2023
CR [Anonymous], 2011, CHINESE J PATHOL, V40, P257
   Araujo PB, 2013, PLOS ONE, V8, DOI 10.1371/journal.pone.0061538
   Arnold R, 2009, NEUROENDOCRINOLOGY, V90, P227, DOI 10.1159/000225952
   Bilimoria KY, 2007, J AM COLL SURGEONS, V205, P558, DOI 10.1016/j.jamcollsurg.2007.05.009
   Burke AP, 1997, CANCER-AM CANCER SOC, V79, P1086, DOI 10.1002/(SICI)1097-0142(19970315)79:6<1086::AID-CNCR5>3.0.CO;2-E
   Chinese Pathologic Consensus Group for Gastrointestinal and Pancreatic Neuroendocrine Neoplasm, 2013, CHINESE J PATHOL, V42, P691
   Chu QD, 2002, ANN SURG ONCOL, V9, P855, DOI 10.1007/BF02557521
   Dolcetta-Capuzzo A, 2013, CANCER-AM CANCER SOC, V119, P36, DOI 10.1002/cncr.27716
   Dralle H, 2004, WORLD J SURG, V28, P1248, DOI 10.1007/s00268-004-7609-8
   Ekeblad S, 2008, CLIN CANCER RES, V14, P7798, DOI 10.1158/1078-0432.CCR-08-0734
   Formica V, 2007, BRIT J CANCER, V96, P1178, DOI 10.1038/sj.bjc.6603699
   Hellman P, 2002, WORLD J SURG, V26, P991, DOI 10.1007/s00268-002-6630-z
   Jann H, 2011, CANCER-AM CANCER SOC, V117, P3332, DOI 10.1002/cncr.25855
   Jarufe NP, 2005, DIGEST SURG, V22, P157, DOI 10.1159/000087148
   Klöppel G, 2010, VIRCHOWS ARCH, V456, P595, DOI 10.1007/s00428-010-0924-6
   La Rosa S, 2011, HUM PATHOL, V42, P1373, DOI 10.1016/j.humpath.2011.01.018
   Modlin IM, 2003, CANCER-AM CANCER SOC, V97, P934, DOI 10.1002/cncr.11105
   Morin E, 2013, CANCER MED-US, V2, P701, DOI 10.1002/cam4.96
   Norton JA, 2006, J GASTROINTEST SURG, V10, P327, DOI 10.1016/j.gassur.2005.08.023
   Nykjær KM, 2007, IN VIVO, V21, P679
   Panzuto F, 2005, ENDOCR-RELAT CANCER, V12, P1083, DOI 10.1677/erc.1.01017
   Pape UF, 2008, CANCER-AM CANCER SOC, V113, P256, DOI 10.1002/cncr.23549
   Rindi G, 2007, VIRCHOWS ARCH, V451, P757, DOI 10.1007/s00428-007-0452-1
   Rindi G, 2006, VIRCHOWS ARCH, V449, P395, DOI 10.1007/s00428-006-0250-1
   Scarpa A, 2010, MODERN PATHOL, V23, P824, DOI 10.1038/modpathol.2010.58
   Solcia E, WHO INT HISTOLOGICAL
   Theise ND, 2010, WHO CLASSIFICATION T, V4th
   Van Gompel JJ, 2004, WORLD J SURG, V28, P387, DOI 10.1007/s00268-003-7019-3
   Yao JC, 2008, J CLIN ONCOL, V26, P3063, DOI 10.1200/JCO.2007.15.4377
NR 29
TC 3
Z9 4
U1 1
U2 8
PU WILEY-BLACKWELL
PI HOBOKEN
PA 111 RIVER ST, HOBOKEN 07030-5774, NJ USA
SN 1751-2972
EI 1751-2980
J9 J DIGEST DIS
JI J. Dig. Dis.
PD MAY
PY 2015
VL 16
IS 5
BP 264
EP 271
DI 10.1111/1751-2980.12239
PG 8
WC Gastroenterology & Hepatology
WE Science Citation Index Expanded (SCI-EXPANDED)
SC Gastroenterology & Hepatology
GA CJ1ZR
UT WOS:000355284300003
PM 25707298
DA 2024-01-27
ER

PT J
AU de Lima, BAM
   da Silva, RG
   Carroll, C
   Vilhena, B
   Perez, C
   Felix, R
   Carneiro, M
   Neto, LM
   Vaisman, F
   Corbo, R
   Pujatti, PB
   Bulzico, D
AF Matheos de Lima, Beatriz Arruda
   da Silva, Rinaldo Goncalves
   Carroll, Cibele
   Vilhena, Bruno
   Perez, Carolina
   Felix, Renata
   Carneiro, Michel
   Machado Neto, Luiz
   Vaisman, Fernanda
   Corbo, Rossana
   Pujatti, Priscilla Brunelli
   Bulzico, Daniel
TI Neutrophil to lymphocyte ratio as a prognosis biomarker of PRRT in NET
   patients
SO ENDOCRINE
LA English
DT Article
DE Neuroendocrine tumor; Biomarker; Survival; Peptide-related radionuclide
   therapy
ID GASTROENTEROPANCREATIC NEUROENDOCRINE TUMORS; RECEPTOR RADIONUCLIDE
   THERAPY; SYSTEMIC INFLAMMATION; CANCER; EPIDEMIOLOGY; SURVIVAL; MARKERS
AB Purpose Peptide Receptor Radionuclide Therapy (PRRT) with 177Lu-DOTATATE is a palliative therapeutic option for advanced Neuroendocrine Tumors (NETs). Prognostic factors can predict long-term outcomes and determine response to therapy. Among those already explored, biomarkers from full blood count, including neutrophil to lymphocyte ratio (NLR) and platelet to lymphocyte ratio (PLR) has shown value for other solid tumors and for NETs patients submitted to other forms of therapy. However, its relation to PRRT response and patients' prognosis is still to be determined. Methods Medical records from 96 patients submitted to PRRT between 2010 and 2017 were reviewed, median NLR and PLR were calculated from baseline flood blood count and dichotomized as high or low. Progression-free survival (PFS) and Overall Survival (OS) were calculated. Results NLR and PLR median values were 1.8 and 123, respectively. Patients with low NLR had a significantly longer OS (estimated median of 77.5 months, 95% CI: 27.3-127.7) when compared to patients with high NLR (estimated median of 47.7 months, 95% CI: 34.7-60.8); p = 0.04. Patients with low NLR had a trend toward a longer median PFS when compared to patients with high NLR [estimated medians of 77 months (95% CI: 27.3-127.7), and 47.7 months, (95% CI: 34.7-60.7)], respectively, p = 0.08. Conclusion Patients with advanced-stage NET with NLR higher than 1.8 have worse long term clinical outcomes after PPRT. Larger studies are needed to validate the optimal cutoff for this biomarker.
C1 [Matheos de Lima, Beatriz Arruda; Perez, Carolina; Felix, Renata; Carneiro, Michel; Machado Neto, Luiz; Corbo, Rossana; Pujatti, Priscilla Brunelli; Bulzico, Daniel] Brazilian Natl Canc Inst INCA, Nucl Med Sect, Rio De Janeiro, Brazil.
   [da Silva, Rinaldo Goncalves; Carroll, Cibele] Brazilian Natl Canc Inst INCA, Abdominopelv Surg Sect, Rio De Janeiro, Brazil.
   [Vilhena, Bruno] Brazilian Natl Canc Inst INCA, Clin Oncol Sect, Rio De Janeiro, Brazil.
   [Vaisman, Fernanda; Corbo, Rossana; Bulzico, Daniel] Brazilian Natl Canc Inst INCA, Endocrine Oncol Unit, Rio De Janeiro, Brazil.
   [Carroll, Cibele] Univ Wisconsin, Carbone Canc Ctr, Madison, WI USA.
C3 National Cancer Institute (Inca); National Cancer Institute (Inca);
   National Cancer Institute (Inca); National Cancer Institute (Inca);
   University of Wisconsin System; University of Wisconsin Madison
RP Bulzico, D (corresponding author), Brazilian Natl Canc Inst INCA, Nucl Med Sect, Rio De Janeiro, Brazil.; Bulzico, D (corresponding author), Brazilian Natl Canc Inst INCA, Endocrine Oncol Unit, Rio De Janeiro, Brazil.
EM danielbulzico@gmail.com
RI Carroll, Cibele/GWD-1343-2022
OI Carroll, Cibele/0000-0003-2681-0928
FU FAPERJ [APQ1-210.290/2019]
FX This work was supported by FAPERJ granted to Fernanda Vaisman (Grant
   number APQ1-210.290/2019).
CR Aalbersberg EA, 2019, J NUCL MED, V60, P1259, DOI 10.2967/jnumed.118.224386
   Casas EA, 2020, WORLD J GASTROENTERO, V26, P1513, DOI 10.3748/wjg.v26.i13.1513
   Cho MS, 2012, BLOOD, V120, P4869, DOI 10.1182/blood-2012-06-438598
   Ethier JL, 2017, BREAST CANCER RES, V19, DOI 10.1186/s13058-016-0794-1
   Fraenkel M, 2014, ENDOCR-RELAT CANCER, V21, pR153, DOI 10.1530/ERC-13-0125
   Fraenkel M, 2012, BEST PRACT RES CL GA, V26, P691, DOI 10.1016/j.bpg.2013.01.006
   Gaitanidis A, 2018, ANN SURG ONCOL, V25, P122, DOI 10.1245/s10434-017-6241-4
   Grenader T, 2020, ANTI-CANCER DRUG, V31, P216, DOI 10.1097/CAD.0000000000000909
   Guthrie GJK, 2013, CRIT REV ONCOL HEMAT, V88, P218, DOI 10.1016/j.critrevonc.2013.03.010
   Hallet J, 2015, CANCER-AM CANCER SOC, V121, P589, DOI 10.1002/cncr.29099
   Hanahan D, 2011, CELL, V144, P646, DOI 10.1016/j.cell.2011.02.013
   Hicks RJ, 2017, NEUROENDOCRINOLOGY, V105, P295, DOI 10.1159/000475526
   Kwekkeboom DJ, 2009, NEUROENDOCRINOLOGY, V90, P220, DOI 10.1159/000225951
   Luo GP, 2017, ONCOL LETT, V13, P2454, DOI 10.3892/ol.2017.5716
   Mandaliya H, 2019, TRANSL LUNG CANCER R, V8, P886, DOI 10.21037/tlcr.2019.11.16
   Mariani F, 2014, WORLD J GASTROENTERO, V20, P9716, DOI 10.3748/wjg.v20.i29.9716
   Miura T, 2021, BMC SURG, V21, DOI 10.1186/s12893-021-01178-3
   Modlin IM, 2003, CANCER-AM CANCER SOC, V97, P934, DOI 10.1002/cncr.11105
   Ohlendorf F, 2021, DIAGNOSTICS, V11, DOI 10.3390/diagnostics11030504
   Panzuto F, 2005, ENDOCR-RELAT CANCER, V12, P1083, DOI 10.1677/erc.1.01017
   Pape UF, 2008, ENDOCR-RELAT CANCER, V15, P1083, DOI 10.1677/ERC-08-0017
   Pozza A, 2019, INT J COLORECTAL DIS, V34, P1849, DOI 10.1007/s00384-019-03356-5
   Salman T, 2015, CHEMOTHERAPY, V61, P281, DOI 10.1159/000445045
   Shinko D, 2017, CLIN PHARMACOL THER, V102, P599, DOI 10.1002/cpt.789
   Strosberg J, 2017, NEW ENGL J MED, V376, P125, DOI 10.1056/NEJMoa1607427
   Strosberg JR, 2018, J CLIN ONCOL, V36, DOI 10.1200/JCO.2018.36.15_suppl.4099
   Taal B G, 2004, Neuroendocrinology, V80 Suppl 1, P3, DOI 10.1159/000080731
   Vinik AI, 2016, HEMATOL ONCOL CLIN N, V30, P21, DOI 10.1016/j.hoc.2015.08.006
   Yao JC, 2008, J CLIN ONCOL, V26, P3063, DOI 10.1200/JCO.2007.15.4377
   Yucel B, 2013, ASIAN PAC J CANCER P, V14, P6687, DOI 10.7314/APJCP.2013.14.11.6687
   Zaknun JJ, 2013, EUR J NUCL MED MOL I, V40, P800, DOI 10.1007/s00259-012-2330-6
   Zhan H, 2018, CLIN CHIM ACTA, V484, P136, DOI 10.1016/j.cca.2018.05.055
   Zhang F, 2020, FRONT ONCOL, V10, DOI 10.3389/fonc.2020.01116
   Zhou Y, 2018, ONCOTARGETS THER, V11, P2489, DOI 10.2147/OTT.S152657
NR 34
TC 0
Z9 0
U1 0
U2 3
PU SPRINGER
PI NEW YORK
PA ONE NEW YORK PLAZA, SUITE 4600, NEW YORK, NY, UNITED STATES
SN 1355-008X
EI 1559-0100
J9 ENDOCRINE
JI Endocrine
PD OCT
PY 2022
VL 78
IS 1
BP 177
EP 185
DI 10.1007/s12020-022-03133-5
EA JUL 2022
PG 9
WC Endocrinology & Metabolism
WE Science Citation Index Expanded (SCI-EXPANDED)
SC Endocrinology & Metabolism
GA 4N3HK
UT WOS:000824396100001
PM 35829985
DA 2024-01-27
ER

PT J
AU Shin, Y
   Ha, SY
   Hyeon, J
   Lee, B
   Lee, J
   Jang, KT
   Kim, KM
   Park, YS
   Park, CK
AF Shin, Yooju
   Ha, Sang Yun
   Hyeon, Jiyeon
   Lee, Boram
   Lee, Jeeyun
   Jang, Kee-Taek
   Kim, Kyoung-Mee
   Park, Young Suk
   Park, Cheol-Keun
TI Gastroenteropancreatic Neuroendocrine Tumors with Liver Metastases in
   Korea: A Clinicopatholoqical Analysis of 72 Cases in a Single Institute
SO CANCER RESEARCH AND TREATMENT
LA English
DT Article
DE Liver; Metastasis; Neuroendocrine tumor; Pathology; Prognosis
ID CONSENSUS GUIDELINES; PROGNOSTIC-FACTORS; MANAGEMENT; DIAGNOSIS;
   EPIDEMIOLOGY; HINDGUT; MIDGUT
AB Purpose
   Management of gastroenteropancreatic (GEP) neuroendocrine tumors with liver metastases (N FILM) presents many clinical challenges. Assessment of the extent of disease and primary tumor site is crucial for management. In this study, we investigated the primary tumor sites and prognostic factors in GEP NETLM among Korean patients.
   Materials and Methods
   We reviewed the medical records of 72 Korean patients diagnosed with GEP NETLM between January 1999 and May 2013, focusing on their clinical and pathologic characteristics.
   Results
   The most frequently encountered primary tumor sites were the pancreas (n=25, 35%), stomach (n=8, 11%), gall bladder (n=4, 6%) and rectum (n=3, 4%). Twenty-five patients (35%) had occult primary tumor. Twelve patients (17%) had histological grade G1 tumors, 30 patients (42%) had G2 tumors, and 30 patients (42%) had G3 tumors. The mean follow-up period after histological confirmation of hepatic metastases was 11.30 2.44 months for G3 tumors, 19.67+4.09 months for G2 tumors, and 30.67+6.51 months for G1 tumors. Multivariate analyses revealed that an unknown primary tumor site (p=0.001) and higher histological grade (p < 0.001) were independent prognostic indicators for shorter overall survival (OS). Most long-term survivors (OS > 24 months) had received antitumor treatment.
   Conclusion
   The primary tumor site most frequently associated with GEP NETLM was the pancreas. Unknown primary tumor and higher histological grade were independent prognostic indicators for shorter OS. Patients identified as being at a risk of shorter OS should be followed up closely.
C1 [Shin, Yooju; Ha, Sang Yun; Hyeon, Jiyeon; Lee, Boram; Jang, Kee-Taek; Kim, Kyoung-Mee; Park, Cheol-Keun] Sungkyunkwan Univ, Sch Med, Samsung Med Ctr, Dept Pathol & Translat Genom, Seoul 06351, South Korea.
   [Lee, Jeeyun; Park, Young Suk] Sungkyunkwan Univ, Sch Med, Samsung Med Ctr, Div Hematooncol,Dept Med, Seoul 06351, South Korea.
C3 Sungkyunkwan University (SKKU); Samsung Medical Center; Sungkyunkwan
   University (SKKU); Samsung Medical Center
RP Kim, KM (corresponding author), Sungkyunkwan Univ, Sch Med, Samsung Med Ctr, Dept Pathol & Translat Genom, 81 Irwon Ro, Seoul 06351, South Korea.
EM kkmkys@skku.edu; ckpark@skku.edu
RI Lee, Boram/L-4178-2018; Lee, Jee Yun/C-9646-2011
OI Lee, Boram/0000-0002-7784-5971; Hyeon, Jiyeon/0000-0003-3074-4142
FU Korea Healthcare Technology R&D project, Ministry for Health & Welfare
   Affairs, Republic of Korea [NRF-2012R1A1A3015504]; Samsung Biomedical
   Research Institute [SBRI-SMX1132721]
FX This study was supported by a grant of the Korea Healthcare Technology
   R&D project, Ministry for Health & Welfare Affairs, Republic of Korea,
   NRF-2012R1A1A3015504 and Samsung Biomedical Research Institute
   (SBRI-SMX1132721).
CR Bosman FT, 2010, WORLD HLTH ORGAN CLA, P3
   Cheung TT, 2014, SCI WORLD J, DOI 10.1155/2014/524045
   Cho MY, 2012, CANCER RES TREAT, V44, P157, DOI 10.4143/crt.2012.44.3.157
   Frilling A, 2010, HPB, V12, P361, DOI 10.1111/j.1477-2574.2010.00175.x
   Granberg D, 2012, INT J HEPATOL, V2012, DOI 10.1155/2012/790635
   Hauso O, 2008, CANCER, V113, P2655, DOI 10.1002/cncr.23883
   Hodul Pamela, 2006, Cancer Control, V13, P61
   Janson ET, 2010, ACTA ONCOL, V49, P740, DOI 10.3109/0284186X.2010.492791
   Kaltsas GA, 2004, ENDOCR REV, V25, P458, DOI 10.1210/er.2003-0014
   Mayo SC, 2011, ANN SURG ONCOL, V18, P3657, DOI 10.1245/s10434-011-1832-y
   Modlin IM, 2003, CANCER-AM CANCER SOC, V97, P934, DOI 10.1002/cncr.11105
   Modlin IM, 2008, LANCET ONCOL, V9, P61, DOI 10.1016/S1470-2045(07)70410-2
   Panzuto F, 2011, J CLIN ONCOL, V29, P2372, DOI 10.1200/JCO.2010.33.0688
   Pavel M, 2012, NEUROENDOCRINOLOGY, V95, P157, DOI 10.1159/000335597
   Printz C, 2013, CANCER-AM CANCER SOC, V119, P3739, DOI 10.1002/cncr.28425
   Rindi G, 2007, VIRCHOWS ARCH, V451, P757, DOI 10.1007/s00428-007-0452-1
   Rindi G, 2007, ENDOCR PATHOL, V18, P145, DOI 10.1007/s12022-007-0020-x
   Rindi G, 2008, NEUROENDOCRINOLOGY, V87, P5, DOI 10.1159/000109975
   Salama A, 2014, J CANCER RES CLIN, V140, P653, DOI 10.1007/s00432-014-1603-9
   Sutcliffe R, 2004, AM J SURG, V187, P39, DOI 10.1016/j.amjsurg.2003.04.007
   Wang SC, 2010, ARCH SURG-CHICAGO, V145, P276, DOI 10.1001/archsurg.2010.10
   Yao JC, 2008, J CLIN ONCOL, V26, P3063, DOI 10.1200/JCO.2007.15.4377
   Yao JC, 2011, NEW ENGL J MED, V364, P514, DOI 10.1056/NEJMoa1009290
NR 23
TC 11
Z9 12
U1 0
U2 0
PU KOREAN CANCER ASSOCIATION
PI SEOUL
PA RM 1824, GWANGHWAMUN OFFICIA, 92 SAEMUNAN-RO, JONGNO-GU, SEOUL, 110-999,
   SOUTH KOREA
SN 1598-2998
EI 2005-9256
J9 CANCER RES TREAT
JI Cancer Res. Treat.
PD OCT
PY 2015
VL 47
IS 4
BP 738
EP 746
DI 10.4143/crt.2014.224
PG 9
WC Oncology
WE Science Citation Index Expanded (SCI-EXPANDED)
SC Oncology
GA CT6BN
UT WOS:000362895800023
PM 25687852
OA hybrid, Green Published, Green Submitted
DA 2024-01-27
ER

PT J
AU Mei, M
   Deng, DJ
   Liu, TH
   Sang, XT
   Lu, X
   Xiang, HD
   Zhou, J
   Wu, HY
   Yang, YM
   Chen, J
   Lu, CM
   Chen, YJ
AF Mei, Mei
   Deng, Dajun
   Liu, Tong-Hua
   Sang, Xin-Ting
   Lu, Xin
   Xiang, Hong-Ding
   Zhou, Jing
   Wu, HaiYan
   Yang, YingMai
   Chen, Jie
   Lu, Chong-Mei
   Chen, Yuan-Jia
TI Clinical Implications of Microsatellite Instability and <i>MLH1</i> Gene
   Inactivation in Sporadic Insulinomas
SO JOURNAL OF CLINICAL ENDOCRINOLOGY & METABOLISM
LA English
DT Article
ID PANCREATIC ENDOCRINE NEOPLASMS; NONPOLYPOSIS COLORECTAL-CANCER;
   GASTROENTEROPANCREATIC NEUROENDOCRINE TUMORS; PERFORMANCE
   LIQUID-CHROMATOGRAPHY; MISMATCH REPAIR GENE; PROMOTER METHYLATION;
   MUTATION ANALYSIS; CHROMOSOME 1Q; COLON-CANCER; HMLH1
AB Context: The molecular pathogenesis of sporadic insulinomas is unknown. There is a lack of biomarker to distinguish benign and malignant form of insulinoma.
   Objective: Our objective was to confirm the occurrence of microsatellite instability (MSI) in insulinomas, to identify alterations of mismatch repair (MMR) genes in the tumors, and to evaluate the possibility to distinguish benign and malignant insulinoma or to predict the clinical outcome of patients with these alterations.
   Design and Patients: We detected MSI and inactivation of MLH1 gene in 55 sporadic insulinomas by PCR, immunohistochemical staining, allelic typing, analysis of promoter methylation, and exon mutations. Their correlations with clinicopathological characteristics were analyzed with univariate and multivariate statistic analysis.
   Results: A high rate of MSI (MSI-H) was found in 33% of sporadic insulinomas. Reduced expression of mutL homolog 1 (MLH1) protein was observed in 36% of insulinomas and correlated with MSI-H (P = 0.008). Promoter methylation and loss of heterozygosity of MLH1 gene was found in 31 and 49% of insulinomas, respectively. Reduced expression of MLH1 and MSI-H were significantly associated with both tumor malignancy (P = 0.033 and P = 4.8 x 10(-6), respectively) and incurable disease (P = 0.006 and P = 0.001, respectively).
   Conclusion: High frequency of MSI occurred in sporadic insulinomas. The silencing of MLH1 gene may partially contribute to the MSI-H in the tumors. Assessing MSI-Handexpressions of MLH1 could be used to distinguish benign and malignant insulinomas and to predict the outcome of patients. (J Clin Endocrinol Metab 94: 3448-3457, 2009)
C1 [Mei, Mei; Wu, HaiYan; Yang, YingMai; Lu, Chong-Mei; Chen, Yuan-Jia] Chinese Acad Med Sci, Peking Union Med Coll, Peking Union Med Coll Hosp, Dept Gastroenterol, Beijing 100730, Peoples R China.
   [Liu, Tong-Hua; Chen, Jie] Chinese Acad Med Sci, Peking Union Med Coll, Peking Union Med Coll Hosp, Dept Pathol, Beijing 100730, Peoples R China.
   [Sang, Xin-Ting; Lu, Xin] Chinese Acad Med Sci, Peking Union Med Coll, Peking Union Med Coll Hosp, Dept Surg, Beijing 100730, Peoples R China.
   [Xiang, Hong-Ding; Chen, Yuan-Jia] Chinese Acad Med Sci, Peking Union Med Coll, Peking Union Med Coll Hosp, Dept Endocrinol,Minist Hlth,Key Lab Endocrinol, Beijing 100730, Peoples R China.
   [Deng, Dajun; Zhou, Jing] Peking Univ, Sch Oncol, Dept Etiol, Minist Educ,Key Lab Carcinogenesis & Translat Res, Beijing 100730, Peoples R China.
   Beijing Canc Hosp Inst, Beijing 100730, Peoples R China.
C3 Chinese Academy of Medical Sciences - Peking Union Medical College;
   Peking Union Medical College; Peking Union Medical College Hospital;
   Chinese Academy of Medical Sciences - Peking Union Medical College;
   Peking Union Medical College Hospital; Peking Union Medical College;
   Chinese Academy of Medical Sciences - Peking Union Medical College;
   Peking Union Medical College; Peking Union Medical College Hospital;
   Chinese Academy of Medical Sciences - Peking Union Medical College;
   Peking Union Medical College Hospital; Peking Union Medical College;
   Peking University; Peking University
RP Chen, YJ (corresponding author), Chinese Acad Med Sci, Peking Union Med Coll, Peking Union Med Coll Hosp, Dept Gastroenterol, Beijing 100730, Peoples R China.
EM yuanjchen@gmail.com
RI Deng, Dajun/D-4605-2009
OI Deng, Dajun/0000-0001-5161-5943; Mei, Mei/0000-0001-6298-690X
FU National Natural Sciences Foundation of China [30570694]; National Basic
   Research Program of China [2005CB522403]
FX This research is granted by the National Natural Sciences Foundation of
   China (Grant 30570694 to Y.-J.C.) and by National Basic Research Program
   of China (Grant 2005CB522403 to D. D.).
CR Arnold CN, 2007, INT J CANCER, V120, P2157, DOI 10.1002/ijc.22569
   Capel E, 2007, ONCOGENE, V26, P7596, DOI 10.1038/sj.onc.1210581
   CAPELLA C, 1995, VIRCHOWS ARCH, V425, P547
   Chan TL, 2006, NAT GENET, V38, P1178, DOI 10.1038/ng1866
   Chen JG, 2005, P NATL ACAD SCI USA, V102, P4813, DOI 10.1073/pnas.0407069102
   Chen YJ, 2003, CANCER RES, V63, P817
   Corleto VD, 2002, DIGEST LIVER DIS, V34, P668, DOI 10.1016/S1590-8658(02)80212-2
   Cupisti K, 2000, EUR J CLIN INVEST, V30, P325
   De Schutter H, 2007, EUR J HUM GENET, V15, P734, DOI 10.1038/sj.ejhg.5201845
   Deng DJ, 2002, NUCLEIC ACIDS RES, V30, DOI 10.1093/nar/30.3.e13
   Deng GR, 1999, CANCER RES, V59, P2029
   GIBRIL F, 2005, CLIN GASTROENTEROLOG, P811
   Gumbs AA, 2002, J SURG ONCOL, V81, P45, DOI 10.1002/jso.10142
   Halfdanarson TR, 2008, ENDOCR-RELAT CANCER, V15, P409, DOI 10.1677/ERC-07-0221
   HEMMINKI A, 1994, NAT GENET, V8, P405, DOI 10.1038/ng1294-405
   Herman JG, 1998, P NATL ACAD SCI USA, V95, P6870, DOI 10.1073/pnas.95.12.6870
   Holinski-Feder E, 2001, J BIOCHEM BIOPH METH, V47, P21, DOI 10.1016/S0165-022X(00)00148-2
   House MG, 2006, CURR OPIN ONCOL, V18, P23, DOI 10.1097/01.cco.0000198974.59239.3c
   House MG, 2003, SURGERY, V134, P902, DOI 10.1016/S0039-6060(03)00412-4
   House MG, 2003, ANN SURG, V238, P423, DOI 10.1097/01.sla.0000086659.49569.9e
   Jiang Wei-Jun, 2004, Zhonghua Yi Xue Za Zhi, V84, P1705
   Jonkers YMH, 2007, BBA-REV CANCER, V1775, P313, DOI 10.1016/j.bbcan.2007.05.004
   Jonkers YMH, 2005, ENDOCR-RELAT CANCER, V12, P435, DOI 10.1677/erc.1.00960
   Kaz A, 2007, INT J CANCER, V120, P1922, DOI 10.1002/ijc.22544
   Kim GP, 2007, J CLIN ONCOL, V25, P767, DOI 10.1200/JCO.2006.05.8172
   Kurzawski G, 2002, J BIOCHEM BIOPH METH, V51, P89, DOI 10.1016/S0165-022X(02)00003-9
   Macdonald GA, 1998, HEPATOLOGY, V28, P90, DOI 10.1002/hep.510280114
   Mallya SM, 2003, J CLIN ENDOCR METAB, V88, P1248, DOI 10.1210/jc.2002-021455
   Mirkin SM, 2007, NATURE, V447, P932, DOI 10.1038/nature05977
   Modlin IM, 2008, LANCET ONCOL, V9, P61, DOI 10.1016/S1470-2045(07)70410-2
   Murata H, 2002, ONCOGENE, V21, P5696, DOI 10.1038/sj.onc.1205683
   Öberg K, 2005, BEST PRACT RES CL GA, V19, P753, DOI 10.1016/j.bpg.2005.06.002
   Ollikainen M, 2007, ONCOGENE, V26, P4541, DOI 10.1038/sj.onc.1210236
   Park SJ, 2003, AM J PATHOL, V162, P815, DOI 10.1016/S0002-9440(10)63878-3
   Pickett HA, 2004, ONCOGENE, V23, P3434, DOI 10.1038/sj.onc.1207477
   Popat S, 2005, J CLIN ONCOL, V23, P609, DOI 10.1200/JCO.2005.01.086
   Salovaara R, 2000, J CLIN ONCOL, V18, P2193, DOI 10.1200/JCO.2000.18.11.2193
   Veigl ML, 1998, P NATL ACAD SCI USA, V95, P8698, DOI 10.1073/pnas.95.15.8698
   Velasco A, 2008, INT J CANCER, V122, P1774, DOI 10.1002/ijc.23291
   Wang YC, 2003, J CLIN INVEST, V111, P887, DOI 10.1172/JCI200315475
   Xicola RM, 2007, JNCI-J NATL CANCER I, V99, P244, DOI 10.1093/jnci/djk033
   Yang YM, 2005, INT J CANCER, V117, P234, DOI 10.1002/ijc.21175
   Zhuang ZP, 1997, CANCER RES, V57, P4682
   Zikusoka MN, 2005, CANCER-AM CANCER SOC, V104, P2292, DOI 10.1002/cncr.21451
NR 44
TC 40
Z9 44
U1 0
U2 6
PU ENDOCRINE SOC
PI WASHINGTON
PA 2055 L ST NW, SUITE 600, WASHINGTON, DC 20036 USA
SN 0021-972X
EI 1945-7197
J9 J CLIN ENDOCR METAB
JI J. Clin. Endocrinol. Metab.
PD SEP
PY 2009
VL 94
IS 9
BP 3448
EP 3457
DI 10.1210/jc.2009-0173
PG 10
WC Endocrinology & Metabolism
WE Science Citation Index Expanded (SCI-EXPANDED)
SC Endocrinology & Metabolism
GA 491NB
UT WOS:000269584600042
PM 19567531
OA Bronze
DA 2024-01-27
ER

PT J
AU Öberg, K
AF Oberg, Kjell
TI Biotherapies for GEP-NETs
SO BEST PRACTICE & RESEARCH CLINICAL GASTROENTEROLOGY
LA English
DT Article
DE GI-NET; Somatostatin analogue; Interferon; Combination therapy
ID ENDOCRINE GASTROENTEROPANCREATIC TUMORS; METASTATIC CARCINOID-TUMOR;
   SOMATOSTATIN ANALOG OCTREOTIDE; RECOMBINANT INTERFERON-ALPHA;
   NEUROENDOCRINE TUMORS; GROWTH-HORMONE; PANCREATIC TUMORS; COMBINATION;
   THERAPY; LANREOTIDE
AB Biological treatment for GI neuroendocrine tumours (NETs) includes treatment with somatostatin analogues and alpha interferons. Both of these therapies were developed in the early 1980's and initially for treatment of a carcinoid syndrome in patients with small intestinal NETs. Later on tumour biology studies indicated that well differentiated NETs (G1-tumours) benefit from treatment with somatostatin analogues and alpha interferons. Both agents give symptomatic improvement in patients with functioning tumours in 40-60% of the patients, biochemical responses in 50-70% of the patients and significant tumour shrinkage in 5-10% of the patients. Combination therapy with somatostatin analogues and alpha interferon has demonstrated some clinical benefit.
   In conclusion: Somatostatin analogues and alpha interferons are still playing an important role and considered to be first-line treatment in functioning and in non-functioning well-differentiated NETs, (G1-tumours) and somatostatin analogues might also be applied to control clinical symptoms in G2-tumours with higher proliferation. (c) 2013 Elsevier Ltd. All rights reserved.
C1 [Oberg, Kjell] Univ Uppsala Hosp, Dept Endocrine Oncol, Uppsala, Sweden.
   [Oberg, Kjell] Uppsala Univ, Ctr Excellence Endocrine Tumors, SE-75185 Uppsala, Sweden.
   [Oberg, Kjell] European Neuroendocrine Tumor Soc, Berlin, Germany.
C3 Uppsala University; Uppsala University Hospital; Uppsala University
RP Öberg, K (corresponding author), Uppsala Univ, Dept Med Sci, Entrance 40,5th Floor, SE-75185 Uppsala, Sweden.
EM kjell.oberg@medsci.uu.se
RI Oberg, Kjell/AAG-7118-2019
CR ANDERSON PM, 1990, CANCER RES, V50, P1853
   Arnold R, 2005, CLIN GASTROENTEROL H, V3, P761, DOI 10.1016/S1542-3565(05)00481-7
   Arnold R, 1996, GUT, V38, P430, DOI 10.1136/gut.38.3.430
   BAUER W, 1982, LIFE SCI, V31, P1133, DOI 10.1016/0024-3205(82)90087-X
   BIESMA B, 1992, BRIT J CANCER, V66, P850, DOI 10.1038/bjc.1992.372
   BRAZEAU P, 1973, SCIENCE, V179, P77, DOI 10.1126/science.179.4068.77
   Bruns C, 2002, EUR J ENDOCRINOL, V146, P707, DOI 10.1530/eje.0.1460707
   CAI RZ, 1986, P NATL ACAD SCI USA, V83, P1896, DOI 10.1073/pnas.83.6.1896
   Caron P, 1997, J CLIN ENDOCR METAB, V82, P18, DOI 10.1210/jc.82.1.18
   CREUTZFELDT W, 1991, ACTA ONCOL, V30, P529, DOI 10.3109/02841869109092413
   Detjen KM, 2000, GASTROENTEROLOGY, V118, P735, DOI 10.1016/S0016-5085(00)70143-0
   Dirix LY, 1996, ANTI-CANCER DRUG, V7, P175
   Eriksson B, 1999, ANN ONCOL, V10, pS31, DOI 10.1093/annonc/10.suppl_2.S31
   ERIKSSON B, 1986, LANCET, V2, P1307
   Faiss S, 2003, J CLIN ONCOL, V21, P2689, DOI 10.1200/JCO.2003.12.142
   Faiss S, 1999, DIGESTION, V60, P469, DOI 10.1159/000007693
   Fjällskog ML, 2002, MED ONCOL, V19, P35, DOI 10.1385/MO:19:1:35
   Frank M, 1999, AM J GASTROENTEROL, V94, P1381, DOI 10.1016/S0002-9270(99)00146-X
   Granberg D, 2008, DIGESTION, V77, P92, DOI 10.1159/000122229
   GRANDER D, 1990, LANCET, V336, P337, DOI 10.1016/0140-6736(90)91879-F
   Hofland LJ, 2001, ANN ONCOL, V12, pS31, DOI 10.1093/annonc/12.suppl_2.S31
   JACOBSEN MB, 1995, SCAND J GASTROENTERO, V30, P789, DOI 10.3109/00365529509096329
   Janson E Tiensuu, 2003, Cancer Chemother Biol Response Modif, V21, P535
   JANSON EMT, 1992, EUR J CANCER, V28A, P1647, DOI 10.1016/0959-8049(92)90060-F
   JOENSUU H, 1992, ACTA ENDOCRINOL-COP, V126, P184, DOI 10.1530/acta.0.1260184
   Kaltsas GA, 2004, ENDOCR REV, V25, P458, DOI 10.1210/er.2003-0014
   Klöppel G, 2009, NEUROENDOCRINOLOGY, V90, P162, DOI 10.1159/000182196
   Kölby L, 2003, BRIT J SURG, V90, P687, DOI 10.1002/bjs.4149
   MATON PN, 1989, GASTROENTEROL CLIN N, V18, P897
   MOERTEL CG, 1989, J CLIN ONCOL, V7, P865, DOI 10.1200/JCO.1989.7.7.865
   Oberg K, 1996, ANN ONCOL, V7, P453
   OBERG K, 1991, BRIT J HAEMATOL, V79, P74, DOI 10.1111/j.1365-2141.1991.tb08125.x
   Öberg K, 2001, ANN ONCOL, V12, pS111, DOI 10.1093/annonc/12.suppl_2.S111
   OBERG K, 1994, ANTI-CANCER DRUG, V5, P503
   Oberg K, 1992, Semin Cancer Biol, V3, P35
   Öberg K, 2009, EXPERT REV ANTICANC, V9, P557, DOI [10.1586/era.09.26, 10.1586/ERA.09.26]
   ODORISIO TM, 1989, ENDOCRIN METAB CLIN, V18, P545, DOI 10.1016/S0889-8529(18)30381-5
   Panzuto F, 2006, ANN ONCOL, V17, P461, DOI 10.1093/annonc/mdj113
   Patel YC, 1999, FRONT NEUROENDOCRIN, V20, P157, DOI 10.1006/frne.1999.0183
   Pavel ME, 2006, J INTERF CYTOK RES, V26, P8, DOI 10.1089/jir.2006.26.8
   Pless J, 2005, J Endocrinol Invest, V28, P1
   Reubi JC, 1998, J CLIN ENDOCR METAB, V83, P3746, DOI 10.1210/jc.83.10.3746
   Reubi JC, 2001, EUR J NUCL MED, V28, P836, DOI 10.1007/s002590100541
   Rindi G, 2010, WHO Classification of Tumors of the Digestive System, P13
   Rinke A, 2009, J CLIN ONCOL, V27, P4656, DOI 10.1200/JCO.2009.22.8510
   RONNBLOM LE, 1991, ACTA ONCOL, V30, P537
   Rubin J, 1999, J CLIN ONCOL, V17, P600, DOI 10.1200/JCO.1999.17.2.600
   Saveanu A, 2001, J CLIN ENDOCR METAB, V86, P140, DOI 10.1210/jc.86.1.140
   Shah T, 2005, BEST PRACT RES CL GA, V19, P617, DOI 10.1016/j.bpg.2005.02.012
   Shimon I, 1997, J CLIN INVEST, V99, P789, DOI 10.1172/JCI119225
   Tomassetti P, 2000, ALIMENT PHARM THERAP, V14, P557
   VEENHOF CHN, 1992, EUR J CANCER, V28A, P75, DOI 10.1016/0959-8049(92)90389-J
   Weckbecker G, 2003, NAT REV DRUG DISCOV, V2, P999, DOI 10.1038/nrd1255
   Welin SV, 2004, EUR J ENDOCRINOL, V151, P107, DOI 10.1530/eje.0.1510107
   Yao JC, 2008, J CLIN ONCOL, V26, P3063, DOI 10.1200/JCO.2007.15.4377
NR 55
TC 24
Z9 25
U1 0
U2 0
PU ELSEVIER SCI LTD
PI OXFORD
PA THE BOULEVARD, LANGFORD LANE, KIDLINGTON, OXFORD OX5 1GB, OXON, ENGLAND
SN 1521-6918
EI 1532-1916
J9 BEST PRACT RES CL GA
JI Best Pract. Res. Clin. Gastroenterol.
PD DEC
PY 2012
VL 26
IS 6
BP 833
EP 841
DI 10.1016/j.bpg.2013.01.001
PG 9
WC Gastroenterology & Hepatology
WE Science Citation Index Expanded (SCI-EXPANDED)
SC Gastroenterology & Hepatology
GA 137RJ
UT WOS:000318454800011
PM 23582922
DA 2024-01-27
ER

PT J
AU Zhang, XB
   Lu, LL
   Liu, J
   Liu, WH
   Li, L
   Wei, YS
   Fan, JH
   Ma, L
   Gong, P
AF Zhang, Xianbin
   Lu, Lili
   Liu, Jun
   Liu, Weihan
   Li, Li
   Wei, Yushan
   Fan, Jinhu
   Ma, Li
   Gong, Peng
TI A Nomogram to Accurately Identify Pancreatic Neuroendocrine Tumors
   Metastasizing to Distant Organs: A Study Based on Two National
   Population-Based Cohorts From the United States and China
SO CLINICAL MEDICINE INSIGHTS-ONCOLOGY
LA English
DT Article
DE Pancreatic cancer; pancreatic neuroendocrine tumor;
   gastroenteropancreatic neuroendocrine tumor; metastasis; nomogram
ID DIAGNOSIS; NEOPLASMS; CANCER
AB BACKGROUND: Distant organ metastasis is the leading cause of death in pancreatic neuroendocrine tumor (pNET) patients. In the present study, we aimed to develop and validate a nomogram that could accurately identify pNET metastasizing to distant organs.
   METHODS: The cases extracted from the Surveillance. Epidemiology, and End Results (SEER) program were assigned to the training cohort and validation cohort. The cases from the Chinese Gastrointestinal Neuroendocrine Tumors program were assigned to the external validation cohort. The strategy was developed with the support of a nomogram. and the predictive value of this strategy was evaluated by the receiver operating characteristic (ROC) curve analysis.
   RESULTS: In total, 2024 American cases were involved in the present study. Besides, 1450 and 574 patients were allocated into training and internal validation cohorts, respectively. In addition. 122 Chinese patients were assigned to the external validation cohort. The results of the univariate logistic regression analysis suggested that tumor grade, tumor size, and the number of metastatic lymph nodes were the risk of metastasis to distant organs, and these 3 clinicopathological characteristics were used to develop the nomogram. We observed that the accuracy of the nomogram for predicting metastasis to distant organs was 0.797, 0.819, and 0.837 in the training cohort. internal validation cohort, and external validation cohort, respectively.
   CONCLUSIONS: A predictive nomogram was developed and validated, and it showed an acceptable performance in predicting metastasis to distant organs. The results will enable clinicians to identify pNETs. metastasizing to distant organs, and develop an effective individualized therapeutic strategy for these patients.
C1 [Zhang, Xianbin; Lu, Lili; Liu, Jun; Liu, Weihan; Li, Li; Gong, Peng] Shenzhen Univ Gen Hosp, Shenzhen Univ Clin Med Acad, Dept Gen Surg, Xueyuan Rd 1098, Shenzhen 518055, Peoples R China.
   [Zhang, Xianbin; Lu, Lili; Liu, Jun; Liu, Weihan; Li, Li; Gong, Peng] Shenzhen Univ Gen Hosp, Shenzhen Univ Clin Med Acad, Inst Precis Diag & Treatment Gastrointestinal Tum, Xueyuan Rd 1098, Shenzhen 518055, Peoples R China.
   [Zhang, Xianbin] Shenzhen Univ Hlth Sci Ctr, Sch Biomed Engn, Guangdong Prov Key Lab Biomed Measurements & Ultr, Shenzhen, Peoples R China.
   [Zhang, Xianbin; Lu, Lili; Li, Li; Gong, Peng] Shenzhen Univ Hlth Sci Ctr, Carson Int Canc Ctr, Shenzhen, Peoples R China.
   [Zhang, Xianbin; Lu, Lili; Li, Li; Gong, Peng] Shenzhen Univ Hlth Sci Ctr, Guangdong Prov Key Lab Reg Immun & Dis, Shenzhen, Peoples R China.
   [Liu, Jun; Liu, Weihan; Ma, Li] Dalian Med Univ, Dept Epidemiol, Lvshun Rd 9, Dalian 116044, Peoples R China.
   [Wei, Yushan] Dalian Med Univ, Dept Sci Res, Affiliated Hosp 1, Dalian, Peoples R China.
   [Fan, Jinhu] Chinese Acad Med Sci & Peking Union Med Coll, Canc Hosp, Dept Canc Epidemiol, Panjiayuan Rd 17, Beijing 100021, Peoples R China.
C3 Shenzhen University; Shenzhen University; Shenzhen University; Dalian
   Medical University; Dalian Medical University; Chinese Academy of
   Medical Sciences - Peking Union Medical College; Cancer Institute &
   Hospital - CAMS; Peking Union Medical College
RP Gong, P (corresponding author), Shenzhen Univ Gen Hosp, Shenzhen Univ Clin Med Acad, Dept Gen Surg, Xueyuan Rd 1098, Shenzhen 518055, Peoples R China.; Gong, P (corresponding author), Shenzhen Univ Gen Hosp, Shenzhen Univ Clin Med Acad, Inst Precis Diag & Treatment Gastrointestinal Tum, Xueyuan Rd 1098, Shenzhen 518055, Peoples R China.; Ma, L (corresponding author), Dalian Med Univ, Dept Epidemiol, Lvshun Rd 9, Dalian 116044, Peoples R China.; Fan, JH (corresponding author), Chinese Acad Med Sci & Peking Union Med Coll, Canc Hosp, Dept Canc Epidemiol, Panjiayuan Rd 17, Beijing 100021, Peoples R China.
EM fanjh@cicams.ac.cn; mali_lele@sina.com; doctorgongpeng@szu.edu.cn
OI Lu, Lili/0000-0001-6638-624X; Zhang, Xianbin/0000-0002-0948-6698
FU National Natural Science Foundation of China [81973646, 82104596];
   Natural Science Foundation of Shenzhen University General Hospital
   [SUGH2018QD021]; Shenzhen Key Medical Discipline Construction Fund &
   Sanming Project of Medicine in Shenzhen [SZSM202111002]; Project of
   Department of Education of Guangdong Province [2018KTSCX193,
   2020KZDZX1170]; Shenzhen Science and Technology Innovation Commission
   [RCBS20200714114958333, JCYJ20190808114203755]
FX The author(s) disclosed receipt of the following financial support for
   the research, authorship, and/or publication of this article: The study
   was supported by National Natural Science Foundation of China (grant
   number: 81973646 and 82104596); Natural Science Foundation of Shenzhen
   University General Hospital (grant number: SUGH2018QD021); Shenzhen Key
   Medical Discipline Construction Fund & Sanming Project of Medicine in
   Shenzhen (SZSM202111002); The Project of Department of Education of
   Guangdong Province (2018KTSCX193 and 2020KZDZX1170); Shenzhen Science
   and Technology Innovation Commission (Grant number:
   RCBS20200714114958333 and JCYJ20190808114203755).
CR Balachandran VP, 2015, LANCET ONCOL, V16, pE173, DOI 10.1016/S1470-2045(14)71116-7
   Bale R, 2019, CANCERS, V11, DOI 10.3390/cancers11091341
   Bertani E, 2016, ANN SURG ONCOL, V23, pS981, DOI 10.1245/s10434-016-5550-3
   Chawla A, 2018, J SURG ONCOL, V118, P983, DOI 10.1002/jso.25219
   Chen H, 2010, PANCREAS, V39, P775, DOI 10.1097/MPA.0b013e3181ebb4f0
   Cives M, 2017, CURR TREAT OPTION ON, V18, DOI 10.1007/s11864-017-0461-5
   Dasari A, 2017, JAMA ONCOL, V3, P1335, DOI 10.1001/jamaoncol.2017.0589
   Fan JH, 2017, ONCOTARGET, V8, P71699, DOI 10.18632/oncotarget.17599
   Fawcett T, 2006, PATTERN RECOGN LETT, V27, P861, DOI 10.1016/j.patrec.2005.10.010
   Feng TT, 2019, WORLD J SURG ONCOL, V17, DOI 10.1186/s12957-019-1597-5
   Fluss R, 2005, BIOMETRICAL J, V47, P458, DOI 10.1002/bimj.200410135
   Gerber B, 2003, BREAST CANCER RES TR, V82, P29, DOI 10.1023/B:BREA.0000003917.05413.ac
   Hauso O, 2008, CANCER, V113, P2655, DOI 10.1002/cncr.23883
   Klimstra DS, 2010, PANCREAS, V39, P707, DOI 10.1097/MPA.0b013e3181ec124e
   Lin C, 2018, PANCREATOLOGY, V18, P608, DOI 10.1016/j.pan.2018.04.014
   Lubell DL, 2005, TEX HEART I J, V32, P250
   Luo GP, 2019, PANCREAS, V48, P817, DOI 10.1097/MPA.0000000000001338
   Margonis GA, 2019, ANN SURG, V269, P1129, DOI 10.1097/SLA.0000000000002664
   Moons KGM, 2015, ANN INTERN MED, V162, pW1, DOI 10.7326/M14-0698
   Nigri G, 2018, WORLD J SURG ONCOL, V16, DOI 10.1186/s12957-018-1446-y
   Pavel M, 2020, ANN ONCOL, V31, P844, DOI 10.1016/j.annonc.2020.03.304
   Shariat SF, 2008, CLIN CANCER RES, V14, P4400, DOI 10.1158/1078-0432.CCR-07-4713
   Shiralkar S, 2003, BRIT MED J, V327, P371, DOI 10.1136/bmj.327.7411.371
   Taskin OC, 2022, MODERN PATHOL, V35, P777, DOI 10.1038/s41379-021-00995-4
   Xu ZH, 2021, JAMA NETW OPEN, V4, DOI 10.1001/jamanetworkopen.2021.24750
   Zhang J, 2019, CLIN INTERV AGING, V14, P1419, DOI 10.2147/CIA.S209428
   Zhang XB, 2018, BMC ENDOCR DISORD, V18, DOI 10.1186/s12902-018-0301-z
   Zhang XB, 2017, INT J SURG, V48, P142, DOI 10.1016/j.ijsu.2017.10.064
   Zhang XB, 2014, BMC ENDOCR DISORD, V14, DOI 10.1186/1472-6823-14-54
NR 29
TC 0
Z9 0
U1 4
U2 6
PU SAGE PUBLICATIONS LTD
PI LONDON
PA 1 OLIVERS YARD, 55 CITY ROAD, LONDON EC1Y 1SP, ENGLAND
EI 1179-5549
J9 CLIN MED INSIGHTS-ON
JI Clin. Med. Insights-Oncol.
PD MAY
PY 2022
VL 16
AR 099853
DI 10.1177/11795549221099853
PG 9
WC Oncology
WE Science Citation Index Expanded (SCI-EXPANDED)
SC Oncology
GA 1N0WL
UT WOS:000800384200001
PM 35620244
OA gold, Green Published
DA 2024-01-27
ER

PT J
AU Partelli, S
   Maurizi, A
   Tamburrino, D
   Baldoni, A
   Polenta, V
   Crippa, S
   Falconi, M
AF Partelli, Stefano
   Maurizi, Angela
   Tamburrino, Domenico
   Baldoni, Andrea
   Polenta, Vanessa
   Crippa, Stefano
   Falconi, Massimo
TI GEP-NETS UPDATE A review on surgery of gastro-entero-pancreatic
   neuroendocrine tumors
SO EUROPEAN JOURNAL OF ENDOCRINOLOGY
LA English
DT Review
ID MULTIPLE ENDOCRINE NEOPLASIA; ZOLLINGER-ELLISON-SYNDROME; ENETS
   CONSENSUS GUIDELINES; GASTRIC CARCINOID-TUMORS; ISLET CELL CANCERS;
   LONG-TERM SURVIVAL; DUODX AFFECT RATE; LIVER METASTASES; HEPATIC
   METASTASES; NONFUNCTIONING TUMORS
AB The incidence of neuroendocrine tumors (NETs) has increased in the last decades. Surgical treatment encompasses a panel of approaches ranging from conservative procedures to extended surgical resection. Tumor size and localization usually represent the main drivers in the choice of the most appropriate surgical resection. In the presence of small (<2 cm) and asymptomatic nonfunctioning NETs, a conservative treatment is usually recommended. For localized NETs measuring above 2 cm, surgical resection represents the cornerstone in the management of these tumors. As they are relatively biologically indolent, an extended resection is often justified also in the presence of advanced NETs. Surgical options for NET liver metastases range from limited resection up to liver transplantation. Surgical choices for metastatic NETs need to consider the extent of disease, the grade of tumor, and the presence of extra-abdominal disease. Any surgical procedures should always be balanced with the benefit of survival or relieving symptoms and patients' comorbidities.
C1 [Partelli, Stefano; Maurizi, Angela; Baldoni, Andrea; Polenta, Vanessa; Crippa, Stefano; Falconi, Massimo] Univ Politecn Marche, Pancreat Surg Unit, I-60126 Ancona, Italy.
   [Tamburrino, Domenico] Univ Verona, Dept Surg, I-37100 Verona, Italy.
C3 Marche Polytechnic University; University of Verona
RP Falconi, M (corresponding author), Univ Politecn Marche, Pancreat Surg Unit, Via Conca 71, I-60126 Ancona, Italy.
EM m.falconi@univpm.it
RI Tamburrino, Domenico/AAA-6894-2019; Falconi, Massimo/K-2194-2016;
   Crippa, Stefano/AAN-5780-2020; Partelli, Stefano/K-3787-2018
OI Tamburrino, Domenico/0000-0003-1435-3651; Falconi,
   Massimo/0000-0001-9654-7243; Partelli, Stefano/0000-0001-8938-6170;
   Crippa, Stefano/0000-0002-7370-1508
CR AHLMAN H, 1994, DIGESTION, V55, P77, DOI 10.1159/000201206
   Åkerström G, 2005, J SURG ONCOL, V89, P161, DOI 10.1002/jso.20188
   Bartsch DK, 2005, ANN SURG, V242, P757, DOI 10.1097/01.sla.0000189549.51913.d8
   Bettini R, 2009, DIGEST LIVER DIS, V41, P49, DOI 10.1016/j.dld.2008.03.015
   Bettini R, 2011, SURGERY, V150, P75, DOI 10.1016/j.surg.2011.02.022
   Bilimoria KY, 2008, ANN SURG, V247, P490, DOI 10.1097/SLA.0b013e31815b9cae
   Bonaccorsi-Riani E, 2010, TRANSPL INT, V23, P668, DOI 10.1111/j.1432-2277.2010.01086.x
   Borch K, 2005, ANN SURG, V242, P64, DOI 10.1097/01.sla.0000167862.52309.7d
   Büchler MW, 2003, ARCH SURG-CHICAGO, V138, P1310, DOI 10.1001/archsurg.138.12.1310
   Burgess JR, 1998, ARCH SURG-CHICAGO, V133, P126, DOI 10.1001/archsurg.133.2.126
   Bynoe RP, 2002, AM SURGEON, V68, P671
   Caplin M, 2012, NEUROENDOCRINOLOGY, V95, P88, DOI 10.1159/000335594
   Capurso G, 2012, BRIT J SURG, V99, P1480, DOI 10.1002/bjs.8842
   Capurso G, 2011, NEUROENDOCRINOLOGY, V93, P223, DOI 10.1159/000324770
   Carty SE, 1998, SURGERY, V124, P1106, DOI 10.1067/msy.1998.93107
   Chamberlain RS, 2000, J AM COLL SURGEONS, V190, P432, DOI 10.1016/S1072-7515(00)00222-2
   Cheema A, 2012, ANN SURG ONCOL, V19, P2932, DOI 10.1245/s10434-012-2285-7
   Coppa J, 2001, TRANSPLANT P, V33, P1537, DOI 10.1016/S0041-1345(00)02586-0
   Crippa S, 2012, ARCH SURG-CHICAGO, V147, P261, DOI 10.1001/archsurg.2011.1843
   Delle Fave G, 2005, BEST PRACT RES CL GA, V19, P659, DOI 10.1016/j.bpg.2005.05.002
   Doherty GM, 2004, WORLD J SURG, V28, P1139, DOI 10.1007/s00268-004-7560-8
   Dotzenrath C, 2001, EUR J SURG, V167, P173
   Dousset B, 1996, WORLD J SURG, V20, P908, DOI 10.1007/s002689900138
   Elaraj DM, 2003, SURGERY, V134, P858, DOI 10.1016/S0039-6060(03)00406-9
   Elias D, 2003, SURGERY, V133, P375, DOI 10.1067/msy.2003.114
   Elias D, 2010, ANN SURG, V251, P307, DOI 10.1097/SLA.0b013e3181bdf8cf
   Eriksson B, 2008, NEUROENDOCRINOLOGY, V87, P8, DOI 10.1159/000111034
   Fahey TJ, 2003, SURGERY, V134, P1063
   Falconi M, 2008, BRIT J SURG, V95, P85, DOI 10.1002/bjs.5652
   Falconi M, 2012, NEUROENDOCRINOLOGY, V95, P120, DOI 10.1159/000335587
   Falconi M, 2010, ANN SURG ONCOL, V17, P1621, DOI 10.1245/s10434-010-0949-8
   Fendrich V, 2006, ANN SURG, V244, P845, DOI 10.1097/01.sla.0000246951.21252.60
   FRAKER DL, 1994, ANN SURG, V220, P320, DOI 10.1097/00000658-199409000-00008
   Frilling A, 2009, BRIT J SURG, V96, P175, DOI 10.1002/bjs.6468
   Gaujoux S, 2013, J CLIN ENDOCR METAB, V98, P4784, DOI 10.1210/jc.2013-2604
   Gaujoux S, 2012, ANN SURG ONCOL, V19, P4270, DOI 10.1245/s10434-012-2462-8
   GILLIGAN CJ, 1995, AM J GASTROENTEROL, V90, P338
   Gomez D, 2007, HPB (Oxford), V9, P345, DOI 10.1080/13651820701504199
   Grazi GL, 2000, HEPATO-GASTROENTEROL, V47, P481
   Gulec SA, 2002, AM SURGEON, V68, P667
   Heeger K, 2014, LANGENBECK ARCH SURG, V399, P315, DOI 10.1007/s00423-014-1171-0
   HIRSCHOWITZ BI, 1992, GASTROENTEROLOGY, V102, P1409
   Hubbard JGH, 2002, LANGENBECK ARCH SURG, V386, P553, DOI 10.1007/s00423-002-0275-0
   Hung JS, 2007, WORLD J SURG, V31, P2392, DOI 10.1007/s00268-007-9264-3
   Jaeck D, 2001, WORLD J SURG, V25, P689, DOI 10.1007/s00268-001-0014-7
   Jensen RI, 2008, CANCER-AM CANCER SOC, V113, P1807, DOI 10.1002/cncr.23648
   Jensen RT, 2006, NEUROENDOCRINOLOGY, V84, P165, DOI 10.1159/000098008
   Kianmanesh R, 2008, ANN SURG, V247, P659, DOI 10.1097/SLA.0b013e31816a7061
   Kleine M, 2012, BRIT J SURG, V99, P88, DOI 10.1002/bjs.7681
   Klöppel G, 2010, PATHOLOGE, V31, P182, DOI 10.1007/s00292-009-1268-3
   Kulke MH, 2010, PANCREAS, V39, P735, DOI 10.1097/MPA.0b013e3181ebb168
   Lambert LA, 2005, ARCH SURG-CHICAGO, V140, P374, DOI 10.1001/archsurg.140.4.374
   Larghi A, 2012, GASTROINTEST ENDOSC, V76, P570, DOI 10.1016/j.gie.2012.04.477
   Lawrence B, 2011, ENDOCRIN METAB CLIN, V40, P1, DOI 10.1016/j.ecl.2010.12.005
   Le Treut YP, 2013, ANN SURG, V257, P807, DOI 10.1097/SLA.0b013e31828ee17c
   Lee LC, 2012, SURGERY, V152, P965, DOI 10.1016/j.surg.2012.08.038
   Lehnert T, 1998, TRANSPLANTATION, V66, P1307, DOI 10.1097/00007890-199811270-00007
   LeTreut YP, 1997, ANN SURG, V225, P355, DOI 10.1097/00000658-199704000-00003
   Lopez CL, 2013, ANN SURG, V257, P308, DOI 10.1097/SLA.0b013e3182536339
   MACFARLANE MP, 1995, SURGERY, V118, P973, DOI 10.1016/S0039-6060(05)80102-3
   Malone JP, 2004, OTOLARYNG CLIN N AM, V37, P715, DOI 10.1016/j.otc.2004.02.005
   Marx S, 1998, SURGERY, V124, P1113
   Mayo SC, 2011, ANN SURG ONCOL, V18, pS220, DOI 10.1245/s10434-010-1343-2
   Mazzaferro V, 2007, J HEPATOL, V47, P460, DOI 10.1016/j.jhep.2007.07.004
   MELVIN WS, 1993, SURGERY, V114, P1183
   Mignon M, 1998, J INTERN MED, V243, P489
   Modlin IM, 2008, LANCET ONCOL, V9, P61, DOI 10.1016/S1470-2045(07)70410-2
   MOERTEL CG, 1987, NEW ENGL J MED, V317, P1699, DOI 10.1056/NEJM198712313172704
   Musunuru S, 2006, ARCH SURG-CHICAGO, V141, P1000, DOI 10.1001/archsurg.141.10.1000
   Nave H, 2001, SURGERY, V129, P170, DOI 10.1067/msy.2001.110426
   Nguyen SQ, 2007, J SURG ONCOL, V96, P397, DOI 10.1002/jso.20824
   Niederle MB, 2010, ENDOCR-RELAT CANCER, V17, P909, DOI 10.1677/ERC-10-0152
   Norlén O, 2013, BRIT J SURG, V100, P1505, DOI 10.1002/bjs.9262
   Norton JA, 2003, SURGERY, V134, P1057, DOI 10.1016/j.surg.2003.07.025
   Norton JA, 2003, ARCH SURG-CHICAGO, V138, P859, DOI 10.1001/archsurg.138.8.859
   Norton JA, 2004, ANN SURG, V239, P617, DOI 10.1097/01.sla.0000124290.05524.5e
   Norton JA, 2006, ANN SURG, V244, P410, DOI 10.1097/01.sla.0000234802.44320.a5
   Öhrvall U, 2000, WORLD J SURG, V24, P1402
   Osborne DA, 2006, ANN SURG ONCOL, V13, P572, DOI 10.1245/ASO.2006.03.071
   Pape UF, 2012, NEUROENDOCRINOLOGY, V95, P135, DOI 10.1159/000335629
   Partelli S, 2013, JAMA SURG, V148, P932, DOI 10.1001/jamasurg.2013.3376
   Pascher A, 2000, LANGENBECK ARCH SURG, V385, P265, DOI 10.1007/s004230000142
   Pavel M, 2012, NEUROENDOCRINOLOGY, V95, P157, DOI 10.1159/000335597
   Plöckinger U, 2008, NEUROENDOCRINOLOGY, V87, P20, DOI 10.1159/000109876
   QUE FG, 1995, AM J SURG, V169, P36, DOI 10.1016/S0002-9610(99)80107-X
   Ramage JK, 2008, NEUROENDOCRINOLOGY, V87, P31, DOI 10.1159/000111036
   Rindi G, 1996, WORLD J SURG, V20, P168, DOI 10.1007/s002689900026
   Salvia R, 2009, AM J SURG, V198, P709, DOI [10.1016/j.amjsurg.2008.10.022, 10.1016/j.amjsurg.2009.02.017]
   Sandor A, 1998, AM J GASTROENTEROL, V93, P422, DOI 10.1111/j.1572-0241.1998.00422.x
   Sarmiento JM, 2003, J AM COLL SURGEONS, V197, P29, DOI 10.1016/S1072-7515(03)00230-8
   Sarmiento JM, 2002, SURGERY, V132, P976, DOI 10.1067/msy.2002.128615
   Saxena A, 2011, SURGERY, V149, P209, DOI 10.1016/j.surg.2010.06.008
   Scherübl H, 2010, ENDOSCOPY, V42, P664, DOI 10.1055/s-0030-1255564
   Schreinemakers JMJ, 2011, WORLD J SURG, V35, P1993, DOI 10.1007/s00268-011-1068-9
   Schurr PG, 2007, ANN SURG, V245, P273, DOI 10.1097/01.sla.0000232556.24258.68
   Scigliano S, 2009, ENDOCR-RELAT CANCER, V16, P977, DOI 10.1677/ERC-08-0247
   Soga J, 1997, SURG TODAY, V27, P112, DOI 10.1007/BF02385898
   Solorzano CC, 2001, SURGERY, V130, P1078, DOI 10.1067/msy.2001.118367
   STADIL F, 1993, WORLD J SURG, V17, P463, DOI 10.1007/BF01655105
   Steinmüller T, 2008, NEUROENDOCRINOLOGY, V87, P47, DOI 10.1159/000111037
   Strosberg J, 2009, NEUROENDOCRINOLOGY, V89, P471, DOI 10.1159/000197899
   Strosberg JR, 2010, PANCREAS, V39, P799, DOI 10.1097/MPA.0b013e3181ebb56f
   Thompson NW, 1998, J INTERN MED, V243, P495
   Tonelli F, 2007, ANN SURG, V246, P1075, DOI 10.1097/SLA.0b013e31811f4467
   Tonelli F, 2006, ANN SURG, V244, P61, DOI 10.1097/01.sla.0000218073.77254.62
   Touzios JG, 2005, ANN SURG, V241, P776, DOI 10.1097/01.sla.0000161981.58631.ab
   Triponez F, 2006, WORLD J SURG, V30, P654, DOI 10.1007/s00268-005-0354-9
   Triponez F, 2006, ANN SURG, V243, P265, DOI 10.1097/01.sla.0000197715.96762.68
   Triponez F, 2007, J GASTROINTEST LIVER, V16, P295
   Vagefi PA, 2007, ARCH SURG-CHICAGO, V142, P347, DOI 10.1001/archsurg.142.4.347
   Volante M, 2013, AM J SURG PATHOL, V37, P606, DOI 10.1097/PAS.0b013e318275d1d7
   Yao KA, 2001, SURGERY, V130, P677, DOI 10.1067/msy.2001.117377
   Yeo CJ, 1997, ANN SURG, V226, P248, DOI 10.1097/00000658-199709000-00004
NR 113
TC 28
Z9 31
U1 0
U2 10
PU BIOSCIENTIFICA LTD
PI BRISTOL
PA EURO HOUSE, 22 APEX COURT WOODLANDS, BRADLEY STOKE, BRISTOL BS32 4JT,
   ENGLAND
SN 0804-4643
EI 1479-683X
J9 EUR J ENDOCRINOL
JI Eur. J. Endocrinol.
PD OCT
PY 2014
VL 171
IS 4
BP R153
EP R162
DI 10.1530/EJE-14-0173
PG 10
WC Endocrinology & Metabolism
WE Science Citation Index Expanded (SCI-EXPANDED)
SC Endocrinology & Metabolism
GA AR6CU
UT WOS:000343671500004
PM 24920289
OA Bronze
DA 2024-01-27
ER

PT J
AU Mantzoros, I
   Savvala, NA
   Ioannidis, O
   Parpoudi, S
   Loutzidou, L
   Kyriakidou, D
   Cheva, A
   Intzos, V
   Tsalis, K
AF Mantzoros, Ioannis
   Savvala, Natalia Antigoni
   Ioannidis, Orestis
   Parpoudi, Styliani
   Loutzidou, Lydia
   Kyriakidou, Despoina
   Cheva, Angeliki
   Intzos, Vasileios
   Tsalis, Konstantinos
TI Midgut neuroendocrine tumor presenting with acute intestinal ischemia
SO WORLD JOURNAL OF GASTROENTEROLOGY
LA English
DT Article
DE Small intestine; Carcinoid; Enterochromaffin cells; Jejunum;
   Enterectomy; Pneumatosis intestinalis
ID BOWEL CARCINOID-TUMOR; GASTROINTESTINAL-TRACT; GEP-NETS; GUIDELINES;
   DIAGNOSIS; SURVIVAL; PEPTIDE; PRRT
AB Neuroendocrine tumors represent a heterogeneous group of neoplasms that arise from neuroendocrine cells and secrete various peptides and bioamines. While gastrointestinal neuroendocrine tumors, commonly called carcinoids, account for about 2/3 of all neuroendocrine tumors, they are relatively rare. Small intestine neuroendocrine tumors originate from intestinal enterochromaffin cells and represent about 1/4 of small intestine neoplasms. They can be asymptomatic or cause nonspecific symptoms, which usually leads to a delayed diagnosis. Imaging modalities can aid diagnosis and surgery remains the mainstay of treatment. We present a case of a jejunal neuroendocrine tumor that caused nonspecific symptoms for about 1 year before manifesting with acute mesenteric ischemia. Abdominal X-rays revealed pneumatosis intestinalis and an abdominal ultrasound and computed tomography confirmed the diagnosis. The patient was submitted to segmental enterectomy. Histopathological study demonstrated a neuroendocrine tumor with perineural and arterial infiltration and lymph node metastasis. The postoperative course was uneventful and the patient denied any adjuvant treatment.
C1 [Mantzoros, Ioannis; Savvala, Natalia Antigoni; Ioannidis, Orestis; Parpoudi, Styliani; Loutzidou, Lydia; Kyriakidou, Despoina; Tsalis, Konstantinos] Aristotle Univ Thessaloniki, Sch Med, G Papanikolaou Gen Hosp, Fac Hlth Sci,Surg Dept 4, Thessaloniki 57010, Greece.
   [Cheva, Angeliki] Gen Hosp G Papanikolaou, Dept Pathol, Thessaloniki 57010, Greece.
   [Intzos, Vasileios] Gen Hosp G Papanikolaou, Dept Radiol, Thessaloniki 57010, Greece.
C3 George Papanikolaou General Hospital of Thessaloniki; Aristotle
   University of Thessaloniki
RP Ioannidis, O (corresponding author), Aristotle Univ Thessaloniki, Med Sch, Surg Dept 4, Alexandrou Mihailidi 13, Thessaloniki 54640, Greece.
EM iorestis@auth.gr
OI Ioannidis, Orestis/0000-0002-0861-8783; CHEVA,
   ANGELIKI/0000-0002-5374-1772
CR Bergsma H, 2012, BEST PRACT RES CL GA, V26, P867, DOI 10.1016/j.bpg.2013.01.004
   Bilimoria KY, 2009, ANN SURG, V249, P63, DOI 10.1097/SLA.0b013e31818e4641
   Bodei L, 2015, EUR J NUCL MED MOL I, V42, P5, DOI 10.1007/s00259-014-2893-5
   Bonekamp D, 2015, WORLD J RADIOL, V7, P220, DOI 10.4329/wjr.v7.i9.220
   Chung DC, 2015, GASTROENTEROLOGY, V149, P14, DOI 10.1053/j.gastro.2015.05.029
   Coulier B, 2007, JBR-BTR, V90, P507
   Delle Fave G, 2012, NEUROENDOCRINOLOGY, V95, P74, DOI 10.1159/000335595
   deVries H, 2005, WORLD J SURG, V29, P1139, DOI 10.1007/s00268-005-7825-x
   Ehrlich AC, 2010, GASTROENTEROLOGY, V138, pS632
   Farley HA, 2016, HEMATOL ONCOL CLIN N, V30, P49, DOI 10.1016/j.hoc.2015.09.001
   Ganeshan D, 2013, AM J ROENTGENOL, V201, P773, DOI 10.2214/AJR.12.9758
   HARVEY JN, 1989, GUT, V30, P691, DOI 10.1136/gut.30.5.691
   Korse CM, 2009, J CLIN ONCOL, V27, P4293, DOI 10.1200/JCO.2008.18.7047
   KREIS DJ, 1986, JAMA-J AM MED ASSOC, V255, P234, DOI 10.1001/jama.255.2.234
   Kunitake H, 2014, CURRENT SURG THERAPY, P122
   Landerholm K, 2011, BRIT J SURG, V98, P1617, DOI 10.1002/bjs.7649
   MCNEAL JE, 1971, AM J CLIN PATHOL, V56, P452
   Mrevlje Z, 2006, J BUON, V11, P83
   National Guideline Clearinghouse (NGC), NAT GUID CLEAR NGC
   Öberg K, 2012, ANN ONCOL, V23, P124, DOI 10.1093/annonc/mds295
   Oberg K., 2015, ENDOCRINOLOGY ADULT, P2615
   Öberg K, 2016, LANCET, V387, P924, DOI 10.1016/S0140-6736(15)01234-9
   Öberg K, 2012, BEST PRACT RES CL GA, V26, P833, DOI 10.1016/j.bpg.2013.01.001
   Ormandy SJ, 2000, INT J CLIN PRACT, V54, P42
   Pavel M, 2013, SEMIN ONCOL, V40, P84, DOI 10.1053/j.seminoncol.2012.11.003
   Pusceddu S, 2016, EXPERT REV ANTICANC, V16, P969, DOI 10.1080/14737140.2016.1207534
   Rorstad O, 2005, J SURG ONCOL, V89, P151, DOI 10.1002/jso.20179
   Sowa-Staszczak Anna, 2013, Recent Results Cancer Res, V194, P479, DOI 10.1007/978-3-642-27994-2_27
   Wang D, 2012, ABDOM IMAGING, V37, P738, DOI 10.1007/s00261-011-9836-4
   Yener O, 2013, Prague Med Rep, V114, P43
NR 30
TC 8
Z9 9
U1 0
U2 5
PU BAISHIDENG PUBLISHING GROUP INC
PI PLEASANTON
PA 8226 REGENCY DR, PLEASANTON, CA 94588 USA
SN 1007-9327
EI 2219-2840
J9 WORLD J GASTROENTERO
JI World J. Gastroenterol.
PD DEC 7
PY 2017
VL 23
IS 45
BP 8090
EP 8096
DI 10.3748/wjg.v23.i45.8090
PG 7
WC Gastroenterology & Hepatology
WE Science Citation Index Expanded (SCI-EXPANDED)
SC Gastroenterology & Hepatology
GA FO5UW
UT WOS:000416927800016
PM 29259385
OA Green Published, Green Submitted, hybrid
DA 2024-01-27
ER

PT J
AU Kimbrough, CW
   Beal, EW
   Dillhoff, ME
   Schmidt, CR
   Pawlik, TM
   Lopez-Aguiar, AG
   Poultsides, G
   Makris, E
   Rocha, FG
   Crown, A
   Abbott, DE
   Fisher, AV
   Fields, RC
   Krasnick, BA
   Idrees, K
   Marincola-Smith, P
   Cho, CS
   Beems, M
   Maithel, SK
   Cloyd, JM
AF Kimbrough, Charles W.
   Beal, Eliza W.
   Dillhoff, Mary E.
   Schmidt, Carl R.
   Pawlik, Timothy M.
   Lopez-Aguiar, Alexandra G.
   Poultsides, George
   Makris, Eleftherios
   Rocha, Flavio G.
   Crown, Angelena
   Abbott, Daniel E.
   Fisher, Alexander V.
   Fields, Ryan C.
   Krasnick, Bradley A.
   Idrees, Kamran
   Marincola-Smith, Paula
   Cho, Clifford S.
   Beems, Megan
   Maithel, Shishir K.
   Cloyd, Jordan M.
TI Influence of carcinoid syndrome on the clinical characteristics and
   outcomes of patients with gastroenteropancreatic neuroendocrine tumors
   undergoing operative resection
SO SURGERY
LA English
DT Article
ID GASTROINTESTINAL CARCINOIDS; PANCREAS; SURGERY; ORIGIN
AB Background: The incidence, clinical characteristics, and long-term outcomes of patients with gastroenteropancreatic neuroendrocrine tumors and carcinoid syndrome undergoing operative resection have not been well characterized.
   Methods: Patients undergoing resection of primary or metastatic gastroenteropancreatic neuroendrocrine tumors between 2000 and 2016 were identified from an 8-institution collaborative database. Clinicopathologic and postoperative characteristics as well as overall survival and disease-free survival were compared among patients with and without carcinoid syndrome.
   Results: Among 2,182 patients who underwent resection, 139 (6.4%) had preoperative carcinoid syndrome. Patients with carcinoid syndrome were more likely to have midgut primary tumors (44.6% vs 21.4%, P < .001), lymph node metastasis (63.4% vs 44.3%, P < .001), and metastatic disease (62.8% vs 26.7%, P < .001). There was no difference in tumor differentiation, grade, or Ki67 status. Perioperative carcinoid crisis was rare (1.6% vs 0%, P < .01), and the presence of preoperative carcinoid syndrome was not associated with postoperative morbidity (38.8% vs 45.5%, P = .129). Substantial symptom improvement was reported in 59.5% of patients who underwent curative-intent resection, but occurred in only 22.7% who underwent debulking. Despite an association on univariate analysis (P = .04), carcinoid syndrome was not independently associated with disease-free survival after controlling for confounding factors (hazard ratio 0.97, 95% confidence interval 0.64-1.45). Preoperative carcinoid syndrome was not associated with overall survival on univariate or multivariate analysis.
   Conclusion: Among patients undergoing operative resection of gastroenteropancreatic neuroendrocrine tumors, the prevalence of preoperative carcinoid syndrome was low. Although operative intervention with resection or especially debulking in patients with carcinoid syndrome was disappointing and often failed to improve symptoms, after controlling for markers of tumor burden, carcinoid syndrome was not independently associated with worse disease-free survival or overall survival. (C) 2018 Elsevier Inc. All rights reserved.
C1 [Kimbrough, Charles W.; Beal, Eliza W.; Dillhoff, Mary E.; Schmidt, Carl R.; Pawlik, Timothy M.; Cloyd, Jordan M.] Ohio State Univ, Ctr Comprehens Canc, Div Surg Oncol, Columbus, OH 43210 USA.
   [Lopez-Aguiar, Alexandra G.; Maithel, Shishir K.] Emory Univ, Dept Surg, Div Surg Oncol, Winship Canc Inst, Atlanta, GA 30322 USA.
   [Poultsides, George; Makris, Eleftherios] Stanford Univ, Med Ctr, Dept Surg, Stanford, CA 94305 USA.
   [Rocha, Flavio G.; Crown, Angelena] Virginia Mason Med Ctr, Dept Surg, Seattle, WA 98101 USA.
   [Abbott, Daniel E.; Fisher, Alexander V.] Univ Wisconsin, Dept Surg, Sch Med & Publ Hlth, Madison, WI USA.
   [Fields, Ryan C.; Krasnick, Bradley A.] Washington Univ, Sch Med, Dept Surg, St Louis, MO 63110 USA.
   [Idrees, Kamran; Marincola-Smith, Paula] Vanderbilt Univ, Dept Surg, Med Ctr, Div Surg Oncol, Nashville, TN 37240 USA.
   [Cho, Clifford S.; Beems, Megan] Univ Michigan, Dept Surg, Div Hepatopancreatobiliary & Adv Gastrointestinal, Ann Arbor, MI 48109 USA.
C3 University System of Ohio; Ohio State University; James Cancer Hospital
   & Solove Research Institute; Emory University; Stanford University;
   Virginia Mason Medical Center; University of Wisconsin System;
   University of Wisconsin Madison; Washington University (WUSTL);
   Vanderbilt University; University of Michigan System; University of
   Michigan
RP Cloyd, JM (corresponding author), Ohio State Univ, Div Surg Oncol, Wexner Med Ctr, 410 W 10th Ave,N-907 Doan Hall, Columbus, OH 43210 USA.
EM jordan.cloyd@osumc.edu
RI Makris, Eleftherios/HJA-8034-2022; Rocha, Flavio/AAV-3411-2020; Beal,
   Eliza/AAT-3071-2020; Pawlik, Timothy/AAO-9335-2020
OI Beal, Eliza/0000-0003-2191-6811; Crown, Angelena/0000-0003-4622-2517
FU NCI NIH HHS [K12 CA090625] Funding Source: Medline
CR Alexandraki K, 2017, REV ENDOCR METAB DIS
   Babyak MA, 2004, PSYCHOSOM MED, V66, P411, DOI 10.1097/01.psy.0000127692.23278.a9
   Bartlett EK, 2013, J SURG RES, V184, P221, DOI 10.1016/j.jss.2013.04.008
   Cai BL, 2017, WORLD J GASTROENTERO, V23, P7283, DOI 10.3748/wjg.v23.i40.7283
   Dasari A, 2017, JAMA ONCOL, V3, P1335, DOI 10.1001/jamaoncol.2017.0589
   Ducreux M, 2017, LANCET ONCOL, V18, P426, DOI 10.1016/S1470-2045(17)30159-6
   FELDMAN JM, 1982, ANN SURG, V196, P33, DOI 10.1097/00000658-198207000-00008
   Formica V, 2007, BRIT J CANCER, V96, P1178, DOI 10.1038/sj.bjc.6603699
   Halperin DM, 2017, LANCET ONCOL, V18, P525, DOI 10.1016/S1470-2045(17)30110-9
   Ito T, 2018, CURR OPIN ENDOCRINOL, V25, P22, DOI 10.1097/MED.0000000000000376
   Ito T, 2015, J GASTROENTEROL, V50, P58, DOI 10.1007/s00535-014-0934-2
   Jann H, 2011, CANCER-AM CANCER SOC, V117, P3332, DOI 10.1002/cncr.25855
   Janson ET, 1997, ANN ONCOL, V8, P685, DOI 10.1023/A:1008215730767
   Kinney MAO, 2001, BRIT J ANAESTH, V87, P447, DOI 10.1093/bja/87.3.447
   Kirshbom PM, 1998, SURGERY, V124, P1063, DOI 10.1067/msy.1998.93105
   La Rosa S, 2011, PANCREAS, V40, P883, DOI 10.1097/MPA.0b013e31822041a9
   Liang Peter S, 2007, Radiol Case Rep, V2, P90, DOI 10.2484/rcr.v2i3.90
   Massimino K, 2013, J SURG ONCOL, V107, P842, DOI 10.1002/jso.23323
   Modlin IM, 2008, LANCET ONCOL, V9, P61, DOI 10.1016/S1470-2045(07)70410-2
   Onaitis MW, 2000, ANN SURG, V232, P549, DOI 10.1097/00000658-200010000-00010
   Riechelmann RP, 2017, THER ADV MED ONCOL, V9, P127, DOI 10.1177/1758834016675803
   Soga J, 1999, J EXP CLIN CANC RES, V18, P133
   Soga J, 2003, J EXP CLIN CANC RES, V22, P517
   Woltering EA, 2016, J CLIN ANESTH, V32, P189, DOI 10.1016/j.jclinane.2016.03.008
   Zandee WT, 2017, LANCET ONCOL, V18, pE299, DOI 10.1016/S1470-2045(17)30335-2
   Zavras N, 2017, ONCOL LETT, V13, P2373, DOI 10.3892/ol.2017.5678
NR 26
TC 14
Z9 14
U1 0
U2 2
PU MOSBY-ELSEVIER
PI NEW YORK
PA 360 PARK AVENUE SOUTH, NEW YORK, NY 10010-1710 USA
SN 0039-6060
J9 SURGERY
JI Surgery
PD MAR
PY 2019
VL 165
IS 3
BP 657
EP 663
DI 10.1016/j.surg.2018.09.008
PG 7
WC Surgery
WE Science Citation Index Expanded (SCI-EXPANDED)
SC Surgery
GA HO3TI
UT WOS:000460845400024
PM 30377003
OA Green Accepted
DA 2024-01-27
ER

PT J
AU Marchegiani, G
   Landoni, L
   Andrianello, S
   Masini, G
   Cingarlini, S
   D'Onofrio, M
   De Robertis, R
   Davì, M
   Capelli, P
   Manfrin, E
   Amodio, A
   Paiella, S
   Malleo, G
   Damoli, I
   Miotto, M
   Bianchi, B
   Nessi, C
   Vivani, E
   Scarpa, A
   Salvia, R
   Bassi, C
AF Marchegiani, Giovanni
   Landoni, Luca
   Andrianello, Stefano
   Masini, Gaia
   Cingarlini, Sara
   D'Onofrio, Mirko
   De Robertis, Riccardo
   Davi, Mariavittoria
   Capelli, Paola
   Manfrin, Erminia
   Amodio, Antonio
   Paiella, Salvatore
   Malleo, Giuseppe
   Damoli, Isacco
   Miotto, Marco
   Bianchi, Beatrice
   Nessi, Chiara
   Vivani, Elena
   Scarpa, Aldo
   Salvia, Roberto
   Bassi, Claudio
TI Patterns of Recurrence after Resection for Pancreatic Neuroendocrine
   Tumors: Who, When, and Where?
SO NEUROENDOCRINOLOGY
LA English
DT Article
DE Recurrence; Follow-up; Pancreas; Gastroenteropancreatic neuroendocrine
   tumors; Liver metastases
ID ENETS CONSENSUS GUIDELINES; PROGNOSTIC-FACTORS; ENDOCRINE TUMORS;
   NEOPLASMS; EPIDEMIOLOGY; MANAGEMENT; SURVIVAL; OUTCOMES; CLASSIFICATION;
   DIAGNOSIS
AB Background/Aims: Pancreatic neuroendocrine tumors (pan-NENs) represent an increasingly common indication for pancreatic resection, but there are few data regarding possible recurrence after surgery. The aim of the study was to describe the frequency, timing, and patterns of recurrence after resection for pan-NENs with consequent implications for postoperative follow-up. Methods: We performed a retrospective analysis of pan-NENs resected between 1990 and 2015 at The Pancreas Institute, University of Verona Hospital Trust. Predictors of recurrence were assessed. Survival analysis was conducted using the Kaplan-Meier and conditional survival (CS) methods. Results: The cohort consisted of 487 patients with a median follow-up of 71 months. Recurrence developed in 12.3%: 54 (11.1%) liver metastases, 11 (2.3%) local recurrence, 10 (2.1%) nodal recurrence, and 8 (1.6%) metastases in other organs. Thirty-one (6.4%) died due to disease recurrence. Size >21 mm, G3 grade, nodal metastasis, and vascular infiltration were independent predictors of overall recurrence. Recurrence occurred either during the first year of follow-up (n = 9), or after 10 years (n = 4). CS analysis revealed that nonfunctioning G1 pan-NEN <= 20 mm without nodal metastasis or vascular invasion had a negligible risk of developing recurrence. In the present series, after 5 years of follow-up without developing recurrence, tumor recurrence occurred only in the form of liver metastases. Conclusions: Recurrence of pan-NENs is rare and is predicted by tumor size, nodal metastasis, grading, and vascular invasion. Patients with G1 pan-NEN without nodal metastasis and vascular invasion may be considered cured by surgery. After 5 years without recurrence, follow-up should focus on excluding the development of liver metastases. (C) 2018 S. Karger AG, Basel
C1 [Marchegiani, Giovanni; Landoni, Luca; Andrianello, Stefano; Masini, Gaia; Paiella, Salvatore; Malleo, Giuseppe; Damoli, Isacco; Miotto, Marco; Bianchi, Beatrice; Nessi, Chiara; Vivani, Elena; Scarpa, Aldo; Salvia, Roberto; Bassi, Claudio] Univ Verona Hosp Trust, Pancreas Inst, Dept Gen & Pancreat Surg, Verona, Italy.
   [Cingarlini, Sara] Univ Verona Hosp Trust, Pancreas Inst, Dept Oncol, Verona, Italy.
   [D'Onofrio, Mirko; De Robertis, Riccardo] Univ Verona Hosp Trust, Pancreas Inst, Dept Radiol, Verona, Italy.
   [Davi, Mariavittoria] Univ Verona Hosp Trust, Dept Med, Verona, Italy.
   [Capelli, Paola; Manfrin, Erminia] Univ Verona Hosp Trust, Pancreas Inst, Pathol, Verona, Italy.
   [Amodio, Antonio] Univ Verona Hosp Trust, Pancreas Inst, Dept Gastroenterol, Verona, Italy.
C3 University of Verona; Azienda Ospedaliera Universitaria Integrata
   Verona; University of Verona; Azienda Ospedaliera Universitaria
   Integrata Verona; University of Verona; Azienda Ospedaliera
   Universitaria Integrata Verona; University of Verona; Azienda
   Ospedaliera Universitaria Integrata Verona; University of Verona;
   Azienda Ospedaliera Universitaria Integrata Verona; University of
   Verona; Azienda Ospedaliera Universitaria Integrata Verona
RP Salvia, R (corresponding author), Univ Verona Hosp Trust, Ple Scuro 10, IT-37134 Verona, Italy.
EM roberto.salvia@univr.it
RI Marchegiani, Giovanni/J-1823-2018; Andrianello, Stefano/H-9655-2019; De
   Robertis, Riccardo/AAF-5549-2019; scarpa, aldo/K-6832-2016; Cingarlini,
   Sara/AAJ-5263-2021; Malleo, Giuseppe/J-4395-2012; Salvia,
   Roberto/J-1773-2018; D'Onofrio, Mirko/S-6828-2016; Paiella,
   Salvatore/K-9190-2019; cingarlini, sara/ABB-5280-2020; Bianchi,
   Beatrice/ABE-5799-2020
OI Marchegiani, Giovanni/0000-0002-6824-4533; Andrianello,
   Stefano/0000-0003-0556-8271; De Robertis, Riccardo/0000-0003-0930-4337;
   scarpa, aldo/0000-0003-1678-739X; Cingarlini, Sara/0000-0003-4786-4781;
   Malleo, Giuseppe/0000-0001-5467-2628; D'Onofrio,
   Mirko/0000-0003-3229-9329; Paiella, Salvatore/0000-0001-6893-8618;
   Nessi, Chiara/0000-0002-0470-1440; Landoni, Luca/0000-0002-2474-3496
FU Associazione Italiana Ricerca Cancro (AIRC) [12182, 17132]; Italian
   Ministry of Health [FIMP-CUP_J33G13000210001]; FP7 European Community
   Grant Cam-Pac [602783]
FX This work was supported by: Associazione Italiana Ricerca Cancro (AIRC
   No. 12182 and No. 17132); Italian Ministry of Health
   (FIMP-CUP_J33G13000210001); and FP7 European Community Grant Cam-Pac
   (No. 602783). The funding agencies had no role in the collection,
   analysis and interpretation of data, and in the writing of the
   manuscript. No preregistration exists for the study reported in this
   article.
CR [Anonymous], 2010, WHO CLASSIF TUMOURS
   Bettini R, 2011, SURGERY, V150, P75, DOI 10.1016/j.surg.2011.02.022
   Bosman FT, 2010, WHO CLASSIFICATION T
   Buchmann I, 2007, EUR J NUCL MED MOL I, V34, P1617, DOI 10.1007/s00259-007-0450-1
   Crippa S, 2016, SURGERY, V159, P862, DOI 10.1016/j.surg.2015.09.012
   D'Onofrio M, 2015, AM J ROENTGENOL, V205, pW56, DOI 10.2214/AJR.14.14203
   Falconi M, 2016, NEUROENDOCRINOLOGY, V103, P153, DOI 10.1159/000443171
   Falconi M, 2012, NEUROENDOCRINOLOGY, V95, P120, DOI 10.1159/000335587
   Fraenkel M, 2014, ENDOCR-RELAT CANCER, V21, pR153, DOI 10.1530/ERC-13-0125
   Garcia-Carbonero R, 2010, ANN ONCOL, V21, P1794, DOI 10.1093/annonc/mdq022
   Genç CG, 2018, ANN SURG, V267, P1148, DOI 10.1097/SLA.0000000000002123
   Genc CG, ANN SURG ONCOL
   Halfdanarson TR, ANN ONCOL
   Hallet J, 2015, CANCER-AM CANCER SOC, V121, P589, DOI 10.1002/cncr.29099
   Hamilton NA, SURGERY
   Hauso O, 2008, CANCER, V113, P2655, DOI 10.1002/cncr.23883
   Hieke S, 2015, CLIN CANCER RES, V21, P1530, DOI 10.1158/1078-0432.CCR-14-2154
   Ito T, 2015, J GASTROENTEROL, V50, P58, DOI 10.1007/s00535-014-0934-2
   Klöppel G, 2011, ENDOCR-RELAT CANCER, V18, pS1, DOI 10.1530/ERC-11-0013
   McHenry CR, 2013, SURGERY, V154, P791
   Öberg K, 2004, ACTA ONCOL, V43, P617, DOI 10.1080/02841860410018575
   Partelli S, 2018, EJSO-EUR J SURG ONC, V44, P778, DOI 10.1016/j.ejso.2018.03.005
   Plöckinger U, 2004, NEUROENDOCRINOLOGY, V80, P394, DOI 10.1159/000085237
   Rindi G, 2007, VIRCHOWS ARCH, V451, P757, DOI 10.1007/s00428-007-0452-1
   Rindi G, 2012, JNCI-J NATL CANCER I, V104, P764, DOI 10.1093/jnci/djs208
   Sandvik OM, 2016, BRIT J SURG, V103, P226, DOI 10.1002/bjs.10034
   Schurr PG, 2007, ANN SURG, V245, P273, DOI 10.1097/01.sla.0000232556.24258.68
   Sobin LH., 2011, TNM CLASSIFICATION M, V7th ed.
   Stephenson TJ., 2014, Standards and Datasets for Reporting Cancers. Dataset for Thyroid Cancer Histopathology Reports
   Strosberg JR, 2012, ANN SURG, V256, P321, DOI 10.1097/SLA.0b013e31824e6108
   Sundin A, 2017, NEUROENDOCRINOLOGY, V105, P212, DOI 10.1159/000471879
   Sundin A, 2009, NEUROENDOCRINOLOGY, V90, P167, DOI 10.1159/000184855
   Tomassetti P, 2006, NEUROENDOCRINOLOGY, V83, P380, DOI 10.1159/000096053
   Tsutsumi K, 2014, J HEPATO-BIL-PAN SCI, V21, P418, DOI 10.1002/jhbp.47
   Vagefi PA, 2007, ARCH SURG-CHICAGO, V142, P347, DOI 10.1001/archsurg.142.4.347
   Vinik AI, 2010, PANCREAS, V39, P713, DOI 10.1097/MPA.0b013e3181ebaffd
   Zerbi A, 2013, HPB, V15, P935, DOI 10.1111/hpb.12065
   2013, SURGERY, V154, P785, DOI DOI 10.1016/J.SURG.2013.07.004
   2009, HPB OXFORD, V11, P422, DOI DOI 10.1111/J.1477-2574.2009.00082.X
NR 39
TC 46
Z9 52
U1 0
U2 6
PU KARGER
PI BASEL
PA ALLSCHWILERSTRASSE 10, CH-4009 BASEL, SWITZERLAND
SN 0028-3835
EI 1423-0194
J9 NEUROENDOCRINOLOGY
JI Neuroendocrinology
PY 2019
VL 108
IS 3
BP 161
EP 171
DI 10.1159/000495774
PG 11
WC Endocrinology & Metabolism; Neurosciences
WE Science Citation Index Expanded (SCI-EXPANDED)
SC Endocrinology & Metabolism; Neurosciences & Neurology
GA HX8TV
UT WOS:000467679700001
PM 30481765
DA 2024-01-27
ER

PT J
AU Mocellin, S
   Nitti, D
AF Mocellin, S.
   Nitti, D.
TI Gastrointestinal carcinoid: epidemiological and survival evidence from a
   large population-based study (<i>n</i>=25 531)
SO ANNALS OF ONCOLOGY
LA English
DT Article
DE carcinoid; gastrointestinal; epidemiology; survival analysis; SEER;
   population-based study
ID GASTROENTEROPANCREATIC NEUROENDOCRINE TUMORS; PROPOSED STAGING SYSTEM;
   PROGNOSTIC-FACTORS; UNITED-STATES; TRENDS; TRACT
AB Owing to its rarity, the published evidence on gastrointestinal (GI) carcinoid is often based on small series of patients or population-based studies regarding all neuroendocrine tumors. Here, we present a comprehensive epidemiological and survival analysis of the largest cohort of patients with GI carcinoid ever reported.
   Patients with histological diagnosis of GI carcinoid (n = 25 531) were identified from the Surveillance Epidemiology End Results (SEER) database (including 18 USA cancer registries and spanning the 1973-2009 time frame). Demographic and disease data were used for epidemiological and survival analyses.
   The incidence of GI carcinoid is steadily increasing over the past three decades at a rate higher than any other cancer [annual percentage change (APC) = 4.4, 95% confidence interval (CI) 4.0-4.8]. These patients have a higher risk of further primary tumor (standardized incidence ratio, SIR = 1.15, 95% CI 1.10-1.21), but also a reduced risk of skin melanoma (SIR = 0.64, 95% CI 0.41-0.95). Despite the overall favorable prognosis (5-year disease-specific and relative survival rate: 91.3% and 87.4%, respectively), the mortality rate is increasing over time (APC = 3.5, 95% CI 3.0-4.0) and the 5-year survival rate of patients dying of GI carcinoid (28.5%), though better than that reported for GI cancers in general (8.4%), cannot be considered satisfactory. Finally, a nomogram is provided to predict patient survival on the basis of clinico-pathological factors independently associated with prognosis at multivariate analysis.
   These findings can be clinically useful for the management of patients with GI carcinoid and eagerly prompt the continuous effort to develop more effective therapeutic strategies against this slow-growing but chemoresistant tumor.
C1 [Mocellin, S.; Nitti, D.] Univ Padua, Sch Med, Dept Surg Oncol & Gastroenterol, I-35128 Padua, Italy.
C3 University of Padua
RP Mocellin, S (corresponding author), Univ Padua, Sch Med, Dept Surg Oncol & Gastroenterol, Via Giustiniani 2, I-35128 Padua, Italy.
EM simone.mocellin@unipd.it
RI MOCELLIN, SIMONE/AID-6338-2022
OI MOCELLIN, SIMONE/0000-0002-9433-8445
CR Crocetti E, 2003, EUR J CANCER PREV, V12, P191, DOI 10.1097/00008469-200306000-00004
   Curran T, 2011, PANCREAS, V40, P1253, DOI 10.1097/MPA.0b013e318225483c
   Dierdorf Stephen F, 2003, Curr Opin Anaesthesiol, V16, P343, DOI 10.1097/00001503-200306000-00017
   Ellis L, 2010, AM J GASTROENTEROL, V105, P2563, DOI 10.1038/ajg.2010.341
   Ferlay J, 2010, INT J CANCER, V127, P2893, DOI 10.1002/ijc.25516
   Frilling A, 2012, ENDOCR-RELAT CANCER, V19, pR163, DOI 10.1530/ERC-12-0024
   Gaur P, 2011, GASTROENTEROLOGY, V141, P1728, DOI 10.1053/j.gastro.2011.07.037
   Gladdy RA, 2009, ANN SURG ONCOL, V16, P3154, DOI 10.1245/s10434-009-0687-y
   Grambsch TM, 2000, MODELLING SURVIVAL D
   Harrell FE, 1996, STAT MED, V15, P361, DOI 10.1002/(SICI)1097-0258(19960229)15:4<361::AID-SIM168>3.0.CO;2-4
   Hodgson N, 2005, SURG ENDOSC, V19, P1610, DOI 10.1007/s00464-005-0232-4
   Karatzas G, 2004, INT SURG, V89, P21
   Klöppel G, 2005, BEST PRACT RES CL GA, V19, P507, DOI 10.1016/j.bpg.2005.02.010
   Landerholm K, 2011, BRIT J SURG, V98, P1617, DOI 10.1002/bjs.7649
   Landry CS, 2008, SURGERY, V144, P460, DOI 10.1016/j.surg.2008.05.005
   Landry CS, 2008, AM SURGEON, V74, P418
   Landry CS, 2009, ANN SURG ONCOL, V16, P51, DOI 10.1245/s10434-008-0192-8
   Maggard MA, 2004, ANN SURG, V240, P117, DOI 10.1097/01.sla.0000129342.67174.67
   Mocellin S, 2012, JNCI-J NATL CANCER I, V104, P840, DOI 10.1093/jnci/djs222
   Mocellin S, 2011, ONCOLOGIST, V16, P896, DOI 10.1634/theoncologist.2010-0340
   Modlin IM, 2005, GASTROENTEROLOGY, V128, P1717, DOI 10.1053/j.gastro.2005.03.038
   Modlin IM, 2003, CANCER-AM CANCER SOC, V97, P934, DOI 10.1002/cncr.11105
   Modlin IM, 2008, LANCET ONCOL, V9, P61, DOI 10.1016/S1470-2045(07)70410-2
   Modlin IM, 2010, NEUROENDOCRINOLOGY, V92, P143, DOI 10.1159/000319784
   Moran CA, 2007, HEMATOL ONCOL CLIN N, V21, P395, DOI 10.1016/j.hoc.2007.04.011
   Mullen JT, 2011, J SURG ONCOL, V104, P41, DOI 10.1002/jso.21888
   Paulson AS, 2012, J NATL COMPR CANC NE, V10, P785, DOI 10.6004/jnccn.2012.0078
   Pinchot SN, 2008, ONCOLOGIST, V13, P1255, DOI 10.1634/theoncologist.2008-0207
   Sauerbrei W, 2007, STAT MED, V26, P5512, DOI 10.1002/sim.3148
   SEER, 2013, SURV RES PROGR SEER
   SEER, 2011, SEER STAT DAT INC SE
   Siegel R, 2012, CA-CANCER J CLIN, V62, P10, DOI 10.3322/caac.20138
   Thomas D, 2013, EUR J ENDOCRINOL, V168, P185, DOI 10.1530/EJE-12-0836
   Toumpanakis C, 2013, SEMIN ONCOL, V40, P56, DOI 10.1053/j.seminoncol.2012.11.006
   Tsikitis VL, 2012, J CANCER, V3, P292, DOI 10.7150/jca.4502
   Van Gompel JJ, 2004, WORLD J SURG, V28, P387, DOI 10.1007/s00268-003-7019-3
   Woodside KJ, 2004, J GASTROINTEST SURG, V8, P742, DOI 10.1016/j.gassur.2004.04.010
   Yao JC, 2008, J CLIN ONCOL, V26, P3063, DOI 10.1200/JCO.2007.15.4377
   Zikusoka MN, 2005, CANCER-AM CANCER SOC, V104, P2292, DOI 10.1002/cncr.21451
NR 39
TC 92
Z9 95
U1 0
U2 7
PU OXFORD UNIV PRESS
PI OXFORD
PA GREAT CLARENDON ST, OXFORD OX2 6DP, ENGLAND
SN 0923-7534
EI 1569-8041
J9 ANN ONCOL
JI Ann. Oncol.
PD DEC
PY 2013
VL 24
IS 12
BP 3040
EP 3044
DI 10.1093/annonc/mdt377
PG 5
WC Oncology
WE Science Citation Index Expanded (SCI-EXPANDED)
SC Oncology
GA 262EG
UT WOS:000327716400020
PM 24050954
DA 2024-01-27
ER

PT J
AU Tirumani, SH
   Jagannathan, JP
   Braschi-Amirfarzan, M
   Qin, L
   Balthazar, P
   Ramaiya, NH
   Shinagare, AB
AF Tirumani, Sree Harsha
   Jagannathan, Jyothi P.
   Braschi-Amirfarzan, Marta
   Qin, Lei
   Balthazar, Patricia
   Ramaiya, Nikhil H.
   Shinagare, Atul B.
TI Value of hepatocellular phase imaging after intravenous gadoxetate
   disodium for assessing hepatic metastases from gastroenteropancreatic
   neuroendocrine tumors: comparison with other MRI pulse sequences and
   with extracellular agent
SO ABDOMINAL RADIOLOGY
LA English
DT Article
DE MRI; Gadolinium-EOB-DTPA; Hepatocellular phase imaging; Neuroendocrine
   neoplasms
ID LIVER METASTASES; INTERCODER RELIABILITY; ENHANCED MRI; WEB SERVICE;
   SENSITIVITY; COMBINATION; ACCURACY; ARTIFACT; INTERVAL; PET
AB To compare hepatocellular phase imaging after intravenous gadoxetate disodium with other MRI pulse sequences and with extracellular agent for assessing hepatic metastases from gastroenteropancreatic neuroendocrine neoplasms (GEP-NEN).
   In this IRB-approved, HIPAA-compliant retrospective study, we included 30 patients (15 women, mean age: 58 years, range 44-77 years) with GEP-NEN metastatic to the liver, who underwent MRI with gadoxetate disodium. Six MRI sequences were reviewed by two radiologists to score tumor-liver interface (TLI) on a 5-point scale, to assess lesion detectability in different liver segments (divided into 3 zones/patient), and to measure lesion size. Contrast-to-noise ratio (CNR) was calculated on each sequence. In 19 patients, lesion size and CNR on dynamic imaging with gadopentetate dimeglumine was compared with hepatocellular phase. Wilcoxon signed-rank test was used to compare TLI scores, lesion size, and median CNR, using Bonferroni correction for multiple testing. Interobserver agreement for TLI was analyzed using Krippendorff's alpha, and for lesion size using concordance correlation coefficient (CCC) and mean relative difference.
   Hepatocellular phase had the best TLI (mean TLI for reader 1 = 1.2, reader 2 = 1.3) compared to all other sequences (p < 0.0001) with excellent interobserver agreement (Krippendorff's alpha = 1.0), maximum lesion detectability (61/90 zones), highest interobserver agreement for lesion measurement (CCC 0.9875 and smallest mean relative difference - 1.567%), and highest median CNR (31.2, p < 0.008). Hepatocellular phase also had the highest CNR when compared with gadopentetate imaging.
   Hepatocellular phase imaging offers significant advantages for assessment of hepatic metastasis in GEP-NEN, and should be routinely considered for follow-up of these patients.
C1 [Tirumani, Sree Harsha; Jagannathan, Jyothi P.; Braschi-Amirfarzan, Marta; Ramaiya, Nikhil H.; Shinagare, Atul B.] Harvard Med Sch, Brigham & Womens Hosp, Dept Radiol, 75 Francis St, Boston, MA 02115 USA.
   [Jagannathan, Jyothi P.; Braschi-Amirfarzan, Marta; Qin, Lei; Ramaiya, Nikhil H.; Shinagare, Atul B.] Dana Farber Canc Inst, Dept Imaging, Boston, MA 02115 USA.
   [Balthazar, Patricia; Shinagare, Atul B.] Brigham & Womens Hosp, Dept Radiol, Ctr Evidence Based Imaging, 75 Francis St, Boston, MA 02115 USA.
C3 Harvard University; Brigham & Women's Hospital; Harvard Medical School;
   Harvard University; Dana-Farber Cancer Institute; Harvard University;
   Brigham & Women's Hospital
RP Tirumani, SH (corresponding author), Harvard Med Sch, Brigham & Womens Hosp, Dept Radiol, 75 Francis St, Boston, MA 02115 USA.
EM Sreeharsha_Tirumani@DFCI.HARVARD.EDU
OI Balthazar, Patricia/0000-0002-5283-5232; Qin, Lei/0000-0002-6708-1285
CR Baur ADJ, 2016, ACTA RADIOL, V57, P260, DOI 10.1177/0284185115579932
   d'Assignies G, 2013, RADIOLOGY, V268, P390, DOI 10.1148/radiol.13121628
   Davenport MS, 2014, RADIOLOGY, V272, P123, DOI 10.1148/radiol.14132269
   Donati OF, 2013, EUR J RADIOL, V82, P822, DOI 10.1016/j.ejrad.2012.12.005
   Dromain C, 2005, J CLIN ONCOL, V23, P70, DOI 10.1200/JCO.2005.01.013
   Dromain C, 2003, AM J ROENTGENOL, V180, P121, DOI 10.2214/ajr.180.1.1800121
   Eisenhauer EA, 2009, EUR J CANCER, V45, P228, DOI 10.1016/j.ejca.2008.10.026
   Flechsig P, 2015, EUR J RADIOL, V84, P1593, DOI 10.1016/j.ejrad.2015.04.009
   Freelon D, 2013, INT J INTERNET SCI, V8, P10
   Freelon DG, 2010, INT J INTERNET SCI, V5, P20
   Giesel FL, 2012, EUR J RADIOL, V81, P2820, DOI 10.1016/j.ejrad.2011.11.007
   Kim YK, 2012, INVEST RADIOL, V47, P159, DOI 10.1097/RLI.0b013e31823a1495
   KRIPPEND.K, 1970, EDUC PSYCHOL MEAS, V30, P61, DOI 10.1177/001316447003000105
   Mayerhoefer ME, 2013, EUR RADIOL, V23, P1978, DOI 10.1007/s00330-013-2785-2
   Morse B, 2017, PANCREAS, V46, P1219, DOI 10.1097/MPA.0000000000000920
   Neri E, 2016, EUR RADIOL, V26, P921, DOI 10.1007/s00330-015-3900-3
   Pietryga JA, 2014, RADIOLOGY, V271, P426, DOI 10.1148/radiol.13131988
   Sankowski AJ, 2012, MED SCI MONITOR, V18, pMT33, DOI 10.12659/MSM.882719
NR 18
TC 28
Z9 32
U1 0
U2 1
PU SPRINGER
PI NEW YORK
PA 233 SPRING ST, NEW YORK, NY 10013 USA
SN 2366-004X
EI 2366-0058
J9 ABDOM RADIOL
JI Abdom. Radiol.
PD SEP
PY 2018
VL 43
IS 9
BP 2329
EP 2339
DI 10.1007/s00261-018-1496-1
PG 11
WC Radiology, Nuclear Medicine & Medical Imaging
WE Science Citation Index Expanded (SCI-EXPANDED)
SC Radiology, Nuclear Medicine & Medical Imaging
GA GR1YG
UT WOS:000442351800015
PM 29470627
DA 2024-01-27
ER

PT J
AU He, L
   Deng, T
   Luo, HS
AF He, Lei
   Deng, Tao
   Luo, Hesheng
TI Efficacy and Safety of Endoscopic Resection Therapies for Rectal
   Carcinoid Tumors: A Meta-Analysis
SO YONSEI MEDICAL JOURNAL
LA English
DT Article
DE Endoscopic submucosal dissection; endoscopic mucosal resection; rectal
   carcinoid tumor; meta-analysis
ID GASTROENTEROPANCREATIC NEUROENDOCRINE TUMORS; MUCOSAL-RESECTION;
   SUBMUCOSAL-DISSECTION; LIGATION DEVICE; BIAS
AB Purpose: Several endoscopic resection therapies have been applied for the treatment of rectal carcinoid tumors. However, there is currently no consensus regarding the optimal strategy. We performed a meta-analysis to compare the efficacy and safety of endoscopic mucosal resection (EMR) or modified EMR. (m-EMR) versus endoscopic submucosal dissection (ESD) for the treatment of rectal carcinoid tumors. Materials and Methods: PubMed, Web of Science, Medline, Embase and CNKI were searched up to the end of January 2014 in order to identify all studies on the effects of EMR (or m-EMR) and ESD on rectal carcinoid tumors. Results: A total of fourteen studies involving 782 patients were included. The pooled data suggested a significantly higher rate of pathological complete resection among patients treated with ESD or m-EMR. than those treated with EMR [odds ratio (OR)=0.42, 95% confidence interval (CI): 0.25-0.71; OR=0.10, 95% CI: 0.03-0.33, respectively], while there was no significant difference between the m-EMR group and ESD group (OR=1.19, 95% CI: 0.49-2.86); The procedure time of ESD was longer than EMR or m-EMR groups [mean differences (MD)=-11.29, 95% CI: -14.19 - -8.38, MD= -10.90, 95% CI: -18.69 - -3.11, respectively], but it was insignificance between the EMR and m-EMR groups. No significant differences were detected among the treatment groups with regard to complications or recurrence. Conclusion: The results of this meta-analysis suggest that treatment of rectal carcinoid tumors with ESD or m-EMR is superior to EMR, and the efficacy of m-EMR is equivalence to ESD treatment. However, more well-designed studies are needed to confirm these findings.
C1 [He, Lei; Deng, Tao; Luo, Hesheng] Wuhan Univ, Renmin Hosp, Dept Gastroenterol, Wuhan 430060, Peoples R China.
C3 Wuhan University
RP Deng, T (corresponding author), Wuhan Univ, Renmin Hosp, Dept Gastroenterol, 238 Jiefang Rd, Wuhan 430060, Peoples R China.
EM dengtao1120@hotmail.com
CR Al Natour RH, 2012, J GASTROINTEST SURG, V16, P595, DOI 10.1007/s11605-011-1786-1
   Baek IH, 2010, J LAPAROENDOSC ADV S, V20, P329, DOI 10.1089/lap.2009.0373
   BEGG CB, 1994, BIOMETRICS, V50, P1088, DOI 10.2307/2533446
   Caplin M, 2012, NEUROENDOCRINOLOGY, V95, P88, DOI 10.1159/000335594
   Choi CW, 2013, J CLIN GASTROENTEROL, V47, P432, DOI 10.1097/MCG.0b013e31826faf2b
   Choi HH, 2013, WORLD J GASTRO ENDOS, V5, P487, DOI 10.4253/wjge.v5.i10.487
   DERSIMONIAN R, 1986, CONTROL CLIN TRIALS, V7, P177, DOI 10.1016/0197-2456(86)90046-2
   Dou LZ, 2013, ZHONGHUA XIAO HUA NE, V30, P209
   Egger M, 1997, BMJ-BRIT MED J, V315, P629, DOI 10.1136/bmj.315.7109.629
   GODWIN JD, 1975, CANCER, V36, P560, DOI 10.1002/1097-0142(197508)36:2<560::AID-CNCR2820360235>3.0.CO;2-4
   Kim Hyoung Ran, 2012, J Korean Soc Coloproctol, V28, P201
   Kim HH, 2012, DIGEST ENDOSC, V24, P159, DOI 10.1111/j.1443-1661.2011.01190.x
   Kim KM, 2013, CLIN RES HEPATOL GAS, V37, P275, DOI 10.1016/j.clinre.2012.07.007
   Kim Yu Jin, 2008, Korean J Gastroenterol, V51, P174
   Kwaan MR, 2008, ARCH SURG-CHICAGO, V143, P471, DOI 10.1001/archsurg.143.5.471
   Lau J, 1997, ANN INTERN MED, V127, P820, DOI 10.7326/0003-4819-127-9-199711010-00008
   Lee DS, 2010, ENDOSCOPY, V42, P647, DOI 10.1055/s-0030-1255591
   Lee WH, 2013, SURG ENDOSC, V27, P4313, DOI 10.1007/s00464-013-3050-0
   MANTEL N, 1959, J NATL CANCER I, V22, P719
   Mashimo Y, 2008, J GASTROEN HEPATOL, V23, P218, DOI 10.1111/j.1440-1746.2008.05313.x
   Modlin IM, 2005, GASTROENTEROLOGY, V128, P1717, DOI 10.1053/j.gastro.2005.03.038
   Modlin IM, 1997, CANCER-AM CANCER SOC, V79, P813, DOI 10.1002/(SICI)1097-0142(19970215)79:4<813::AID-CNCR19>3.0.CO;2-2
   Modlin IM, 2008, LANCET ONCOL, V9, P61, DOI 10.1016/S1470-2045(07)70410-2
   Niimi K, 2012, DIGEST ENDOSC, V24, P443, DOI 10.1111/j.1443-1661.2012.01303.x
   Ono A, 2003, GASTROINTEST ENDOSC, V57, P583, DOI 10.1067/mge.2003.142
   Ono H, 2001, GUT, V48, P225, DOI 10.1136/gut.48.2.225
   Onozato Y, 2010, DIS COLON RECTUM, V53, P169, DOI 10.1007/DCR.0b013e3181b9db7b
   Park HW, 2010, GASTROINTEST ENDOSC, V72, P143, DOI 10.1016/j.gie.2010.01.040
   Scherübl H, 2008, LANCET ONCOL, V9, P203, DOI 10.1016/S1470-2045(08)70052-4
   Soga J., 2005, CANCER-AM CANCER SOC, V103, P1587
   Sung HY, 2012, EUR J GASTROEN HEPAT, V24, P978, DOI 10.1097/MEG.0b013e3283551e0b
   Zhao ZF, 2012, SURG LAPARO ENDO PER, V22, P260, DOI 10.1097/SLE.0b013e3182512e0f
   Zhong DD, 2013, COLORECTAL DIS, V15, P283, DOI 10.1111/codi.12069
   Zhou PH, 2010, SURG ENDOSC, V24, P2607, DOI 10.1007/s00464-010-1016-z
   Zhou X, 2014, J GASTROEN HEPATOL, V29, P259, DOI 10.1111/jgh.12395
NR 35
TC 37
Z9 44
U1 0
U2 10
PU YONSEI UNIV COLL MEDICINE
PI SEOUL
PA 50-1 YONSEI-RO, SEODAEMUN-GU, SEOUL 120-752, SOUTH KOREA
SN 0513-5796
EI 1976-2437
J9 YONSEI MED J
JI Yonsei Med. J.
PD JAN 1
PY 2015
VL 56
IS 1
BP 72
EP 81
DI 10.3349/ymj.2015.56.1.72
PG 10
WC Medicine, General & Internal
WE Science Citation Index Expanded (SCI-EXPANDED)
SC General & Internal Medicine
GA AY7NX
UT WOS:000347747700009
PM 25510749
OA gold, Green Published, Green Submitted
DA 2024-01-27
ER

PT J
AU Machado, MCC
AF Cesar Machado, Marcel Cerqueira
TI Surgical treatment of pancreatic endocrine tumors in multiple endocrine
   neoplasia type 1
SO CLINICS
LA English
DT Review
DE MEN1; Pancreatic Tumors; Endocrine Tumors; Pancreatic Endocrine Tumors;
   Neuroendocrine Tumors
ID GASTROENTEROPANCREATIC NEUROENDOCRINE TUMORS;
   ZOLLINGER-ELLISON-SYNDROME; PRIMARY HYPERPARATHYROIDISM; MANAGEMENT;
   CONTROVERSIES; INTERVENTION; GUIDELINES; STRATEGY; MEN-1
AB Surgical approaches to pancreatic endocrine tumors associated with multiple endocrine neoplasia type 1 may differ greatly from those applied to sporadic pancreatic endocrine tumors. Presurgical diagnosis of multiple endocrine neoplasia type 1 is therefore crucial to plan a proper intervention. Of note, hyperparathyroidism/ multiple endocrine neoplasia type 1 should be surgically treated before pancreatic endocrine tumors/multiple endocrine neoplasia type 1 resection, apart from insulinoma. Non-functioning pancreatic endocrine tumors/multiple endocrine neoplasia type 1 >1 cm have a high risk of malignancy and should be treated by a pancreatic resection associated with lymphadenectomy. The vast majority of patients with gastrinoma/multiple endocrine neoplasia type 1 present with tumor lesions at the duodenum, so the surgery of choice is subtotal or total pancreatoduodenectomy followed by regional lymphadenectomy. The usual surgical treatment for insulinoma/multiple endocrine neoplasia type 1 is distal pancreatectomy up to the mesenteric vein with or without spleen preservation, associated with enucleation of tumor lesions in the pancreatic head. Surgical procedures for glucagonomas, somatostatinomas, and vipomas/multiple endocrine neoplasia type 1 are similar to those applied to sporadic pancreatic endocrine tumors. Some of these surgical strategies for pancreatic endocrine tumors/multiple endocrine neoplasia type 1 still remain controversial as to their proper extension and timing. Furthermore, surgical resection of single hepatic metastasis secondary to pancreatic endocrine tumors/multiple endocrine neoplasia type 1 may be curative and even in multiple liver metastases surgical resection is possible. Hepatic trans-arterial chemo-embolization is usually associated with surgical resection. Liver transplantation may be needed for select cases. Finally, pre-surgical clinical and genetic diagnosis of multiple endocrine neoplasia type 1 syndrome and localization of multiple endocrine neoplasia type 1-related tumors are crucial for determining the best surgical strategies in each individual case with pancreatic endocrine tumors.
C1 Univ Sao Paulo, Fac Med, Dept Surg, Sao Paulo, Brazil.
C3 Universidade de Sao Paulo
RP Machado, MCC (corresponding author), Univ Sao Paulo, Fac Med, Dept Surg, Sao Paulo, Brazil.
EM mccm37@uol.com.br
RI machado, marcel/E-2129-2012
OI machado, marcel/0000-0002-0729-1635
CR Coutinho FL, 2012, CLINICS, V67, P169, DOI 10.6061/clinics/2012(Sup01)28
   Coutinho FL, 2010, CLIN ENDOCRINOL, V72, P462, DOI 10.1111/j.1365-2265.2009.03672.x
   DEMEURE MJ, 1991, SURGERY, V110, P998
   DEMEURE MJ, 1991, SURGERY, V110, P1004
   Doherty GM, 1998, WORLD J SURG, V22, P581, DOI 10.1007/s002689900438
   Goudet P, 2010, WORLD J SURG, V34, P249, DOI 10.1007/s00268-009-0290-1
   Hanks JB, 2004, ANN SURG, V239, P645
   Imamura M, 2010, WORLD J GASTROENTERO, V16, P4519, DOI 10.3748/wjg.v16.i36.4519
   Jensen RI, 2008, CANCER-AM CANCER SOC, V113, P1807, DOI 10.1002/cncr.23648
   Lairmore TC, 2004, ANN SURG, V239, P637, DOI 10.1097/01.sla.0000124383.98416.8d
   Lourenco DM, 2008, EUR J ENDOCRINOL, V159, P259, DOI 10.1530/EJE-08-0153
   Lourenco DM, 2012, CLINICS, V67, P99, DOI 10.6061/clinics/2012(Sup01)17
   Lourenco DM, 2010, J BONE MINER RES, V25, P2382, DOI 10.1002/jbmr.125
   Machado MCC, 2001, HEPATO-GASTROENTEROL, V48, P854
   Marx S, 1998, ANN INTERN MED, V129, P484, DOI 10.7326/0003-4819-129-6-199809150-00011
   Modlin IM, 2008, LANCET ONCOL, V9, P61, DOI 10.1016/S1470-2045(07)70410-2
   Muniz Lourenco D, 2007, CLINICS, V62, P465, DOI 10.1590/S1807-59322007000400014
   Norton JA, 2004, ANN SURG, V240, P757, DOI 10.1097/01.sla.0000143252.02142.3e
   Öberg K, 2004, ACTA ONCOL, V43, P617, DOI 10.1080/02841860410018575
   Öberg K, 2012, CLINICS, V67, P109, DOI 10.6061/clinics/2012(Sup01)18
   RASBACH DA, 1985, AM J MED, V78, P337, DOI 10.1016/0002-9343(85)90446-2
   Simon D, 1998, WORLD J SURG, V22, P666, DOI 10.1007/s002689900450
   Thompson N W, 1998, Surg Oncol Clin N Am, V7, P881
   Thompson NW, 1998, J INTERN MED, V243, P495
   Toledo RA, 2007, CLIN ENDOCRINOL, V67, P377, DOI 10.1111/j.1365-2265.2007.02895.x
   Tonelli F, 2006, ANN SURG, V244, P61, DOI 10.1097/01.sla.0000218073.77254.62
   Triponez F, 2006, ANN SURG, V243, P265, DOI 10.1097/01.sla.0000197715.96762.68
   van Vilsteren FGI, 2006, LIVER TRANSPLANT, V12, P448, DOI 10.1002/lt.20702
   Virgolini I, 2010, EUR J NUCL MED MOL I, V37, P2004, DOI 10.1007/s00259-010-1512-3
NR 29
TC 14
Z9 15
U1 1
U2 12
PU HOSPITAL CLINICAS, UNIV SAO PAULO
PI SAO PAULO
PA FAC MEDICINA, UNIV SAO PAULO, SAO PAULO, SP 00000, BRAZIL
SN 1807-5932
EI 1980-5322
J9 CLINICS
JI Clinics
PY 2012
VL 67
SU 1
BP 145
EP 148
DI 10.6061/clinics/2012(Sup01)24
PG 4
WC Medicine, General & Internal
WE Science Citation Index Expanded (SCI-EXPANDED)
SC General & Internal Medicine
GA 942WQ
UT WOS:000304082400024
PM 22584720
OA Green Published, gold, Green Submitted
DA 2024-01-27
ER

PT J
AU Treglia, G
   Tamburello, A
   Giovanella, L
AF Treglia, Giorgio
   Tamburello, Adriana
   Giovanella, Luca
TI Detection rate of somatostatin receptor PET in patients with recurrent
   medullary thyroid carcinoma: a systematic review and a meta-analysis
SO HORMONES-INTERNATIONAL JOURNAL OF ENDOCRINOLOGY AND METABOLISM
LA English
DT Review
DE Gallium; Medullary thyroid carcinoma; Positron emission tomography;
   PET/CT; Somatostatin; Thyroid cancer
ID POSITRON-EMISSION-TOMOGRAPHY; GASTROENTEROPANCREATIC NEUROENDOCRINE
   TUMORS; DIAGNOSTIC PERFORMANCE; ASSOCIATION GUIDELINES; GA-68-DOTATATE
   PET/CT; NUCLEAR-MEDICINE; F-18-FDG; CANCER; EXPRESSION; MANAGEMENT
AB PURPOSE: Several articles have demonstrated the high diagnostic performance of somatostatin receptor positron emission tomography (PET) in patients with neuroendocrine tumours (NETs). On the other hand, only a few studies have evaluated the detection rate (DR) of this imaging method in recurrent medullary thyroid carcinoma (MTC). We aimed to perform a systematic review and a meta-analysis of the DR of somatostatin receptor PET or PET/CT in patients with recurrent MTC to add evidence-based data to this setting. METHO DS: A comprehensive computer literature search of studies published in PubMed/MEDLINE and the Cochrane Library Database through May 2017 and regarding somatostatin receptor PET or PET/CT in patients with recurrent MTC was carried out. DR was determined on a per patient-basis. A sub-analysis considering serum calcitonin (Ctn) values was also performed. RESULTS: Nine studies on the diagnostic performance of somatostatin receptor PET or PET/CT in detecting recurrent MTC were discussed in the systematic review. The meta-analysis of these selected studies provided the following DR on a per patient-based analysis: 63.5% [95% confidence interval (95% CI): 49-77]. Heterogeneity among the selected studies was found. DR of somatostatin receptor PET or PET/CT increased in patients with higher serum Ctn levels (83% for Ctn >500 ng/L). CONCLUSIONS: In patients with recurrent MTC, somatostatin receptor PET or PET/CT demonstrated a non-optimal DR which increased in patients with higher serum Ctn values. The diagnostic performance of somatostatin receptor PET or PET/CT in recurrent MTC is lower compared to that of the same imaging method in the majority of NETs.
C1 [Treglia, Giorgio; Tamburello, Adriana; Giovanella, Luca] Oncol Inst Southern Switzerland, Nucl Med & PET CT Ctr, Via Osped 12, CH-6500 Bellinzona, Switzerland.
   [Treglia, Giorgio; Tamburello, Adriana; Giovanella, Luca] Oncol Inst Southern Switzerland, Nucl Med & PET CT Ctr, Lugano, Switzerland.
   [Treglia, Giorgio] Ente Osped Cantonale, Hlth Technol Assessment Unit, Gen Directorate, Bellinzona, Switzerland.
   [Treglia, Giorgio] CHUV Univ Hosp, Nucl Med & Mol Imaging, Lausanne, Switzerland.
C3 Institute of Oncology Research (IOR); Institute of Oncology Research
   (IOR); University of Lausanne; Centre Hospitalier Universitaire Vaudois
   (CHUV)
RP Treglia, G (corresponding author), Oncol Inst Southern Switzerland, Nucl Med & PET CT Ctr, Via Osped 12, CH-6500 Bellinzona, Switzerland.
EM giorgio.treglia@eoc.ch
RI Giovanella, Luca/AAH-8540-2019; Giovanella, Luca/HME-1305-2023; Treglia,
   Giorgio/I-2727-2013
OI Treglia, Giorgio/0000-0001-9808-780X
CR [Anonymous], BAS MED CHECKL DIAGN
   Barrio M, 2017, J NUCL MED, V58, P756, DOI 10.2967/jnumed.116.185587
   Bozkurt MF, 2017, EUR J NUCL MED MOL I, V44, P1588, DOI 10.1007/s00259-017-3728-y
   Cheng X, 2012, J MED IMAG RADIAT ON, V56, P136, DOI 10.1111/j.1754-9485.2012.02344.x
   Conry BG, 2010, EUR J NUCL MED MOL I, V37, P49, DOI 10.1007/s00259-009-1204-z
   Deppen SA, 2016, J NUCL MED, V57, P872, DOI 10.2967/jnumed.115.165803
   Geijer H, 2013, EUR J NUCL MED MOL I, V40, P1770, DOI 10.1007/s00259-013-2482-z
   Herac M, 2016, APMIS, V124, P839, DOI 10.1111/apm.12584
   Yamaga LYI, 2017, EUR J NUCL MED MOL I, V44, P1695, DOI 10.1007/s00259-017-3701-9
   Lapinska G, 2011, NUCL MED REV, V14, P16, DOI 10.5603/NMR.2011.0004
   Maffione AM, 2017, EUR J NUCL MED MOL I, V44, P1692, DOI 10.1007/s00259-017-3757-6
   Moher D, 2009, J CLIN EPIDEMIOL, V62, P1006, DOI 10.1016/j.jclinepi.2009.06.005
   Naswa N, 2012, NUCL MED COMMUN, V33, P766, DOI 10.1097/MNM.0b013e3283541157
   Ozkan ZG, 2015, NUCL MED COMMUN, V36, P242, DOI 10.1097/MNM.0000000000000240
   Palyga I, 2010, ENDOKRYNOL POL, V61, P507
   Papotti M, 2001, CLIN ENDOCRINOL, V54, P641, DOI 10.1046/j.1365-2265.2001.01175.x
   Rufini V, 2008, MINERVA ENDOCRINOL, V33, P67
   Rufini V, 2008, BIOMED PHARMACOTHER, V62, P139, DOI 10.1016/j.biopha.2007.07.011
   Rufini V, 2013, CLIN TRANSL IMAGING, V1, P111, DOI 10.1007/s40336-013-0005-3
   Sadeghi R, 2017, CLIN TRANSL IMAGING, V5, P83, DOI 10.1007/s40336-016-0219-2
   Salavati A, 2016, SEMIN NUCL MED, V46, P215, DOI 10.1053/j.semnuclmed.2016.01.010
   Slavikova K, 2013, CURR RADIOPHARM, V6, P96, DOI 10.2174/1874471011306020006
   Soussan M, 2012, NUCL MED COMMUN, V33, P775, DOI 10.1097/MNM.0b013e3283543304
   Tran K, 2015, HELL J NUCL MED, V18, P19, DOI 10.1967/s002449910163
   Traub-Weidinger T, 2015, EUR J NUCL MED MOL I, V42, P1995, DOI 10.1007/s00259-015-3114-6
   Treglia G, 2014, CLIN TRANSL ONCOL, V16, P770, DOI 10.1007/s12094-014-1168-8
   Treglia G, 2016, EUR J NUCL MED MOL I, V43, P1486, DOI 10.1007/s00259-016-3404-7
   Treglia G, 2013, HORM-INT J ENDOCRINO, V12, P327, DOI 10.1007/BF03401299
   Treglia Giorgio, 2012, Int J Mol Imaging, V2012, P324686, DOI 10.1155/2012/324686
   Treglia G, 2013, EUR ARCH OTO-RHINO-L, V270, P1783, DOI 10.1007/s00405-012-2205-2
   Treglia G, 2013, NUCL MED COMMUN, V34, P185, DOI 10.1097/MNM.0b013e32835afb67
   Treglia Giorgio, 2013, Recent Results Cancer Res, V194, P385, DOI 10.1007/978-3-642-27994-2_21
   Treglia G, 2012, ENDOCRINE, V42, P535, DOI 10.1007/s12020-012-9671-6
   Treglia G, 2012, ACAD RADIOL, V19, P1290, DOI 10.1016/j.acra.2012.05.008
   Treglia G, 2012, HORM-INT J ENDOCRINO, V11, P230, DOI 10.1007/BF03401532
   Treglia G, 2012, ENDOCRINE, V42, P80, DOI 10.1007/s12020-012-9631-1
   Treglia G, 2012, EUR J NUCL MED MOL I, V39, P569, DOI 10.1007/s00259-011-2031-6
   Trimboli P, 2017, MINERVA ENDOCRINOL, V42, P238, DOI 10.23736/S0391-1977.16.02579-7
   Wells SA, 2015, THYROID, V25, P567, DOI 10.1089/thy.2014.0335
   Woelfl S, 2014, NUKLEARMED-NUCL MED, V53, P179, DOI 10.3413/Nukmed-0646-14-02
   Yang JG, 2014, ACTA RADIOL, V55, P389, DOI 10.1177/0284185113496679
   Zatelli MC, 2001, J CLIN ENDOCR METAB, V86, P2161, DOI 10.1210/jc.86.5.2161
NR 42
TC 29
Z9 29
U1 0
U2 3
PU HELLENIC ENDOCRINE SOC
PI ATHENS
PA 14 ALEXANDRAS AVE, ATHENS, 106 82, GREECE
SN 1109-3099
J9 HORM-INT J ENDOCRINO
JI Horm.-Int. J. Endocrinol. Metab.
PD OCT-DEC
PY 2017
VL 16
IS 4
BP 362
EP 372
DI 10.14310/horm.2002.1756
PG 11
WC Endocrinology & Metabolism
WE Science Citation Index Expanded (SCI-EXPANDED)
SC Endocrinology & Metabolism
GA GB0TX
UT WOS:000428761700003
PM 29518756
OA Bronze
DA 2024-01-27
ER

PT J
AU Norton, JA
   Harris, EJ
   Chen, YJ
   Visser, BC
   Poultsides, GA
   Kunz, PC
   Fisher, GA
   Jensen, RT
AF Norton, Jeffrey A.
   Harris, Edmund J.
   Chen, Yijun
   Visser, Brendan C.
   Poultsides, George A.
   Kunz, Pamela C.
   Fisher, George A.
   Jensen, Robert T.
TI Pancreatic Endocrine Tumors With Major Vascular Abutment, Involvement,
   or Encasement and Indication for Resection
SO ARCHIVES OF SURGERY
LA English
DT Article
ID ZOLLINGER-ELLISON-SYNDROME; ISLET-CELL-CARCINOMA; SOMATOSTATIN RECEPTOR
   SCINTIGRAPHY; GASTROENTEROPANCREATIC NEUROENDOCRINE TUMORS; BLEEDING
   GASTRIC VARICES; SPLENIC VEIN OCCLUSION; PORTAL-VEIN;
   PROGNOSTIC-FACTORS; LONG-TERM; LIVER METASTASES
AB Background: Surgery for pancreatic endocrine tumors (PETs) with blood vessel involvement is controversial.
   Hypothesis: Resection of PETs with major blood vessel involvement can be beneficial.
   Design: The combined databases of the National Institutes of Health and Stanford University hospitals were queried.
   Main Outcome Measures: Operation, pathologic condition, complications, and disease-free and overall survival.
   Results: Of 273 patients with PETs, 46 (17%) had pre-operative computed tomography evidence of major vascular involvement. The mean size for the primary PET was 5.0 cm. The involved major vessel was as follows: portal vein (n = 20), superior mesenteric vein or superior mesenteric artery (n = 16), inferior vena cava (n = 4), splenic vein (n = 4), and heart (n = 2). Forty-two of 46 patients had a PET removed: 12 (27%) primary only, 30 (68%) with lymph nodes, and 18 (41%) with liver metastases. PETs were removed by either enucleation (n = 7) or resection (n = 35). Resections included distal or subtotal pancreatectomy in 23, Whipple in 10, and total in 2. Eighteen patients had concomitant liver resection: 10 wedge resection and 8 anatomic resections. Nine patients had vascular reconstruction: each had reconstruction of the superior mesenteric vein and portal vein, and 1 had concomitant reconstruction of the superior mesenteric artery. There were no deaths, but 12 patients had complications. Eighteen patients (41%) were immediately disease free, and 5 recurred with follow-up, leaving 13 (30%) disease-free long term. The 10-year overall survival was 60%. Functional tumors were associated with a better overall survival (P < .001), and liver metastases decreased overall survival (P < .001).
   Conclusion: These findings suggest that surgical resection of PETs with vascular abutment/invasion and nodal or distant metastases is indicated.
C1 [Norton, Jeffrey A.] Stanford Univ, Med Ctr, Dept Surg, Stanford, CA 94305 USA.
   [Jensen, Robert T.] NIH, Bethesda, MD 20892 USA.
C3 Stanford University; National Institutes of Health (NIH) - USA
RP Norton, JA (corresponding author), Stanford Univ, Med Ctr, Dept Surg, 300 Pasteur Dr,Room H-3591, Stanford, CA 94305 USA.
EM janorton@stanford.edu
FU National Institute of Diabetes and Digestive and Kidney Diseases,
   National Institutes of Health
FX This study was partially supported by intramural funds of the National
   Institute of Diabetes and Digestive and Kidney Diseases, National
   Institutes of Health.
CR Ait-Ali A, 2010, J PANCREAS, V11, P75
   Akatsu T, 2007, HEPATO-GASTROENTEROL, V54, P1269
   Alexander HR, 1998, ANN SURG, V228, P228, DOI 10.1097/00000658-199808000-00013
   [Anonymous], 1999, RECENT ADV PATHOPHYS
   ARNOLD WS, 1994, SURGERY, V116, P1123
   Ballian N, 2009, HPB, V11, P422, DOI 10.1111/j.1477-2574.2009.00082.x
   Bedirli A, 2004, SURG TODAY, V34, P802, DOI 10.1007/s00595-004-2806-5
   BENYA RV, 1994, AM J MED, V97, P436, DOI 10.1016/0002-9343(94)90323-9
   Bettini R, 2008, ANN ONCOL, V19, P903, DOI 10.1093/annonc/mdm552
   BOK EJ, 1984, AM J ROENTGENOL, V142, P319, DOI 10.2214/ajr.142.2.319
   Buchs NC, 2010, WORLD J GASTROENTERO, V16, P818, DOI 10.3748/wjg.v16.i7.818
   Chellappa M, 1986, J R Coll Surg Edinb, V31, P251
   Deshpande V, 2004, AM J SURG PATHOL, V28, P1145, DOI 10.1097/01.pas.0000135525.11566.b4
   Ekeblad S, 2008, CLIN CANCER RES, V14, P7798, DOI 10.1158/1078-0432.CCR-08-0734
   Eriksson J, 2008, WORLD J SURG, V32, P930, DOI 10.1007/s00268-008-9510-3
   EVANS DB, 1993, SURGERY, V114, P1175
   Fendrich V, 2006, ANN SURG, V244, P845, DOI 10.1097/01.sla.0000246951.21252.60
   Fendrich V, 2009, NAT REV CLIN ONCOL, V6, P419, DOI 10.1038/nrclinonc.2009.82
   FISHBEYN VA, 1993, ANN INTERN MED, V119, P199, DOI 10.7326/0003-4819-119-3-199308010-00004
   Folprecht G, 2010, LANCET ONCOL, V11, P38, DOI 10.1016/S1470-2045(09)70330-4
   FORTNER JG, 1977, ANN SURG, V186, P42, DOI 10.1097/00000658-197707000-00007
   FRAKER DL, 1994, ANN SURG, V220, P320, DOI 10.1097/00000658-199409000-00008
   Geehan DM, 1997, SOUTHERN MED J, V90, P743, DOI 10.1097/00007611-199707000-00020
   Gibril F, 2004, MEDICINE, V83, P43, DOI 10.1097/01.md.0000112297.72510.32
   Gibril F, 1999, J NUCL MED, V40, P539
   Glanemann M, 2008, WORLD J SURG ONCOL, V6, DOI 10.1186/1477-7819-6-123
   GOLD RP, 1976, AM J ROENTGENOL, V127, P397, DOI 10.2214/ajr.127.3.397
   Gurusamy KS, 2009, COCHRANE DB SYST REV, DOI 10.1002/14651858.CD007060.pub2
   Handa M, 1985, Nihon Geka Gakkai Zasshi, V86, P953
   Harrison LE, 1996, ANN SURG, V224, P342, DOI 10.1097/00000658-199609000-00010
   Hellman P, 2000, WORLD J SURG, V24, P1353, DOI 10.1007/s002680010224
   Hochwald SN, 2002, J CLIN ONCOL, V20, P2633, DOI 10.1200/JCO.2002.10.030
   Jaskowiak NT, 1996, SURGERY, V120, P1055, DOI 10.1016/S0039-6060(96)80055-9
   Jensen RT, 2006, NEUROENDOCRINOLOGY, V84, P173, DOI 10.1159/000098009
   Johnson DBS, 1998, J COMPUT ASSIST TOMO, V22, P59, DOI 10.1097/00004728-199801000-00010
   KAPLAN EL, 1958, J AM STAT ASSOC, V53, P457, DOI 10.2307/2281868
   Kawakami H, 2007, INTERNAL MED, V46, P273, DOI 10.2169/internalmedicine.46.6314
   Kazanjian KK, 2006, ARCH SURG-CHICAGO, V141, P765, DOI 10.1001/archsurg.141.8.765
   KRUDY AG, 1984, AM J ROENTGENOL, V143, P585, DOI 10.2214/ajr.143.3.585
   La Rosa S, 2007, HISTOPATHOLOGY, V50, P597, DOI 10.1111/j.1365-2559.2007.02662.x
   MACFARLANE MP, 1995, SURGERY, V118, P973, DOI 10.1016/S0039-6060(05)80102-3
   Maclean N, 1970, J R Coll Surg Edinb, V15, P206
   Madeira I, 1998, GUT, V43, P422, DOI 10.1136/gut.43.3.422
   Martin RCG, 2009, ARCH SURG-CHICAGO, V144, P154, DOI 10.1001/archsurg.2008.547
   Metz DC, 2008, GASTROENTEROLOGY, V135, P1469, DOI 10.1053/j.gastro.2008.05.047
   METZ DC, 1991, DIGEST DIS SCI, V36, P241, DOI 10.1007/BF01300765
   Modlin IM, 2008, LANCET ONCOL, V9, P61, DOI 10.1016/S1470-2045(07)70410-2
   Moertel C G, 1987, J Clin Oncol, V5, P1502
   Noda S, 1999, ANN THORAC SURG, V67, P532, DOI 10.1016/S0003-4975(98)01205-3
   Noone TC, 2005, BEST PRACT RES CL EN, V19, P195, DOI 10.1016/j.beem.2004.11.013
   NORTON JA, 1979, ANN INTERN MED, V91, P213, DOI 10.7326/0003-4819-91-2-213
   Norton JA, 2003, SURGERY, V134, P1057, DOI 10.1016/j.surg.2003.07.025
   Norton JA, 2003, ARCH SURG-CHICAGO, V138, P859, DOI 10.1001/archsurg.138.8.859
   Norton JA, 2005, BEST PRACT RES CL GA, V19, P799, DOI 10.1016/j.bpg.2005.05.003
   Norton JA, 2005, BEST PRACT RES CL GA, V19, P577, DOI 10.1016/j.bpg.2005.04.003
   Norton JA, 2004, ANN SURG, V239, P617, DOI 10.1097/01.sla.0000124290.05524.5e
   Norton JA, 2004, ANN SURG, V240, P757, DOI 10.1097/01.sla.0000143252.02142.3e
   Norton JA, 2001, ANN SURG, V234, P495, DOI 10.1097/00000658-200110000-00009
   Norton JA, 1999, NEW ENGL J MED, V341, P635, DOI 10.1056/NEJM199908263410902
   NORTON JA, 1992, ANN SURG, V215, P8, DOI 10.1097/00000658-199201000-00012
   Norton JA, 1999, ANN ONCOL, V10, P182, DOI 10.1023/A:1008306802058
   Norton JA, 1998, SURGERY, V124, P1145, DOI 10.1067/msy.1998.93110
   Norton JA, 2003, ANN SURG, V237, P650, DOI 10.1097/00000658-200305000-00007
   Norton JA, 2006, ANN SURG, V244, P410, DOI 10.1097/01.sla.0000234802.44320.a5
   Obuz F, 2001, EUR RADIOL, V11, P1642, DOI 10.1007/s003300000799
   OKUNO M, 1984, JPN J SURG, V14, P244, DOI 10.1007/BF02469576
   Pachera S, 2009, J HEPATO-BILIARY-PAN, V16, P692, DOI 10.1007/s00534-009-0055-0
   Panzuto F, 2005, ENDOCR-RELAT CANCER, V12, P1083, DOI 10.1677/erc.1.01017
   Phan G Q, 1998, J Gastrointest Surg, V2, P473, DOI 10.1016/S1091-255X(98)80039-5
   PISEGNA JR, 1993, GASTROENTEROLOGY, V105, P1179, DOI 10.1016/0016-5085(93)90965-F
   Ramacciato G, 2009, ANN SURG ONCOL, V16, P817, DOI 10.1245/s10434-008-0281-8
   RAUFMAN JP, 1983, GASTROENTEROLOGY, V84, P108
   Roy PK, 2001, MEDICINE, V80, P189, DOI 10.1097/00005792-200105000-00005
   Roy PK, 2000, MEDICINE, V79, P379, DOI 10.1097/00005792-200011000-00004
   Rusher A H, 1991, J Ark Med Soc, V88, P267
   Sakamoto E, 2004, HEPATO-GASTROENTEROL, V51, P1849
   Sarmiento JM, 2003, J AM COLL SURGEONS, V197, P29, DOI 10.1016/S1072-7515(03)00230-8
   Sarmiento Juan M, 2003, Surg Oncol Clin N Am, V12, P231, DOI 10.1016/S1055-3207(02)00076-5
   Shojamanesh H, 2002, CANCER, V94, P331, DOI 10.1002/cncr.10195
   Siriwardana HPP, 2006, BRIT J SURG, V93, P662, DOI 10.1002/bjs.5368
   Song TK, 2009, ARCH SURG-CHICAGO, V144, P817, DOI 10.1001/archsurg.2009.149
   Steinmüller T, 2008, NEUROENDOCRINOLOGY, V87, P47, DOI 10.1159/000111037
   Strosberg JR, 2007, EXPERT OPIN INV DRUG, V16, P219, DOI 10.1517/13543784.16.2.219
   SUGG SL, 1993, ANN SURG, V218, P138, DOI 10.1097/00000658-199308000-00004
   Termanini B, 1997, RADIOLOGY, V202, P151, DOI 10.1148/radiology.202.1.8988205
   Termanini B, 1998, AM J MED, V104, P422, DOI 10.1016/S0002-9343(98)00087-4
   Termanini B, 1997, GASTROENTEROLOGY, V112, P335, DOI 10.1053/gast.1997.v112.pm9024287
   Thomas AA, 2009, J UROLOGY, V182, P881, DOI 10.1016/j.juro.2009.05.014
   THOMPSON GB, 1988, SURGERY, V104, P1011
   Tseng JF, 2006, BEST PRACT RES CL GA, V20, P349, DOI 10.1016/j.bpg.2005.11.003
   VONSCHRENCK T, 1988, GASTROENTEROLOGY, V94, P1326, DOI 10.1016/0016-5085(88)90670-1
   WATASE M, 1992, SURG TODAY, V22, P62, DOI 10.1007/BF00326127
   WEBER HC, 1995, GASTROENTEROLOGY, V108, P1637, DOI 10.1016/0016-5085(95)90124-8
   WOLF JH, 1977, AM J DIG DIS, V22, P652, DOI 10.1007/BF01073088
   Wray CJ, 2005, GASTROENTEROLOGY, V128, P1626, DOI 10.1053/j.gastro.2005.03.035
   Yamaguchi T, 2005, AM SURGEON, V71, P1027
   Yamato H, 2009, INTERNAL MED, V48, P143, DOI 10.2169/internalmedicine.48.1049
   Yu F, 1999, J CLIN ONCOL, V17, P615, DOI 10.1200/JCO.1999.17.2.615
   Zhao WY, 2009, HEPATOB PANCREAT DIS, V8, P457
NR 99
TC 76
Z9 82
U1 0
U2 2
PU AMER MEDICAL ASSOC
PI CHICAGO
PA 515 N STATE ST, CHICAGO, IL 60654-0946 USA
SN 0004-0010
J9 ARCH SURG-CHICAGO
JI Arch. Surg.
PD JUN
PY 2011
VL 146
IS 6
BP 724
EP 732
DI 10.1001/archsurg.2011.129
PG 9
WC Surgery
WE Science Citation Index Expanded (SCI-EXPANDED)
SC Surgery
GA 780JI
UT WOS:000291851500018
PM 21690450
OA Green Accepted
DA 2024-01-27
ER

PT J
AU Backman, S
   Norlén, O
   Eriksson, B
   Skogseid, B
   Stålberg, P
   Crona, J
AF Backman, Samuel
   Norlen, Olov
   Eriksson, Barbro
   Skogseid, Britt
   Stalberg, Peter
   Crona, Joakim
TI Detection of Somatic Mutations in Gastroenteropancreatic Neuroendocrine
   Tumors Using Targeted Deep Sequencing
SO ANTICANCER RESEARCH
LA English
DT Article
DE MTOR; biomarker; PNET; next-generation sequencing
ID TUBEROUS SCLEROSIS; GRADING SYSTEM; MTOR MUTATIONS; EVEROLIMUS; CANCER;
   SENSITIVITY; INHIBITORS; SIROLIMUS; SURVIVAL; GENES
AB Mutations affecting the mechanistic target of rapamycin (MTOR) signalling pathway are frequent in human cancer and have been identified in up to 15% of pancreatic neuroendocrine tumours (NETs). Grade A evidence supports the efficacy of MTOR inhibition with everolimus in pancreatic NETs. Although a significant proportion of patients experience disease stabilization, only a minority will show objective tumour responses. It has been proposed that genomic mutations resulting in activation of MTOR signalling could be used to predict sensitivity to everolimus. Patients and Methods: Patients with NETs that underwent treatment with everolimus at our Institution were identified and those with available tumour tissue were selected for further analysis. Targeted next-generation sequencing (NGS) was used to re-sequence 22 genes that were selected on the basis of documented involvement in the MTOR signalling pathway or in the tumourigenesis of gastroenterpancreatic NETs. Radiological responses were documented using Response Evaluation Criteria in Solid Tumours. Results: Six patients were identified, one had a partial response and four had stable disease. Sequencing of tumour tissue resulted in a median sequence depth of 667.1 (range=404-1301) with 1-fold coverage of 95.9-96.5% and 10-fold coverage of 87.6-92.2%. A total of 494 genetic variants were discovered, four of which were identified as pathogenic. All pathogenic variants were validated using Sanger sequencing and were found exclusively in menin 1 (MEN1) and death domain associated protein (DAXX) genes. No mutations in the MTOR pathway-related genes were observed. Conclusion: Targeted NGS is a feasible method with high diagnostic yield for genetic characterization of pancreatic NETs. A potential association between mutations in NETs and response to everolimus should be investigated by future studies.
C1 [Backman, Samuel; Norlen, Olov; Stalberg, Peter; Crona, Joakim] Uppsala Univ, Dept Surg Sci, Uppsala, Sweden.
   [Eriksson, Barbro; Skogseid, Britt] Uppsala Univ, Dept Med Sci, Uppsala, Sweden.
C3 Uppsala University; Uppsala University
RP Crona, J (corresponding author), Dept Surg Sci, Akad Sjukhuset Ing 70,FOA2, S-75185 Uppsala, Sweden.
EM joakim.crona@surgsci.uu.se
RI Crona, Joakim/D-3474-2013
OI Crona, Joakim/0000-0003-0677-4894; Stalberg, Peter/0000-0002-9625-1394
FU JC from Lions Cancerforskningsfond, Uppsala Sweden
FX Dr. Peyman Bjrklund and Professor Per Hellman contributed generously
   with intellectual and logistical support to this study. Library
   preparation and sequencing was performed by Science for Life
   Laboratories, Uppsala node, Uppsala, Sweden. This study was funded by a
   grant to JC from Lions Cancerforskningsfond, Uppsala Sweden. The Authors
   are grateful to the contributing patients.
CR Adzhubei IA, 2010, NAT METHODS, V7, P248, DOI 10.1038/nmeth0410-248
   Åkerström T, 2012, PLOS ONE, V7, DOI 10.1371/journal.pone.0041926
   Banck MS, 2013, J CLIN INVEST, V123, P2502, DOI 10.1172/JCI67963
   Baselga J, 2012, NEW ENGL J MED, V366, P520, DOI 10.1056/NEJMoa1109653
   Bissler JJ, 2008, NEW ENGL J MED, V358, P140, DOI 10.1056/NEJMoa063564
   Caplin ME, 2014, NEW ENGL J MED, V371, P224, DOI [10.1056/NEJMoa1316158, 10.1056/NEJMc1409757]
   Cibulskis K, 2013, NAT BIOTECHNOL, V31, P213, DOI 10.1038/nbt.2514
   Crona J, 2015, ANN SURG ONCOL, V22, pS1428, DOI 10.1245/s10434-014-4351-9
   Davies DM, 2011, CLIN CANCER RES, V17, P4071, DOI 10.1158/1078-0432.CCR-11-0445
   Diehl F, 2008, NAT MED, V14, P985, DOI 10.1038/nm.1789
   Eisenhauer EA, 2009, EUR J CANCER, V45, P228, DOI 10.1016/j.ejca.2008.10.026
   Ekeblad S, 2008, CLIN CANCER RES, V14, P7798, DOI 10.1158/1078-0432.CCR-08-0734
   Flynn RL, 2015, SCIENCE, V347, P273, DOI 10.1126/science.1257216
   Forbes SA, 2011, NUCLEIC ACIDS RES, V39, pD945, DOI 10.1093/nar/gkq929
   Francis JM, 2013, NAT GENET, V45, P1483, DOI 10.1038/ng.2821
   Gagliano T, 2013, ENDOCR-RELAT CANCER, V20, P463, DOI 10.1530/ERC-13-0042
   Grabiner BC, 2014, CANCER DISCOV, V4, P554, DOI 10.1158/2159-8290.CD-13-0929
   Grossmann V, 2013, J MOL DIAGN, V15, P473, DOI 10.1016/j.jmoldx.2013.03.003
   Hessman O, 2001, J CLIN ENDOCR METAB, V86, P1355, DOI 10.1210/jc.86.3.1355
   Iyer G, 2012, SCIENCE, V338, P221, DOI 10.1126/science.1226344
   Jiao YC, 2011, SCIENCE, V331, P1199, DOI 10.1126/science.1200609
   Krueger DA, 2010, NEW ENGL J MED, V363, P1801, DOI 10.1056/NEJMoa1001671
   Kumar P, 2009, NAT PROTOC, V4, P1073, DOI 10.1038/nprot.2009.86
   Lawrence MS, 2014, NATURE, V505, P495, DOI 10.1038/nature12912
   Marinoni I, 2014, GASTROENTEROLOGY, V146, P453, DOI 10.1053/j.gastro.2013.10.020
   McKenna A, 2010, GENOME RES, V20, P1297, DOI 10.1101/gr.107524.110
   MOERTEL CG, 1980, NEW ENGL J MED, V303, P1189, DOI 10.1056/NEJM198011203032101
   Pavel ME, 2011, LANCET, V378, P2005, DOI 10.1016/S0140-6736(11)61742-X
   Raymond E, 2011, NEW ENGL J MED, V364, P501, DOI 10.1056/NEJMoa1003825
   Rindi G, 2007, VIRCHOWS ARCH, V451, P757, DOI 10.1007/s00428-007-0452-1
   Rindi G, 2006, VIRCHOWS ARCH, V449, P395, DOI 10.1007/s00428-006-0250-1
   Sadanandam A, 2015, CANCER DISCOV, V5, P1296, DOI 10.1158/2159-8290.CD-15-0068
   Simbolo M, 2014, VIRCHOWS ARCH, V465, P73, DOI 10.1007/s00428-014-1589-3
   Stenson PD, 2003, HUM MUTAT, V21, P577, DOI 10.1002/humu.10212
   Strosberg J, 2009, PANCREAS, V38, P255, DOI 10.1097/MPA.0b013e3181917e4e
   Wagle N, 2014, NEW ENGL J MED, V371, P1426, DOI 10.1056/NEJMoa1403352
   Wagle N, 2014, CANCER DISCOV, V4, P546, DOI 10.1158/2159-8290.CD-13-0353
   Wagner AJ, 2010, J CLIN ONCOL, V28, P835, DOI 10.1200/JCO.2009.25.2981
   Wander SA, 2011, J CLIN INVEST, V121, P1231, DOI 10.1172/JCI44145
   Welander J, 2014, J CLIN ENDOCR METAB, V99, pE1352, DOI 10.1210/jc.2013-4375
   Yao JC, 2016, LANCET, V387, P968, DOI 10.1016/S0140-6736(15)00817-X
   Yao JC, 2011, NEW ENGL J MED, V364, P514, DOI 10.1056/NEJMoa1009290
   Yao JC, 2010, J CLIN ONCOL, V28, P69, DOI 10.1200/JCO.2009.24.2669
   Yuan F, 2014, INT J BIOL SCI, V10, P957, DOI 10.7150/ijbs.9773
   Zoncu R, 2011, NAT REV MOL CELL BIO, V12, P21, DOI 10.1038/nrm3025
NR 45
TC 4
Z9 4
U1 0
U2 2
PU INT INST ANTICANCER RESEARCH
PI ATHENS
PA EDITORIAL OFFICE 1ST KM KAPANDRITIOU-KALAMOU RD KAPANDRITI, PO BOX 22,
   ATHENS 19014, GREECE
SN 0250-7005
EI 1791-7530
J9 ANTICANCER RES
JI Anticancer Res.
PD FEB
PY 2017
VL 37
IS 2
BP 705
EP 712
DI 10.21873/anticanres.11367
PG 8
WC Oncology
WE Science Citation Index Expanded (SCI-EXPANDED)
SC Oncology
GA EO7WQ
UT WOS:000396901200038
PM 28179320
OA Bronze
DA 2024-01-27
ER

PT J
AU Taïeb, D
   Jha, A
   Treglia, G
   Pacak, K
AF Taieb, David
   Jha, Abhishek
   Treglia, Giorgio
   Pacak, Karel
TI Molecular imaging and radionuclide therapy of pheochromocytoma and
   paraganglioma in the era of genomic characterization of disease
   subgroups
SO ENDOCRINE-RELATED CANCER
LA English
DT Review
DE pheochromocytoma; paraganglioma; PPGL; succinate dehydrogenase complex;
   SDHB; F-18-FDOPA; Ga-68-DOTATATE; F-18-FDG; I-131-MIBG; peptide receptor
   radionuclide therapy; theranostics; somatostatin receptor
ID GASTROENTEROPANCREATIC NEUROENDOCRINE TUMORS; ALPHA-PARTICLE THERAPY;
   METASTATIC PHEOCHROMOCYTOMA; MALIGNANT PHEOCHROMOCYTOMA; GERMLINE
   MUTATIONS; GA-68-DOTATATE PET/CT; BONE METASTASES; HIGH-FREQUENCY;
   FOLLOW-UP; SDHB
AB In recent years, advancement in genetics has profoundly helped to gain a more comprehensive molecular, pathogenic, and prognostic picture of pheochromocytomas and paragangliomas (PPGLs). Newly discovered molecular targets, particularly those that target cell membranes or signaling pathways have helped move nuclear medicine in the forefront of PPGL precision medicine. This is mainly based on the introduction and increasing experience of various PET radiopharmaceuticals across PPGL genotypes quickly followed by implementation of novel radiotherapies and revised imaging algorithms. Particularly, Ga-68-labeled-SSAs have shown excellent results in the diagnosis and staging of PPGLs and in selecting patients for PRRT as a potential alternative to I-123/131-MIBG theranostics. PRRT using Y-90/Lu-177-DOTA-SSAs has shown promise for treatment of PPGLs with improvement of clinical symptoms and/or disease control. However, more well-designed prospective studies are required to confirm these findings, in order to fully exploit PRRT's antitumoral properties to obtain the final FDA approval. Such an approval has recently been obtained for high-specific-activity I-131-MIBG for inoperable/metastatic PPGL. The increasing experience and encouraging preliminary results of these radiotherapeutic approaches in PPGLs now raises an important question of how to further integrate them into PPGL management (e.g. mon otherapy or in combination with other systemic therapies), carefully taking into account the PPGLs locations, genotypes, and growth rate. Thus, targeted radionuclide therapy (TRT) should preferably be performed at specialized centers with an experienced interdisciplinary team. Future perspectives include the introduction of dosimetry and biomarkers for therapeutic responses for more individualized treatment plans, alpha-emitting isotopes, and the combination of TRT with other systemic therapies.
C1 [Taieb, David] Aix Marseille Univ, CERIMED, La Timone Univ Hosp, Dept Nucl Med, Marseille, France.
   [Jha, Abhishek; Pacak, Karel] Eunice Kennedy Shriver Natl Inst Child Hlth & Hum, Sect Med Neuroendocrinol, NIH, Bethesda, MD 20892 USA.
   [Treglia, Giorgio] Ente Osped Cantonale, Clin Nucl Med, Bellinzona, Switzerland.
   [Treglia, Giorgio] Ente Osped Cantonale, PET CT Ctr, Bellinzona, Switzerland.
   [Treglia, Giorgio] Lausanne Univ Hosp, Dept Nucl Med & Mol Imaging, Lausanne, Switzerland.
   [Treglia, Giorgio] Ente Osped Cantonale, Gen Directorate, Hlth Technol Assessment Unit, Bellinzona, Switzerland.
C3 Aix-Marseille Universite; Assistance Publique-Hopitaux de Marseille;
   National Institutes of Health (NIH) - USA; NIH Eunice Kennedy Shriver
   National Institute of Child Health & Human Development (NICHD);
   University of Lausanne; Centre Hospitalier Universitaire Vaudois (CHUV)
RP Pacak, K (corresponding author), Eunice Kennedy Shriver Natl Inst Child Hlth & Hum, Sect Med Neuroendocrinol, NIH, Bethesda, MD 20892 USA.
EM karel@mail.nih.gov
RI Jha, Abhishek/IQV-6989-2023; Treglia, Giorgio/I-2727-2013; Taieb,
   David/M-5219-2017
OI Jha, Abhishek/0000-0002-1489-2471; Treglia, Giorgio/0000-0001-9808-780X;
   Jha, Abhishek/0000-0001-9161-0450
FU Intramural Research Program of the National Institutes of Health, Eunice
   Kennedy Shriver National Institute of Child Health and Human Development
FX This research was supported, in part, by the Intramural Research Program
   of the National Institutes of Health, Eunice Kennedy Shriver National
   Institute of Child Health and Human Development.
CR Amar L, 2005, J CLIN ONCOL, V23, P8812, DOI 10.1200/JCO.2005.03.1484
   Amar L, 2007, J CLIN ENDOCR METAB, V92, P3822, DOI 10.1210/jc.2007-0709
   Archier A, 2016, EUR J NUCL MED MOL I, V43, P1248, DOI 10.1007/s00259-015-3268-2
   Ashwathanarayana AG, 2017, J NUCL MED TECHNOL, V45, P314, DOI 10.2967/jnmt.117.197400
   Ayala-Ramirez M, 2013, J CLIN ENDOCR METAB, V98, P1492, DOI 10.1210/jc.2012-4231
   Ayala-Ramirez M, 2011, J CLIN ENDOCR METAB, V96, P717, DOI 10.1210/jc.2010-1946
   Baidoo KE, 2013, CLIN CANCER RES, V19, P530, DOI 10.1158/1078-0432.CCR-12-0298
   Basu Sandip, 2016, World J Nucl Med, V15, P38, DOI 10.4103/1450-1147.165353
   Baum Richard P, 2018, Oncotarget, V9, P16932, DOI 10.18632/oncotarget.24524
   Benn DE, 2006, J CLIN ENDOCR METAB, V91, P827, DOI 10.1210/jc.2005-1862
   Benn DE, 2015, ENDOCR-RELAT CANCER, V22, pT91, DOI 10.1530/ERC-15-0268
   Bergsma H, 2018, J NUCL MED, V59, P452, DOI 10.2967/jnumed.117.189712
   Bergsma H, 2016, EUR J NUCL MED MOL I, V43, P1802, DOI 10.1007/s00259-016-3382-9
   Bergsma H, 2016, EUR J NUCL MED MOL I, V43, P453, DOI 10.1007/s00259-015-3193-4
   Black JRM, 2019, J CLIN ENDOCR METAB, V104, P285, DOI 10.1210/jc.2018-01214
   Bodei L, 2008, EUR J NUCL MED MOL I, V35, P1847, DOI 10.1007/s00259-008-0778-1
   Bodei L, 2018, EUR J NUCL MED MOL I, V45, P1155, DOI 10.1007/s00259-018-3967-6
   Bodei L, 2016, ENDOCR-RELAT CANCER, V23, pC1, DOI 10.1530/ERC-16-0258
   Bodei L, 2015, FRONT HORM RES, V44, P198, DOI 10.1159/000402936
   Bodei L, 2015, EUR J NUCL MED MOL I, V42, P5, DOI 10.1007/s00259-014-2893-5
   Bodei L, 2014, THORAC SURG CLIN, V24, P333, DOI 10.1016/j.thorsurg.2014.04.005
   Bodei L, 2014, PET CLIN, V9, P71, DOI 10.1016/j.cpet.2013.10.001
   Brabander T, 2017, CLIN CANCER RES, V23, P4617, DOI 10.1158/1078-0432.CCR-16-2743
   Breen W, 2018, ADV RADIAT ONCOL, V3, P25, DOI 10.1016/j.adro.2017.11.002
   Brouwers FM, 2006, J CLIN ENDOCR METAB, V91, P4505, DOI 10.1210/jc.2006-0423
   Carrasquillo JA, 2016, SEMIN NUCL MED, V46, P203, DOI 10.1053/j.semnuclmed.2016.01.011
   Casey RT, 2017, J CLIN ENDOCR METAB, V102, P4013, DOI 10.1210/jc.2017-00562
   Castro-Vega LJ, 2014, HUM MOL GENET, V23, P2440, DOI 10.1093/hmg/ddt639
   Chang CA, 2016, CANCER IMAGING, V16, DOI 10.1186/s40644-016-0084-2
   Chauhan A, 2018, ONCOTARGET, V9, P8801, DOI DOI 10.18632/ONCOTARGET.23753
   Cherk MH, 2018, CANCER IMAGING, V18, DOI 10.1186/s40644-018-0136-x
   Cistaro A, 2015, NUCL MED REV, V18, P102, DOI 10.5603/NMR.2015.0024
   Citrin DE, 2017, NEW ENGL J MED, V377, P1065, DOI 10.1056/NEJMra1608986
   Cives M, 2019, ENDOCR-RELAT CANCER, V26, P119, DOI 10.1530/ERC-18-0189
   Cremonesi M, 2018, EUR J NUCL MED MOL I, V45, P2426, DOI 10.1007/s00259-018-4044-x
   Crona J, 2019, ENDOCR-RELAT CANCER, V26, P539, DOI 10.1530/ERC-19-0024
   Crona J, 2017, ENDOCR REV, V38, P489, DOI 10.1210/er.2017-00062
   Dahia PLM, 2014, NAT REV CANCER, V14, P108, DOI 10.1038/nrc3648
   Därr R, 2016, ENDOCR-RELAT CANCER, V23, P899, DOI 10.1530/ERC-16-0231
   Del Prete M, 2018, EJNMMI PHYS, V5, DOI 10.1186/s40658-018-0224-9
   Del Prete M, 2017, EUR J NUCL MED MOL I, V44, P1490, DOI 10.1007/s00259-017-3688-2
   Delpassand ES, 2014, PANCREAS, V43, P518, DOI 10.1097/MPA.0000000000000113
   Eisenhofer G, 1999, NEW ENGL J MED, V340, P1872, DOI 10.1056/NEJM199906173402404
   Eisenhofer G, 2011, ENDOCR-RELAT CANCER, V18, P97, DOI 10.1677/ERC-10-0211
   Estevao R, 2015, Rev Laryngol Otol Rhinol (Bord), V136, P155
   Ezziddin S, 2014, J NUCL MED, V55, P183, DOI 10.2967/jnumed.113.125336
   Favier J, 2015, NAT REV ENDOCRINOL, V11, P101, DOI 10.1038/nrendo.2014.188
   Fishbein L, 2017, CANCER CELL, V31, P181, DOI 10.1016/j.ccell.2017.01.001
   Fonte JS, 2012, ENDOCR-RELAT CANCER, V19, P83, DOI 10.1530/ERC-11-0243
   Forrer F, 2008, Q J NUCL MED MOL IM, V52, P334
   Gabriel M, 2019, J NUCL MED, V60, P524, DOI 10.2967/jnumed.118.215376
   Galluzzi L, 2018, SCI TRANSL MED, V10, DOI 10.1126/scitranslmed.aat7807
   Garcia-Carbonero R, 2015, CANCER METAST REV, V34, P823, DOI 10.1007/s10555-015-9598-5
   Gild ML, 2018, CLIN ENDOCRINOL, V89, P139, DOI 10.1111/cen.13737
   Gimenez-Roqueplo AP, 2003, CANCER RES, V63, P5615
   Gonias S, 2009, J CLIN ONCOL, V27, P4162, DOI 10.1200/JCO.2008.21.3496
   Gupta S, 2014, PROCEEDINGS OF THE 21ST INTERNATIONAL CONFERENCE ON NUCLEAR ENGINEERING - 2013, VOL 6
   Hadoux J, 2014, INT J CANCER, V135, P2711, DOI 10.1002/ijc.28913
   Hamidi O, 2017, J CLIN ENDOCR METAB, V102, P3296, DOI 10.1210/jc.2017-00992
   Han S, 2019, J NUCL MED, V60, P369, DOI 10.2967/jnumed.118.211706
   Hartung-Knemeyer V, 2012, J CLIN ENDOCR METAB, V97, P3833, DOI 10.1210/jc.2012-1958
   Hendifar AE, 2018, PANCREAS, V47, pE55, DOI 10.1097/MPA.0000000000001101
   Hescot S, 2019, J CLIN ENDOCR METAB, V104, P2367, DOI 10.1210/jc.2018-01968
   Hofman MS, 2015, CLIN CANCER RES, V21, P3815, DOI 10.1158/1078-0432.CCR-15-1073
   Hofman MS, 2015, RADIOGRAPHICS, V35, P500, DOI 10.1148/rg.352140164
   Huizing DMV, 2018, EJNMMI RES, V8, DOI 10.1186/s13550-018-0443-z
   Imhof A, 2011, J CLIN ONCOL, V29, P2416, DOI 10.1200/JCO.2010.33.7873
   Jafri M, 2013, CLIN ENDOCRINOL, V78, P898, DOI 10.1111/cen.12074
   Janssen I, 2017, J NUCL MED, V58, P1236, DOI 10.2967/jnumed.116.187690
   Janssen I, 2016, EUR J NUCL MED MOL I, V43, P1784, DOI 10.1007/s00259-016-3357-x
   Janssen I, 2016, J NUCL MED, V57, P186, DOI 10.2967/jnumed.115.161018
   Janssen I, 2015, CLIN CANCER RES, V21, P3888, DOI 10.1158/1078-0432.CCR-14-2751
   JHA A, 2018, J NUCL MED S1, V59
   JHA A, 2019, J NUCL MED S1, V60
   Jha A, 2019, FRONT ONCOL, V9, DOI 10.3389/fonc.2019.00053
   Jha A, 2018, EUR J NUCL MED MOL I, V45, P787, DOI 10.1007/s00259-017-3896-9
   Jochmanova I, 2018, TRENDS CANCER, V4, P6, DOI 10.1016/j.trecan.2017.11.001
   Kan Y, 2018, ACTA RADIOL, V59, P1466, DOI 10.1177/0284185118764206
   Kelkar SS, 2011, BIOCONJUGATE CHEM, V22, P1879, DOI 10.1021/bc200151q
   Kesavan M, 2016, CANCER BIOTHER RADIO, V31, P189, DOI 10.1089/cbr.2016.2035
   Kesavan M, 2014, NEUROENDOCRINOLOGY, V99, P108, DOI 10.1159/000362558
   King KS, 2011, J CLIN ONCOL, V29, P4137, DOI 10.1200/JCO.2011.34.6353
   Kolasinska-Cwikla A, 2019, J CLIN MED, V8, DOI 10.3390/jcm8070952
   Kong G, 2019, J CLIN ENDOCR METAB, V104, P5091, DOI 10.1210/jc.2019-00018
   Kong G, 2017, J CLIN ENDOCR METAB, V102, P3278, DOI 10.1210/jc.2017-00816
   Kratochwil C, 2014, EUR J NUCL MED MOL I, V41, P2106, DOI 10.1007/s00259-014-2857-9
   Kratochwil C, 2011, ENDOCR-RELAT CANCER, V18, P595, DOI 10.1530/ERC-11-0144
   Kroiss A, 2015, EUR J NUCL MED MOL I, V42, P33, DOI 10.1007/s00259-014-2892-6
   Kroiss A, 2013, EUR J NUCL MED MOL I, V40, P1800, DOI 10.1007/s00259-013-2548-y
   Kumar V, 2012, MAGN RESON IMAGING, V30, P1234, DOI 10.1016/j.mri.2012.06.010
   Lambin P, 2012, EUR J CANCER, V48, P441, DOI 10.1016/j.ejca.2011.11.036
   Lawrence MS, 2013, NATURE, V499, P214, DOI 10.1038/nature12213
   Makis W, 2016, CLIN NUCL MED, V41, P144, DOI 10.1097/RLU.0000000000000964
   Mei L, 2019, HORM METAB RES, V51, P451, DOI 10.1055/a-0851-3275
   Naji M, 2011, MOL IMAGING BIOL, V13, P769, DOI 10.1007/s11307-010-0396-8
   Nambuba J., 2016, AACE CLIN CASE REPOR, V2, pe176, DOI [DOI 10.4158/EP15759.CR, 10.4158/EP15759.CR]
   Nastos K, 2017, J SURG ONCOL, V115, P425, DOI 10.1002/jso.24553
   Navalkissoor S, 2019, NEUROENDOCRINOLOGY, V108, P256, DOI 10.1159/000494760
   Neumann HP, 2018, ENDOCR-RELAT CANCER, V25, pT201, DOI 10.1530/ERC-18-0085
   Neumann HPH, 2009, CANCER RES, V69, P3650, DOI 10.1158/0008-5472.CAN-08-4057
   Neumann HPH, 2004, JAMA-J AM MED ASSOC, V292, P943, DOI 10.1001/jama.292.8.943
   Niemeijer ND, 2014, CLIN ENDOCRINOL, V81, P642, DOI 10.1111/cen.12542
   Nölting S, 2019, EXP CLIN ENDOCR DIAB, V127, P117, DOI 10.1055/a-0715-1888
   O'Connor JPB, 2015, CLIN CANCER RES, V21, P249, DOI 10.1158/1078-0432.CCR-14-0990
   Öksüz MÖ, 2014, DIAGN INTERV IMAG, V95, P289, DOI 10.1016/j.diii.2013.07.006
   Ohshima Y, 2018, EUR J NUCL MED MOL I, V45, P999, DOI 10.1007/s00259-017-3919-6
   Pandit-Taskar N, 2018, J NUCL MED, V59, P147, DOI 10.2967/jnumed.117.193169
   Papathomas TG, 2014, EUR J ENDOCRINOL, V170, P1, DOI 10.1530/EJE-13-0623
   Parihar AS, 2018, CLIN NUCL MED, V43, pE329, DOI 10.1097/RLU.0000000000002172
   Parker C, 2013, NEW ENGL J MED, V369, P213, DOI 10.1056/NEJMoa1213755
   Pasini B, 2008, EUR J HUM GENET, V16, P79, DOI 10.1038/sj.ejhg.5201904
   Pinato DJ, 2016, MED ONCOL, V33, DOI 10.1007/s12032-016-0737-9
   Plouin PF, 2016, EUR J ENDOCRINOL, V174, pG1, DOI 10.1530/EJE-16-0033
   Pryma DA, 2019, J NUCL MED, V60, P623, DOI 10.2967/jnumed.118.217463
   Puranik AD, 2015, EUR J NUCL MED MOL I, V42, P1223, DOI 10.1007/s00259-015-3029-2
   Ranade R, 2016, J NUCL MED TECHNOL, V44, P65, DOI 10.2967/jnmt.115.168146
   Riff BP, 2015, CLIN NUCL MED, V40, P845, DOI 10.1097/RLU.0000000000000935
   Sabet A, 2014, EUR J NUCL MED MOL I, V41, P505, DOI 10.1007/s00259-013-2601-x
   Sabet A, 2013, J NUCL MED, V54, P1857, DOI 10.2967/jnumed.112.119347
   Sabet A, 2013, AM J NUCL MED MOLEC, V3, P437
   Sandström M, 2013, J NUCL MED, V54, P33, DOI 10.2967/jnumed.112.107524
   Schovanek J, 2014, BMC CANCER, V14, DOI 10.1186/1471-2407-14-523
   Serre R, 2016, CANCER RES, V76, P4931, DOI 10.1158/0008-5472.CAN-15-3567
   Sharma P, 2015, CLIN NUCL MED, V40, pe351, DOI 10.1097/RLU.0000000000000775
   Sharma P, 2014, EUR J NUCL MED MOL I, V41, P494, DOI 10.1007/s00259-013-2598-1
   Sharma P, 2013, J NUCL MED, V54, P841, DOI 10.2967/jnumed.112.115485
   Strosberg J, 2017, NEW ENGL J MED, V376, P125, DOI 10.1056/NEJMoa1607427
   Strosberg J, 2018, J CLIN ONCOL, V36, P2578, DOI 10.1200/JCO.2018.78.5865
   Suárez C, 2013, HEAD NECK-J SCI SPEC, V35, P1195, DOI 10.1002/hed.22976
   Sundlöv A, 2017, EUR J NUCL MED MOL I, V44, P1480, DOI 10.1007/s00259-017-3678-4
   Taïeb D, 2019, EUR J NUCL MED MOL I, V46, P2112, DOI 10.1007/s00259-019-04398-1
   Taïeb D, 2018, J CLIN ENDOCR METAB, V103, P1574, DOI 10.1210/jc.2017-02324
   Taïeb D, 2016, J NUCL MED, V57, P1659, DOI 10.2967/jnumed.116.178343
   Taïeb D, 2015, PET CLIN, V10, P477, DOI 10.1016/j.cpet.2015.06.001
   Tan TH, 2015, NUCL MED MOLEC IMAG, V49, P143, DOI 10.1007/s13139-015-0331-7
   Turkova H, 2016, ENDOCR PRACT, V22, P302, DOI 10.4158/EP15725.OR
   van Essen M, 2006, J NUCL MED, V47, P1599
   van Hulsteijn LT, 2014, CLIN ENDOCRINOL, V80, P487, DOI 10.1111/cen.12341
   Viglianti BL, 2018, RADIOLOGY, V287, P993, DOI 10.1148/radiol.2018171356
   Vogel J, 2014, FRONT ONCOL, V4, DOI 10.3389/fonc.2014.00166
   Vyakaranam AR, 2019, CANCERS, V11, DOI 10.3390/cancers11070909
   Wadas TJ, 2014, AM J ROENTGENOL, V203, P253, DOI 10.2214/AJR.14.12554
   Wang H, 2018, THERANOSTICS, V8, P3308, DOI 10.7150/thno.25919
   Welander J, 2011, ENDOCR-RELAT CANCER, V18, pR253, DOI 10.1530/ERC-11-0170
   Werner RA, 2019, MOL IMAGING BIOL, V21, P582, DOI 10.1007/s11307-018-1252-5
   Werner RA, 2017, ONCOTARGET, V8, P7039, DOI 10.18632/oncotarget.12402
   Wolf KI, 2019, NUCL MED MOLEC IMAG, V53, P223, DOI 10.1007/s13139-019-00579-w
   Wu Y, 2013, DIAGNOSTICS, V3, P344, DOI 10.3390/diagnostics3040344
   Yadav MP, 2019, EJNMMI RES, V9, DOI 10.1186/s13550-019-0484-y
   Yordanova A, 2018, CLIN CANCER RES, V24, P4672, DOI 10.1158/1078-0432.CCR-18-0947
   Yordanova A, 2017, EUR J NUCL MED MOL I, V44, P1207, DOI 10.1007/s00259-017-3652-1
   Zandee WT, 2019, EUR J ENDOCRINOL, V181, P45, DOI 10.1530/EJE-18-0901
   Zelinka T, 2008, ENDOCR-RELAT CANCER, V15, P311, DOI 10.1677/ERC-07-0217
   Zhang JJ, 2018, J NUCL MED, V59, P1699, DOI 10.2967/jnumed.118.209841
   Zhuang ZP, 2012, NEW ENGL J MED, V367, P922, DOI 10.1056/NEJMoa1205119
   Zovato S, 2012, HORM METAB RES, V44, P411, DOI 10.1055/s-0032-1311637
NR 156
TC 60
Z9 62
U1 0
U2 14
PU BIOSCIENTIFICA LTD
PI BRISTOL
PA STARLING HOUSE, 1600 BRISTOL PARKWAY N, BRISTOL, ENGLAND
SN 1351-0088
EI 1479-6821
J9 ENDOCR-RELAT CANCER
JI Endocr.-Relat. Cancer
PD NOV
PY 2019
VL 26
IS 11
BP R627
EP R652
DI 10.1530/ERC-19-0165
PG 26
WC Oncology; Endocrinology & Metabolism
WE Science Citation Index Expanded (SCI-EXPANDED)
SC Oncology; Endocrinology & Metabolism
GA JF1PM
UT WOS:000491159300003
PM 31561209
OA Bronze, Green Accepted
DA 2024-01-27
ER

PT J
AU Moyade, P
   Vinjamuri, S
AF Moyade, Pamela
   Vinjamuri, Sobhan
TI The heart matters: a review of incidental cardiac uptake on Ga-68 DOTA
   peptide PET-CT scans
SO NUCLEAR MEDICINE COMMUNICATIONS
LA English
DT Review
DE cardiac; 68-Ga DOTA peptide; frequency; neuroendocrine tumours;
   prognostic implications
ID GASTROENTEROPANCREATIC NEUROENDOCRINE TUMORS; BRAIN NATRIURETIC PEPTIDE;
   SALVAGE THERAPY; CARCINOID-TUMOR; DISEASE; METASTASES;
   LU-177-OCTREOTATE; EPIDEMIOLOGY; MANAGEMENT; DIAGNOSIS
AB Objective The aim of this study was to evaluate the frequency and relative significance of incidental cardiac uptake on 68Ga-DOTA-peptide PET-CT scans in patients with neuroendocrine tumours/genetic syndromes expressing somatostatin receptors. Methods Scans of 1463 patients who underwent 68Ga-DOTA-peptide PET-CT scans in our department between 2013 and 2018 were retrospectively evaluated for the presence of uptake in the heart and/or its appendages. Results out of 1463 patients (1.3%) demonstrated uptake of radio-peptide in the heart and/or its appendages. In 18 out of these 19 patients, the clinicians were unaware of possible cardiac involvement (one patient was a known case of cardiac paraganglioma). The primary neuroendocrine tumours and genetic syndromes associated with those with cardiac uptake of 68Ga-DOTA-peptide were as follows: unknown primary (n = 7), small bowel (n = 6), colon (n = 2), caecum (n = 1), pancreas (n = 1), cardiac paraganglioma (n = 1), Von Hippel Lindau syndrome (n = 1). Amongst the patients with neuroendocrine tumours, demonstrating cardiac uptake of 68Ga-DOTA-peptide, there was no clear association with carcinoid heart disease. Discussion Our results are in agreement with established literature. The exact prognostic implication of cardiac involvement in patients with neuroendocrine tumours as well as other genetic syndromes expressing somatostatin receptors is unknown. We hypothesize that early detection and confirmation of cardiac metastasis(es) in these patients and introduction of different treatment regimes (such as Peptide Receptor Radionuclide Therapy), earlier in the course of the disease would reduce the disease burden on the heart and therefore contribute to better patient outcomes. Conclusion Cardiac involvement is a rare and hitherto less well-studied occurrence in neuroendocrine tumours, with an incidence in the range of 1%. To assess the possible prognostic implications, further detailed multicentre studies are required.
C1 [Moyade, Pamela; Vinjamuri, Sobhan] Royal Liverpool & Broadgreen Univ Hosp Trust, Dept Nucl Med, Liverpool, Merseyside, England.
C3 Royal Liverpool & Broadgreen University Hospitals NHS Trust; University
   of Liverpool
RP Moyade, P (corresponding author), Royal Liverpool & Broadgreen Univ Hosp Trust, Dept Nucl Med, Liverpool, Merseyside, England.
EM pamelamoyade@gmail.com
RI Aguiar, Isabel/AAC-1095-2020; Moyade, Pamela/AAC-1078-2020
OI Moyade, Pamela/0000-0003-1852-9749
CR Bhattacharyya S, 2008, AM J CARDIOL, V102, P938, DOI 10.1016/j.amjcard.2008.05.047
   Bonsen LR, 2016, NUCL MED COMMUN, V37, P461, DOI 10.1097/MNM.0000000000000464
   Breeman WAP, 2003, INT J CANCER, V104, P376, DOI 10.1002/ijc.10952
   Bussani R, 2007, J CLIN PATHOL, V60, P27, DOI 10.1136/jcp.2005.035105
   Carreras Cecilia, 2013, Recent Results Cancer Res, V194, P379, DOI 10.1007/978-3-642-27994-2_20
   Díez M, 2013, ANN GASTROENTEROL, V26, P29
   Fidler IJ, 2003, NAT REV CANCER, V3, P453, DOI 10.1038/nrc1098
   Fox DJ, 2004, HEART, V90, P1224, DOI 10.1136/hrt.2004.040329
   Fox J, 2018, KAPLANS ESSENTIALS C, V2nd, P426, DOI [10.1016/B978-0-323-49798-5.00018-8, DOI 10.1016/B978-0-323-49798-5.00018-8]
   Grozinsky-Glasberg S, 2015, NEUROENDOCRINOLOGY, V101, P263, DOI 10.1159/000381930
   Jann H, 2010, HORM METAB RES, V42, P967, DOI 10.1055/s-0030-1267204
   Jeudy J, 2015, RADIOGRAPHICS, V35, P657, DOI 10.1148/rg.2015140247
   Kaemmerer D, 2009, WORLD J GASTROENTERO, V15, P5867, DOI 10.3748/wjg.15.5867
   Korse CM, 2009, J CLIN ONCOL, V27, P4293, DOI 10.1200/JCO.2008.18.7047
   Kos-Kudla B, 2017, WSPOLCZESNA ONKOL, V21, P115, DOI 10.5114/wo.2017.68619
   Kwekkeboom DJ, 2008, J CLIN ONCOL, V26, P2124, DOI 10.1200/JCO.2007.15.2553
   Ladich E, 2016, Cardiovascular Pathology, P735
   Lau SC, 2014, J CLIN ONCOL, V32, DOI 10.1200/jco.2014.32.15_suppl.4108
   Modlin IM, 2003, CANCER-AM CANCER SOC, V97, P934, DOI 10.1002/cncr.11105
   Modlin IM, 2008, JNCI-J NATL CANCER I, V100, P1282, DOI 10.1093/jnci/djn275
   Neychev V, 2017, INT J SURG ONCOL, V2017, DOI 10.1155/2017/6424812
   Noordzij W, 2014, PLOS ONE, V9, DOI 10.1371/journal.pone.0112278
   Pandya UH, 2002, J AM COLL CARDIOL, V40, P1328, DOI 10.1016/S0735-1097(02)02109-5
   Pavel M, 2010, NEUROENDOCRINOLOGY, V91, P326, DOI 10.1159/000287277
   PELLIKKA PA, 1993, CIRCULATION, V87, P1188, DOI 10.1161/01.CIR.87.4.1188
   Quaedvlieg PFHJ, 2001, ANN ONCOL, V12, P1295, DOI 10.1023/A:1012272314550
   Ram P, 2019, TEX HEART I J, V46, P21, DOI 10.14503/THIJ-17-6562
   Sabet A, 2014, EUR J NUCL MED MOL I, V41, P205, DOI 10.1007/s00259-013-2547-z
   Skali H, 2013, CURR CARDIOL REP, V15, DOI 10.1007/s11886-013-0370-6
   Stoeltzing O, 2010, LANGENBECK ARCH SURG, V395, P185, DOI 10.1007/s00423-009-0520-x
   Strosberg JR, 2011, J CLIN ONCOL, V29, P3044, DOI 10.1200/JCO.2011.35.1817
   Valastyan S, 2011, CELL, V147, P275, DOI 10.1016/j.cell.2011.09.024
   van Essen M, 2010, J NUCL MED, V51, P383, DOI 10.2967/jnumed.109.068957
   Williams AR, 2015, ANN THORAC SURG, V100, P2348, DOI 10.1016/j.athoracsur.2015.02.108
   Yao JC, 2008, J CLIN ONCOL, V26, P3063, DOI 10.1200/JCO.2007.15.4377
   Zuetenhorst JM, 2005, ONCOLOGIST, V10, P123, DOI 10.1634/theoncologist.10-2-123
NR 36
TC 5
Z9 6
U1 0
U2 3
PU LIPPINCOTT WILLIAMS & WILKINS
PI PHILADELPHIA
PA TWO COMMERCE SQ, 2001 MARKET ST, PHILADELPHIA, PA 19103 USA
SN 0143-3636
EI 1473-5628
J9 NUCL MED COMMUN
JI Nucl. Med. Commun.
PD OCT
PY 2019
VL 40
IS 10
BP 1081
EP 1085
DI 10.1097/MNM.0000000000001064
PG 5
WC Radiology, Nuclear Medicine & Medical Imaging
WE Science Citation Index Expanded (SCI-EXPANDED)
SC Radiology, Nuclear Medicine & Medical Imaging
GA KF6KZ
UT WOS:000509349900016
PM 31365503
DA 2024-01-27
ER

PT J
AU de Mestier, L
   Lamarca, A
   Hernando, J
   Zandee, W
   Alonso-Gordoa, T
   Perrier, M
   Walenkamp, AME
   Chakrabarty, B
   Landolfi, S
   Van Velthuysen, MLF
   Kats-Ugurlu, G
   Caminoa, A
   Ronot, M
   Manoharan, P
   Garcia-Alvarez, A
   Brabander, T
   Gómez-Muriel, MIG
   Cadiot, G
   Couvelard, A
   Capdevila, J
   Pavel, ME
   Cros, J
AF de Mestier, Louis
   Lamarca, Angela
   Hernando, Jorge
   Zandee, Wouter
   Alonso-Gordoa, Teresa
   Perrier, Marine
   Walenkamp, Annemiek M. E.
   Chakrabarty, Bipasha
   Landolfi, Stefania
   Van Velthuysen, Marie-Louise F.
   Kats-Ugurlu, Gursah
   Caminoa, Alejandra
   Ronot, Maxime
   Manoharan, Prakash
   Garcia-Alvarez, Alejandro
   Brabander, Tessa
   Garcia Gomez-Muriel, Maria Isabel
   Cadiot, Guillaume
   Couvelard, Anne
   Capdevila, Jaume
   Pavel, Marianne E.
   Cros, Jerome
TI Treatment outcomes of advanced digestive well-differentiated grade 3
   NETs
SO ENDOCRINE-RELATED CANCER
LA English
DT Article
DE neuroendocrine tumors; grade 3; treatment; prognosis
ID GASTROENTEROPANCREATIC NEUROENDOCRINE TUMORS; ENETS CONSENSUS
   GUIDELINES; G3; NEOPLASMS; CARCINOMA; CHEMOTHERAPY; PREDICTORS; NEN
AB There is no standardized treatment for grade 3 neuroendocrine tumors (G3 NETs). We aimed to describe the treatments received in patients with advanced G3 NETs and compare their efficacy. Patients with advanced digestive G3 NETs treated between 2010 and 2018 in seven expert centers were retrospectively studied. Pathological samples were centrally reviewed, and radiological data were locally reviewed. We analyzed RECIST-defined objective response (OR), tumor growth rate (TGR) and progression-free survival (PFS) obtained with first- (L1) or second- line (L2) treatments. We included 74 patients with advanced G3 NETs, mostly from the duodenal or pancreatic origin (71.6%), with median Ki-67 of 30%. The 126 treatments (L1 = 74; L2 = 52) included alkylating-based (n = 32), etoposide-platinum (n = 22) or adenocarcinoma-like (n = 20) chemotherapy, somatostatin analogs (n = 21), targeted therapies (n = 22) and liver-directed therapies (n = 7). Alkylating-based chemotherapy achieved the highest OR rate (37.9%) compared to other treatments (multivariable OR 4.22, 95% CI (1.5-12.2); P = 0.008). Adenocarcinoma-like and alkylating-based chemotherapies showed the highest reductions in 3-month TGR (P < 0.001 and P = 0.008, respectively). The longest median PFS was obtained with adenocarcinoma-like chemotherapy (16.5 months (9.0-24.0)) and targeted therapies (12.0 months (8.2-15.8)), while the shortest PFS was observed with somatostatin analogs (6.2 months (3.8-8.5)) and etoposide-platinum chemotherapy (7.2 months (5.2-9.1)). Etoposide-platinum CT achieved shorter PFS than adenocarcinoma-like (multivariable HR 3.69 (1.61-8.44), P = 0.002) and alkylating-based chemotherapies (multivariable HR 1.95 (1.01-3.78), P = 0.049). Overall, adenocarcinoma-like and alkylating-based chemotherapies may be the most effective treatments for patients with advanced G3 NETs regarding OR and PFS. Etoposide-platinum chemotherapy has poor efficacy in this setting.
C1 [de Mestier, Louis] Univ Paris, Beaujon Univ Hosp, AP HP, Dept Gastroenterol Pancreatol, Clichy, France.
   [Lamarca, Angela] Univ Manchester, Christie NHS Fdn, Dept Med Oncol, Div Canc Sci, Manchester, Lancs, England.
   [Hernando, Jorge; Garcia-Alvarez, Alejandro; Capdevila, Jaume] Vall dHebron Univ Hosp, Dept Med Oncol, Barcelona, Spain.
   [Hernando, Jorge; Garcia-Alvarez, Alejandro; Capdevila, Jaume] Vall dHebron Inst Oncol VHIO, Barcelona, Spain.
   [Zandee, Wouter] Erasmus MC, Dept Internal Med, Sect Endocrinol, Rotterdam, Netherlands.
   [Zandee, Wouter; Van Velthuysen, Marie-Louise F.] Erasmus MC Canc Inst, Rotterdam, Netherlands.
   [Zandee, Wouter] Univ Groningen, Univ Med Ctr Groningen, Dept Internal Med, Div Endocrinol, Groningen, Netherlands.
   [Alonso-Gordoa, Teresa] Ramon y Cajal Univ Hosp, Dept Med Oncol, IRYCIS, Madrid, Spain.
   [Perrier, Marine; Cadiot, Guillaume] Robert Debre Univ Hosp, Dept Hepatogastroenterol & Digest Oncol, Reims, France.
   [Walenkamp, Annemiek M. E.] Univ Groningen, Univ Med Ctr Groningen, Dept Med Oncol, Groningen, Netherlands.
   [Chakrabarty, Bipasha] The Christie, Dept Pathol, Manchester, Lancs, England.
   [Landolfi, Stefania] Vall dHebron Univ Hosp, Dept Pathol, Barcelona, Spain.
   [Van Velthuysen, Marie-Louise F.] Erasmus MC, Dept Pathol, Rotterdam, Netherlands.
   [Kats-Ugurlu, Gursah] Univ Groningen, Univ Med Ctr Groningen, Dept Pathol, Groningen, Netherlands.
   [Caminoa, Alejandra] Univ Hosp Ramon y Cajal, Dept Pathol, Madrid, Spain.
   [Ronot, Maxime] Univ Paris, Beaujon Univ Hosp, AP HP, Dept Radiol, Clichy, France.
   [Manoharan, Prakash] The Christie, Dept Radiol & Nucl Med, Manchester, Lancs, England.
   [Brabander, Tessa] Erasmus MC, Dept Radiol & Nucl Med, Rotterdam, Netherlands.
   [Garcia Gomez-Muriel, Maria Isabel] Univ Hosp Ramon y Cajal, Dept Radiol, Madrid, Spain.
   [Couvelard, Anne; Cros, Jerome] Univ Paris, Beaujon Bichat Univ Hosp, AP HP, Dept Pathol, Clichy, France.
   [Pavel, Marianne E.] Erlangen Univ Hosp, Dept Endocrinol, Erlangen, Germany.
C3 Assistance Publique Hopitaux Paris (APHP); Universite Paris Cite;
   Hopital Universitaire Hotel-Dieu - APHP; Hopital Universitaire
   Paul-Brousse - APHP; Hopital Universitaire Beaujon - APHP; Christie NHS
   Foundation Trust; University of Manchester; Hospital Universitari Vall
   d'Hebron; Vall d'Hebron Institut d'Oncologia (VHIO); Vall d'Hebron
   Institut d'Oncologia (VHIO); Erasmus University Rotterdam; Erasmus MC;
   Erasmus University Rotterdam; Erasmus MC; Erasmus MC Cancer Institute;
   University of Groningen; Universite de Reims Champagne-Ardenne; CHU de
   Reims; University of Groningen; Christie NHS Foundation Trust; Christie
   Hospital; Hospital Universitari Vall d'Hebron; Erasmus University
   Rotterdam; Erasmus MC; University of Groningen; Hospital Universitario
   Ramon y Cajal; Assistance Publique Hopitaux Paris (APHP); Hopital
   Universitaire Paul-Brousse - APHP; Universite Paris Cite; Hopital
   Universitaire Hotel-Dieu - APHP; Hopital Universitaire Beaujon - APHP;
   Christie NHS Foundation Trust; Christie Hospital; Erasmus University
   Rotterdam; Erasmus MC; Hospital Universitario Ramon y Cajal; Assistance
   Publique Hopitaux Paris (APHP); Universite Paris Cite; Hopital
   Universitaire Beaujon - APHP; Hopital Universitaire Hotel-Dieu - APHP;
   Hopital Universitaire Bichat-Claude Bernard - APHP; Hopital
   Universitaire Paul-Brousse - APHP; University of Erlangen Nuremberg
RP de Mestier, L (corresponding author), Univ Paris, Beaujon Univ Hosp, AP HP, Dept Gastroenterol Pancreatol, Clichy, France.
EM louisdemestieir@hotmail.com
RI Kats-Ugurlu, Gursah/JOK-9223-2023; van Velthuysen,
   Marie-Louise/AAG-4895-2019; de Mestier, Louis/HKO-6167-2023; Ronot,
   Maxime/AAM-9968-2021; Walenkamp, Annemiek/HJY-5869-2023
OI van Velthuysen, Marie-Louise/0000-0003-0435-9494; Ronot,
   Maxime/0000-0001-7464-3939; Lamarca, Angela/0000-0001-9696-6122;
   Garcia-Alvarez, Alejandro/0000-0001-6948-0485; Landolfi,
   Stefania/0000-0002-1059-635X; Zandee, Wouter/0000-0001-7979-6969
FU Societe Nationale Francaise de Gastro-Enterologie - Christie Charity
FX NET CONNECT is supported by an Independent Educational Grant fromIPSEN.
   The program is, therefore, independent, and the content is not
   influenced by IPSEN and is under the sole responsibility of the authors.
   Dr Louis de Mestier was part-funded by the Societe Nationale Francaise
   de Gastro-Enterologie. Dr Angela Lamarca was part-funded by The Christie
   Charity.
CR Apostolidis L, 2020, J CLIN ONCOL, V38
   Basturk O, 2015, AM J SURG PATHOL, V39, P683, DOI 10.1097/PAS.0000000000000408
   Carlsen EA, 2019, ENDOCR-RELAT CANCER, V26, P227, DOI 10.1530/ERC-18-0424
   Cives M, 2016, ENDOCR-RELAT CANCER, V23, P759, DOI 10.1530/ERC-16-0147
   Collot T, 2018, ANTICANCER RES, V38, P5963, DOI 10.21873/anticanres.12943
   Coriat R, 2016, ONCOLOGIST, V21, P1191, DOI 10.1634/theoncologist.2015-0476
   de Mestier L, 2020, ENDOCR-RELAT CANCER, V27, pR391, DOI 10.1530/ERC-20-0227
   de Mestier L, 2014, ENDOCR-RELAT CANCER, V21, pR105, DOI 10.1530/ERC-13-0365
   Ducreux M, 2014, EUR J CANCER, V50, P3098, DOI 10.1016/j.ejca.2014.10.002
   Eisenhauer EA, 2009, EUR J CANCER, V45, P228, DOI 10.1016/j.ejca.2008.10.026
   Elvebakken H, 2021, NEUROENDOCRINOLOGY, V111, P883, DOI 10.1159/000511905
   Garcia-Carbonero R, 2016, NEUROENDOCRINOLOGY, V103, P186, DOI 10.1159/000443172
   Heetfeld M, 2015, ENDOCR-RELAT CANCER, V22, P657, DOI 10.1530/ERC-15-0119
   Hijioka S, 2017, CLIN CANCER RES, V23, P4625, DOI 10.1158/1078-0432.CCR-16-3135
   Kloppel G, 2017, WHO Classification of Tumours of the Endocrine Organs, P210
   Konukiewitz B, 2017, MODERN PATHOL, V30, P587, DOI 10.1038/modpathol.2016.217
   Lacombe C, 2021, CANCERS, V13, DOI 10.3390/cancers13040643
   Lamarca A, 2019, CLIN CANCER RES, V25, P6692, DOI 10.1158/1078-0432.CCR-19-0963
   Lamarca A, 2019, ONCOLOGIST, V24, pE1082, DOI 10.1634/theoncologist.2018-0672
   Liu AJ, 2021, ONCOLOGIST, V26, P383, DOI 10.1002/onco.13686
   McGarrah PW, 2020, J CLIN ONCOL, V38
   Merola E, 2021, ONCOLOGIST, V26, P294, DOI 10.1002/onco.13633
   Merola E, 2020, NEUROENDOCRINOLOGY, V111, P170, DOI 10.1159/000507082
   Milione M, 2017, NEUROENDOCRINOLOGY, V104, P85, DOI 10.1159/000445165
   Mizuno Y, 2018, J CANCER RES CLIN, V144, P1155, DOI 10.1007/s00432-018-2636-2
   Nuñez-Valdovinos B, 2018, ONCOLOGIST, V23, P422, DOI 10.1634/theoncologist.2017-0364
   Panzuto F, 2017, PANCREAS, V46, P302, DOI 10.1097/MPA.0000000000000762
   Pavel M, 2016, NEUROENDOCRINOLOGY, V103, P172, DOI 10.1159/000443167
   Pellat A, 2018, NEUROENDOCRINOLOGY, V107, P24, DOI 10.1159/000487237
   Raj N, 2017, PANCREAS, V46, P296, DOI 10.1097/MPA.0000000000000735
   Rindi G, 2010, WHO Classification of Tumors of the Digestive System, P13
   Rogowski W, 2019, ENDOKRYNOL POL, V70, P313, DOI 10.5603/EP.a2019.0010
   Sahu A, 2019, J ONCOL, V2019, DOI 10.1155/2019/9032753
   Sorbye H, 2013, ANN ONCOL, V24, P152, DOI 10.1093/annonc/mds276
   Stelwagen J, 2021, JAMA ONCOL, V7, P759, DOI 10.1001/jamaoncol.2020.8072
   Tang LH, 2016, AM J SURG PATHOL, V40, P1192, DOI 10.1097/PAS.0000000000000662
   Vélayoudom-Céphise FL, 2013, ENDOCR-RELAT CANCER, V20, P649, DOI 10.1530/ERC-13-0027
   *WHO CLASS TUM, 2019, DIG SYST TUM
   Zappa M, 2017, ENDOCR CONNECT, V6, P33, DOI 10.1530/EC-16-0092
NR 39
TC 12
Z9 12
U1 0
U2 2
PU BIOSCIENTIFICA LTD
PI BRISTOL
PA STARLING HOUSE, 1600 BRISTOL PARKWAY N, BRISTOL, ENGLAND
SN 1351-0088
EI 1479-6821
J9 ENDOCR-RELAT CANCER
JI Endocr.-Relat. Cancer
PD AUG
PY 2021
VL 28
IS 8
BP 549
EP 561
DI 10.1530/ERC-21-0109
PG 13
WC Oncology; Endocrinology & Metabolism
WE Science Citation Index Expanded (SCI-EXPANDED)
SC Oncology; Endocrinology & Metabolism
GA UY6NA
UT WOS:000701637100003
PM 34061764
OA Green Published
DA 2024-01-27
ER

PT J
AU Laval, VR
   Pavel, M
   Steffen, IG
   Baur, AD
   Dilz, LM
   Fischer, C
   Detjen, K
   Prasad, V
   Pascher, A
   Geisel, D
   Denecke, T
AF Laval, Victor Rodriguez
   Pavel, Marianne
   Steffen, Ingo G.
   Baur, Alexander D.
   Dilz, Lisa M.
   Fischer, Christian
   Detjen, Katharina
   Prasad, Vikas
   Pascher, Andreas
   Geisel, Dominik
   Denecke, Timm
TI Mesenteric Fibrosis in Midgut Neuroendocrine Tumors: Functionality and
   Radiological Features
SO NEUROENDOCRINOLOGY
LA English
DT Article
DE 5-Hydroxyindoleacetic acid; Carcinoid heart disease; Carcinoid syndrome;
   Gastroenteropancreatic neuroendocrine tumors; Imaging; Serotonin
ID CARCINOID HEART-DISEASE; SURGICAL-TREATMENT; CT FINDINGS; SMALL-BOWEL;
   MODEL
AB Background: Mesenteric fibrosis (MF) surrounding a lymph node metastasis is a known phenomenon in midgut neuroendocrine tumors (NETs) with characteristic radiological appearance. Its etiology is poorly understood as it affects some but not all midgut NET patients with lymphatic involvement. This study assessed a potential relationship of MF with carcinoid syndrome, urinary 5-hydroxyindoleacetic acid (5-HIAA), and carcinoid heart disease (CHD). Methods: A cohort of 81 patients with pathologically proven NETs with the primary site in the midgut and mesenteric lymphatic metastases on imaging were retrospectively included. Imaging characteristics of lymphatic and hepatic metastases at diagnosis (size, number, burden, and morphologic features, including presence of MF), Ki67 grading, 5-HIAA, functionality, and development of CHD were analyzed. Results: Overall, 54% of patients had MF. The presence of MF was more frequently associated with mesenteric vessel encasement (100 vs. 46% without MF; p < 0.001), presence of hepatic metastases (91 vs. 62%; p = 0.002), larger hepatic tumor burden (15 vs. 5%; p = 0.001), and functionality (86 vs. 43%; p < 0.001). Multivariate analysis revealed 5-HIAA = 395 >= mol/day (p = 0.020), age (p = 0.013), and largest lymphatic metastasis = 24 mm (p = 0.009) as independent predictors of MF, while functionality (p = 0.098) and CHD (p = 0.070) showed a tendency towards significance. MF was associated with decreased time to development of CHD in functional midgut NETs (p = 0.043). Conclusions: We found a significant association of MF with metastatic patterns and with criteria of functionality. The association of MF with elevated 5-HIAA, and consecutively with carcinoid syndrome and potential development of CHD, suggests a linked pathophysiological mechanism, which might be similar to that of endocardial fibrosis. (C) 2017 S. Karger AG, Basel
C1 [Laval, Victor Rodriguez; Steffen, Ingo G.; Baur, Alexander D.; Geisel, Dominik; Denecke, Timm] Charite Univ Med Berlin, Dept Radiol, Berlin, Germany.
   [Pavel, Marianne; Dilz, Lisa M.; Fischer, Christian; Detjen, Katharina] Charite Univ Med Berlin, Dept Gastroenterol & Hepatol, Berlin, Germany.
   [Prasad, Vikas] Charite Univ Med Berlin, Dept Nucl Med, Berlin, Germany.
   [Pascher, Andreas] Charite Univ Med Berlin, Dept Gen Visceral & Transplantat Surg, Berlin, Germany.
C3 Free University of Berlin; Humboldt University of Berlin; Charite
   Universitatsmedizin Berlin; Free University of Berlin; Humboldt
[truncated: 777,294 more chars]
