# Supplementary material for: Global research trends in gastroenteropancreatic neuroendocrine tumors: a bibliometric analysis from 2000 to 2023
Source: Front Oncol. 2025 May 22;15:1515893. doi: 10.3389/fonc.2025.1515893 (PMC12137089; doi:10.3389/fonc.2025.1515893)
Supplement: Supplementary Figure 1 — Co-authorship map of the authors. (A) Visualization of the network of cooperation between the authors. (B) Visualization of the overlay of cooperation between the authors. [file DataSheet1.zip › Data Sheet/Supplementary Materials/TXT/savedrecs.txt]

FN Clarivate Analytics Web of Science
VR 1.0
PT J
AU Nuño-Guzmán, CM
   Figueroa-Sánchez, M
   Espejo, I
AF Nuno-Guzman, Carlos M.
   Figueroa-Sanchez, Mauricio
   Espejo, Ismael
TI Gastroenteropancreatic Neuroendocrine Tumor-GEP NET of the Appendix and
   Colon Adenocarcinoma-a Rare Occurrence
SO INDIAN JOURNAL OF SURGERY
LA English
DT Article
DE Appendiceal gastroenteropancreatic neuroendocrine tumor; Appendiceal
   neuroendocrine tumor; Gastroenteropancreatic neuroendocrine tumor;
   Appendiceal carcinoid; Colon carcinoma; Obstructing colon cancer
AB Appendiceal gastroenteropancreatic neuroendocrine tumors (AGEP-NETs) represent the most common primary neoplasm in the appendix. In contrast with gastroenteropancreatic neuroendocrine tumors (GEP-NETs) in other organs, the majority of AGEP-NETs arise sporadically, and their synchronous presentation with colon cancer is rare. We report a case of an AGEP-NET incidentally detected in a patient who underwent surgery for an obstructing adenocarcinoma of the right colon.
C1 [Nuno-Guzman, Carlos M.] Hosp Civil Guadalajara Fray Antonio Alcalde, Dept Gen Surg, Hosp 278, Guadalajara 44280, Jalisco, Mexico.
   [Nuno-Guzman, Carlos M.] Univ Guadalajara, Ctr Univ Ciencias Salud, Guadalajara, Jalisco, Mexico.
   [Figueroa-Sanchez, Mauricio] Hosp Civil Guadalajara Fray Antonio Alcalde, Dept Radiol & Imaging, Guadalajara, Jalisco, Mexico.
   [Espejo, Ismael] Hosp Civil Guadalajara Fray Antonio Alcalde, Dept Pathol Anat, Guadalajara, Jalisco, Mexico.
C3 Universidad de Guadalajara
RP Nuño-Guzmán, CM (corresponding author), Hosp Civil Guadalajara Fray Antonio Alcalde, Dept Gen Surg, Hosp 278, Guadalajara 44280, Jalisco, Mexico.; Nuño-Guzmán, CM (corresponding author), Univ Guadalajara, Ctr Univ Ciencias Salud, Guadalajara, Jalisco, Mexico.
EM carlosnunoguzman@hotmail.com
OI Nuno-Guzman, Carlos M./0000-0003-1179-745X
CR Bellizzi AM, 2020, SURG ONCOL CLIN N AM, V29, P185, DOI 10.1016/j.soc.2019.11.003
   Moris D, 2018, ANTICANCER RES, V38, P601, DOI 10.21873/anticanres.12264
   Parra-Medina R, 2019, PLOS ONE, V14, DOI 10.1371/journal.pone.0216647
   Patel Natalie, 2019, Surg Pathol Clin, V12, P1021, DOI 10.1016/j.path.2019.08.007
   Ploenes T, 2013, INDIAN J SURG, V75, pS299, DOI 10.1007/s12262-012-0704-4
   Prommegger R, 2004, ANTICANCER RES, V24, P1049
   Vogel JD, 2017, DIS COLON RECTUM, V60, P999, DOI 10.1097/DCR.0000000000000926
   Winn JN, 2017, AM J CASE REP, V18, P632, DOI 10.12659/AJCR.903580
NR 8
TC 0
Z9 0
U1 0
U2 3
PU SPRINGER INDIA
PI NEW DELHI
PA 7TH FLOOR, VIJAYA BUILDING, 17, BARAKHAMBA ROAD, NEW DELHI, 110 001,
   INDIA
SN 0972-2068
EI 0973-9793
J9 INDIAN J SURG
JI Indian J. Surg
PD AUG
PY 2021
VL 83
IS 4
BP 1065
EP 1067
DI 10.1007/s12262-020-02482-7
EA JUL 2020
PG 3
WC Surgery
WE Science Citation Index Expanded (SCI-EXPANDED)
SC Surgery
GA UN8NQ
UT WOS:000545277500001
DA 2024-01-27
ER

PT J
AU Berkovic, MC
   Cacev, T
   Ivkovic, TC
   Zjacic-Rotkvic, V
   Kapitanovic, S
AF Berkovic, Maja Cigrovski
   Cacev, Tamara
   Ivkovic, Tina Catela
   Zjacic-Rotkvic, Vanja
   Kapitanovic, Sanja
TI New Insights into the Role of Chronic Inflammation and Cytokines in the
   Etiopathogenesis of Gastroenteropancreatic Neuroendocrine Tumors
SO NEUROENDOCRINOLOGY
LA English
DT Article
DE Gastroenteropancreatic neuroendocrine tumor; Inflammation; Cytokines;
   Tumorigenesis
ID ENETS CONSENSUS GUIDELINES; SINGLE-NUCLEOTIDE POLYMORPHISMS; MIDGUT
   CARCINOID-TUMORS; OF-THE-LITERATURE; CROHNS-DISEASE; ENDOCRINE TUMORS;
   ULCERATIVE-COLITIS; MOLECULAR-GENETICS; COLORECTAL-CANCER; ONLINE
   DATABASES
AB Although previously considered rare, recent epidemiological studies have revealed that the incidence (3.6/100,000) and prevalence (35/100,000)of gastroenteropancreatic neuroendocrine tumors (GEP-NETs) has increased over the past few decades. Despite the progress in the understanding of GEP-NET molecular biology, there is still little advance in the early diagnosis due to lack of specific tumor markers. As the tumors are mostly detected in their late stage, they are not well controlled by either biotherapy or conventional chemotherapy, and thus represent a significant clinical issue. Chronic inflammation has been implicated in the development of GEP-NETs. This review presents recent findings that link pro-inflammatory cytokines to the molecular basis of GEP-NET tumorigenesis, leading to a more personalized approach to disease management and therapy. (C) 2014 S. Karger AG, Basel
C1 [Berkovic, Maja Cigrovski; Zjacic-Rotkvic, Vanja] Univ Hosp Ctr Sestre Milosrdnice, Dept Endocrinol Diabet & Metab Mladen Sekso, HR-10000 Zagreb, Croatia.
   [Cacev, Tamara; Ivkovic, Tina Catela; Kapitanovic, Sanja] Rudjer Boskovic Inst, Lab Personalized Med, Div Mol Med, Zagreb, Croatia.
C3 Rudjer Boskovic Institute
RP Berkovic, MC (corresponding author), Univ Hosp Ctr Sestre Milosrdnice, Dept Endocrinol Diabet & Metab Mladen Sekso, Vinogradska 29, HR-10000 Zagreb, Croatia.
EM mberkovi@globalnet.hr
RI Cacev, Tamara/B-1237-2015; Ivkovic, Tina Catela/AAL-1324-2020; Cigrovski
   Berkovic, Maja/AAB-7735-2019
OI Cacev, Tamara/0000-0002-8160-2980; Ivkovic, Tina
   Catela/0000-0003-3909-6858; Cigrovski Berkovic,
   Maja/0000-0003-0750-9785; Kapitanovic, Sanja/0000-0001-8788-3085
FU Croatian Ministry of Science, Education and Sport [134-1342428-0491,
   098-0982464-2508]
FX This work was supported by the Croatian Ministry of Science, Education
   and Sport (grant Nos. 134-1342428-0491 and 098-0982464-2508).
CR Abdul M, 2002, CYTOKINE, V18, P86, DOI 10.1006/cyto.2001.1019
   Arnold CN, 2007, INT J CANCER, V120, P2157, DOI 10.1002/ijc.22569
   Barakat MT, 2004, ENDOCR-RELAT CANCER, V11, P1, DOI 10.1677/erc.0.0110001
   Barhoum M, 1999, AM J MED SCI, V318, P203, DOI 10.1097/00000441-199909000-00019
   Bassi A, 2003, SCAND J GASTROENTERO, V38, P1004, DOI 10.1080/00365520310003930
   Berkovic M, 2006, NEUROENDOCRINOLOGY, V84, P346, DOI 10.1159/000097988
   Berkovic MC, 2007, EXP MOL PATHOL, V83, P474, DOI 10.1016/j.yexmp.2007.08.018
   Berkovic MC, 2012, DNA CELL BIOL, V31, P531, DOI 10.1089/dna.2011.1317
   Berkovic MC, 2010, J MOL MED, V88, P423, DOI 10.1007/s00109-009-0581-x
   Boltin D, 2011, J CROHNS COLITIS, V5, P461, DOI 10.1016/j.crohns.2011.04.006
   Bourcier ME, 2013, PANCREAS, V42, P348, DOI 10.1097/MPA.0b013e31825c53fa
   Bourcier ME, 2009, J CLIN ENDOCR METAB, V94, P3157, DOI 10.1210/jc.2009-0788
   Cadden I, 2007, NEUROENDOCRINOLOGY, V86, P104, DOI 10.1159/000107555
   Caplin M, 2012, NEUROENDOCRINOLOGY, V95, P88, DOI 10.1159/000335594
   Castellano D, 2011, CANCER METAST REV, V30, P35, DOI 10.1007/s10555-011-9294-z
   Chan AOO, 2003, ONCOGENE, V22, P924, DOI 10.1038/sj.onc.1206123
   Chan JA, 2009, CURR ONCOL REP, V11, P193, DOI 10.1007/s11912-009-0028-0
   Chen M, 2012, J GASTROINTEST ONCOL, V3, P182, DOI 10.3978/j.issn.2078-6891.2012.018
   Cioffi U, 2005, BMC CANCER, V5, DOI 10.1186/1471-2407-5-157
   Clark OH, 2009, J NATL COMPR CANC NE, V7, P712
   de Visser KE, 2006, NAT REV CANCER, V6, P24, DOI 10.1038/nrc1782
   Delle Fave G, 2005, BEST PRACT RES CL GA, V19, P659, DOI 10.1016/j.bpg.2005.05.002
   Delle Fave G, 2012, NEUROENDOCRINOLOGY, V95, P74, DOI 10.1159/000335595
   Dougan M, 2009, ANNU REV IMMUNOL, V27, P83, DOI 10.1146/annurev.immunol.021908.132544
   Duerr EM, 2008, ENDOCR-RELAT CANCER, V15, P243, DOI 10.1677/ERC-07-0194
   Eriksson B, 2008, NEUROENDOCRINOLOGY, V87, P8, DOI 10.1159/000111034
   Fazio N, 2007, ANN ONCOL, V18, P13, DOI 10.1093/annonc/mdl144
   Franko J, 2010, J GASTROINTEST SURG, V14, P541, DOI 10.1007/s11605-009-1115-0
   Freeman HJ, 2003, CAN J GASTROENTEROL, V17, P43, DOI 10.1155/2003/625368
   Fridman WH, 2012, NAT REV CANCER, V12, P298, DOI 10.1038/nrc3245
   Fukuda A, 2011, CANCER CELL, V19, P441, DOI 10.1016/j.ccr.2011.03.002
   Greenstein AJ, 1997, AM J GASTROENTEROL, V92, P682
   Greten FR, 2004, CELL, V118, P285, DOI 10.1016/j.cell.2004.07.013
   Grivennikov SI, 2010, CELL, V140, P883, DOI 10.1016/j.cell.2010.01.025
   Haukim N, 2002, GENES IMMUN, V3, P313, DOI 10.1038/sj.gene.6363881
   Hofland LJ, 1999, J CLIN ENDOCR METAB, V84, P3336, DOI 10.1210/jc.84.9.3336
   Hollegaard MV, 2006, GENES IMMUN, V7, P269, DOI 10.1038/sj.gene.6364301
   Hsu EY, 1997, AM J GASTROENTEROL, V92, P2062
   Huang SY, 2007, CLIN CANCER RES, V13, P1362, DOI 10.1158/1078-0432.CCR-06-2313
   Jensen RI, 2008, CANCER-AM CANCER SOC, V113, P1807, DOI 10.1002/cncr.23648
   Jensen RT, 2012, NEUROENDOCRINOLOGY, V95, P98, DOI 10.1159/000335591
   Kasprzak Aldona, 2003, Folia Morphol (Warsz), V62, P301
   Klöppel G, 2011, ENDOCR-RELAT CANCER, V18, pS1, DOI 10.1530/ERC-11-0013
   Kloppel G, 1996, YALE J BIOL MED, V69, P69
   Kulke MH, 2008, J CLIN ONCOL, V26, P3403, DOI 10.1200/JCO.2007.15.9020
   Landi S, 2003, CANCER RES, V63, P3560
   Lawrence B, 2011, ENDOCRIN METAB CLIN, V40, P111, DOI 10.1016/j.ecl.2010.12.001
   Lawrence B, 2010, GASTROENTEROL CLIN N, V39, P615, DOI 10.1016/j.gtc.2010.08.013
   Leja J, 2009, MODERN PATHOL, V22, P261, DOI 10.1038/modpathol.2008.174
   LEMARCHADOUR F, 1994, PATHOL RES PRACT, V190, P1185, DOI 10.1016/S0344-0338(11)80445-0
   Lesina M, 2011, CANCER CELL, V19, P456, DOI 10.1016/j.ccr.2011.03.009
   Li SC, 2013, MODERN PATHOL, V26, P685, DOI 10.1038/modpathol.2012.216
   Lin WW, 2007, J CLIN INVEST, V117, P1175, DOI 10.1172/JCI31537
   Lindholm DP, 2011, HORM METAB RES, V43, P832, DOI 10.1055/s-0031-1287794
   Macarthur M, 2004, AM J PHYSIOL-GASTR L, V286, pG515, DOI 10.1152/ajpgi.00475.2003
   Marx SJ, 1999, RECENT PROG HORM RES, V54, P397
   Massironi S, 2008, WORLD J GASTROENTERO, V14, P5377, DOI 10.3748/wjg.14.5377
   Mateo J, 2012, MOL DIAGN THER, V16, P151, DOI 10.2165/11632590-000000000-00000
   Merchant SH, 2006, AM J SURG PATHOL, V30, P1581, DOI 10.1097/01.pas.0000213326.86992.98
   Meric-Bernstam F, 2009, J CLIN ONCOL, V27, P2278, DOI 10.1200/JCO.2008.20.0766
   MODLIN I, 2008, CENTURY ADV NEUROEND
   Modlin IM, 2003, CANCER-AM CANCER SOC, V97, P934, DOI 10.1002/cncr.11105
   Modlin IM, 2008, LANCET ONCOL, V9, P61, DOI 10.1016/S1470-2045(07)70410-2
   Modlin IM, 2013, PLOS ONE, V8, DOI 10.1371/journal.pone.0063364
   Naraev BG, 2012, ONCOLOGY-BASEL, V83, P117, DOI 10.1159/000339539
   Nascimbeni R, 2005, NEUROENDOCRINOLOGY, V81, P400, DOI 10.1159/000089558
   Naugler WE, 2008, CURR OPIN GENET DEV, V18, P19, DOI 10.1016/j.gde.2008.01.020
   O'Dorisio TM, 2010, PANCREAS, V39, P611, DOI 10.1097/MPA.0b013e3181c68d7a
   O'Toole D, 2010, ENDOCR-RELAT CANCER, V17, P847, DOI 10.1677/ERC-09-0204
   Oberg K, 2009, ANN ONCOL, V20, P150, DOI 10.1093/annonc/mdp158
   Öberg K, 2013, SEMIN ONCOL, V40, P37, DOI 10.1053/j.seminoncol.2012.11.005
   Öberg K, 2009, CURR OPIN ENDOCRINOL, V16, P72, DOI 10.1097/MED.0b013e328320d845
   Okayasu I, 2012, PATHOL INT, V62, P368, DOI 10.1111/j.1440-1827.2012.02807.x
   Pape UF, 2008, CANCER-AM CANCER SOC, V113, P256, DOI 10.1002/cncr.23549
   Pape UF, 2012, NEUROENDOCRINOLOGY, V95, P135, DOI 10.1159/000335629
   Pavel M, 2012, NEUROENDOCRINOLOGY, V95, P157, DOI 10.1159/000335597
   Pavel ME, 2005, CLIN ENDOCRINOL, V62, P434, DOI 10.1111/j.1365-2265.2005.02238.x
   Peng L, 2013, CURR MOL MED, V13, P333
   Perren A, 2007, VIRCHOWS ARCH, V451, pS39, DOI 10.1007/s00428-007-0449-9
   Qian BF, 2000, CLIN EXP IMMUNOL, V120, P424, DOI 10.1046/j.1365-2249.2000.01255.x
   Ramage JK, 2012, GUT, V61, P6, DOI 10.1136/gutjnl-2011-300831
   Raymond E, 2011, NEW ENGL J MED, V364, P501, DOI 10.1056/NEJMoa1003825
   Ruebel K, 2010, MODERN PATHOL, V23, P367, DOI 10.1038/modpathol.2009.161
   Ruszniewski P, 2006, NEUROENDOCRINOLOGY, V84, P158, DOI 10.1159/000098007
   Schimmack S, 2011, LANGENBECK ARCH SURG, V396, P273, DOI 10.1007/s00423-011-0739-1
   Sethi G, 2012, BIOSCIENCE REP, V32, P1, DOI 10.1042/BSR20100136
   Siegfried Z, 2013, INT J CELL BIOL, P1
   Singh S, 2012, EXPERT REV GASTROENT, V6, P313, DOI [10.1586/EGH.12.15, 10.1586/egh.12.15]
   Starker LF, 2009, CURR OPIN ONCOL, V21, P29, DOI 10.1097/CCO.0b013e328319ea7b
   Strosberg JR, 2011, CANCER CONTROL, V18, P127, DOI 10.1177/107327481101800207
   Sun MH, 2004, DIS MARKERS, V20, P283, DOI 10.1155/2004/379053
   Turaga KK, 2011, CA-CANCER J CLIN, V61, P113, DOI 10.3322/caac.20097
   Turner GB, 2006, GUT, V55, P1586, DOI 10.1136/gut.2006.092320
   Vinik AI, 2013, THER ADV GASTROENTER, V6, P396, DOI 10.1177/1756283X13493878
   Vinik AI, 2010, PANCREAS, V39, P713, DOI 10.1097/MPA.0b013e3181ebaffd
   Weber HC, 2013, CURR OPIN ENDOCRINOL, V20, P27, DOI 10.1097/MED.0b013e32835c034f
   West NE, 2007, INFLAMM BOWEL DIS, V13, P1129, DOI 10.1002/ibd.20172
   Wiedenmann B, 1998, J MOL MED, V76, P637, DOI 10.1007/s001090050261
   Wimmel A, 2003, GUT, V52, P1308, DOI 10.1136/gut.52.9.1308
   Yao JC, 2011, NEW ENGL J MED, V364, P514, DOI 10.1056/NEJMoa1009290
   Yu H, 2004, NAT REV CANCER, V4, P97, DOI 10.1038/nrc1275
   Yu H, 2009, NAT REV CANCER, V9, P798, DOI 10.1038/nrc2734
   Zhang H, 2009, INT J PATHOL CLIN ME, V29, P537
   Zhang L, 2006, NEUROPATHOLOGY, V26, P99, DOI 10.1111/j.1440-1789.2006.00658.x
   Zikusoka MN, 2005, CANCER-AM CANCER SOC, V104, P2292, DOI 10.1002/cncr.21451
NR 105
TC 24
Z9 24
U1 0
U2 5
PU KARGER
PI BASEL
PA ALLSCHWILERSTRASSE 10, CH-4009 BASEL, SWITZERLAND
SN 0028-3835
EI 1423-0194
J9 NEUROENDOCRINOLOGY
JI Neuroendocrinology
PY 2014
VL 99
IS 2
BP 75
EP 84
DI 10.1159/000362339
PG 10
WC Endocrinology & Metabolism; Neurosciences
WE Science Citation Index Expanded (SCI-EXPANDED)
SC Endocrinology & Metabolism; Neurosciences & Neurology
GA AM3DK
UT WOS:000339732100002
PM 24686050
OA Bronze
DA 2024-01-27
ER

PT J
AU Santos, AP
   Santos, AC
   Castro, C
   Raposo, L
   Pereira, SS
   Torres, I
   Henrique, R
   Cardoso, H
   Monteiro, MP
AF Santos, Ana P.
   Santos, Ana C.
   Castro, Clara
   Raposo, Luis
   Pereira, Sofia S.
   Torres, Isabel
   Henrique, Rui
   Cardoso, Helena
   Monteiro, Mariana P.
TI Visceral Obesity and Metabolic Syndrome Are Associated with
   Well-Differentiated Gastroenteropancreatic Neuroendocrine Tumors
SO CANCERS
LA English
DT Article
DE gastroenteropancreatic neuroendocrine tumor; abdominal obesity;
   metabolic syndrome; glucose abnormalities
ID ENETS CONSENSUS GUIDELINES; RISK-FACTORS; INSULIN-RESISTANCE; ENDOCRINE
   TUMORS; CANCER; GLUCOSE; EPIDEMIOLOGY; PATHOGENESIS; MANAGEMENT;
   DIAGNOSIS
AB y The determinants for gastroenteropancreatic neuroendocrine tumors (GEP-NET) recent burden are matters of debate. Obesity and metabolic syndrome (MetS) are well established risks for several cancers even though no link with GEP-NETs was yet established. Our aim in this study was to investigate whether well-differentiated GEP-NETs were associated with obesity and MetS. Patients with well-differentiated GEP-NETs (n = 96) were cross-matched for age, gender, and district of residence with a control group (n = 96) derived from the general population in a case-control study. Patients presented gastro-intestinal (75.0%) or pancreatic (22.9%) tumors, grade G1 (66.7%) or G2 (27.1%) with localized disease (31.3%), regional metastasis (16.7%) or distant metastasis (43.8%) at diagnosis, and 45.8% had clinical hormonal syndromes. MetS was defined according to Joint Interim Statement (JIS) criteria. Well-differentiated GEP-NETs were associated with MetS criteria as well as the individual components' waist circumference, fasting triglycerides, and fasting plasma glucose (p = 0.003, p = 0.002, p = 0.011 and p < 0.001, respectively). The likelihood of the association was higher when the number of individual MetS components was greater than four. MetS and some individual MetS components including visceral obesity, dyslipidemia, and increased fasting glucose are associated with well-differentiated GEP-NET. This data provides a novel insight in unraveling the mechanisms leading to GEP-NET disease.
C1 [Santos, Ana P.; Torres, Isabel] Portuguese Oncol Inst Porto IPO Porto, Dept Endocrinol, P-4200072 Porto, Portugal.
   [Santos, Ana P.; Torres, Isabel] IPO Porto, Clin Res Unit, Res Ctr, P-4200072 Porto, Portugal.
   [Santos, Ana C.] Univ Porto, Unit Clin Epidemiol Predict Med & Publ Hlth, Dept Publ Hlth & Forens Sci & Med Educ, Med Sch, P-4200319 Porto, Portugal.
   [Santos, Ana C.; Castro, Clara; Raposo, Luis] Univ Porto, EPIUnit Inst Saude Publ, P-4050600 Porto, Portugal.
   [Castro, Clara] Portuguese Oncol Inst Porto IPO Porto, Dept Epidemiol, P-4200072 Porto, Portugal.
   [Pereira, Sofia S.; Cardoso, Helena; Monteiro, Mariana P.] Univ Porto, Endocrine Cardiovasc & Metab Res, Unit Multidisciplinary Res Biomed UMIB, P-4050313 Porto, Portugal.
   [Pereira, Sofia S.; Monteiro, Mariana P.] Univ Porto, Inst Biomed Sci Abel Salazar ICBAS, Dept Anat, P-4050313 Porto, Portugal.
   [Henrique, Rui] Portuguese Oncol Inst Porto IPO Porto, Dept Pathol, P-4200072 Porto, Portugal.
   [Henrique, Rui] IPO Porto, Canc Biol & Epigenet Grp, Res Ctr, P-4200072 Porto, Portugal.
   [Henrique, Rui] Univ Porto, Dept Pathol & Mol Immunol, Inst Biomed Sci Abel Salazar ICBAS, P-4050313 Porto, Portugal.
   [Cardoso, Helena] Ctr Hosp Univ Porto, Dept Endocrinol, P-4099001 Porto, Portugal.
C3 Portuguese Institute of Oncology; Universidade do Porto; Universidade do
   Porto; Portuguese Institute of Oncology; Universidade do Porto;
   Universidade do Porto; Portuguese Institute of Oncology; Universidade do
   Porto
RP Monteiro, MP (corresponding author), Univ Porto, Endocrine Cardiovasc & Metab Res, Unit Multidisciplinary Res Biomed UMIB, P-4050313 Porto, Portugal.; Monteiro, MP (corresponding author), Univ Porto, Inst Biomed Sci Abel Salazar ICBAS, Dept Anat, P-4050313 Porto, Portugal.
EM anapaulasantos@ipoporto.min-saude.pt; acsantos@med.up.pt;
   clara.castro@ipoporto.min-saude.pt; luisraposoendo@gmail.com;
   sspereira@icbas.up.pt; isabel.torres@ipoporto.min-saude.pt;
   rmhenrique@icbas.up.pt; helenacardoso@icbas.up.pt;
   mpmonteiro@icbas.up.pt
RI santos, ana/GWV-5678-2022; Pereira, Sofia S/D-9006-2017; Henrique, Rui
   Manuel Ferreira/I-2757-2013; Monteiro, Mariana P./AFP-7479-2022; SANTOS,
   ANA/JPK-6411-2023; Santos, Ana/AAY-2314-2020; Castro, Clara/M-4779-2013
OI Pereira, Sofia S/0000-0001-6947-4560; Henrique, Rui Manuel
   Ferreira/0000-0003-3171-4666; Monteiro, Mariana P./0000-0002-0662-1831;
   Castro, Clara/0000-0001-9653-4581; Raposo, Luis/0000-0003-1001-6017;
   Santos, Ana/0000-0002-2992-5299
FU Research Center of IPO-Porto [CI-IPOP 32-2015]
FX This project was funded by a grant from Research Center of IPO-Porto
   (CI-IPOP 32-2015).
CR Agnoli C, 2015, PLOS ONE, V10, DOI 10.1371/journal.pone.0128891
   Al-Harbi O, 2013, CASE REP GASTROINTES, V2013, DOI 10.1155/2013/848075
   Alberti KGMM, 2009, CIRCULATION, V120, P1640, DOI 10.1161/CIRCULATIONAHA.109.192644
   Amer Diabet Assoc, 2010, DIABETES CARE, V33, pS62, DOI 10.2337/dc10-s062
   Anand P, 2008, PHARM RES-DORDR, V25, P2097, DOI 10.1007/s11095-008-9661-9
   Arcidiacono B, 2012, EXP DIABETES RES, DOI 10.1155/2012/789174
   Benafif S, 2016, RECENT RESULTS CANC, V205, P149, DOI 10.1007/978-3-319-29998-3_9
   Borrell LN, 2014, AM J PUBLIC HEALTH, V104, P512, DOI 10.2105/AJPH.2013.301597
   Byers T, 2015, ENDOCR-RELAT CANCER, V22, pR125, DOI 10.1530/ERC-14-0580
   Capurso G, 2009, AM J GASTROENTEROL, V104, P3034, DOI 10.1038/ajg.2009.466
   Chen ZP, 2018, HORM CANCER-US, V9, P278, DOI 10.1007/s12672-018-0335-8
   Dasari A, 2017, JAMA ONCOL, V3, P1335, DOI 10.1001/jamaoncol.2017.0589
   Delle Fave G, 2016, NEUROENDOCRINOLOGY, V103, P119, DOI 10.1159/000443168
   Dong YL, 2017, BIOSCIENCE REP, V37, DOI [10.1042/BSR20170945, 10.1042/bsr20170945]
   Dongiovanni P, 2014, WORLD J GASTROENTERO, V20, P12945, DOI 10.3748/wjg.v20.i36.12945
   FELDMAN JM, 1975, DIABETES, V24, P664, DOI 10.2337/diabetes.24.7.664
   Font-Burgada J, 2016, CELL METAB, V23, P48, DOI 10.1016/j.cmet.2015.12.015
   Guimaraes M, 2015, ENDOCRINOL DIAB META, DOI 10.1530/EDM-15-0049
   Gukovsky I, 2013, GASTROENTEROLOGY, V144, P1199, DOI 10.1053/j.gastro.2013.02.007
   Halfdanarson TR, 2014, PANCREAS, V43, P1219, DOI 10.1097/MPA.0000000000000234
   Hassan MM, 2008, INT J CANCER, V123, P867, DOI 10.1002/ijc.23529
   Heetfeld M, 2015, ENDOCR-RELAT CANCER, V22, P657, DOI 10.1530/ERC-15-0119
   Huguet I, 2017, NEUROENDOCRINOLOGY, V104, P105, DOI 10.1159/000441897
   Jee SH, 2005, YONSEI MED J, V46, P449, DOI 10.3349/ymj.2005.46.4.449
   Jung YS, 2014, CANCER EPIDEM BIOMAR, V23, P1406, DOI 10.1158/1055-9965.EPI-14-0132
   Kim NH, 2018, DIGEST DIS SCI, V63, P3126, DOI 10.1007/s10620-018-5239-5
   Leoncini E, 2016, ANN ONCOL, V27, P68, DOI 10.1093/annonc/mdv505
   Liu BW, 2018, SCI REP-UK, V8, DOI 10.1038/s41598-018-28268-2
   MATTHEWS DR, 1985, DIABETOLOGIA, V28, P412, DOI 10.1007/BF00280883
   McMullen T, 2017, CAN J SURG, V60, P192, DOI 10.1503/cjs.007616
   O'Toole D, 2016, NEUROENDOCRINOLOGY, V103, P117, DOI 10.1159/000443169
   Öberg K, 2012, ANN ONCOL, V23, P120, DOI 10.1093/annonc/mds267
   Pavel M, 2017, NEUROENDOCRINOLOGY, V105, P193, DOI 10.1159/000457957
   Pyo JH, 2016, J GASTROENTEROL, V51, P1112, DOI 10.1007/s00535-016-1198-9
   Rakoff-Nahoum Seth, 2006, Yale J Biol Med, V79, P123
   Raposo L, 2018, PLOS ONE, V13, DOI 10.1371/journal.pone.0191641
   Raposo L, 2017, BMC ENDOCR DISORD, V17, DOI 10.1186/s12902-017-0221-3
   Raposo L, 2017, BMC PUBLIC HEALTH, V17, DOI 10.1186/s12889-017-4471-9
   Rindi G, 2007, VIRCHOWS ARCH, V451, P757, DOI 10.1007/s00428-007-0452-1
   Rindi G, 2006, VIRCHOWS ARCH, V449, P395, DOI 10.1007/s00428-006-0250-1
   Scarpa M, 2014, WORLD J GASTROENTERO, V20, P6774, DOI 10.3748/wjg.v20.i22.6774
   Seyfried TN, 2010, NUTR METAB, V7, DOI 10.1186/1743-7075-7-7
   Tannenbaum A, 1940, ARCH PATHOL, V30, P509
   Uzunlulu M, 2016, ANN NUTR METAB, V68, P173, DOI 10.1159/000443743
   Valente R, 2017, ENDOCR-RELAT CANCER, V24, P405, DOI 10.1530/ERC-17-0040
   Vergés B, 2014, EUR J ENDOCRINOL, V170, pR43, DOI 10.1530/EJE-13-0586
   Vigneri P, 2009, ENDOCR-RELAT CANCER, V16, P1103, DOI 10.1677/ERC-09-0087
   Vinik AI, 2011, ENDOCRIN METAB CLIN, V40, P19, DOI 10.1016/j.ecl.2010.12.010
   Yao JC, 2008, J CLIN ONCOL, V26, P3063, DOI 10.1200/JCO.2007.15.4377
   Yin DT, 2018, INT J SURG, V57, P66, DOI 10.1016/j.ijsu.2018.07.013
NR 50
TC 31
Z9 31
U1 0
U2 0
PU MDPI
PI BASEL
PA ST ALBAN-ANLAGE 66, CH-4052 BASEL, SWITZERLAND
EI 2072-6694
J9 CANCERS
JI Cancers
PD SEP
PY 2018
VL 10
IS 9
AR 293
DI 10.3390/cancers10090293
PG 12
WC Oncology
WE Science Citation Index Expanded (SCI-EXPANDED)
SC Oncology
GA GX9QQ
UT WOS:000448139800017
PM 30150555
OA Green Published, gold, Green Submitted
DA 2024-01-27
ER

PT J
AU Medrano-Guzmán, R
   López-García, SC
   Torres-Vargas, S
   González-Rodríguez, D
   Alvarado-Cabrero, I
AF Medrano-Guzman, Rafael
   Cesar Lopez-Garcia, Sergio
   Torres-Vargas, Sergio
   Gonzalez-Rodriguez, Domingo
   Alvarado-Cabrero, Isabel
TI Resectability of primary gastroenteropancreatic neuroendocrine tumor as
   a prognostic factor for survival
SO CIRUGIA Y CIRUJANOS
LA English
DT Article
DE neuroendocrine tumor; carcinoid tumor; survival
AB Background: Gastroenteropancreatic neuroendocrine tumors (GEP-NETs) originate from gastrointestinal cells and pancreas; most are benign or well-differentiated. GEP-NET treatment objectives are tumor resection and reduction of tumor growth and dissemination, as well as symptom amelioration. We undertook this study to identify prognostic factors among patients with GEP-NETs.
   Methods: A total of 48 patients with histopathological diagnosis of GEP-NET were examined. Dependent variables were disease-free survival (DFS) and overall survival rates. Independent variables were age, gender, primary tumor size, resectability, metastatic disease, and histological degree.
   Results: In 48 patients (60.4% female, 39.6% male, median age 54 years), overall survival rate was 43.7%, and DFS was 33 months. The most common location was gastric. Factors related with the poorest prognosis were histological degree types 2 and 3, tumors >2 cm, metastatic disease, and primary tumor irresectability. For DFS, the only adverse factor was histological degree.
   Conclusions: Patients with recurrence of GEP-NET had a poorer prognosis. Complete resection of the lesion with negative margins is the most determining prognostic factor for overall survival in patients with GEP-NET.
C1 [Medrano-Guzman, Rafael; Cesar Lopez-Garcia, Sergio; Torres-Vargas, Sergio; Gonzalez-Rodriguez, Domingo] Hosp Oncol, Serv Sarcomas & Tubo Digest Alto, Ctr Med Nacl Siglo XXI, Inst Mexicano Seguro Social, Mexico City, DF, Mexico.
   [Alvarado-Cabrero, Isabel] Hosp Oncol, Serv Patol, Ctr Med Nacl Siglo XXI, Inst Mexicano Seguro Social, Mexico City, DF, Mexico.
C3 Instituto Mexicano del Seguro Social; Instituto Mexicano del Seguro
   Social
RP Medrano-Guzmán, R (corresponding author), Amores 1722-501,Col Del Valle, Del Benito Juarez, Mexico City 01300, DF, Mexico.
EM rafael.medrano66@prodigy.net.mx
OI MEDRANO, RAFAEL/0000-0001-6484-3996
CR ALVARADOCABRERA I, 2009, PATOLOGIA, V47, P213
   Angeles-Angeles Arturo, 2005, Gac Med Mex, V141, P207
   Jensen RT, 2006, NEUROENDOCRINOLOGY, V84, P165, DOI 10.1159/000098008
   MEDRANOGUZMAN R, 2009, GAMO S1, V8, P1
   Modlin I, 2007, CENTURY ADV NEUROEND, P124
   Modlin IM, 2008, LANCET ONCOL, V9, P61, DOI 10.1016/S1470-2045(07)70410-2
   Nilsson O, 2006, NEUROENDOCRINOLOGY, V84, P212, DOI 10.1159/000098013
   Ramage JK, 2005, GUT, V54, DOI 10.1136/gut.2004.053314
   Schurr PG, 2007, ANN SURG, V245, P273, DOI 10.1097/01.sla.0000232556.24258.68
   Solcia E, 2000, HISTOLOGICAL TYPING OF ENDOCRINE TUMOURS, 2ND EDITION, P61
   Stephenson TJ, 2006, HISTOPATHOLOGY, V48, P629, DOI 10.1111/j.1365-2559.2006.02380.x
   Williams GT, 2007, HISTOPATHOLOGY, V50, P30, DOI 10.1111/j.1365-2559.2006.02570.x
NR 12
TC 3
Z9 3
U1 0
U2 2
PU MEXICAN ACAD SURGERY
PI MEXICO D G
PA CENTRO MED NAC SIGLO XXI, EDIFICIO BLOQUE B, SOTANO, AVE CUAUHTEMOC NO
   330, MEXICO D G, 06700, MEXICO
SN 0009-7411
J9 CIR CIR
JI Cir. Cir.
PD NOV-DEC
PY 2011
VL 79
IS 6
BP 459
EP 464
PG 6
WC Surgery
WE Science Citation Index Expanded (SCI-EXPANDED)
SC Surgery
GA 858LI
UT WOS:000297798500003
DA 2024-01-27
ER

PT J
AU Starker, LF
   Carling, T
AF Starker, Lee F.
   Carling, Tobias
TI Molecular genetics of gastroenteropancreatic neuroendocrine tumors
SO CURRENT OPINION IN ONCOLOGY
LA English
DT Review
DE carcinoid; endocrine; genetic; molecular; pancreas; tumor
ID MULTIPLE ENDOCRINE NEOPLASIA; MEN1 GENE; SUPPRESSOR GENE;
   LINDAU-DISEASE; TYPE-1; GROWTH; MUTATIONS; MICE; JUND; CHROMOSOME-18
AB Purpose of review
   Gastroenteropancreatic neuroendocrine tumors (GEP NETs) are relatively rare neoplasias arising from the embryonic neural crest, neuroectoderm and endoderm. GEP NETs occur either sporadically or as part of endocrine tumor susceptibility syndromes such as multiple endocrine neoplasia type 1 (MEN 1), von Hippel Lindau (VHL) syndrome, neurofibromatosis (NF-1), and possibly tuberous sclerosis (TSC). The overall incidence of GEP NETs shows a significant increase over the past three decades. Improved understanding of the molecular genetics associated with these lesions will likely enhance the diagnosis and treatment of patients with GEP NET.
   Recent findings
   The molecular and clinical genetics of familial GEP NETs have been further elucidated by the characterization of the tumor suppressor genes, MEN 1, VHL, NF-1, TSC1, and TSC2. The vastly improved technology in the field of cancer genetics with higher resolution of the study of genetic alterations, and the ability of unbiased mutational analyses of entire tumor genomes is likely to further the understanding of the genetic mechanisms of sporadic GEP NET as well.
   Summary
   Recent advances in the molecular genetics of sporadic and familial GEP NET are reviewed.
C1 [Starker, Lee F.; Carling, Tobias] Yale Univ, Sch Med, Dept Surg, New Haven, CT 06520 USA.
C3 Yale University
RP Carling, T (corresponding author), Yale Univ, Sch Med, Dept Surg, 330 Cedar St,TMP202, New Haven, CT 06520 USA.
EM tobias.carling@yale.edu
CR Agarwal SK, 1999, CELL, V96, P143, DOI 10.1016/S0092-8674(00)80967-8
   Agarwal SK, 2004, ANN NY ACAD SCI, V1014, P189, DOI 10.1196/annals.1294.020
   Bartsch D, 1999, ONCOGENE, V18, P2367, DOI 10.1038/sj.onc.1202585
   Bertolino P, 2003, MOL ENDOCRINOL, V17, P1880, DOI 10.1210/me.2003-0154
   Biondi CA, 2004, MOL CELL BIOL, V24, P3125, DOI 10.1128/MCB.24.8.3125-3131.2004
   Brandi ML, 2001, J CLIN ENDOCR METAB, V86, P5658, DOI 10.1210/jc.86.12.5658
   Busygina V, 2004, HUM MOL GENET, V13, P2399, DOI 10.1093/hmg/ddh271
   Carling T, 2005, CURR OPIN ONCOL, V17, P7, DOI 10.1097/01.cco.0000148567.29850.31
   Carling T, 1998, J CLIN ENDOCR METAB, V83, P2960, DOI 10.1210/jc.83.8.2960
   Chandrasekharappa SC, 1997, SCIENCE, V276, P404, DOI 10.1126/science.276.5311.404
   Chung DC, 1997, J CLIN INVEST, V100, P404, DOI 10.1172/JCI119547
   Corcos O, 2008, PANCREAS, V37, P85, DOI 10.1097/MPA.0b013e31815f394a
   Crabtree JS, 2003, MOL CELL BIOL, V23, P6075, DOI 10.1128/MCB.23.17.6075-6085.2003
   Duerr EM, 2008, ENDOCR-RELAT CANCER, V15, P243, DOI 10.1677/ERC-07-0194
   Eledrisi Mohsen S, 2002, Endocr Pract, V8, P109
   Farnebo F, 1998, J CLIN ENDOCR METAB, V83, P2627, DOI 10.1210/jc.83.8.2627
   Garbrecht N, 2008, ENDOCR-RELAT CANCER, V15, P229, DOI 10.1677/ERC-07-0157
   Hansel DE, 2004, CLIN CANCER RES, V10, P6152, DOI 10.1158/1078-0432.CCR-04-0285
   Heppner C, 1997, NAT GENET, V16, P375, DOI 10.1038/ng0897-375
   Hessman O, 2001, J CLIN ENDOCR METAB, V86, P1355, DOI 10.1210/jc.86.3.1355
   Hessman O, 1999, GENE CHROMOSOME CANC, V26, P258, DOI 10.1002/(SICI)1098-2264(199911)26:3<258::AID-GCC11>3.3.CO;2-U
   Hessman O, 1998, CANCER RES, V58, P377
   Hughes CM, 2004, MOL CELL, V13, P587, DOI 10.1016/S1097-2765(04)00081-4
   Jin SH, 2003, CANCER RES, V63, P4204
   Johannessen CM, 2005, P NATL ACAD SCI USA, V102, P8573, DOI 10.1073/pnas.0503224102
   Kaelin WG, 2002, NAT REV CANCER, V2, P673, DOI 10.1038/nrc885
   Kim H, 2003, CANCER RES, V63, P6135
   Kulke MH, 2008, GENE CHROMOSOME CANC, V47, P591, DOI 10.1002/gcc.20561
   Kytölä S, 2001, AM J PATHOL, V158, P1803, DOI 10.1016/S0002-9440(10)64136-3
   La P, 2004, J BIOL CHEM, V279, P49045, DOI 10.1074/jbc.M409358200
   LATIF F, 1993, SCIENCE, V260, P1317, DOI 10.1126/science.8493574
   Lemmens I, 1997, HUM MOL GENET, V6, P1177, DOI 10.1093/hmg/6.7.1177
   Lindberg D, 2007, CLIN ENDOCRINOL, V66, P110, DOI 10.1111/j.1365-2265.2006.02694.x
   Löllgen RM, 2001, INT J CANCER, V92, P812, DOI 10.1002/ijc.1276
   Lonser RR, 2003, LANCET, V361, P2059, DOI 10.1016/S0140-6736(03)13643-4
   Lott ST, 2002, CANCER RES, V62, P1952
   Maitra A, 2003, CLIN CANCER RES, V9, P5988
   Modlin IM, 2008, LANCET ONCOL, V9, P61, DOI 10.1016/S1470-2045(07)70410-2
   Öberg K, 2005, BEST PRACT RES CL GA, V19, P753, DOI 10.1016/j.bpg.2005.06.002
   Perren A, 2007, J CLIN ENDOCR METAB, V92, P1118, DOI 10.1210/jc.2006-1944
   Rachdi L, 2008, P NATL ACAD SCI USA, V105, P9250, DOI 10.1073/pnas.0803047105
   Scacheri PC, 2004, CANCER RES, V64, P7039, DOI 10.1158/0008-5472.CAN-04-1648
   Schnepp RW, 2004, CANCER RES, V64, P6791, DOI 10.1158/0008-5472.CAN-04-0724
   Schnepp RW, 2004, J BIOL CHEM, V279, P10685, DOI 10.1074/jbc.M308073200
   Sjoblom T, 2008, CURR OPIN ONCOL, V20, P66
   Sjöblom T, 2006, SCIENCE, V314, P268, DOI 10.1126/science.1133427
   Sowa H, 2004, J BIOL CHEM, V279, P40267, DOI 10.1074/jbc.M401312200
   Sowa H, 2004, CANCER RES, V64, P2222, DOI 10.1158/0008-5472.CAN-03-3334
   Stålberg P, 2004, J CLIN ENDOCR METAB, V89, P2326, DOI 10.1210/jc.2003-031228
   Terris B, 1998, GENE CHROMOSOME CANC, V22, P50, DOI 10.1002/(SICI)1098-2264(199805)22:1<50::AID-GCC7>3.0.CO;2-6
   Toumpanakis CG, 2008, AM J GASTROENTEROL, V103, P729, DOI 10.1111/j.1572-0241.2007.01777.x
   Wang EH, 1998, CANCER RES, V58, P4417
   Wang GG, 2005, MODERN PATHOL, V18, P1079, DOI 10.1038/modpathol.3800389
   Yaguchi H, 2004, MOL CELL BIOL, V24, P6569, DOI 10.1128/mcb.24.15.6569-6580.2004
   Yokoyama A, 2008, CANCER CELL, V14, P36, DOI 10.1016/j.ccr.2008.05.003
   Zhao JM, 2000, AM J PATHOL, V157, P1431, DOI 10.1016/S0002-9440(10)64780-3
   Zhuang ZP, 1997, CANCER RES, V57, P4682
   Zikusoka MN, 2005, CANCER-AM CANCER SOC, V104, P2292, DOI 10.1002/cncr.21451
NR 58
TC 28
Z9 29
U1 0
U2 1
PU LIPPINCOTT WILLIAMS & WILKINS
PI PHILADELPHIA
PA TWO COMMERCE SQ, 2001 MARKET ST, PHILADELPHIA, PA 19103 USA
SN 1040-8746
EI 1531-703X
J9 CURR OPIN ONCOL
JI Curr. Opin. Oncol.
PD JAN
PY 2009
VL 21
IS 1
BP 29
EP 33
DI 10.1097/CCO.0b013e328319ea7b
PG 5
WC Oncology
WE Science Citation Index Expanded (SCI-EXPANDED)
SC Oncology
GA 392XU
UT WOS:000262336300006
PM 19125015
DA 2024-01-27
ER

PT J
AU Kim, ST
   Lee, SJ
   Park, SH
   Park, JO
   Lim, HY
   Kang, WK
   Lee, J
   Park, YS
AF Kim, Seung Tae
   Lee, Su Jin
   Park, Se Hoon
   Park, Joon Oh
   Lim, Ho Yeong
   Kang, Won Ki
   Lee, Jeeyun
   Park, Young Suk
TI Genomic Profiling of Metastatic Gastroenteropancreatic Neuroendocrine
   Tumor (GEP-NET) Patients in the Personalized-Medicine Era
SO JOURNAL OF CANCER
LA English
DT Article
DE molecular profiling; Gastroenteropancreatic neuroendocrine tumor
   (GEP-NET)
ID PRECISION ONCOLOGY; TARGETS
AB Background: We have conducted molecular profiling through a high-throughput molecular test as part of our clinical practice for patients with advanced gastrointestinal (GI) cancer or rare cancers including gastroenteropancreatic neuroendocrine tumors (GEP-NETs). Herein, we report on the molecular characterization of 14 metastatic GEP-NET patients.
   Methods: We conducted the Ion AmpliSeq Cancer Hotspot Panel v2 (detecting 2,855 oncogenic mutations in 50 commonly mutated genes) and nCounter Copy Number Variation Assay, which was designed with 21 genes based on available targeted agents, as a high throughput genomic platform in 14 patients with metastatic GEP-NETs.
   Results: Among the 14 GEP-NET patients analyzed in this study, 8 patients had grade III neuroendocrine carcinoma (NEC) and 6 had grade I/II NET. Primary sites included pancreas (n=3), small intestine and ascending colon (n=3), distal colon and rectum (n=5), and unknown primary origin (n=3). The most common metastatic site was the liver. Of 14 GEP-NET patients available for mutational profiling, 7 (50.0%) patients had one or more aberrations detected. Common aberrations were as follows: SMARCB1 mutation (n=2), TP53 mutation (n=2), STK11 mutation (n=1), RET mutation (n=1), and BRAF mutation (n=1). Gene amplification by nCounter was detected in only 1 patient, showing CCNE1 amplification, and this patient also had a TP53 mutation.
   Conclusions: This high throughput genomic test may be useful to identify new drug targets in metastatic GEP-NET patients. Currently, we plan to conduct further genomic analysis to develop predictive and prognostic biomarkers in a larger number of GEP-NET patients.
C1 [Kim, Seung Tae; Lee, Su Jin; Park, Se Hoon; Park, Joon Oh; Lim, Ho Yeong; Kang, Won Ki; Lee, Jeeyun; Park, Young Suk] Sungkyunkwan Univ, Sch Med, Samsung Med Ctr, Div Hematol Oncol,Dept Med, Seoul, South Korea.
C3 Sungkyunkwan University (SKKU); Samsung Medical Center
RP Park, YS (corresponding author), Sungkyunkwan Univ, Sch Med, Samsung Med Ctr, Div Hematol Oncol,Dept Med, 50 Irwon Dong, Seoul 135710, South Korea.; Lee, J (corresponding author), Sungkyunkwan Univ, Sch Med, Samsung Med Ctr, Div Hematol Oncol,Dept Med, 81 Irwon Ro, Seoul 135710, South Korea.
EM jyunlee@skku.edu; pys27hmo@skku.edu
RI kim, st/O-5928-2014; Park, Se Hoon/GMX-1199-2022; Lee, Jee
   Yun/C-9646-2011
OI Park, Se Hoon/0000-0001-5084-9326; Lee, Su Jin/0000-0003-3405-9935
FU Korean Health Technology R&D Project, Ministry of Health & Welfare,
   Republic of Korea [HI14C3418, HI14C2750]; Samsung Medical Center
   [SMX1161251]
FX This work was supported by funding from the Korean Health Technology R&D
   Project, Ministry of Health & Welfare, Republic of Korea (HI14C3418 and
   HI14C2750). Support was also provided by a grant from the Samsung
   Medical Center (SMX1161251).
CR Cho MY, 2012, CANCER RES TREAT, V44, P157, DOI 10.4143/crt.2012.44.3.157
   Duerr EM, 2008, ENDOCR-RELAT CANCER, V15, P243, DOI 10.1677/ERC-07-0194
   Garraway LA, 2013, J CLIN ONCOL, V31, P1803, DOI 10.1200/JCO.2013.49.4799
   Kruglyak KM, 2014, EXPERT REV MOL DIAGN, V14, P635, DOI 10.1586/14737159.2014.916213
   Le Tourneau C, 2014, BRIT J CANCER, V111, P17, DOI 10.1038/bjc.2014.211
   Maitra A, 2003, CLIN CANCER RES, V9, P5988
   Raymond E, 2011, NEW ENGL J MED, V364, P501, DOI 10.1056/NEJMoa1003825
   Rinke A, 2009, J CLIN ONCOL, V27, P4656, DOI 10.1200/JCO.2009.22.8510
   Starker LF, 2009, CURR OPIN ONCOL, V21, P29, DOI 10.1097/CCO.0b013e328319ea7b
   Von Hoff DD, 2010, J CLIN ONCOL, V28, P4877, DOI 10.1200/JCO.2009.26.5983
   WILLIAMS ED, 1963, LANCET, V1, P238
   Yao JC, 2008, J CLIN ONCOL, V26, P3063, DOI 10.1200/JCO.2007.15.4377
   Yao JC, 2011, NEW ENGL J MED, V364, P514, DOI 10.1056/NEJMoa1009290
NR 13
TC 19
Z9 19
U1 0
U2 4
PU IVYSPRING INT PUBL
PI LAKE HAVEN
PA PO BOX 4546, LAKE HAVEN, NSW 2263, AUSTRALIA
SN 1837-9664
J9 J CANCER
JI J. Cancer
PY 2016
VL 7
IS 9
BP 1044
EP 1048
DI 10.7150/jca.14815
PG 5
WC Oncology
WE Science Citation Index Expanded (SCI-EXPANDED)
SC Oncology
GA DM8DV
UT WOS:000376591800003
PM 27326246
OA Green Published, gold, Green Submitted
DA 2024-01-27
ER

PT J
AU Berkovic, M
   Cacev, T
   Zjacic-Rotkvic, V
   Kapitanovic, S
AF Berkovic, Maja
   Cacev, Tamara
   Zjacic-Rotkvic, Vanja
   Kapitanovic, Sanja
TI TNF-α promoter single nucleotide polymorphisms in gastroenteropancreatic
   neuroendocrine tumors
SO NEUROENDOCRINOLOGY
LA English
DT Article
DE neuroendocrine tumors; tumor necrosis factor-alpha; pancreatic endocrine
   tumors
ID NECROSIS-FACTOR-ALPHA; GROWTH-FACTOR; EXPRESSION; DEFICIENT; CANCER;
   MICE
AB Gastroenteropancreatic neuroendocrine tumors (GEP-NETs) secrete biogenic amines, hormones and growth factors, tumor necrosis factor-alpha (TNF-alpha) being one of them. As the expression of TNF-alpha is mostly regulated at the transcriptional level, its promoter polymorphisms have been intensively studied as a potential determinant of TNF-alpha production and cancer susceptibility. We have analyzed for the first time the potential association between -238, -308, -857 and -1031 TNF-alpha promoter polymorphisms and GEP-NETs. The study included 65 individuals diagnosed with GEP-NET and 154 healthy age-and sex-matched controls. Although most of the patients had solitary GEP-NETs, 6 were diagnosed with GEP-NET as a part of multiple endocrine neoplasia type 1 and 1 as a part of neurofibromatosis type 1. The C allele at the -1031 position was more frequent in GEP-NET patients (p < 0.0005), suggesting its possible role in GEP-NET development. The significant difference between foregut and midgut GEP-NET patients was observed in the -308 high expression genotypes and -308A allele (high expression) which tend to occur more frequently in the foregut GEP-NETs (p = 0.0392 and p = 0.0350, respectively). When functional and nonfunctional pancreatic endocrine tumors were compared, there were no significant differences in the researched TNF-alpha SNPs. The results suggest the putative role of TNF-alpha-1031 polymorphism in the development of GEP-NET. Copyright (c) 2006 S. Karger AG, Basel.
C1 Univ Hosp Sestre Milosrdnice, Dept Diabet Endocrinol & Metab, Zagreb 10000, Croatia.
   Rudjer Boskovic Inst, Div Mol Med, Zagreb, Croatia.
C3 Rudjer Boskovic Institute
RP Berkovic, M (corresponding author), Univ Hosp Sestre Milosrdnice, Dept Diabet Endocrinol & Metab, Vinogradska C29, Zagreb 10000, Croatia.
EM mberkovi@globalnet.hr
RI Cigrovski Berkovic, Maja/AAB-7735-2019; Cacev, Tamara/B-1237-2015
OI Cigrovski Berkovic, Maja/0000-0003-0750-9785; Cacev,
   Tamara/0000-0002-8160-2980; Kapitanovic, Sanja/0000-0001-8788-3085
CR Anderson GM, 2004, CURR OPIN PHARMACOL, V4, P314, DOI 10.1016/j.coph.2004.04.004
   Barakat MT, 2004, ENDOCR-RELAT CANCER, V11, P1, DOI 10.1677/erc.0.0110001
   Bidwell J, 1999, GENES IMMUN, V1, P3, DOI 10.1038/sj.gene.6363645
   CHAUDHRY A, 1992, CANCER RES, V52, P1006
   Coussens LM, 2002, NATURE, V420, P860, DOI 10.1038/nature01322
   GROTZINGER C, 2004, NEUROENDOCRINOLOGY S, V1, P8
   Grotzinger Carsten, 2004, Neuroendocrinology, V80 Suppl 1, P8, DOI 10.1159/000080732
   Jang WH, 2001, CANCER LETT, V166, P41, DOI 10.1016/S0304-3835(01)00438-4
   Krishnamurthy S, 1997, AM J SURG PATHOL, V21, P327, DOI 10.1097/00000478-199703000-00009
   MINGSHIANG W, 2004, INT J CANCER, V110, P695
   Moore RJ, 1999, NAT MED, V5, P828, DOI 10.1038/10552
   NILLSON O, 1993, ACTA ONCOL, V32, P115
   Öberg K, 2002, CURR OPIN ONCOL, V14, P38, DOI 10.1097/00001622-200201000-00008
   PUETZAL L, 1993, J PATHOL, V169, P191
   Rindi G, 2004, NEUROENDOCRINOLOGY S, V1, P12
   RINDI G, 2001, REV MOL DIAGNOSTICS, V1, P323
   SOLCIA E, 2000, WHO INT HISTOLOGICAL, V2
   SPAVENTI R, 1994, EUR J CANCER, V30A, P419, DOI 10.1016/0959-8049(94)90277-1
   Suganuma M, 1999, CANCER RES, V59, P4516
   Wieser F, 2002, J SOC GYNECOL INVEST, V9, P313, DOI 10.1016/s1071-5576(02)00174-0
NR 20
TC 13
Z9 13
U1 0
U2 2
PU KARGER
PI BASEL
PA ALLSCHWILERSTRASSE 10, CH-4009 BASEL, SWITZERLAND
SN 0028-3835
J9 NEUROENDOCRINOLOGY
JI Neuroendocrinology
PY 2006
VL 84
IS 5
BP 346
EP 352
DI 10.1159/000097988
PG 7
WC Endocrinology & Metabolism; Neurosciences
WE Science Citation Index Expanded (SCI-EXPANDED)
SC Endocrinology & Metabolism; Neurosciences & Neurology
GA 143TJ
UT WOS:000244747700007
PM 17164537
DA 2024-01-27
ER

PT J
AU Takagi, K
   Umeda, Y
   Yoshida, R
   Yoshida, K
   Yasui, K
   Sato, H
   Yagi, T
   Fujiwara, T
AF Takagi, Kosei
   Umeda, Yuzo
   Yoshida, Ryuichi
   Yoshida, Kazuhiro
   Yasui, Kazuya
   Sato, Hiroki
   Yagi, Takahito
   Fujiwara, Toshiyoshi
TI Gastroenteropancreatic neuroendocrine tumor of the accessory papilla of
   the duodenum: a case report
SO SURGICAL CASE REPORTS
LA English
DT Article
DE Accessory papilla of the duodenum; Neuroendocrine tumor; Carcinoid tumor
ID SOMATOSTATINOMA; RESECTION
AB BackgroundContrary to the increasing incidence of gastroenteropancreatic neuroendocrine tumors (GEP-NETs), GEP-NETs of the accessory papilla of the duodenum are extremely rare. Furthermore, there have been no recommendations regarding the treatment strategy for GEP-NETs of the accessory papilla of the duodenum. We present a case of GEP-NET of the accessory papilla of the duodenum successfully treated with robotic pancreatoduodenectomy.Case presentationA case of a 70-year-old complaining of no symptoms was diagnosed with GEP-NET of the accessory papilla of the duodenum. A 8-mm tumor was located at the submucosal layer with a biopsy demonstrating a neuroendocrine tumor grade 1. The patient underwent robotic pancreatoduodenectomy as curative resection for the tumor. The total operative time was 406 min with an estimated blood loss of 150 mL. The histological examination revealed a well-differentiated neuroendocrine tumor with low Ki-67 index (<1%). In the posterior areas of the pancreas, the lymph node metastases were detected. The patient was followed up for 6 months with no recurrence postoperatively.ConclusionsConsidering the potential risks of the lymph node metastases, the standard treatment strategy for GEP-NETs of the accessory papilla of the duodenum should be radical resection with pancreatoduodenectomy. Minimally invasive approach can be the alternative to the conventional open surgery.
C1 [Takagi, Kosei; Umeda, Yuzo; Yoshida, Ryuichi; Yoshida, Kazuhiro; Yasui, Kazuya; Sato, Hiroki; Yagi, Takahito; Fujiwara, Toshiyoshi] Okayama Univ, Dept Gastroenterol Surg, Grad Sch Med Dent & Pharmaceut Sci, Kita Ku, 2-5-1 Shikata Cho, Okayama 7008558, Japan.
C3 Okayama University
RP Takagi, K (corresponding author), Okayama Univ, Dept Gastroenterol Surg, Grad Sch Med Dent & Pharmaceut Sci, Kita Ku, 2-5-1 Shikata Cho, Okayama 7008558, Japan.
EM kotakagi15@gmail.com
RI Sato, Hiroki/IRZ-1683-2023; Takagi, Kosei/E-9731-2017
OI Takagi, Kosei/0000-0003-2267-2441
FU Japan Society for the Promotion of Science (JSPS KAKENHI) [JP 21K16447]
FX Financial support was received from Japan Society for the Promotion of
   Science (JSPS KAKENHI Grant Number JP 21K16447).
CR Borobia FG, 2001, EUR J SURG, V167, P154
   Dasari A, 2017, JAMA ONCOL, V3, P1335, DOI 10.1001/jamaoncol.2017.0589
   Hwang HK, 2021, ANN SURG ONCOL, V28, P7742, DOI 10.1245/s10434-021-10092-0
   Hwang S, 2008, J GASTROINTEST SURG, V12, P713, DOI 10.1007/s11605-007-0389-3
   Itoi T, 2007, WORLD J GASTROENTERO, V13, P3763
   Kim YG, 2010, BMC GASTROENTEROL, V10, DOI 10.1186/1471-230X-10-17
   LOWES JR, 1988, BRIT J SURG, V75, P1129, DOI 10.1002/bjs.1800751125
   MALONE MJ, 1985, ARCH SURG-CHICAGO, V120, P1381
   Pavel M, 2020, ANN ONCOL, V31, P844, DOI 10.1016/j.annonc.2020.03.304
   Singh VV, 2003, PANCREAS, V27, P96, DOI 10.1097/00006676-200307000-00013
   STOMMER PE, 1987, CANCER-AM CANCER SOC, V60, P232, DOI 10.1002/1097-0142(19870715)60:2<232::AID-CNCR2820600219>3.0.CO;2-I
   Takagi K, 2021, WORLD J SURG ONCOL, V19, DOI 10.1186/s12957-021-02167-9
   Waisberg Jaques, 2006, Clinics, V61, P365, DOI 10.1590/S1807-59322006000400017
   Wang HY, 2005, WORLD J GASTROENTERO, V11, P3794, DOI 10.3748/wjg.v11.i24.3794
   Yazdanpanah O, 2021, CUREUS J MED SCIENCE, V13, DOI 10.7759/cureus.14006
NR 15
TC 2
Z9 2
U1 0
U2 1
PU SPRINGER
PI NEW YORK
PA ONE NEW YORK PLAZA, SUITE 4600, NEW YORK, NY, UNITED STATES
SN 2198-7793
J9 SURG CASE REP
JI SURG. CASE REP.
PD JUN 30
PY 2021
VL 7
IS 1
AR 156
DI 10.1186/s40792-021-01241-4
PG 5
WC Surgery
WE Emerging Sources Citation Index (ESCI)
SC Surgery
GA TG3NO
UT WOS:000671314900002
PM 34191176
OA gold, Green Published
DA 2024-01-27
ER

PT J
AU Raymond, LM
   Korzun, T
   Kardosh, A
   Kolbeck, KJ
   Pommier, R
   Mittra, ES
AF Raymond, Lauren M.
   Korzun, Tetiana
   Kardosh, Adel
   Kolbeck, Kenneth J.
   Pommier, Rodney
   Mittra, Erik S.
TI The State of Peptide Receptor Radionuclide Therapy and Its Sequencing
   among Current Therapeutic Options for Gastroenteropancreatic
   Neuroendocrine Tumors
SO NEUROENDOCRINOLOGY
LA English
DT Review
DE Gastroenteropancreatic neuroendocrine tumor; Neuroendocrine tumors;
   Peptide receptor radionuclide therapy; Receptors; Peptide;
   Lu-177-dodecanetetraacetic acid(0)-Tyr(3)]octreotate
ID SURGICAL-MANAGEMENT; CONSENSUS-GUIDELINES; SOMATOSTATIN ANALOGS;
   PROGNOSTIC-FACTORS; EXPANDED CRITERIA; FOLLOW-UP; LIVER; SURVIVAL;
   METASTASES; EVEROLIMUS
AB Gastroenteropancreatic neuroendocrine tumors (GEP-NETs) are the most common form of neuroendocrine neoplasia, but there is no current consensus for the sequencing of approved therapies, particularly with respect to peptide receptor radionuclide therapy (PRRT). This comprehensive review evaluates the data supporting approved therapies for GEP-NETs and recommendations for therapeutic sequencing with a focus on how PRRT currently fits within sequencing algorithms. The current recommendations for PRRT sequencing restrict its use to metastatic, inoperable, progressive midgut NETs; however, this may change with emerging data to suggest that PRRT might be beneficial as neoadjuvant therapy for inoperable tumors, is more tolerable than other treatment modalities following first-line standard dose somatostatin analogs, and can be used as salvage therapy after disease relapse following prior successful cycles of PRRT. PRRT has also been shown to reduce tumor burden, improve quality of life, and prolong the time to disease progression in a broad spectrum of patients with GEP-NETs. As the various potential benefits of PRRT in GEP-NET therapy continues to expand, it is necessary to review and critically evaluate our treatment algorithms for GEP-NETs.
C1 [Raymond, Lauren M.; Korzun, Tetiana; Kardosh, Adel; Kolbeck, Kenneth J.; Pommier, Rodney; Mittra, Erik S.] Oregon Hlth & Sci Univ, Sch Med, Portland, OR 97201 USA.
   [Kardosh, Adel] Oregon Hlth & Sci Univ, Dept Internal Med, Div Hematol Med Oncol, Portland, OR 97201 USA.
   [Kolbeck, Kenneth J.] Oregon Hlth & Sci Univ, Dept Intervent Radiol, Portland, OR 97201 USA.
   [Pommier, Rodney] Oregon Hlth & Sci Univ, Dept Surg, Div Surg Oncol, Portland, OR 97201 USA.
   [Mittra, Erik S.] Oregon Hlth & Sci Univ, Dept Diagnost Radiol, Div Nucl Med & Mol Imaging, 3181 Sw Sam Jackson Pk Rd, Portland, OR 97201 USA.
C3 Oregon Health & Science University; Oregon Health & Science University;
   Oregon Health & Science University; Oregon Health & Science University;
   Oregon Health & Science University
RP Mittra, ES (corresponding author), Oregon Hlth & Sci Univ, Sch Med, Portland, OR 97201 USA.; Mittra, ES (corresponding author), Oregon Hlth & Sci Univ, Dept Diagnost Radiol, Div Nucl Med & Mol Imaging, 3181 Sw Sam Jackson Pk Rd, Portland, OR 97201 USA.
EM mittra@ohsu.edu
CR Ahmed A, 2009, ENDOCR-RELAT CANCER, V16, P885, DOI 10.1677/ERC-09-0042
   [Anonymous], 2018, LUTATHERA LUTETIUM L
   Anthony LB, 2002, SEMIN NUCL MED, V32, P123, DOI 10.1053/snuc.2002.31769
   Antonodimitrakis PC, 2016, NEUROENDOCRINOLOGY, V103, P345, DOI 10.1159/000439086
   Baum RP, 2016, THERANOSTICS, V6, P501, DOI 10.7150/thno.13702
   Behr TM, 1998, EUR J NUCL MED, V25, P201, DOI 10.1007/s002590050216
   Bergsland EK, 2014, JAMA SURG, V149, P889, DOI 10.1001/jamasurg.2014.216
   Biliotti G, 2006, TUMORI J, V92, P170, DOI 10.1177/030089160609200214
   Bushnell DL, 2010, J CLIN ONCOL, V28, P1652, DOI 10.1200/JCO.2009.22.8585
   Cakir M, 2010, J CELL MOL MED, V14, P2585, DOI 10.1111/j.1582-4934.2010.01125_1.x
   Caplin ME, 2014, NEW ENGL J MED, V371, P224, DOI [10.1056/NEJMoa1316158, 10.1056/NEJMc1409757]
   Chen JX, 2018, TRIALS, V19, DOI 10.1186/s13063-018-2782-5
   Cives M, 2016, ENDOCR-RELAT CANCER, V23, P759, DOI 10.1530/ERC-16-0147
   Claringbold PG, 2012, CANCER BIOTHER RADIO, V27, P561, DOI 10.1089/cbr.2012.1276
   Faggiano A, 2019, ENDOCRINE, V66, P417, DOI 10.1007/s12020-019-01894-0
   Farley HA, 2016, HEMATOL ONCOL CLIN N, V30, P49, DOI 10.1016/j.hoc.2015.09.001
   Frilling A, 2010, HPB, V12, P361, DOI 10.1111/j.1477-2574.2010.00175.x
   Garcia-Carbonero R, 2016, NEUROENDOCRINOLOGY, V103, P186, DOI 10.1159/000443172
   Genc CG, 2018, WORLD J SURG, V42, P490, DOI 10.1007/s00268-017-4278-y
   Glazer ES, 2010, HPB, V12, P427, DOI 10.1111/j.1477-2574.2010.00198.x
   González-Flores E, 2019, CLIN TRANSL ONCOL, V21, P55, DOI 10.1007/s12094-018-1980-7
   Graff-Baker AN, 2014, SURGERY, V156, P1369, DOI 10.1016/j.surg.2014.08.009
   Harring TR, 2011, INT J HEPATOL, V2011, DOI 10.4061/2011/154541
   Hellman P, 2002, WORLD J SURG, V26, P991, DOI 10.1007/s00268-002-6630-z
   Howe JR, 2020, PANCREAS, V49, P1, DOI 10.1097/MPA.0000000000001454
   Howe JR, 2017, PANCREAS, V46, P715, DOI 10.1097/MPA.0000000000000846
   Imhof A, 2011, J CLIN ONCOL, V29, P2416, DOI 10.1200/JCO.2010.33.7873
   Jamar F, 2003, EUR J NUCL MED MOL I, V30, P510, DOI 10.1007/s00259-003-1117-1
   Kalshetty A, 2018, NUCL MED COMMUN, V39, P1143, DOI 10.1097/MNM.0000000000000926
   Katona BW, 2017, PANCREAS, V46, P1121, DOI 10.1097/MPA.0000000000000919
   Kolbeck KJ, 2014, AM J ROENTGENOL, V203, P717, DOI 10.2214/AJR.14.12983
   Kouvaraki MA, 2004, J CLIN ONCOL, V22, P4762, DOI 10.1200/JCO.2004.04.024
   Kunz PL, 2013, PANCREAS, V42, P557, DOI 10.1097/MPA.0b013e31828e34a4
   Kwekkeboom DJ, 2003, EUR J NUCL MED MOL I, V30, P417, DOI 10.1007/s00259-002-1050-8
   Kwekkeboom DJ, 2005, J NUCL MED, V46, p62S
   Lapa C, 2014, EJNMMI RES, V4, DOI 10.1186/s13550-014-0046-2
   Lewis A, 2019, ANN SURG, V270, P1131, DOI 10.1097/SLA.0000000000002809
   Madoff DC, 2006, J VASC INTERV RADIOL, V17, P1235, DOI 10.1097/01.RVI.0000232177.57950.71
   Makis W, 2015, CLIN NUCL MED, V40, P564, DOI 10.1097/RLU.0000000000000639
   Maxwell JE, 2016, SURGERY, V159, P320, DOI 10.1016/j.surg.2015.05.040
   Mayo SC, 2010, ANN SURG ONCOL, V17, P3129, DOI 10.1245/s10434-010-1154-5
   MCENTEE GP, 1990, SURGERY, V108, P1091
   Morgan RE, 2018, SURGERY, V163, P218, DOI 10.1016/j.surg.2017.05.030
   Nguyen C, 2004, J NUCL MED, V45, P1660
   O'Donnell A, 2008, J CLIN ONCOL, V26, P1588, DOI 10.1200/JCO.2007.14.0988
   Partelli S, 2018, SURGERY, V163, P761, DOI 10.1016/j.surg.2017.11.007
   Pavel M, 2020, ANN ONCOL, V31, P844, DOI 10.1016/j.annonc.2020.03.304
   Pavel ME, 2011, LANCET, V378, P2005, DOI 10.1016/S0140-6736(11)61742-X
   Raymond E, 2011, NEW ENGL J MED, V364, P501, DOI 10.1056/NEJMoa1003825
   Reubi JC, 2003, ENDOCR REV, V24, P389, DOI 10.1210/er.2002-0007
   Riff BP, 2015, CLIN NUCL MED, V40, P845, DOI 10.1097/RLU.0000000000000935
   Rinke A, 2009, J CLIN ONCOL, V27, P4656, DOI 10.1200/JCO.2009.22.8510
   Sarmiento JM, 2003, J AM COLL SURGEONS, V197, P29, DOI 10.1016/S1072-7515(03)00230-8
   Seregni E, 2010, Q J NUCL MED MOL IM, V54, P84
   Severi S, 2015, EUR J NUCL MED MOL I, V42, P1955, DOI 10.1007/s00259-015-3105-7
   Sorbye H, 2013, ANN ONCOL, V24, P152, DOI 10.1093/annonc/mds276
   Sowa-Staszczak A, 2011, EUR J NUCL MED MOL I, V38, P1669, DOI 10.1007/s00259-011-1835-8
   Strosberg J, 2017, NEW ENGL J MED, V376, P125, DOI 10.1056/NEJMoa1607427
   Strosberg JR, 2017, PANCREAS, V46, P707, DOI 10.1097/MPA.0000000000000850
   Strosberg JR, 2011, CANCER-AM CANCER SOC, V117, P268, DOI 10.1002/cncr.25425
   Susini C, 2006, ANN ONCOL, V17, P1733, DOI 10.1093/annonc/mdl105
   Valkema R, 2005, J NUCL MED, V46, p83S
   van der Zwan WA, 2019, EUR J NUCL MED MOL I, V46, P704, DOI 10.1007/s00259-018-4158-1
   Vogl TJ, 2009, EUR J RADIOL, V72, P517, DOI 10.1016/j.ejrad.2008.08.008
   Volante M, 2007, MODERN PATHOL, V20, P1172, DOI 10.1038/modpathol.3800954
   Wiedemann B, 1998, WORLD J SURG, V22, P309, DOI 10.1007/s002689900387
   Wolin EM, 2017, J CLIN ONCOL, V35, DOI 10.1200/JCO.2017.35.15_suppl.4089
   Yamaguchi T, 2014, CANCER SCI, V105, P1176, DOI 10.1111/cas.12473
   Yao JC, 2016, LANCET, V387, P968, DOI 10.1016/S0140-6736(15)00817-X
   Yao JC, 2011, NEW ENGL J MED, V364, P514, DOI 10.1056/NEJMoa1009290
   Yordanova A, 2018, CLIN CANCER RES, V24, P4672, DOI 10.1158/1078-0432.CCR-18-0947
   Zaknun JJ, 2013, EUR J NUCL MED MOL I, V40, P800, DOI 10.1007/s00259-012-2330-6
   Zandee WT, 2018, NEUROENDOCRINOLOGY, V106, P357, DOI 10.1159/000486096
NR 73
TC 4
Z9 4
U1 0
U2 0
PU KARGER
PI BASEL
PA ALLSCHWILERSTRASSE 10, CH-4009 BASEL, SWITZERLAND
SN 0028-3835
EI 1423-0194
J9 NEUROENDOCRINOLOGY
JI Neuroendocrinology
PD OCT
PY 2021
VL 111
IS 11
BP 1086
EP 1098
DI 10.1159/000516015
EA MAR 2021
PG 13
WC Endocrinology & Metabolism; Neurosciences
WE Science Citation Index Expanded (SCI-EXPANDED)
SC Endocrinology & Metabolism; Neurosciences & Neurology
GA YX7VR
UT WOS:000699988400001
PM 33744879
OA Bronze
DA 2024-01-27
ER

PT J
AU Strosberg, JR
AF Strosberg, Jonathan R.
TI SYSTEMIC TREATMENT OF GASTROENTEROPANCREATIC NEUROENDOCRINE TUMORS
   (GEP-NETS): CURRENT APPROACHES AND FUTURE OPTIONS
SO ENDOCRINE PRACTICE
LA English
DT Review
ID RECEPTOR RADIONUCLIDE THERAPY; ISLET-CELL-CARCINOMA; RADIOLABELED
   SOMATOSTATIN ANALOG; PANCREATIC ENDOCRINE CARCINOMAS; ENDOTHELIAL
   GROWTH-FACTOR; INTERFERON-ALPHA; CONSENSUS GUIDELINES; OCTREOTIDE
   ACETATE; PHASE-II; LANREOTIDE
AB Objective: To describe recent advances in the treatment of gastroenteropancreatic neuroendocrine tumors (GEP-NETs).
   Methods: A review of the published English language literature on GEP-NET therapy with a focus on practice-changing clinical trials.
   Results: Somatostatin analog (SSA) treatment remains a cornerstone of GEP-NET therapy, primarily for patients with hormonally functional tumors and midgut carcinoids. The biologic agents everolimus and sunitinib have similar tumor-stabilizing effects in pancreatic NETs and are both approved to treat progressive low-intermediate-grade tumors. Their role in nonpancreatic NETs remains controversial. Cytotoxic chemotherapy is effective against pancreatic NETs, but modern prospective data is lacking. Radiolabeled SSAs will likely become more widely available once phase III randomized studies are completed.
   Conclusions: New treatment options for GEP-NETs have become available and highlight the necessity of developing predictive biomarkers that will allow for appropriate and individualized therapy selection.
C1 H Lee Moffitt Canc Ctr & Res Inst, Tampa, FL 33629 USA.
C3 H Lee Moffitt Cancer Center & Research Institute
RP Strosberg, JR (corresponding author), H Lee Moffitt Canc Ctr & Res Inst, Tampa, FL 33629 USA.
EM jonathan.strosberg@moffitt.org
CR Ambler GR, 1996, J ENDOCRINOL, V149, P223, DOI 10.1677/joe.0.1490223
   [Anonymous], 2013, STUD COMP TREATM 177
   Arnold R, 2005, CLIN GASTROENTEROL H, V3, P761, DOI 10.1016/S1542-3565(05)00481-7
   Banck MS, 2013, J CLIN INVEST, V123, P2502, DOI 10.1172/JCI67963
   BAUER W, 1982, LIFE SCI, V31, P1133, DOI 10.1016/0024-3205(82)90087-X
   BRODER LE, 1973, ANN INTERN MED, V79, P108, DOI 10.7326/0003-4819-79-1-108
   Bronstein M, 2005, CLIN ENDOCRINOL, V63, P514, DOI 10.1111/j.1365-2265.2005.02372.x
   Bushnell DL, 2010, J CLIN ONCOL, V28, P1652, DOI 10.1200/JCO.2009.22.8585
   Casciano R, 2013, PANCREAS, V42, P339, DOI 10.1097/MPA.0b013e31826707cc
   Chan JA, 2012, J CLIN ONCOL, V30, P2963, DOI 10.1200/JCO.2011.40.3147
   Detjen KM, 2000, GASTROENTEROLOGY, V118, P735, DOI 10.1016/S0016-5085(00)70143-0
   Ducreux M, 2000, AM J GASTROENTEROL, V95, P3276
   Eriksson B, 2008, NEUROENDOCRINOLOGY, V87, P8, DOI 10.1159/000111034
   EVERS BM, 1991, ANN SURG, V213, P190, DOI 10.1097/00000658-199103000-00002
   Faiss S, 2003, J CLIN ONCOL, V21, P2689, DOI 10.1200/JCO.2003.12.142
   Florio T, 2003, ENDOCRINOLOGY, V144, P1574, DOI 10.1210/en.2002-220949
   Frank M, 1999, AM J GASTROENTEROL, V94, P1381, DOI 10.1016/S0002-9270(99)00146-X
   Imhof A, 2011, J CLIN ONCOL, V29, P2416, DOI 10.1200/JCO.2010.33.7873
   JANSON ET, 1993, ACTA ONCOL, V32, P225, DOI 10.3109/02841869309083916
   Jensen Robert T, 2004, Neuroendocrinology, V80 Suppl 1, P23
   Jiao YC, 2011, SCIENCE, V331, P1199, DOI 10.1126/science.1200609
   KAHIL ME, 1964, ARCH INTERN MED, V114, P26, DOI 10.1001/archinte.1964.03860070072004
   Klimstra DS, 2010, PANCREAS, V39, P707, DOI 10.1097/MPA.0b013e3181ec124e
   Kölby L, 2003, BRIT J SURG, V90, P687, DOI 10.1002/bjs.4149
   Kouvaraki MA, 2004, J CLIN ONCOL, V22, P4762, DOI 10.1200/JCO.2004.04.024
   Krenning EP, 2000, RECENT RES CANCER, V153, P1
   Kulke MH, 2008, J CLIN ONCOL, V26, P3403, DOI 10.1200/JCO.2007.15.9020
   Kulke MH, 2012, J NATL COMPR CANC NE, V10, P724, DOI 10.6004/jnccn.2012.0075
   Kulke MH, 2009, CLIN CANCER RES, V15, P338, DOI 10.1158/1078-0432.CCR-08-1476
   Kulke MH, 2006, J CLIN ONCOL, V24, P401, DOI 10.1200/JCO.2005.03.6046
   Kunz PL, 2013, PANCREAS, V42, P557, DOI 10.1097/MPA.0b013e31828e34a4
   KVOLS LK, 1985, NEW ENGL J MED, V313, P1229
   KVOLS LK, 1986, NEW ENGL J MED, V315, P663, DOI 10.1056/NEJM198609113151102
   Kwekkeboom DJ, 2008, J CLIN ONCOL, V26, P2124, DOI 10.1200/JCO.2007.15.2553
   Kwekkeboom DJ, 2005, J NUCL MED, V46, p62S
   MATON PN, 1993, WORLD J SURG, V17, P504, DOI 10.1007/BF01655110
   MAURER R, 1985, JAMA-J AM MED ASSOC, V253, P2741, DOI 10.1001/jama.253.18.2741
   McCollum AD, 2004, AM J CLIN ONCOL-CANC, V27, P485, DOI 10.1097/01.coc.0000135343.06038.eb
   Meric-Bernstam F, 2009, J CLIN ONCOL, V27, P2278, DOI 10.1200/JCO.2008.20.0766
   Mitry E, 1999, BRIT J CANCER, V81, P1351, DOI 10.1038/sj.bjc.6690325
   MOERTEL CG, 1992, NEW ENGL J MED, V326, P519, DOI 10.1056/NEJM199202203260804
   MOERTEL CG, 1980, NEW ENGL J MED, V303, P1189, DOI 10.1056/NEJM198011203032101
   MOERTEL CG, 1991, CANCER, V68, P227, DOI 10.1002/1097-0142(19910715)68:2<227::AID-CNCR2820680202>3.0.CO;2-I
   O'Toole D, 2000, CANCER, V88, P770, DOI 10.1002/(SICI)1097-0142(20000215)88:4<770::AID-CNCR6>3.0.CO;2-0
   OBERG K, 1983, NEW ENGL J MED, V309, P129, DOI 10.1056/NEJM198307213090301
   OBERG K, 1992, YALE J BIOL MED, V65, P519
   ODORISIO TM, 1988, ANN NY ACAD SCI, V527, P528
   Paganelli G, 2002, BIOPOLYMERS, V66, P393, DOI 10.1002/bip.10349
   Pavel ME, 2011, LANCET, V378, P2005, DOI 10.1016/S0140-6736(11)61742-X
   Raymond E, 2011, NEW ENGL J MED, V364, P501, DOI 10.1056/NEJMoa1003825
   Reardon DB, 1997, MOL ENDOCRINOL, V11, P1062, DOI 10.1210/me.11.8.1062
   REICHLIN S, 1983, NEW ENGL J MED, V309, P1495, DOI 10.1056/NEJM198312153092406
   Reubi JC, 2000, EUR J NUCL MED, V27, P273, DOI 10.1007/s002590050034
   Ricci S, 2000, AM J CLIN ONCOL-CANC, V23, P412, DOI 10.1097/00000421-200008000-00020
   Rinke A, 2009, J CLIN ONCOL, V27, P4656, DOI 10.1200/JCO.2009.22.8510
   Rubin J, 1999, J CLIN ONCOL, V17, P600, DOI 10.1200/JCO.1999.17.2.600
   Ruszniewski P, 1996, GUT, V39, P279, DOI 10.1136/gut.39.2.279
   Strosberg Jonathan, 2013, Gastrointest Cancer Res, V6, P81
   Strosberg J, 2010, WORLD J GASTROENTERO, V16, P2963, DOI 10.3748/wjg.v16.i24.2963
   Strosberg JR, 2011, CANCER-AM CANCER SOC, V117, P268, DOI 10.1002/cncr.25425
   Sun WJ, 2005, J CLIN ONCOL, V23, P4897, DOI 10.1200/JCO.2005.03.616
   Terris B, 1998, HISTOPATHOLOGY, V32, P133
   Tomassetti P, 2000, ALIMENT PHARM THERAP, V14, P557
   Valkema R, 2006, SEMIN NUCL MED, V36, P147, DOI 10.1053/j.semnuclmed.2006.01.001
   Valkema R, 2002, SEMIN NUCL MED, V32, P110, DOI 10.1053/snuc/2002.31025
   Verhoef S, 1999, EUR J PEDIATR, V158, P284, DOI 10.1007/s004310051073
   Vinik A, 2010, J CLIN ONCOL, V28, DOI 10.1200/jco.2010.28.15_suppl.4003
   Weckbecker G, 2003, NAT REV DRUG DISCOV, V2, P999, DOI 10.1038/nrd1255
   Woltering EA, 1997, INVEST NEW DRUG, V15, P77, DOI 10.1023/A:1005774713202
   Woltering EA, 2005, PANCREAS, V31, P392, DOI 10.1097/01.mpa.0000186249.89081.0d
   Wymenga ANM, 1999, J CLIN ONCOL, V17, P1111, DOI 10.1200/JCO.1999.17.4.1111
   Yao JC, 2008, J CLIN ONCOL, V26, P1316, DOI 10.1200/JCO.2007.13.6374
   Yao JC, 2011, NEW ENGL J MED, V364, P514, DOI 10.1056/NEJMoa1009290
   Yao JC, 2010, J CLIN ONCOL, V28, P69, DOI 10.1200/JCO.2009.24.2669
NR 74
TC 16
Z9 17
U1 0
U2 9
PU AMER ASSOC CLINICAL ENDOCRINOLOGISTS
PI JACKSONVILLE
PA 245 RIVERSIDE AVENUE, STE 200, JACKSONVILLE, FL 32202 USA
SN 1530-891X
EI 1934-2403
J9 ENDOCR PRACT
JI Endocr. Pract.
PD FEB
PY 2014
VL 20
IS 2
BP 167
EP 175
DI 10.4158/EP13262.RA
PG 9
WC Endocrinology & Metabolism
WE Science Citation Index Expanded (SCI-EXPANDED)
SC Endocrinology & Metabolism
GA AB2IB
UT WOS:000331615300013
PM 24014009
DA 2024-01-27
ER

PT J
AU Gillette, AA
   Babiarz, CP
   VanDommelen, AR
   Pasch, CA
   Clipson, L
   Matkowskyj, KA
   Deming, DA
   Skala, MC
AF Gillette, Amani A.
   Babiarz, Christopher P.
   VanDommelen, Ava R.
   Pasch, Cheri A.
   Clipson, Linda
   Matkowskyj, Kristina A.
   Deming, Dustin A.
   Skala, Melissa C.
TI Autofluorescence Imaging of Treatment Response in Neuroendocrine Tumor
   Organoids
SO CANCERS
LA English
DT Article
DE fluorescence lifetime imaging; NAD(P)H; autofluorescence; neuroendocrine
   tumor; organoid
ID FLUORESCENCE LIFETIME; REDOX STATE; IN-VIVO; PHARMACOKINETICS;
   HETEROGENEITY; EVEROLIMUS; INHIBITION; LUNG; COMBINATION; GLYCOLYSIS
AB Simple Summary
   Gastroenteropancreatic neuroendocrine tumors (GEP-NET) account for roughly 60% of all neuroendocrine tumors, and low/intermediate grade human GEP-NETs have relatively slow growth rates that many laboratory culture methods fail to capture. Patient-derived cancer organoids (PDCOs) are an attractive model to address this need for relevant 3D cultures of GEP-NETs for laboratory drug testing. However, traditional measurements of drug response are not effective in GEP-NET PDCOs due to the small volume of tissue and slow growth rates that are characteristic of the disease. Here, we test a label-free, non-destructive optical metabolic imaging (OMI) method to measure drug response in live GEP-NET PDCOs. OMI measured a response to the novel treatment combination of ABT-263 and everolimus in five out of seven PDCO lines, at 72 h post-treatment. Overall, this work shows that OMI provides single-cell metabolic measurements of drug response in PDCOs to guide drug development for GEP-NET patients.
   Gastroenteropancreatic neuroendocrine tumors (GEP-NET) account for roughly 60% of all neuroendocrine tumors. Low/intermediate grade human GEP-NETs have relatively low proliferation rates that animal models and cell lines fail to recapitulate. Short-term patient-derived cancer organoids (PDCOs) are a 3D model system that holds great promise for recapitulating well-differentiated human GEP-NETs. However, traditional measurements of drug response (i.e., growth, proliferation) are not effective in GEP-NET PDCOs due to the small volume of tissue and low proliferation rates that are characteristic of the disease. Here, we test a label-free, non-destructive optical metabolic imaging (OMI) method to measure drug response in live GEP-NET PDCOs. OMI captures the fluorescence lifetime and intensity of endogenous metabolic cofactors NAD(P)H and FAD. OMI has previously provided accurate predictions of drug response on a single cell level in other cancer types, but this is the first study to apply OMI to GEP-NETs. OMI tested the response to novel drug combination on GEP-NET PDCOs, specifically ABT263 (navitoclax), a Bcl-2 family inhibitor, and everolimus, a standard GEP-NET treatment that inhibits mTOR. Treatment response to ABT263, everolimus, and the combination were tested in GEP-NET PDCO lines derived from seven patients, using two-photon OMI. OMI measured a response to the combination treatment in 5 PDCO lines, at 72 h post-treatment. In one of the non-responsive PDCO lines, heterogeneous response was identified with two distinct subpopulations of cell metabolism. Overall, this work shows that OMI provides single-cell metabolic measurements of drug response in PDCOs to guide drug development for GEP-NET patients.
C1 [Gillette, Amani A.; Skala, Melissa C.] Univ Wisconsin, Dept Biomed Engn, Madison, WI 53706 USA.
   [Babiarz, Christopher P.; Deming, Dustin A.] Univ Wisconsin, Sch Med & Publ Hlth, Div Hematol Oncol & Palliat Care, Dept Med, Madison, WI 53705 USA.
   [VanDommelen, Ava R.; Skala, Melissa C.] Morgridge Inst Res, Madison, WI 53715 USA.
   [Pasch, Cheri A.; Matkowskyj, Kristina A.; Deming, Dustin A.; Skala, Melissa C.] Univ Wisconsin, Carbone Canc Ctr, Madison, WI 53705 USA.
   [Clipson, Linda; Deming, Dustin A.] Univ Wisconsin, McArdle Lab Canc Res, Dept Oncol, Madison, WI 53705 USA.
   [Matkowskyj, Kristina A.] Univ Wisconsin, Dept Pathol & Lab Med, Madison, WI 53705 USA.
C3 University of Wisconsin System; University of Wisconsin Madison;
   University of Wisconsin System; University of Wisconsin Madison;
   University of Wisconsin System; University of Wisconsin Madison; The
   Morgridge Institute for Research, Inc.; University of Wisconsin System;
   University of Wisconsin Madison; University of Wisconsin System;
   University of Wisconsin Madison; University of Wisconsin System;
   University of Wisconsin Madison
RP Skala, MC (corresponding author), Univ Wisconsin, Dept Biomed Engn, Madison, WI 53706 USA.; Deming, DA (corresponding author), Univ Wisconsin, Sch Med & Publ Hlth, Div Hematol Oncol & Palliat Care, Dept Med, Madison, WI 53705 USA.; Skala, MC (corresponding author), Morgridge Inst Res, Madison, WI 53715 USA.; Deming, DA; Skala, MC (corresponding author), Univ Wisconsin, Carbone Canc Ctr, Madison, WI 53705 USA.; Deming, DA (corresponding author), Univ Wisconsin, McArdle Lab Canc Res, Dept Oncol, Madison, WI 53705 USA.
EM ddeming@medicine.wisc.edu; mcskala@wisc.edu
RI Skala, Melissa/A-1253-2009
OI Skala, Melissa/0000-0002-6320-7637
FU NSF [CBET-1642287]; Stand Up to Cancer [SU2C-AACR-IG-08-16,
   SU2C-AACR-PS-18]; NIH [R01 CA185747, R01 CA205101, R01 CA211082, R21
   CA224280, U01 TR002383, P30CA014520, R37CA226526, R37 CA226526];
   AlyWolff Foundation; Putting Against Pancreatic Cancer; University of
   Wisconsin Carbone Cancer Center [P30 CA014520]; University of Wisconsin
   Carbone Cancer Center (UWCCC Pancreatic Cancer Taskforce)
FX This work was supported by grants from the NSF (CBET-1642287), Stand Up
   to Cancer (SU2C-AACR-IG-08-16, SU2C-AACR-PS-18) and the NIH (R01
   CA185747, R01 CA205101, R01 CA211082, R21 CA224280, U01 TR002383,
   P30CA014520, R37CA226526). The Deming laboratory is supported by the NIH
   (R37 CA226526), the AlyWolff Foundation, Putting Against Pancreatic
   Cancer, the University of Wisconsin Carbone Cancer Center (Support Grant
   P30 CA014520 and the UWCCC Pancreatic Cancer Taskforce).
CR AKAIKE H, 1974, IEEE T AUTOMAT CONTR, VAC19, P716, DOI 10.1109/TAC.1974.1100705
   April-Monn SL, 2021, NEUROENDOCRINOLOGY, V111, P273, DOI 10.1159/000507669
   Becker W., 2005, ADV TIME CORRELATED, VFirst, DOI DOI 10.1007/3-540-28882-1
   Blacker TS, 2014, NAT COMMUN, V5, DOI 10.1038/ncomms4936
   Dasari A, 2017, JAMA ONCOL, V3, P1335, DOI 10.1001/jamaoncol.2017.0589
   Davids MS, 2012, J CLIN ONCOL, V30, P3127, DOI 10.1200/JCO.2011.37.0981
   Ear PH, 2019, JOVE-J VIS EXP, DOI 10.3791/60303
   Foley TM, 2017, MOL CANCER RES, V15, P317, DOI [10.1158/1541-7786.MCR-16-0256-T, 10.1158/1541-7786.MCR-16-0256]
   Fruman DA, 2014, NAT REV DRUG DISCOV, V13, P140, DOI 10.1038/nrd4204
   Gardner EE, 2014, CANCER RES, V74, P2846, DOI 10.1158/0008-5472.CAN-13-3460
   Georgakoudi I, 2012, ANNU REV BIOMED ENG, V14, P351, DOI 10.1146/annurev-bioeng-071811-150108
   Glass GV., 1976, ED RES, V5, P3, DOI [DOI 10.3102/0013189X005010003, 10.2307/1174772ISSN0536-1036]
   Hofving T, 2018, ENDOCR-RELAT CANCER, V25, P367, DOI 10.1530/ERC-17-0445
   Hou J, 2016, J BIOMED OPT, V21, DOI 10.1117/1.JBO.21.6.060503
   Johnson J, 2020, J MASS SPECTROM, V55, DOI 10.1002/jms.4452
   Kawasaki K, 2020, CELL, V183, P1420, DOI 10.1016/j.cell.2020.10.023
   Kawasaki K, 2018, DIS MODEL MECH, V11, DOI 10.1242/dmm.029595
   Kirchner GI, 2004, CLIN PHARMACOKINET, V43, P83, DOI 10.2165/00003088-200443020-00002
   Kondo H, 2021, CELL REP, V34, DOI 10.1016/j.celrep.2021.108750
   Lakowicz J R, 1988, Subcell Biochem, V13, P89
   LAKOWICZ JR, 1992, P NATL ACAD SCI USA, V89, P1271, DOI 10.1073/pnas.89.4.1271
   Matsukuma K, 2017, MODERN PATHOL, V30, P620, DOI 10.1038/modpathol.2016.225
   Mohamed A, 2017, ONCOTARGET, V8, P41044, DOI 10.18632/oncotarget.17008
   Mohamed A, 2014, ENDOCR-RELAT CANCER, V21, P691, DOI 10.1530/ERC-14-0086
   NAKASHIMA N, 1980, J BIOL CHEM, V255, P5261
   Okkelman IA, 2020, REDOX BIOL, V30, DOI 10.1016/j.redox.2019.101420
   Okkelman IA, 2017, BIOMATERIALS, V146, P86, DOI 10.1016/j.biomaterials.2017.08.043
   Pasch CA, 2019, CLIN CANCER RES, V25, P5376, DOI 10.1158/1078-0432.CCR-18-3590
   Payne SN, 2015, ONCOGENESIS, V4, DOI 10.1038/oncsis.2015.28
   Phan AT, 2016, CANCER MED-US, V5, P2953, DOI 10.1002/cam4.742
   Rahmani M, 2013, CANCER RES, V73, P1340, DOI 10.1158/0008-5472.CAN-12-1365
   Raymond E, 2011, NEW ENGL J MED, V364, P501, DOI 10.1056/NEJMoa1003825
   Rinke A, 2009, J CLIN ONCOL, V27, P4656, DOI 10.1200/JCO.2009.22.8510
   Sánchez-Fructuoso AI, 2008, EXPERT OPIN DRUG MET, V4, P807, DOI [10.1517/17425255.4.6.807, 10.1517/17425255.4.6.807 ]
   Sawilowsky SS, 2009, J MOD APPL STAT METH, V8, P597, DOI 10.22237/jmasm/1257035100
   Shah AT, 2015, NEOPLASIA, V17, P862, DOI 10.1016/j.neo.2015.11.006
   Shah MH, 2018, J NATL COMPR CANC NE, V16, P693, DOI 10.6004/jnccn.2018.0056
   Sharick J.T., 2019, OPTICAL METABOLIC IM, DOI [10.1101/542167, DOI 10.1101/542167]
   Sharick JT, 2020, FRONT ONCOL, V10, DOI 10.3389/fonc.2020.00553
   Sharick JT, 2019, NEOPLASIA, V21, P615, DOI 10.1016/j.neo.2019.04.004
   Shi HY, 2018, BMC ENDOCR DISORD, V18, DOI 10.1186/s12902-018-0274-y
   Tang LH, 2012, AM J SURG PATHOL, V36, P1761, DOI 10.1097/PAS.0b013e318263207c
   Tolcher AW, 2015, CANCER CHEMOTH PHARM, V76, P1025, DOI 10.1007/s00280-015-2883-8
   Vachhani P, 2014, PHYSIOL GENOMICS, V46, P448, DOI 10.1152/physiolgenomics.00173.2013
   Vandamme T, 2016, BRIT J CANCER, V114, P650, DOI 10.1038/bjc.2016.25
   Varone A, 2014, CANCER RES, V74, P3067, DOI 10.1158/0008-5472.CAN-13-2713
   WALKER C, 1992, ONCOL RES, V4, P419
   Walsh AJ, 2016, PANCREAS, V45, P863, DOI 10.1097/MPA.0000000000000543
   Walsh AJ, 2015, BIOMED OPT EXPRESS, V6, P559, DOI 10.1364/BOE.6.000559
   Walsh AJ, 2014, CANCER RES, V74, P5184, DOI 10.1158/0008-5472.CAN-14-0663
   Walsh AJ, 2014, PROC SPIE, V8948, DOI 10.1117/12.2040644
   Walsh AJ, 2013, CANCER RES, V73, P6164, DOI 10.1158/0008-5472.CAN-13-0527
   Walsh AJ, 2012, J BIOMED OPT, V17, DOI 10.1117/1.JBO.17.11.116015
   WILLIAMSON DH, 1967, BIOCHEM J, V103, P514, DOI 10.1042/bj1030514
   Wilson WH, 2010, LANCET ONCOL, V11, P1149, DOI 10.1016/S1470-2045(10)70261-8
   Xiao WS, 2018, ANTIOXID REDOX SIGN, V28, P251, DOI 10.1089/ars.2017.7216
   Yao JC, 2016, LANCET, V387, P968, DOI 10.1016/S0140-6736(15)00817-X
   Yao JC, 2011, NEW ENGL J MED, V364, P514, DOI 10.1056/NEJMoa1009290
   Zhao Y, 2013, CELL DEATH DIS, V4, DOI 10.1038/cddis.2013.60
NR 59
TC 10
Z9 10
U1 0
U2 7
PU MDPI
PI BASEL
PA ST ALBAN-ANLAGE 66, CH-4052 BASEL, SWITZERLAND
EI 2072-6694
J9 CANCERS
JI Cancers
PD APR
PY 2021
VL 13
IS 8
AR 1873
DI 10.3390/cancers13081873
PG 17
WC Oncology
WE Science Citation Index Expanded (SCI-EXPANDED)
SC Oncology
GA RS7VA
UT WOS:000643981500001
PM 33919802
OA gold, Green Published
DA 2024-01-27
ER

PT J
AU Kim, ST
   Ha, SY
   Lee, S
   Ahn, S
   Lee, J
   Park, SH
   Park, JO
   Lim, HY
   Kang, WK
   Kim, KM
   Park, YS
AF Kim, Seung Tae
   Ha, Sang Yun
   Lee, Sujin
   Ahn, Soomin
   Lee, Jeeyun
   Park, Se Hoon
   Park, Joon Oh
   Lim, Ho Yeong
   Kang, Won Ki
   Kim, Kyoung-Mee
   Park, Young Suk
TI The Impact of PD-L1 Expression in Patients with Metastatic GEP-NETs
SO JOURNAL OF CANCER
LA English
DT Article
DE Programmed death-ligand 1 (PD-L1); Gastroenteropancreatic neuroendocrine
   tumor (GEP-NET); WHO classification
ID BREAST-CANCER PATIENTS; NEUROENDOCRINE TUMORS; CLINICAL-SIGNIFICANCE;
   PROGNOSTIC-FACTORS; INFLAMMATION; B7-H1; CELLS; LYMPHOCYTES; MPDL3280A;
   IMMUNITY
AB Programmed death-ligand 1 (PD-L1), which is expressed on many cancer cells, interacts with PD1 expressed on the surface of T cells, inhibiting the T cells and blocking the antitumor immune response. Expression of PD-L1 in gastroenteropancreatic neuroendocrine tumors (GEP-NETs) has not been studied. We investigated the impact of PD-L1 expression in 32 patients with metastatic GEP-NET.
   The expression of PD-L1 was evaluated using an anti-PD-L1 immunohistochemistry (IHC) antibody optimized for staining of formalin-fixed paraffin-embedded (FFPE) tissue samples. The correlation between PD-L1 and clinicopathological data including survival and response to systemic treatments was analyzed.
   Primary sites were 24 foregut-derived GEP-NETs, including stomach (n=1), duodenum (n=2), biliary tract (n=7), and pancreas (n=14), and 8 hindgut-derived GEP-NETs of the distal colon and rectum. Among the 32 patients with metastatic GEP-NET analyzed in this study, 7 (21.9%) had expression of PD-L1 in tumor tissues. Expression of PD-L1 was significantly associated with high-grade WHO classification (grade 3) (p=0.008) but not with gender, primary site, and number of metastatic sites (p>0.05). The status of PD-L1 expression was statistically associated with progression-free survival (PFS) for first-line systemic treatment (p=0.047). Moreover, the status of PD-L1 expression could significantly predict overall survival (p=0.037).
   The expression of PD-L1 was associated with higher WHO tumor grade (grade 3) in metastatic GEP-NETs. PD-L1 expression had both predictive and prognostic value for survival of patients with metastatic GEP-NETs.
C1 [Kim, Seung Tae; Lee, Sujin; Lee, Jeeyun; Park, Se Hoon; Park, Joon Oh; Lim, Ho Yeong; Kang, Won Ki; Park, Young Suk] Sungkyunkwan Univ, Sch Med, Samsung Med Ctr, Div Hematol Oncol,Dept Med, 81 Irwon Ro, Seoul 135710, South Korea.
   [Ha, Sang Yun; Ahn, Soomin; Kim, Kyoung-Mee] Sungkyunkwan Univ, Sch Med, Samsung Med Ctr, Dept Pathol & Translat Genom, 81 Irwon Ro, Seoul 135710, South Korea.
C3 Sungkyunkwan University (SKKU); Samsung Medical Center; Sungkyunkwan
   University (SKKU); Samsung Medical Center
RP Park, YS (corresponding author), Sungkyunkwan Univ, Sch Med, Samsung Med Ctr, Div Hematol Oncol,Dept Med, 81 Irwon Ro, Seoul 135710, South Korea.; Kim, KM (corresponding author), Sungkyunkwan Univ, Sch Med, Samsung Med Ctr, Dept Pathol,Ctr Compan Diagnost,Innovat Canc Med, 81 Irwon Ro, Seoul 135710, South Korea.
EM kkmkys@skku.edu; pys27hmo@skku.edu
RI Park, Se Hoon/GMX-1199-2022; kim, st/O-5928-2014; Lee, Jee
   Yun/C-9646-2011
OI Park, Se Hoon/0000-0001-5084-9326; Lee, Su Jin/0000-0003-3405-9935
FU Samsung Medical Center [GF01140111]
FX This work was supported by a grant from the 20 by 20 project of Samsung
   Medical Center (GF01140111).
CR Badoual C, 2013, CANCER RES, V73, P128, DOI 10.1158/0008-5472.CAN-12-2606
   Bernick PE, 2004, DIS COLON RECTUM, V47, P163, DOI 10.1007/s10350-003-0038-1
   Brahmer J, 2015, NEW ENGL J MED, V373, P123, DOI 10.1056/NEJMoa1504627
   Cho MY, 2012, CANCER RES TREAT, V44, P157, DOI 10.4143/crt.2012.44.3.157
   Coussens LM, 2013, SCIENCE, V339, P286, DOI 10.1126/science.1232227
   Droeser RA, 2013, EUR J CANCER, V49, P2233, DOI 10.1016/j.ejca.2013.02.015
   Dunn GP, 2002, NAT IMMUNOL, V3, P991, DOI 10.1038/ni1102-991
   Garon EB, 2014, ANN ONCOL, V25
   Ghebeh H, 2007, INT J CANCER, V121, P751, DOI 10.1002/ijc.22703
   Ghebeh H, 2006, NEOPLASIA, V8, P190, DOI 10.1593/neo.05733
   Grivennikov SI, 2010, CELL, V140, P883, DOI 10.1016/j.cell.2010.01.025
   Grosso J, 2013, J CLIN ONCOL, V31
   Herbst RS, 2014, NATURE, V515, P563, DOI 10.1038/nature14011
   Koebel CM, 2007, NATURE, V450, P903, DOI 10.1038/nature06309
   Konishi J, 2004, CLIN CANCER RES, V10, P5094, DOI 10.1158/1078-0432.CCR-04-0428
   Mantovani A, 2008, NATURE, V454, P436, DOI 10.1038/nature07205
   Naraev BG, 2012, ONCOLOGY-BASEL, V83, P117, DOI 10.1159/000339539
   Nomi T, 2007, CLIN CANCER RES, V13, P2151, DOI 10.1158/1078-0432.CCR-06-2746
   Ohigashi Y, 2005, CLIN CANCER RES, V11, P2947, DOI 10.1158/1078-0432.CCR-04-1469
   Pape UF, 2008, ENDOCR-RELAT CANCER, V15, P1083, DOI 10.1677/ERC-08-0017
   Powles T, 2014, NATURE, V515, P558, DOI 10.1038/nature13904
   Raymond E, 2011, NEW ENGL J MED, V364, P501, DOI 10.1056/NEJMoa1003825
   Sabatier R, 2015, ONCOTARGET, V6, P5449, DOI 10.18632/oncotarget.3216
   Shankaran V, 2001, NATURE, V410, P1107, DOI 10.1038/35074122
   Spranger S, 2013, SCI TRANSL MED, V5, DOI 10.1126/scitranslmed.3006504
   Taube JM, 2014, CLIN CANCER RES, V20, P5064, DOI 10.1158/1078-0432.CCR-13-3271
   Thompson RH, 2007, CLIN CANCER RES, V13, P1757, DOI 10.1158/1078-0432.CCR-06-2599
   Trinchieri G, 2012, ANNU REV IMMUNOL, V30, P677, DOI 10.1146/annurev-immunol-020711-075008
   Tumeh PC, 2014, NATURE, V515, P568, DOI 10.1038/nature13954
   WILLIAMS ED, 1963, LANCET, V1, P238
   Yao JC, 2008, J CLIN ONCOL, V26, P3063, DOI 10.1200/JCO.2007.15.4377
   Yao JC, 2011, NEW ENGL J MED, V364, P514, DOI 10.1056/NEJMoa1009290
NR 32
TC 93
Z9 99
U1 0
U2 6
PU IVYSPRING INT PUBL
PI LAKE HAVEN
PA PO BOX 4546, LAKE HAVEN, NSW 2263, AUSTRALIA
SN 1837-9664
J9 J CANCER
JI J. Cancer
PY 2016
VL 7
IS 5
BP 484
EP 489
DI 10.7150/jca.13711
PG 6
WC Oncology
WE Science Citation Index Expanded (SCI-EXPANDED)
SC Oncology
GA DI3ZJ
UT WOS:000373439300001
PM 26958083
OA gold, Green Published, Green Submitted
DA 2024-01-27
ER

PT J
AU Thapi, S
   Baeg, K
   Kim, MK
   Gallagher, EJ
AF Thapi, Sahityasri
   Baeg, Kiwoon
   Kim, Michelle K.
   Gallagher, Emily J.
TI Survival of Patients With Gastroenteropancreatic Neuroendocrine Tumors
   and Diabetes Mellitus
SO PANCREAS
LA English
DT Article
DE neuroendocrine tumors; diabetes mellitus; epidemiology;
   gastroenteropancreatic tumors
ID RISK-FACTORS; EPIDEMIOLOGY; MORTALITY; INSULIN; CANCER
AB Objectives Diabetes mellitus (DM) is associated with an increased risk of gastroenteropancreatic neuroendocrine tumors (GEP-NETs), but the association between DM and GEP-NET survival is unknown. We evaluated disease characteristics and survival in individuals with DM and GEP-NETs. Methods Using the Surveillance, Epidemiology, and End Results registry linked to Medicare (SEER-Medicare) claims database, we examined sociodemographics, GEP-NET characteristics, and treatment in patients with and without DM before GEP-NET diagnosis. We compared survival using univariate and multivariate analyses. Results We identified 1858 individuals with GEP-NETs: 478 (25.7%) with DM and 1380 (74.3%) without. Significant differences in race (P = 0.002) were found between the DM and non-DM groups. Compared with individuals without DM, those with DM had more gastric (9.7% vs 14.9%), duodenal (6.5% vs 10.0%), and pancreatic (17.0% vs 21.8%), and less jejunal/ileal (18.1% vs 12.8%) NETs (P < 0.0001). Patients with DM had earlier stages (stage I, 37.0%; stage IV, 30.8%) than those without (stage I, 30.6%; stage IV, 36.4%; P = 0.0012). We found no difference in survival (multivariate hazard ratio, 0.97; 95% confidence interval, 0.76-1.23) between groups. Conclusions Among patients with and without DM before GEP-NET diagnosis, we found differences in tumor location and stage, but not survival.
C1 [Thapi, Sahityasri] Icahn Sch Med Mt Sinai, Dept Med, New York, NY 10029 USA.
   [Baeg, Kiwoon; Kim, Michelle K.] Icahn Sch Med Mt Sinai, Div Gastroenterol, Dept Med, New York, NY 10029 USA.
   [Kim, Michelle K.; Gallagher, Emily J.] Icahn Sch Med Mt Sinai, Tisch Canc Inst, New York, NY 10029 USA.
   [Gallagher, Emily J.] Icahn Sch Med Mt Sinai, Div Endocrinol Diabet & Bone Dis, Dept Med, New York, NY 10029 USA.
C3 Icahn School of Medicine at Mount Sinai; Icahn School of Medicine at
   Mount Sinai; Icahn School of Medicine at Mount Sinai; Icahn School of
   Medicine at Mount Sinai
RP Gallagher, EJ (corresponding author), One Gustave L Levy Pl,Box 1055, New York, NY 10029 USA.
EM sahityasri.thapi@icahn.mssm.edu; kiwoonb@gmail.com;
   michelle.kim@mssm.edu; Gallagher@mssm.edu
FU American Cancer Society [MRSG-14-014-01-CCE]; National Institutes of
   Health/National Cancer Institute [K08CA190770]; Department of Medicine;
   Tisch Cancer Institute at Mount Sinai; Icahn School of Medicine SCHOLAR
   Summer Research Funding; Alkeon Capital Management
FX M.K.K. has received support from a Mentored Research Scholar Grant in
   Applied and Clinical Research (MRSG-14-014-01-CCE) from the American
   Cancer Society. E.J.G. has received support from the National Institutes
   of Health/National Cancer Institute K08CA190770, the Department of
   Medicine, Alkeon Capital Management, and the Tisch Cancer Institute at
   Mount Sinai. S.T. has received support from the Icahn School of Medicine
   SCHOLAR Summer Research Funding.
CR Belfiore A, 2017, ENDOCR REV, V38, P379, DOI 10.1210/er.2017-00073
   Braun S, 2011, INT J BIOL SCI, V7, P1003, DOI 10.7150/ijbs.7.1003
   Capurso G, 2009, AM J GASTROENTEROL, V104, P3034, DOI 10.1038/ajg.2009.466
   Dasari A, 2017, JAMA ONCOL, V3, P1335, DOI 10.1001/jamaoncol.2017.0589
   Ehehalt F, 2009, ONCOLOGIST, V14, P456, DOI 10.1634/theoncologist.2008-0259
   Fan ZY, 2020, PANCREAS, V49, P751, DOI 10.1097/MPA.0000000000001564
   Gallagher EJ, 2011, ENDOCRINOLOGY, V152, P2546, DOI 10.1210/en.2011-0231
   Gallo M, 2018, CANCER TREAT REV, V67, P1, DOI 10.1016/j.ctrv.2018.04.013
   Giovannucci E, 2010, DIABETES CARE, V33, P1674, DOI 10.2337/dc10-0666
   Halfdanarson TR, 2008, ANN ONCOL, V19, P1727, DOI 10.1093/annonc/mdn351
   Hallet J, 2015, CANCER-AM CANCER SOC, V121, P589, DOI 10.1002/cncr.29099
   Hassan MM, 2008, INT J CANCER, V123, P867, DOI 10.1002/ijc.23529
   Haugvik SP, 2015, NEUROENDOCRINOLOGY, V101, P133, DOI 10.1159/000375164
   Herrera-Martínez AD, 2019, J CLIN ENDOCR METAB, V104, P57, DOI 10.1210/jc.2018-01455
   Ito T, 2012, BEST PRACT RES CL GA, V26, P737, DOI 10.1016/j.bpg.2012.12.003
   Klimstra DS, 2010, AM J SURG PATHOL, V34, P300, DOI 10.1097/PAS.0b013e3181ce1447
   Kulke MH, 2015, J NATL COMPR CANC NE, V13, P78, DOI 10.6004/jnccn.2015.0011
   Lawrence B, 2011, ENDOCRIN METAB CLIN, V40, P1, DOI 10.1016/j.ecl.2010.12.005
   Leoncini E, 2016, ANN ONCOL, V27, P68, DOI 10.1093/annonc/mdv505
   Moertel C G, 1987, J Clin Oncol, V5, P1502
   Öberg KE, 2010, ANN ONCOL, V21, P72, DOI 10.1093/annonc/mdq290
   Oronsky B, 2017, NEOPLASIA, V19, P991, DOI 10.1016/j.neo.2017.09.002
   Pearson-Stuttard J, 2018, LANCET DIABETES ENDO, V6, P95, DOI [10.1016/S2213-8587(17)30366-2, 10.1016/s2213-8587(17)30366-2]
   Perez EA, 2007, WORLD J SURG, V31, P1022, DOI 10.1007/s00268-005-0774-6
   Pusceddu S, 2018, GASTROENTEROLOGY, V155, P479, DOI 10.1053/j.gastro.2018.04.010
   Renehan AG, 2012, DIABETOLOGIA, V55, P1619, DOI 10.1007/s00125-012-2526-0
   RINDI G, 1993, GASTROENTEROLOGY, V104, P994, DOI 10.1016/0016-5085(93)90266-F
   Sato Y, 2016, WORLD J GASTROENTERO, V22, P6817, DOI 10.3748/wjg.v22.i30.6817
   Soares HP, 2013, PLOS ONE, V8, DOI 10.1371/journal.pone.0057289
   Yao JC, 2008, J CLIN ONCOL, V26, P3063, DOI 10.1200/JCO.2007.15.4377
NR 30
TC 2
Z9 2
U1 0
U2 4
PU LIPPINCOTT WILLIAMS & WILKINS
PI PHILADELPHIA
PA TWO COMMERCE SQ, 2001 MARKET ST, PHILADELPHIA, PA 19103 USA
SN 0885-3177
EI 1536-4828
J9 PANCREAS
JI Pancreas
PD OCT
PY 2021
VL 50
IS 9
BP 1293
EP 1297
DI 10.1097/MPA.0000000000001911
PG 5
WC Gastroenterology & Hepatology
WE Science Citation Index Expanded (SCI-EXPANDED)
SC Gastroenterology & Hepatology
GA XH9OM
UT WOS:000725754900013
PM 34860814
OA Green Accepted
DA 2024-01-27
ER

PT J
AU Kim, KW
   Krajewski, KM
   Nishino, M
   Jagannathan, JP
   Shinagare, AB
   Tirumani, SH
   Ramaiya, NH
AF Kim, Kyung Won
   Krajewski, Katherine M.
   Nishino, Mizuki
   Jagannathan, Jyothi P.
   Shinagare, Atul B.
   Tirumani, Sree Harsha
   Ramaiya, Nikhil H.
TI Update on the Management of Gastroenteropancreatic Neuroendocrine Tumors
   With Emphasis on the Role of Imaging
SO AMERICAN JOURNAL OF ROENTGENOLOGY
LA English
DT Review
DE gastroenteropancreatic neuroendocrine tumor; guidelines; molecular
   targeted therapy
ID CLINICAL-PRACTICE GUIDELINES; CARCINOID-TUMORS; SOMATOSTATIN;
   METASTASIS; NEOPLASMS; DIAGNOSIS; ERA
AB OBJECTIVE. The purposes of this article are to review the current management of gastroenteropancreatic neuroendocrine tumors (GEP-NETs) based on the 2012 National Comprehensive Cancer Network guidelines and to describe the role of imaging in a multidisciplinary approach.
   CONCLUSION. The management of GEP-NETs has become complex, requiring a multidisciplinary approach. The World Health Organization classification of GEP-NETs has been revised; the U.S. Food and Drug Administration has approved molecular targeted agents (sunitinib, everolimus) for the treatment of pancreatic NETs; and the National Comprehensive Cancer Network clinical practice guidelines have been updated.
C1 [Kim, Kyung Won; Krajewski, Katherine M.; Nishino, Mizuki; Jagannathan, Jyothi P.; Shinagare, Atul B.; Tirumani, Sree Harsha; Ramaiya, Nikhil H.] Dana Farber Canc Inst, Dept Radiol, Boston, MA 02115 USA.
   [Kim, Kyung Won] Univ Ulsan, Coll Med, Asan Med Ctr, Dept Radiol, Seoul, South Korea.
   [Kim, Kyung Won] Univ Ulsan, Coll Med, Asan Med Ctr, Res Inst Radiol, Seoul, South Korea.
C3 Harvard University; Dana-Farber Cancer Institute; University of Ulsan;
   Asan Medical Center; University of Ulsan; Asan Medical Center
RP Kim, KW (corresponding author), Dana Farber Canc Inst, Dept Radiol, 450 Brookline Ave, Boston, MA 02115 USA.
EM medimash@gmail.com
FU (NCI) from the National Institutes of Health [1K23CA157631]
FX M. Nishino supported by 1K23CA157631 (NCI) from the National Institutes
   of Health.
CR Albiges L, 2012, ANN ONCOL, V23, P1943, DOI 10.1093/annonc/mds115
   Anlauf M, 2011, HORM METAB RES, V43, P825, DOI 10.1055/s-0031-1291307
   Auernhammer CJ, 2011, GUT, V60, P1009, DOI 10.1136/gut.2009.204453
   Balachandran A, 2013, ABDOM IMAGING, V38, P342, DOI 10.1007/s00261-012-9923-1
   Burns WR, 2012, CURR TREAT OPTION ON, V13, P24, DOI 10.1007/s11864-011-0172-2
   Chikarmane SA, 2012, EMERG RADIOL, V19, P535, DOI 10.1007/s10140-012-1052-1
   Choi H, 2007, J CLIN ONCOL, V25, P1753, DOI 10.1200/JCO.2006.07.3049
   Dong M, 2012, CLIN CANCER RES, V18, P1830, DOI 10.1158/1078-0432.CCR-11-2105
   Edge SB, 2010, AJCC CANC STAGING MA
   Gatto F, 2011, ENDOCR-RELAT CANCER, V18, pR233, DOI 10.1530/ERC-10-0334
   Horton KM, 2004, AM J ROENTGENOL, V182, P559, DOI 10.2214/ajr.182.3.1820559
   Howard S, 2011, AM J ROENTGENOL, V197, pW392, DOI 10.2214/AJR.10.5757
   Howard SAH, 2012, AM J ROENTGENOL, V199, P58, DOI 10.2214/AJR.11.7432
   Kim KW, 2011, ABDOM IMAGING, V36, P300, DOI 10.1007/s00261-011-9683-3
   Kinney T, 2010, SURG CLIN N AM, V90, P235, DOI 10.1016/j.suc.2009.12.003
   Klöppel G, 2009, NEUROENDOCRINOLOGY, V90, P162, DOI 10.1159/000182196
   Kulke MH, 2012, J NATL COMPR CANC NE, V10, P724, DOI 10.6004/jnccn.2012.0075
   Kvols LK, 2008, J CLIN ONCOL, V26, P5005, DOI 10.1200/JCO.2008.19.2161
   Lencioni R, 2010, SEMIN LIVER DIS, V30, P52, DOI 10.1055/s-0030-1247132
   Mayo SC, 2010, ANN SURG ONCOL, V17, P3129, DOI 10.1245/s10434-010-1154-5
   Milan SA, 2012, CURR OPIN ONCOL, V24, P46, DOI 10.1097/CCO.0b013e32834c554d
   Moser AJ, 1999, SURGERY, V125, P509, DOI 10.1016/S0039-6060(99)70202-3
   Nishino M, 2012, AM J ROENTGENOL, V198, P737, DOI 10.2214/AJR.11.7483
   Öberg K, 2010, ANN ONCOL, V21, pv223, DOI 10.1093/annonc/mdq192
   Öberg K, 2012, CURR OPIN ONCOL, V24, P433, DOI 10.1097/CCO.0b013e328353d7ba
   Parekh JR, 2012, PANCREAS, V41, P840, DOI 10.1097/MPA.0b013e31823cdaa0
   Ramage JK, 2012, GUT, V61, P6, DOI 10.1136/gutjnl-2011-300831
   Rindi G, 2004, Neuroendocrinology, V80 Suppl 1, P12
   Rinke A, 2009, J CLIN ONCOL, V27, P4656, DOI 10.1200/JCO.2009.22.8510
   Rust E, 2012, CANCER IMAGING, V12, P173, DOI 10.1102/1470-7330.2012.0026
   Shinagare AB, 2013, AM J ROENTGENOL, V201, pW15, DOI 10.2214/AJR.12.9498
   Steward MJ, 2008, RADIOGRAPHICS, V28, P1131, DOI 10.1148/rg.284075170
   Strosberg J, 2010, WORLD J GASTROENTERO, V16, P2963, DOI 10.3748/wjg.v16.i24.2963
   Sundin A, 2012, NEUROENDOCRINOLOGY, V96, P261, DOI 10.1159/000342270
   Tamm EP, 2012, RADIOL CLIN N AM, V50, P407, DOI 10.1016/j.rcl.2012.03.008
   Vogl TJ, 2009, EUR J RADIOL, V72, P517, DOI 10.1016/j.ejrad.2008.08.008
NR 36
TC 30
Z9 30
U1 0
U2 12
PU AMER ROENTGEN RAY SOC
PI RESTON
PA 1891 PRESTON WHITE DR, SUBSCRIPTION FULFILLMENT, RESTON, VA 22091 USA
SN 0361-803X
EI 1546-3141
J9 AM J ROENTGENOL
JI Am. J. Roentgenol.
PD OCT
PY 2013
VL 201
IS 4
BP 811
EP 824
DI 10.2214/AJR.12.10240
PG 14
WC Radiology, Nuclear Medicine & Medical Imaging
WE Science Citation Index Expanded (SCI-EXPANDED)
SC Radiology, Nuclear Medicine & Medical Imaging
GA 224FL
UT WOS:000324868000038
PM 24059370
OA Green Accepted
DA 2024-01-27
ER

PT J
AU Sampedro-Núñez, M
   Bouthelier, A
   Serrano-Somavilla, A
   Martínez-Hernández, R
   Adrados, M
   Martín-Pérez, E
   de Nova, JLM
   Cameselle-Teijeiro, JM
   Blanco-Carrera, C
   Cabezas-Agricola, JM
   Díaz, JA
   García-Centeno, R
   Aragones, J
   Marazuela, M
AF Sampedro-Nunez, Miguel
   Bouthelier, Antonio
   Serrano-Somavilla, Ana
   Martinez-Hernandez, Rebeca
   Adrados, Magdalena
   Martin-Perez, Elena
   Munoz de Nova, Jose Luis
   Cameselle-Teijeiro, Jose Manuel
   Blanco-Carrera, Concepcion
   Cabezas-Agricola, Jose Manuel
   Diaz, Jose angel
   Garcia-Centeno, Rogelio
   Aragones, Julian
   Marazuela, Monica
TI LAT-1 and GLUT-1 Carrier Expression and Its Prognostic Value in
   Gastroenteropancreatic Neuroendocrine Tumors
SO CANCERS
LA English
DT Article
DE neuroendocrine tumors; LAT-1; GLUT-1; biomarker; gastroenteropancreatic
   neuroendocrine tumors
ID ACID TRANSPORTER 1; GLUCOSE TRANSPORTERS; CANCER; PATHWAY; GROWTH;
   MTORC1; ASSOCIATION; PROGRESSION; METASTASIS; GUIDELINES
AB Simple Summary
   Gastroenteropancreatic neuroendocrine tumors (GEP-NETs) represent about 70% of all NETs; however, improvement in their outcomes has yet to be achieved. Here, we aimed to analyze the role of metabolic players such as the amino acid transporter 1 (LAT-1) and glucose transporter 1 (GLUT-1), regulated by the oxygen-sensing mechanism Von Hippel Lindau-hypoxia-inducible factor (VHL-HIF), in gastroenteropancreatic neuroendocrine tumors (GEP-NET). We also aimed to correlate them with tumor malignancy and progression. We confirmed that specific mechanisms that increase nutrient uptake, such as LAT-1 and GLUT-1, are increased in GEP-NETs, whereas pVHL is decreased. Our results suggest that these biomarkers could have a potential role in NET pathophysiology which might be related to their proliferation and metastatic capacity.
   Cancer cells develop mechanisms that increase nutrient uptake, including key nutrient carriers, such as amino acid transporter 1 (LAT-1) and glucose transporter 1 (GLUT-1), regulated by the oxygen-sensing Von Hippel Lindau-hypoxia-inducible factor (VHL-HIF) transcriptional pathway. We aimed to analyze these metabolic players in gastroenteropancreatic neuroendocrine tumors (GEP-NET) and correlate them with tumor malignancy and progression. LAT-1, GLUT-1, and pVHL expression was analyzed in 116 GEP-NETs and 48 peritumoral tissue samples by immunohistochemistry. LAT-1 was stably silenced using specific shRNA in the human NET BON cell line. LAT-1 expression was significantly increased in tumor tissue compared to non-tumor tissue in both gastrointestinal (67% vs. 44%) and pancreatic NETs (54% vs. 31%). Similarly, GLUT-1 was substantially elevated in gastrointestinal (74% vs. 19%) and pancreatic (58% vs. 4%) NETs. In contrast, pVHL expression was decreased (85% vs. 58%) in pancreatic NETs. Tumors with metastases at diagnosis displayed increased LAT-1 and GLUT-1 and decreased pVHL expression (p < 0.001). In accordance with these data, silencing LAT-1 curtailed cell proliferation in BON cells. These findings suggest that specific mechanisms that increase nutrient uptake, such as LAT-1 and GLUT-1, are increased in GEP-NETs, whereas pVHL is decreased. These markers might be related to the proliferation and metastatic capacity of these tumors.
C1 [Sampedro-Nunez, Miguel; Serrano-Somavilla, Ana; Martinez-Hernandez, Rebeca; Marazuela, Monica] Hosp Univ Princesa, Serv Endocrinol, Madrid 28006, Spain.
   [Sampedro-Nunez, Miguel; Serrano-Somavilla, Ana; Martinez-Hernandez, Rebeca; Marazuela, Monica] Univ Autonoma Madrid, Inst Princesa, Immunol & Mol Biol Unit, Madrid 28006, Spain.
   [Bouthelier, Antonio; Aragones, Julian] Autonomous Univ Madrid, Res Inst Princesa IP, Res Unit, Hosp Santa Cristina, Madrid 28009, Spain.
   [Adrados, Magdalena] Univ Autonoma Madrid, Hosp Univ Princesa, Serv Pathol, Madrid 28006, Spain.
   [Martin-Perez, Elena; Munoz de Nova, Jose Luis] Univ Autonoma Madrid, Inst Princesa, Hosp Univ Princesa, Serv Surg & Digest Surg, Madrid 28006, Spain.
   [Cameselle-Teijeiro, Jose Manuel] Univ Santiago Compostela, Hosp Clin Univ, Serv Pathol, La Coruna 15706, Spain.
   [Blanco-Carrera, Concepcion] Univ Alcala Henares, Hosp Univ Principe Asturias, Serv Endocrinol, Madrid 28805, Spain.
   [Cabezas-Agricola, Jose Manuel] Univ Santiago Compostela, Hosp Clin Univ, Serv Endocrinol, La Coruna 15706, Spain.
   [Diaz, Jose angel] Univ Complutense Madrid, Hosp Clin San Carlos, Serv Endocrinol, Madrid 28040, Spain.
   [Garcia-Centeno, Rogelio] Hosp Univ Gregorio Maranon, Serv Endocrinol, Madrid 28007, Spain.
   [Aragones, Julian] Carlos III Hlth Inst, CIBER Enfermedades Cardiovasc CIBERCV, Madrid 28029, Spain.
C3 Hospital de La Princesa; Autonomous University of Madrid; Autonomous
   University of Madrid; Autonomous University of Madrid; Hospital de La
   Princesa; Autonomous University of Madrid; Hospital de La Princesa;
   Universidade de Santiago de Compostela; Universidad de Alcala; Prince of
   Asturias University Hospital; Universidade de Santiago de Compostela;
   Complutense University of Madrid; Hospital Clinico San Carlos; General
   University Gregorio Maranon Hospital; CIBER - Centro de Investigacion
   Biomedica en Red; CIBERCV
RP Marazuela, M (corresponding author), Hosp Univ Princesa, Serv Endocrinol, Madrid 28006, Spain.; Marazuela, M (corresponding author), Univ Autonoma Madrid, Inst Princesa, Immunol & Mol Biol Unit, Madrid 28006, Spain.
EM miguelantonio.sampedro@salud.madrid.org;
   antonio.bouthelier@salud.madrid.org; ana.serrano@salud.madrid.org;
   rebeca.martinez@salud.madrid.org; mmagdalena.adrados@salud.madrid.org;
   emperez@salud.madrid.org; jmunoz@salud.madrid.org;
   josemanuel.cameselle@usc.es; concepcion.blanco@salud.madrid.org;
   jose.manuel.cabezas.agricola@sergas.es; joseangel.diaz@salud.madrid.org;
   rogelio.garcia@salud.madrid.org; julian.aragones@salud.madrid.org;
   monica.marazuela@salud.madrid.org
RI Muñoz-de-Nova, Jose Luis/AAN-6275-2020; Martinez Hernandez,
   Rebeca/G-2131-2017; Adrados, Magdalena/H-8123-2015
OI Muñoz-de-Nova, Jose Luis/0000-0003-1439-5632; DIAZ PEREZ,
   ANGEL/0000-0001-8137-5637; Cameselle-Teijeiro, Jose
   Manuel/0000-0002-5516-8914; Marazuela, Monica/0000-0003-1158-9618;
   Martinez Hernandez, Rebeca/0000-0003-2479-1882; Adrados,
   Magdalena/0000-0003-3317-670X
FU Proyectos de Investigacion en Salud (FIS) - Instituto de Salud Carlos
   III [PIE13-0041, PI16-02091, PI19-00584, PI19/01316-FEDER]; TIRONET2-CM
   - Comunidad de Madrid [B2017/BMD-3724]; Grupo Espanol de Tumores
   Neuroendocrinos y Endocrinos [GETNE G1707, GCI1901]; FEDER funds;
   Ministerio de Economia y Competitividad [SAF2016-76815,
   SAF2017-90794-REDT]; Fundacio La Marato de TV3 [534/C/2016]; Centro de
   Investigacion Biomedica en Red de Enfermedades Raras [CIBERER
   GCV14/ER/12]
FX We thank Francisca Molina-Jimenez from the Instituto Universitario
   Princesa for kindly giving technical assistance with confocal microscopy
   and Manolo Gomez for English corrections of the manuscript. We also
   warmly thank all the participants included in the study for their
   selfless participThis work was supported by the following grants:
   Proyectos de Investigacion en Salud (FIS) PIE13-0041, PI16-02091 and
   PI19-00584 (funded by Instituto de Salud Carlos III), TIRONET2-CM,
   B2017/BMD-3724 (funded by Comunidad de Madrid), GETNE G1707 and GCI1901
   (funded by Grupo Espanol de Tumores Neuroendocrinos y Endocrinos) and
   cofinanced by FEDER funds to M.M. Proyectos de Investigacion en Salud
   (FIS) PI19/01316-FEDER (funded by Instituto de Salud Carlos III), given
   to J.C.T. Grants from the Ministerio de Economia y Competitividad
   (SAF2016-76815 and SAF2017-90794-REDT), and Fundacio La Marato de TV3
   (534/C/2016) ceded to J.A.ation. We also thank the Centro de
   Investigacion Biomedica en Red de Enfermedades Raras (CIBERER
   GCV14/ER/12) for their support.
CR Adekola K, 2012, CURR OPIN ONCOL, V24, P650, DOI 10.1097/CCO.0b013e328356da72
   Airley RE, 2007, CHEMOTHERAPY, V53, P233, DOI 10.1159/000104457
   Amann T, 2009, EXPERT OPIN THER TAR, V13, P1411, DOI 10.1517/14728220903307509
   [Anonymous], R LANG ENV STAT COMP
   Benzerdjeb N, 2017, PATHOL INT, V67, P32, DOI 10.1111/pin.12486
   Betsunoh H, 2013, BMC CANCER, V13, DOI 10.1186/1471-2407-13-509
   Binderup T, 2013, DIAGNOSTICS, V3, P372, DOI 10.3390/diagnostics3040372
   Chai SM, 2018, HISTOPATHOLOGY, V72, P153, DOI 10.1111/his.13367
   Cormerais Y, 2016, CANCER RES, V76, P4481, DOI 10.1158/0008-5472.CAN-15-3376
   Crona J, 2016, EUR J ENDOCRINOL, V174, pR275, DOI 10.1530/EJE-15-0972
   Ding KS, 2018, J BIOL CHEM, V293, P3949, DOI 10.1074/jbc.RA117.001103
   Dura M, 2019, PATHOL ONCOL RES, V25, P361, DOI 10.1007/s12253-017-0363-7
   Elorza A, 2012, MOL CELL, V48, P681, DOI 10.1016/j.molcel.2012.09.017
   Estrella V, 2013, CANCER RES, V73, P1524, DOI 10.1158/0008-5472.CAN-12-2796
   EVERS BM, 1991, GASTROENTEROLOGY, V101, P303, DOI 10.1016/0016-5085(91)90004-5
   Figueroa-Vega N, 2010, ENDOCR-RELAT CANCER, V17, P897, DOI 10.1677/ERC-10-0020
   Fujino M, 2016, ONCOL LETT, V12, P3337, DOI 10.3892/ol.2016.5092
   GabAllah GMK, 2017, SAUDI J GASTROENTERO, V23, P248, DOI 10.4103/sjg.SJG_197_17
   Häfliger P, 2019, INT J MOL SCI, V20, DOI 10.3390/ijms20102428
   Ichinoe M, 2015, PATHOL RES PRACT, V211, P533, DOI 10.1016/j.prp.2015.03.007
   Jager PL, 2008, J NUCL MED, V49, P573, DOI 10.2967/jnumed.107.045708
   Kaira K, 2008, PATHOL RES PRACT, V204, P553, DOI 10.1016/j.prp.2008.02.003
   Kaira K, 2013, ANTICANCER RES, V33, P4219
   Kaira K, 2008, CANCER SCI, V99, P2380, DOI 10.1111/j.1349-7006.2008.00969.x
   Kandasamy P, 2018, TRENDS BIOCHEM SCI, V43, P752, DOI 10.1016/j.tibs.2018.05.003
   Khan MS, 2013, FRONTLINE GASTROENTE, V4, P175, DOI 10.1136/flgastro-2012-100272
   Kittler R, 2007, NAT METHODS, V4, P337, DOI 10.1038/NMETH1025
   Koh YW, 2017, LUNG CANCER, V104, P31, DOI 10.1016/j.lungcan.2016.12.003
   Kos-Kudla B, 2017, WSPOLCZESNA ONKOL, V21, P115, DOI 10.5114/wo.2017.68619
   Kurahara H, 2018, ANN SURG ONCOL, V25, P1432, DOI 10.1245/s10434-018-6357-1
   Low SK, 2019, AM J CLIN ONCOL-CANC, V42, P668, DOI 10.1097/COC.0000000000000575
   Marjon PL, 2004, MOL CANCER, V3, DOI 10.1186/1476-4598-3-4
   Medina RA, 2002, BIOL RES, V35, P9, DOI 10.4067/S0716-97602002000100004
   Nagano T, 2010, LUNG CANCER, V67, P282, DOI 10.1016/j.lungcan.2009.04.014
   Nakada N, 2014, HISTOL HISTOPATHOL, V29, P217, DOI 10.14670/HH-29.217
   Nicklin P, 2009, CELL, V136, P521, DOI 10.1016/j.cell.2008.11.044
   Oberg K, 2017, NEUROENDOCRINOLOGY, V105, P201, DOI 10.1159/000472254
   Pavel M, 2020, ANN ONCOL, V31, P844, DOI 10.1016/j.annonc.2020.03.304
   Périgny M, 2009, AM J SURG PATHOL, V33, P739, DOI 10.1097/PAS.0b013e3181967992
   Richard S, 2004, LANCET, V363, P1231, DOI 10.1016/S0140-6736(04)15957-6
   Sakurai T, 2011, ONCOLOGY-BASEL, V81, P24, DOI 10.1159/000333256
   Sampedro-Núñez M, 2018, SCI REP-UK, V8, DOI 10.1038/s41598-018-36129-1
   Scarpa A, 2017, NATURE, V543, P65, DOI 10.1038/nature21063
   Schmitt AM, 2009, ENDOCR-RELAT CANCER, V16, P1219, DOI 10.1677/ERC-08-0297
   Semenza GL, 2010, ONCOGENE, V29, P625, DOI 10.1038/onc.2009.441
   Shen C, 2011, CANCER DISCOV, V1, P222, DOI 10.1158/2159-8290.CD-11-0098
   Shennan DB, 2008, ONCOL REP, V20, P885, DOI 10.3892/or_00000087
   Shimizu A, 2015, MELANOMA RES, V25, P399, DOI 10.1097/CMR.0000000000000181
   Siegel R, 2012, CA-CANCER J CLIN, V62, P10, DOI 10.3322/caac.20138
   Sun CM, 2018, J CANCER, V9, P3787, DOI 10.7150/jca.26275
   Takeuchi K, 2010, LUNG CANCER, V68, P58, DOI 10.1016/j.lungcan.2009.05.020
   Wang JQ, 2013, BIOMED PHARMACOTHER, V67, P693, DOI 10.1016/j.biopha.2013.05.003
   Wang Q, 2015, AM J CANCER RES, V5, P1281
   Wickham H, 2009, USE R, P1, DOI 10.1007/978-0-387-98141-3
   Xu MH, 2016, J UROLOGY, V195, P1588, DOI 10.1016/j.juro.2015.11.071
   Yanagisawa N, 2015, CANCER BIOMARK, V15, P365, DOI 10.3233/CBM-150486
   Yanagisawa N, 2014, CANCER MED-US, V3, P1246, DOI 10.1002/cam4.272
   Yang Hang, 2019, Oncotarget, V10, P3066, DOI 10.18632/oncotarget.24684
   Yao JC, 2008, J CLIN ONCOL, V26, P3063, DOI 10.1200/JCO.2007.15.4377
   Zhang B, 2019, GENE, V689, P76, DOI 10.1016/j.gene.2018.12.006
   Zhao ZX, 2018, ONCOTARGET, V9, P2728, DOI 10.18632/oncotarget.18964
   Zoncu R, 2011, NAT REV MOL CELL BIO, V12, P21, DOI 10.1038/nrm3025
NR 62
TC 8
Z9 8
U1 0
U2 6
PU MDPI
PI BASEL
PA ST ALBAN-ANLAGE 66, CH-4052 BASEL, SWITZERLAND
EI 2072-6694
J9 CANCERS
JI Cancers
PD OCT
PY 2020
VL 12
IS 10
AR 2968
DI 10.3390/cancers12102968
PG 17
WC Oncology
WE Science Citation Index Expanded (SCI-EXPANDED)
SC Oncology
GA OJ8IF
UT WOS:000584197000001
PM 33066332
OA Green Published, gold
DA 2024-01-27
ER

PT J
AU Fraedrich, K
   Schrader, J
   Ittrich, H
   Keller, G
   Gontarewicz, A
   Matzat, V
   Kromminga, A
   Pace, A
   Moll, J
   Bläker, M
   Lohse, AW
   Hörsch, D
   Brümmendorf, TH
   Benten, D
AF Fraedrich, Katharina
   Schrader, Joerg
   Ittrich, Harald
   Keller, Gunhild
   Gontarewicz, Artur
   Matzat, Verena
   Kromminga, Arno
   Pace, Andrea
   Moll, Juergen
   Blaeker, Michael
   Lohse, Ansgar W.
   Hoersch, Dieter
   Bruemmendorf, Tim H.
   Benten, Daniel
TI Targeting Aurora Kinases with Danusertib (PHA-739358) Inhibits Growth of
   Liver Metastases from Gastroenteropancreatic Neuroendocrine Tumors in an
   Orthotopic Xenograft Model
SO CLINICAL CANCER RESEARCH
LA English
DT Article
ID PLASMA CHROMOGRANIN-A; OVEREXPRESSION; MARKER; CELLS; NEOPLASIA;
   ABLATION; THERAPY
AB Purpose: Aurora kinases play a crucial role in cell-cycle control. Uncontrolled expression of aurora kinases causes aneuploidy and tumor growth. As conservative treatment options for advanced gastroenteropancreatic neuroendocrine tumors (GEP-NET) are disappointing, aurora kinases may be an interesting target for novel therapeutic strategies.
   Experimental Design: Human GEP-NETs were tested for aurora kinase expression. The efficacy of the new aurora kinase inhibitor danusertib was evaluated in two human GEP-NET cell lines(BON1 and QGP) in vitro and in vivo.
   Results: The majority of ten insulinomas and all 33 nonfunctional pancreatic or midgut GEP-NETs expressed aurora A despite a mostly high degree of cell differentiation. Both human GEP-NET cell lines expressed aurora kinase A and B, and high Ser10 phosphorylation of histone H3 revealed increased aurora B activity. Remarkably, danusertib led to cell-cycle arrest and completely inhibited cell proliferation of the GEP-NET cells in vitro. Decreased phosphorylation of histone H3 indicated effective aurora B inhibition. In a subcutaneous murine xenograft model, danusertib significantly reduced tumor growth in vivo compared with controls or mice treated with streptozotocine/5-fluorouracil. As a consequence, decreased levels of tumor marker chromogranin A were found in mouse serum samples. In a newly developed orthotopic model for GEP-NET liver metastases by intrasplenic tumor cell transplantation, dynamic MRI proved significant growth inhibition of BON1- and QGP-derived liver metastases.
   Conclusions: These results show that danusertib may impose a new therapeutic strategy for aurora kinase expressing metastasized GEP-NETs. Clin Cancer Res; 18(17); 4621-32. (C) 2012 AACR.
C1 [Fraedrich, Katharina; Schrader, Joerg; Matzat, Verena; Pace, Andrea; Blaeker, Michael; Lohse, Ansgar W.; Benten, Daniel] Univ Klinikum Hamburg Eppendorf, Med Klin 1, D-20246 Hamburg, Germany.
   [Keller, Gunhild; Gontarewicz, Artur; Bruemmendorf, Tim H.] Univ Klinikum Hamburg Eppendorf, Med Klin 2, Onkol Zentrum, D-20246 Hamburg, Germany.
   [Kromminga, Arno] Lab Lademannbogen, Hamburg, Germany.
   [Hoersch, Dieter] Zent Klin Bad Berka, Bad Berka, Germany.
   [Bruemmendorf, Tim H.] Univ Klinikum Aachen, Med Klin 4, Aachen, Germany.
   [Moll, Juergen] Nerviano Med Sci, Milan, Italy.
C3 University of Hamburg; University Medical Center Hamburg-Eppendorf;
   University of Hamburg; University Medical Center Hamburg-Eppendorf;
   Zentralklinik Bad Berka; RWTH Aachen University; RWTH Aachen University
   Hospital; Nerviano Medical Sciences S.r.l
RP Benten, D (corresponding author), Univ Klinikum Hamburg Eppendorf, Med Klin 1, Martinistr 52, D-20246 Hamburg, Germany.
EM d.benten@uke.de
FU Deutsche Forschungsgemeinschaft [BE2559/2-1, SFB 841 C7];
   Forschungsforderungsfonds Medizin, Hamburg University
FX This work was partially supported by grant numbers BE2559/2-1 and SFB
   841 C7 from Deutsche Forschungsgemeinschaft (D. Benten) and
   Forschungsforderungsfonds Medizin, Hamburg University (D. Benten, G.
   Keller).
CR [Anonymous], 2007, NCT00335868
   [Anonymous], 2007, NCT00766324
   Arnold R, 2008, CLIN GASTROENTEROL H, V6, P820, DOI 10.1016/j.cgh.2008.02.052
   Baudin E, 1998, BRIT J CANCER, V78, P1102, DOI 10.1038/bjc.1998.635
   Benten D, 2005, HEPATOLOGY, V42, P1072, DOI 10.1002/hep.20889
   Benten D, 2005, HEPATOLOGY, V42, P140, DOI 10.1002/hep.20746
   Benten D, 2009, NEOPLASIA, V11, P934, DOI 10.1593/neo.09664
   Benten Daniel, 2006, Methods Mol Biol, V326, P189
   Carpinelli P, 2007, MOL CANCER THER, V6, P3158, DOI 10.1158/1535-7163.MCT-07-0444
   Fazio N, 2010, CANCER TREAT REV, V36, pS87, DOI 10.1016/S0305-7372(10)70026-8
   Fidler IJ, 2007, J CELL BIOCHEM, V101, P927, DOI 10.1002/jcb.21148
   Georgieva I, 2010, NEUROENDOCRINOLOGY, V91, P121, DOI 10.1159/000258705
   Gontarewicz A, 2008, BLOOD, V111, P4355, DOI 10.1182/blood-2007-09-113175
   Gontarewicz A, 2010, RECENT RESULTS CANC, V184, P199, DOI 10.1007/978-3-642-01222-8_14
   Grabowski P, 2008, CLIN CANCER RES, V14, P7378, DOI 10.1158/1078-0432.CCR-08-0698
   Hellman P, 2002, WORLD J SURG, V26, P1052, DOI 10.1007/s00268-002-6663-3
   Henn AR, 2003, AM J ROENTGENOL, V181, P1005, DOI 10.2214/ajr.181.4.1811005
   Huber S, 2008, PLOS ONE, V3, DOI 10.1371/journal.pone.0003302
   Jeng YM, 2004, CLIN CANCER RES, V10, P2065, DOI 10.1158/1078-0432.CCR-1057-03
   Keen N, 2004, NAT REV CANCER, V4, P927, DOI 10.1038/nrc1502
   Kerbel RS, 1998, CANCER METAST REV, V17, P301, DOI 10.1023/A:1006152915959
   Kwekkeboom DJ, 2011, ENDOCRIN METAB CLIN, V40, P173, DOI 10.1016/j.ecl.2010.12.003
   Lens SMA, 2010, NAT REV CANCER, V10, P825, DOI 10.1038/nrc2964
   Li DH, 2003, CLIN CANCER RES, V9, P991
   Lin YG, 2008, CLIN CANCER RES, V14, P5437, DOI 10.1158/1078-0432.CCR-07-4922
   Meulenbeld HJ, 2012, EXPERT OPIN INV DRUG, V21, P383, DOI 10.1517/13543784.2012.652303
   Modlin IM, 2008, LANCET ONCOL, V9, P61, DOI 10.1016/S1470-2045(07)70410-2
   Nicolas G, 2011, ENDOCRIN METAB CLIN, V40, P187, DOI 10.1016/j.ecl.2010.12.006
   Paquette R, 2007, BLOOD 1, V110
   Peracchi M, 2003, EUR J ENDOCRINOL, V148, P39, DOI 10.1530/eje.0.1480039
   Portella G, 2011, CURR MED CHEM, V18, P482, DOI 10.2174/092986711794480203
   Ramage JK, 2005, GUT, V54, DOI 10.1136/gut.2004.053314
   Raymond E, 2011, NEW ENGL J MED, V364, P501, DOI 10.1056/NEJMoa1003825
   Ruszniewski Philippe, 2004, Neuroendocrinology, V80 Suppl 1, P74, DOI 10.1159/000080746
   Steeghs N, 2011, INVEST NEW DRUG, V29, P953, DOI 10.1007/s10637-010-9405-7
   Steeghs N, 2009, J CLIN ONCOL, V27, P5094, DOI 10.1200/JCO.2008.21.6655
   Stelter L, 2008, NEUROENDOCRINOLOGY, V87, P233, DOI 10.1159/000111502
   Tong T, 2004, CLIN CANCER RES, V10, P7304, DOI 10.1158/1078-0432.CCR-04-0806
   Turaga KK, 2011, CA-CANCER J CLIN, V61, P113, DOI 10.3322/caac.20097
   von Wichert G, 2000, CANCER RES, V60, P4573
   Warner SL, 2006, MOL CANCER THER, V5, P2450, DOI 10.1158/1535-7163.MCT-06-0202
   Weber K, 2011, NAT MED, V17, P504, DOI 10.1038/nm.2338
   Yao JC, 2011, NEW ENGL J MED, V364, P514, DOI 10.1056/NEJMoa1009290
   Zatelli MC, 2007, ENDOCR-RELAT CANCER, V14, P473, DOI 10.1677/ERC-07-0001
NR 44
TC 27
Z9 30
U1 1
U2 10
PU AMER ASSOC CANCER RESEARCH
PI PHILADELPHIA
PA 615 CHESTNUT ST, 17TH FLOOR, PHILADELPHIA, PA 19106-4404 USA
SN 1078-0432
EI 1557-3265
J9 CLIN CANCER RES
JI Clin. Cancer Res.
PD SEP 1
PY 2012
VL 18
IS 17
BP 4621
EP 4632
DI 10.1158/1078-0432.CCR-11-2968
PG 12
WC Oncology
WE Science Citation Index Expanded (SCI-EXPANDED)
SC Oncology
GA 022MW
UT WOS:000309964500018
PM 22753592
OA Bronze
DA 2024-01-27
ER

PT J
AU Vicentini, C
   Fassan, M
   D'Angelo, E
   Corbo, V
   Silvestris, N
   Nuovo, GJ
   Scarpa, A
AF Vicentini, Caterina
   Fassan, Matteo
   D'Angelo, Edoardo
   Corbo, Vincenzo
   Silvestris, Nicola
   Nuovo, Gerard J.
   Scarpa, Aldo
TI Clinical Application of MicroRNA Testing in Neuroendocrine Tumors of the
   Gastrointestinal Tract
SO MOLECULES
LA English
DT Review
DE miRNAs; neuroendocrine tumors; pancreas; gastrointestinal tract; in situ
   hybridization
ID MESSENGER-RNAS; PANCREATIC ENDOCRINE; TARGETING MICRORNAS; MTOR PATHWAY;
   CANCER; EXPRESSION; MIRNA; TRANSLATION; PROGRESSION; MANAGEMENT
AB It is well documented that dysregulation of microRNAs is a hallmark of human cancers. Thus, this family of small non-coding regulatory molecules represents an excellent source of sensitive biomarkers. Unique microRNAs expression profiles have been associated with different types and subsets of gastrointestinal tumors including gastroenteropancreatic neuroendocrine tumors (GEP-NETs). GEP-NETs are a heterogeneous group of epithelial neoplasms with neuroendocrine differentiation. At present, early detection and surgical resection of GEP-NETs represent the best chance for a cure. Thus, clinically useful biomarkers for GEP-NETs that strongly correlate with early detection are urgently needed. The purpose of this review is to summarize the role of miRNAs in GEP-NET carcinogenesis and their possible use as novel diagnostic, prognostic and predictive biomarkers.
C1 [Vicentini, Caterina; Fassan, Matteo; D'Angelo, Edoardo; Corbo, Vincenzo; Scarpa, Aldo] Univ & Hosp Trust Verona, ARC Net Res Ctr, I-37134 Verona, Italy.
   [Fassan, Matteo; Scarpa, Aldo] Univ & Hosp Trust Verona, Dept Pathol & Diagnost, I-37134 Verona, Italy.
   [Silvestris, Nicola] Natl Canc Inst Giovanni Paolo II, Med Oncol Unit, I-70124 Bari, Italy.
   [Nuovo, Gerard J.] Ohio State Univ, Ctr Comprehens Canc, Columbus, OH 43210 USA.
C3 University of Verona; Azienda Ospedaliera Universitaria Integrata
   Verona; University of Verona; Azienda Ospedaliera Universitaria
   Integrata Verona; IRCCS Istituto Tumori Bari Giovanni Paolo II; James
   Cancer Hospital & Solove Research Institute; University System of Ohio;
   Ohio State University
RP Fassan, M (corresponding author), Univ & Hosp Trust Verona, ARC Net Res Ctr, I-37134 Verona, Italy.
EM matteo.fassan@gmail.com
RI scarpa, aldo/K-6832-2016; Corbo, Vincenzo/J-7754-2016; D'Angelo,
   Edoardo/P-1668-2014; Silvestris, Nicola/K-5889-2012; D'Angelo,
   Edoardo/AAF-6689-2020; Fassan, Matteo/F-5152-2012
OI scarpa, aldo/0000-0003-1678-739X; Corbo, Vincenzo/0000-0002-6340-8009;
   D'Angelo, Edoardo/0000-0002-4554-2140; Silvestris,
   Nicola/0000-0001-7814-7318; Fassan, Matteo/0000-0001-6515-5482
FU Italian Ministry of Research [FIRB-RBAP10AHJB]; Associazione Italiana
   Ricerca Cancro (AIRC) [12182, 6421]
FX This work has been supported by the Italian Cancer Genome Project grant
   from the Italian Ministry of Research (FIRB-RBAP10AHJB), and
   Associazione Italiana Ricerca Cancro (AIRC) Grant No. 12182 and 6421.
CR Arroyo JD, 2011, P NATL ACAD SCI USA, V108, P5003, DOI 10.1073/pnas.1019055108
   Baffa R, 2009, J PATHOL, V219, P214, DOI 10.1002/path.2586
   Banck MS, 2013, J CLIN INVEST, V123, P2502, DOI 10.1172/JCI67963
   Cai XZ, 2004, RNA, V10, P1957, DOI 10.1261/rna.7135204
   Calin GA, 2004, P NATL ACAD SCI USA, V101, P2999, DOI 10.1073/pnas.0307323101
   Calin GA, 2005, NEW ENGL J MED, V353, P1793, DOI 10.1056/NEJMoa050995
   Calin GA, 2006, NAT REV CANCER, V6, P857, DOI 10.1038/nrc1997
   Cao YN, 2013, NAT COMMUN, V4, DOI 10.1038/ncomms3810
   Capdevila J, 2014, CANCER METAST REV, V33, P345, DOI 10.1007/s10555-013-9468-y
   Capelli P, 2012, BEST PRACT RES CL GA, V26, P705, DOI 10.1016/j.bpg.2013.01.003
   Cimmino A, 2005, P NATL ACAD SCI USA, V102, P13944, DOI 10.1073/pnas.0506654102
   Di Leva G, 2014, ANNU REV PATHOL-MECH, V9, P287, DOI 10.1146/annurev-pathol-012513-104715
   Di Leva G, 2013, CURR OPIN GENET DEV, V23, P3, DOI 10.1016/j.gde.2013.01.004
   Eiring AM, 2010, CELL, V140, P652, DOI 10.1016/j.cell.2010.01.007
   Fabbri M, 2013, ADV EXP MED BIOL, V754, P137, DOI 10.1007/978-1-4419-9967-2_6
   Fabbri M, 2012, P NATL ACAD SCI USA, V109, pE2110, DOI 10.1073/pnas.1209414109
   Fassan M, 2013, CURR OPIN GENET DEV, V23, P75, DOI 10.1016/j.gde.2013.02.009
   Fassan M, 2011, WORLD J GASTROENTERO, V17, P5231, DOI 10.3748/wjg.v17.i48.5231
   Garzon R, 2010, NAT REV DRUG DISCOV, V9, P775, DOI 10.1038/nrd3179
   Hamfjord J, 2012, PLOS ONE, V7, DOI 10.1371/journal.pone.0034150
   Han JJ, 2004, GENE DEV, V18, P3016, DOI 10.1101/gad.1262504
   Heravi-Moussavi A, 2012, NEW ENGL J MED, V366, P234, DOI 10.1056/NEJMoa1102903
   Jiao YC, 2011, SCIENCE, V331, P1199, DOI 10.1126/science.1200609
   Karpathakis A, 2012, ENDOCR-RELAT CANCER, V19, pR73, DOI 10.1530/ERC-12-0050
   Khan S, 2013, CANCER RES, V73, P6541, DOI 10.1158/0008-5472.CAN-13-1288
   Kong YW, 2012, LANCET ONCOL, V13, pE249, DOI 10.1016/S1470-2045(12)70073-6
   Lanford RE, 2010, SCIENCE, V327, P198, DOI 10.1126/science.1178178
   Lewis MA, 2014, CURR OPIN ENDOCRINOL, V21, P22, DOI 10.1097/MED.0000000000000033
   Li AG, 2013, CLIN CANCER RES, V19, P3600, DOI 10.1158/1078-0432.CCR-12-3092
   Li SC, 2013, MODERN PATHOL, V26, P685, DOI 10.1038/modpathol.2012.216
   Ling H, 2013, NAT REV DRUG DISCOV, V12, P847, DOI 10.1038/nrd4140
   Lopez-Serra P, 2012, ONCOGENE, V31, P1609, DOI 10.1038/onc.2011.354
   Luzi E, 2011, ENDOCR PRACT, V17, P58, DOI 10.4158/EP11062.RA
   Matthaei H, 2012, CLIN CANCER RES, V18, P4713, DOI 10.1158/1078-0432.CCR-12-0035
   Meeker A, 2014, MOL CELL ENDOCRINOL, V386, P101, DOI 10.1016/j.mce.2013.07.015
   Merritt WM, 2008, NEW ENGL J MED, V359, P2641, DOI 10.1056/NEJMoa0803785
   Michael MZ, 2003, MOL CANCER RES, V1, P882
   Missiaglia E, 2010, J CLIN ONCOL, V28, P245, DOI 10.1200/JCO.2008.21.5988
   Negrini M, 2007, J CELL SCI, V120, P1833, DOI 10.1242/jcs.03450
   Nelson PT, 2008, BBA-GENE REGUL MECH, V1779, P758, DOI 10.1016/j.bbagrm.2008.03.012
   Nuovo GJ, 2009, NAT PROTOC, V4, P107, DOI 10.1038/nprot.2008.215
   Oberg K, 2013, CLIN CANCER RES, V19, P2842, DOI 10.1158/1078-0432.CCR-12-3458
   Orom UA, 2008, MOL CELL, V30, P460, DOI 10.1016/j.molcel.2008.05.001
   Rachagani S, 2010, CANCER LETT, V292, P8, DOI 10.1016/j.canlet.2009.11.010
   Rindi G, 2012, NAT REV ENDOCRINOL, V8, P54, DOI 10.1038/nrendo.2011.120
   Roldo C, 2006, J CLIN ONCOL, V24, P4677, DOI 10.1200/JCO.2005.05.5194
   Ruebel K, 2010, MODERN PATHOL, V23, P367, DOI 10.1038/modpathol.2009.161
   Scarpa A., 2013, J ONCOPATHOL, V1, P65
   Tang GL, 2005, TRENDS BIOCHEM SCI, V30, P106, DOI 10.1016/j.tibs.2004.12.007
   Valadi H, 2007, NAT CELL BIOL, V9, P654, DOI 10.1038/ncb1596
   Vasudevan S, 2007, SCIENCE, V318, P1931, DOI 10.1126/science.1149460
   Vickers KC, 2011, NAT CELL BIOL, V13, P423, DOI 10.1038/ncb2210
   Zhang JL, 2013, JNCI-J NATL CANCER I, V105, P1005, DOI 10.1093/jnci/djt135
NR 53
TC 40
Z9 46
U1 0
U2 12
PU MDPI
PI BASEL
PA ST ALBAN-ANLAGE 66, CH-4052 BASEL, SWITZERLAND
SN 1420-3049
J9 MOLECULES
JI Molecules
PD FEB
PY 2014
VL 19
IS 2
BP 2458
EP 2468
DI 10.3390/molecules19022458
PG 11
WC Biochemistry & Molecular Biology; Chemistry, Multidisciplinary
WE Science Citation Index Expanded (SCI-EXPANDED)
SC Biochemistry & Molecular Biology; Chemistry
GA AF0QD
UT WOS:000334418200068
PM 24566314
OA gold, Green Published, Green Submitted
DA 2024-01-27
ER

PT J
AU Lawrence, B
   Gustafsson, BI
   Kidd, M
   Modlin, I
AF Lawrence, Ben
   Gustafsson, Bjorn I.
   Kidd, Mark
   Modlin, Irvin
TI New Pharmacologic Therapies for Gastroenteropancreatic Neuroendocrine
   Tumors
SO GASTROENTEROLOGY CLINICS OF NORTH AMERICA
LA English
DT Article
DE Antineoplastic; Biotherapy; Carcinoid; Chemotherapy; Neuroendocrine
   tumor
ID PHASE-II TRIAL; PROGRESSION-FREE SURVIVAL; ENDOTHELIAL GROWTH-FACTOR;
   CARCINOID-TUMORS; ENDOCRINE TUMORS; SOMATOSTATIN ANALOGS;
   GENE-MUTATIONS; PATIENTS PTS; STREPTOZOCIN; DOXORUBICIN
AB Successful treatment of unresectable and metastatic gastroenteropancreatic neuroendocrine tumors (GEP-NETs) requires the thoughtful choice of systemic therapy as a component of a multidisciplinary therapeutic approach The role of somatostatin analogues is established in symptom relief, but the efficacy of interferon and radiopeptide targeted therapy is not clear The utility of a variety of tyrosine kinase and antiangiogenic agents is variable and under investigation whereas the role of cytotoxic chemotherapy in poorly differentiated GEP-NETs is accepted Overall the ideal treatment of more indolent tumors is less certain Reassessments of the GEP-NET pathology classification has provided improved logic for the role of a variety of agents, whereas the precise positioning of many new agents that target molecular pathways of angiogenesis and proliferation is under examination This article describes the current options for systemic therapy for GEP-NETs within the framework of the current World Health Organization classification system
C1 [Lawrence, Ben; Kidd, Mark; Modlin, Irvin] Yale Univ, Sch Med, Gastrointestinal Pathobiol Res Grp, New Haven, CT 06520 USA.
   [Lawrence, Ben] Auckland City Hosp, Dept Med Oncol, Auckland, New Zealand.
   [Gustafsson, Bjorn I.] Norwegian Univ Sci & Technol, Univ Hosp, Dept Canc Res & Mol Med, N-7006 Trondheim, Norway.
   [Gustafsson, Bjorn I.] St Olavs Univ Hosp, Dept Gastroenterol, N-7006 Trondheim, Norway.
C3 Yale University; Auckland City Hospital; Norwegian University of Science
   & Technology (NTNU); Norwegian University of Science & Technology (NTNU)
RP Modlin, I (corresponding author), Yale Univ, Sch Med, Gastrointestinal Pathobiol Res Grp, POB 208602, New Haven, CT 06520 USA.
FU NIDDK NIH HHS [R01 DK080871-02, R01 DK080871] Funding Source: Medline
CR Ahlman H, 2008, NEUROENDOCRINOLOGY, V87, P40, DOI 10.1159/000109976
   Anthony LB, 2007, J CLIN ONCOL, V25
   Arnold R, 1996, GUT, V38, P430, DOI 10.1136/gut.38.3.430
   Besig S, 2009, NEUROENDOCRINOLOGY, V90, P402, DOI 10.1159/000245900
   Bowen KA, 2009, J GASTROINTEST SURG, V13, P1773, DOI 10.1007/s11605-009-0958-8
   Chadha MK, 2009, ANTICANCER RES, V29, P4127
   Cheng PNM, 1999, CANCER, V86, P944, DOI 10.1002/(SICI)1097-0142(19990915)86:6<944::AID-CNCR8>3.3.CO;2-G
   Chua YJ, 2010, J CLIN ONCOL, V28, pE41, DOI 10.1200/JCO.2009.26.0612
   Clark OH, 2009, J NATL COMPR CANC NE, V7, P712
   DeLellis RA, 2004, WHO CLASSIFICATION T
   Duran I, 2006, BRIT J CANCER, V95, P1148, DOI 10.1038/sj.bjc.6603419
   Eriksson B, 2008, NEUROENDOCRINOLOGY, V87, P8, DOI 10.1159/000111034
   Gilbert JA, 2005, NEW ENGL J MED, V353, P209, DOI 10.1056/NEJM200507143530219
   Granberg D, 2009, EXPERT OPIN INV DRUG, V18, P601, DOI [10.1517/13543780902850432 , 10.1517/13543780902850432]
   Gross DJ, 2006, ENDOCR-RELAT CANCER, V13, P535, DOI 10.1677/erc.1.01124
   Hauso O, 2008, CANCER, V113, P2655, DOI 10.1002/cncr.23883
   Hobday TJ, 2007, J CLIN ONCOL, V25
   Hobday TJ, 2006, J CLIN ONCOL, V24, p189S
   ISACOFF WH, 2006, J CLIN ONCOL, V247, P14023
   Kidd M, 2005, CANCER-AM CANCER SOC, V103, P229, DOI 10.1002/cncr.20750
   KIDD M, 2010, P AM SOC CLIN ONCOL
   Klimstra DS, 2010, AM J SURG PATHOL, V34, P300, DOI 10.1097/PAS.0b013e3181ce1447
   Kouvaraki MA, 2004, J CLIN ONCOL, V22, P4762, DOI 10.1200/JCO.2004.04.024
   KULKE M, 2010, P AM SOC CLIN ONCOL
   Kulke MH, 2008, J CLIN ONCOL, V26, P3403, DOI 10.1200/JCO.2007.15.9020
   Kulke MH, 2006, J CLIN ONCOL, V24, P3555, DOI 10.1200/JCO.2006.05.6762
   Kulke MH, 2006, DIGEST DIS SCI, V51, P1033, DOI 10.1007/s10620-006-8001-3
   Kulke MH, 2009, CLIN CANCER RES, V15, P338, DOI 10.1158/1078-0432.CCR-08-1476
   Kulke MH, 2006, J CLIN ONCOL, V24, P401, DOI 10.1200/JCO.2005.03.6046
   Kunz PL, 2008, J CLIN ONCOL, V26, DOI 10.1200/jco.2008.26.15_suppl.15502
   Kvols L, 2006, J CLIN ONCOL, V24, p198S
   Lara PN, 2009, J CLIN ONCOL, V27, P2530, DOI 10.1200/JCO.2008.20.1061
   Maire F, 2009, SURGERY, V145, P69, DOI 10.1016/j.surg.2008.08.007
   Mani MA, 2008, J CLIN ONCOL, V26, DOI 10.1200/jco.2008.26.15_suppl.15550
   Missiaglia E, 2010, J CLIN ONCOL, V28, P245, DOI 10.1200/JCO.2008.21.5988
   Mitry E, 1999, BRIT J CANCER, V81, P1351, DOI 10.1038/sj.bjc.6690325
   Modlin IM, 2010, ALIMENT PHARM THER, V31, P169, DOI 10.1111/j.1365-2036.2009.04174.x
   Modlin IM, 2005, GASTROENTEROLOGY, V128, pA793
   Modlin IM, 2008, JNCI-J NATL CANCER I, V100, P1282, DOI 10.1093/jnci/djn275
   Modlin IM, 2008, LANCET ONCOL, V9, P61, DOI 10.1016/S1470-2045(07)70410-2
   MOERTEL CG, 1992, NEW ENGL J MED, V326, P519, DOI 10.1056/NEJM199202203260804
   MOERTEL CG, 1991, CANCER, V67, P33, DOI 10.1002/1097-0142(19910101)67:1<33::AID-CNCR2820670107>3.0.CO;2-E
   MOERTEL CG, 1991, CANCER, V68, P227, DOI 10.1002/1097-0142(19910715)68:2<227::AID-CNCR2820680202>3.0.CO;2-I
   Oberg K, 2009, ANN ONCOL, V20, P150, DOI 10.1093/annonc/mdp158
   Oxboel J, 2009, ONCOL REP, V21, P769, DOI 10.3892/or_00000283
   Pavel ME, 2008, J CLIN ONCOL, V26, DOI 10.1200/jco.2008.26.15_suppl.14684
   Pitt SC, 2009, AM J TRANSL RES, V1, P291
   Ramage JK, 2005, GUT, V54, DOI 10.1136/gut.2004.053314
   RAYMOND E, 2010, P AM SOC CLIN ONCOL
   REUBI JC, 1990, CANCER RES, V50, P5969
   Rindi G, 2007, VIRCHOWS ARCH, V451, P757, DOI 10.1007/s00428-007-0452-1
   Rinke A, 2009, J CLIN ONCOL, V27, P4656, DOI 10.1200/JCO.2009.22.8510
   Stilling GA, 2007, ENDOCR PATHOL, V18, P223, DOI 10.1007/s12022-007-9001-3
   Sun WJ, 2005, J CLIN ONCOL, V23, P4897, DOI 10.1200/JCO.2005.03.616
   Sung MW, 2008, J CLIN ONCOL, V26
   Tannapfel A, 2005, AM J CLIN PATHOL, V123, P256, DOI 10.1309/YQBR9C05RU4DD3RN
   Tomassetti P, 2000, NEW ENGL J MED, V343, P551, DOI 10.1056/NEJM200008243430805
   Varker KA, 2008, CANCER CHEMOTH PHARM, V61, P661, DOI 10.1007/s00280-007-0521-9
   WILLIAMS ED, 1963, LANCET, V1, P238
   Yao JC, 2008, J CLIN ONCOL, V26, P3063, DOI 10.1200/JCO.2007.15.4377
   Yao JC, 2010, J CLIN ONCOL, V28, P69, DOI 10.1200/JCO.2009.24.2669
   Yao JC, 2005, J CLIN ONCOL, V23, p309S
   Zhang J, 2007, CANCER, V109, P1478, DOI 10.1002/cncr.22554
NR 63
TC 12
Z9 12
U1 0
U2 0
PU W B SAUNDERS CO-ELSEVIER INC
PI PHILADELPHIA
PA 1600 JOHN F KENNEDY BOULEVARD, STE 1800, PHILADELPHIA, PA 19103-2899 USA
SN 0889-8553
EI 1558-1942
J9 GASTROENTEROL CLIN N
JI Gastroenterol. Clin. North Am.
PD SEP
PY 2010
VL 39
IS 3
BP 615
EP +
DI 10.1016/j.gtc.2010.08.013
PG 15
WC Gastroenterology & Hepatology
WE Science Citation Index Expanded (SCI-EXPANDED)
SC Gastroenterology & Hepatology
GA 681DP
UT WOS:000284291900013
PM 20951920
OA Green Accepted
DA 2024-01-27
ER

PT J
AU Lee, MR
   Harris, C
   Baeg, KJ
   Aronson, A
   Wisnivesky, JP
   Kim, MK
AF Lee, Mi Ri
   Harris, Cynthia
   Baeg, Kiwoon Joshua
   Aronson, Anne
   Wisnivesky, Juan P.
   Kim, Michelle Kang
TI Incidence Trends of Gastroenteropancreatic Neuroendocrine Tumors in the
   United States
SO CLINICAL GASTROENTEROLOGY AND HEPATOLOGY
LA English
DT Article
DE SEER; Gastrointestinal Cancer; Epidemiology; Carcinoid; Pancreas; Small
   Bowel
ID CANCER; EPIDEMIOLOGY
AB BACKGROUND & AIMS: Although multiple studies have reported an increasing incidence of gastroenteropancreatic neuroendocrine tumors (GEP-NETs) over the past decades, there are limited national data on recent trends. Using a population-based registry, we evaluated GEP-NET incidence trends in the United States population from 1975 through 2012, based on age, calendar year at diagnosis, and year of birth.
   METHODS: GEP-NET cases from 1975 through 2012 were identified from the most recent version of the Surveillance, Epidemiology, and End Results registry using histologic and site codes. We calculated overall annual incidence, age-adjusted incidence (number of cases per 100,000), annual percent change (APC), and average APC by 5-year age intervals. We also evaluated the incidence rates by age, period, and birth year cohorts.
   RESULTS: We identified 22,744 patients with GEP-NETs. In adults 25-39 years old, GEP-NET incidence rates decreased from the mid-1970s to the early 1980s, then increased until 2012. In adults ages 40 years and older or young adults ages 15-24 years, incidence rates generally increased continuously from 1975 through 2012. Adults ages 40-69 years had the most rapid increases in average APC (approximately 4%-6% per year). Overall incidence rates were highest in adults 70-84 years old. Since the inception of the Surveillance, Epidemiology, and End Results registry, GEP-NET incidence has increased in consecutive birth cohorts.
   CONCLUSION: The incidence of GEP-NET continues to increase-particularly in older adults. More recent generations have had higher GEP-NET incidence rates than more distant generations.
C1 [Lee, Mi Ri; Baeg, Kiwoon Joshua; Aronson, Anne; Kim, Michelle Kang] Icahn Sch Med Mt Sinai, Dept Gastroenterol, New York, NY 10029 USA.
   [Harris, Cynthia] Massachusetts Gen Hosp, Dept Pathol, Boston, MA 02114 USA.
   [Wisnivesky, Juan P.] Icahn Sch Med Mt Sinai, Dept Internal Med, New York, NY 10029 USA.
C3 Icahn School of Medicine at Mount Sinai; Harvard University;
   Massachusetts General Hospital; Icahn School of Medicine at Mount Sinai
RP Kim, MK (corresponding author), Mt Sinai Med Ctr, Dept Gastroenterol, 1 Gustave Levy Pl,Box 1069, New York, NY 10029 USA.
EM michelle.kim@mssm.edu
OI Aronson, Anne/0000-0001-9114-2239
FU American Cancer Society [MRSG-14-014-01-CCE]
FX Michelle Kang Kim is supported by MRSG-14-014-01-CCE from the American
   Cancer Society.
CR [Anonymous], 2017, J NATL CANC I
   [Anonymous], 2016, SEER STAT DAT INC SE
   [Anonymous], 2017, GASTROENTEROLOGY, DOI DOI 10.1053/j.gastro.2017.05.013
   Bembenek A, 1998, SURGERY, V123, P712, DOI 10.1016/S0039-6060(98)70214-4
   Broaddus RR, 2003, ARCH PATHOL LAB MED, V127, P1200
   Chow JS, 1996, INT J EPIDEMIOL, V25, P722, DOI 10.1093/ije/25.4.722
   Dasari A, 2017, JAMA ONCOL, V3, P1335, DOI 10.1001/jamaoncol.2017.0589
   DISARIO JA, 1994, AM J GASTROENTEROL, V89, P699
   Fraenkel M, 2014, ENDOCR-RELAT CANCER, V21, pR153, DOI 10.1530/ERC-13-0125
   Hallet J, 2015, CANCER-AM CANCER SOC, V121, P589, DOI 10.1002/cncr.29099
   Jemal A, 2009, CA-CANCER J CLIN, V59, P225, DOI [10.3322/caac.21654, 10.3322/caac.20006, 10.3322/caac.21332, 10.3322/caac.20073, 10.3322/caac.21601, 10.3322/caac.21551, 10.3322/caac.21387, 10.3322/caac.21254]
   Junik R, 2006, Adv Med Sci, V51, P66
   Kim HJ, 2000, STAT MED, V19, P335, DOI 10.1002/(SICI)1097-0258(20000215)19:3<335::AID-SIM336>3.3.CO;2-Q
   Kim MK, 2013, J CLIN ONCOL, V31, P3776, DOI 10.1200/JCO.2013.51.1477
   Lawrence B, 2011, ENDOCRIN METAB CLIN, V40, P1, DOI 10.1016/j.ecl.2010.12.005
   Lieberman DA, 2014, GASTROINTEST ENDOSC, V80, P133, DOI 10.1016/j.gie.2014.01.014
   Modlin IM, 2008, LANCET ONCOL, V9, P61, DOI 10.1016/S1470-2045(07)70410-2
   Noone A, SEER Cancer Statistics Review, 1975-2015
   Oberndorfer S, 1907, FRANKFURT Z PATHOL, V1, P426
   Peery AF, 2012, GASTROENTEROLOGY, V143, P1179, DOI 10.1053/j.gastro.2012.08.002
   Rosenberg PS, 2014, CANCER EPIDEM BIOMAR, V23, P2296, DOI 10.1158/1055-9965.EPI-14-0300
   Rosenberg PS, 2011, CANCER EPIDEM BIOMAR, V20, P1263, DOI 10.1158/1055-9965.EPI-11-0421
   Smith RA, 2017, CA-CANCER J CLIN, V67, P100, DOI 10.3322/caac.21392
   Yao JC, 2008, J CLIN ONCOL, V26, P3063, DOI 10.1200/JCO.2007.15.4377
NR 24
TC 50
Z9 50
U1 0
U2 1
PU ELSEVIER SCIENCE INC
PI NEW YORK
PA STE 800, 230 PARK AVE, NEW YORK, NY 10169 USA
SN 1542-3565
EI 1542-7714
J9 CLIN GASTROENTEROL H
JI Clin. Gastroenterol. Hepatol.
PD OCT
PY 2019
VL 17
IS 11
BP 2212
EP +
DI 10.1016/j.cgh.2018.12.017
PG 7
WC Gastroenterology & Hepatology
WE Science Citation Index Expanded (SCI-EXPANDED)
SC Gastroenterology & Hepatology
GA IY8FL
UT WOS:000486630000020
PM 30580091
OA Bronze
DA 2024-01-27
ER

PT J
AU Sampedro-Núñez, M
   Luque, RM
   Ramos-Levi, AM
   Gahete, MD
   Serrano-Somavilla, A
   Villa-Osaba, A
   Adrados, M
   Ibáñez-Costa, A
   Martín-Pérez, E
   Culler, MD
   Marazuela, M
   Castaño, JP
AF Sampedro-Nunez, Miguel
   Luque, Raul M.
   Ramos-Levi, Ana M.
   Gahete, Manuel D.
   Serrano-Somavilla, Ana
   Villa-Osaba, Alicia
   Adrados, Magdalena
   Ibanez-Costa, Alejandro
   Martin-Perez, Elena
   Culler, Michael D.
   Marazuela, Monica
   Castano, Justo P.
TI Presence of sst5TMD4, a truncated splice variant of the somatostatin
   receptor subtype 5, is associated to features of increased
   aggressiveness in pancreatic neuroendocrine tumors
SO ONCOTARGET
LA English
DT Article
DE neuroendocrine tumors; sst5TMD4; sst5TMD5; angiogenesis;
   gastroenteropancreatic neuroendocrine tumors
ID ENDOTHELIAL GROWTH-FACTOR; GRADING SYSTEM; ANALOGS; ANGIOGENESIS; CELLS;
   EXPRESSION; OCTREOTIDE; MALIGNANCY; CANCER; ANGIOPOIETINS
AB Purpose: Gastroenteropancreatic neuroendocrine tumors (GEP-NETs) are rare and heterogeneous tumors, and their biological behavior is not well known. We studied the presence and potential functional roles of somatostatin receptors (sst1-5), focusing particularly on the truncated variants (sst5TMD4, sst5TMD5) and on their relationships with the angiogenic system (Ang/Tie-2 and VEGF) in human GEP-NETs.
   Experimental Design: We evaluated 42 tumor tissue samples (26 primary/16 metastatic) from 26 patients with GEP-NETs, and 30 non-tumoral tissues (26 from adjacent non-tumor regions and 4 from normal controls) from a single center. Expression of sst1-5, sst5TMD4, sst5TMD5, Ang1-2, Tie-2 and VEGF was analyzed using real-time qPCR, immunofluorescence and immunohistochemistry. Expression levels were associated with tumor characteristics and clinical outcomes. Functional role of sst5TMD4 was analyzed in GEP-NET cell lines.
   Results: sst1 exhibited the highest expression in GEP-NET, whilst sst2 was the most frequently observed sst-subtype (90.2%). Expression levels of sst1, sst2, sst3, sst5TMD4, and sst5TMD5 were significantly higher in tumor tissues compared to their adjacent non-tumoral tissue. Lymph-node metastases expressed higher levels of sst5TMD4 than in its corresponding primary tumor tissue. sst5TMD4 was also significantly higher in intestinal tumor tissues from patients with residual disease of intestinal origin compared to those with non-residual disease. Functional assays demonstrated that the presence of sst5TMD4 was associated to enhanced malignant features in GEP-NET cells. Angiogenic markers correlated positively with sst5TMD4, which was confirmed by immunohistochemical/fluorescence studies.
   Conclusions: sst5TMD4 is overexpressed in GEP-NETs and is associated to enhanced aggressiveness, suggesting its potential value as biomarker and target in GEP-NETs.
C1 [Sampedro-Nunez, Miguel; Ramos-Levi, Ana M.; Serrano-Somavilla, Ana; Adrados, Magdalena; Martin-Perez, Elena; Marazuela, Monica] Univ Autonoma Madrid, Inst Invest Princesa, Hosp Univ Princesa, Dept Endocrinol & Nutr, Madrid 28006, Spain.
   [Luque, Raul M.; Gahete, Manuel D.; Villa-Osaba, Alicia; Ibanez-Costa, Alejandro; Castano, Justo P.] Univ Cordoba, Hosp Univ Reina Sofia, Inst Maimonides Invest Biomed Cordoba IMIBIC, Dept Cell Biol Physiol & Immunol, Cordoba 14014, Spain.
   [Luque, Raul M.; Gahete, Manuel D.; Villa-Osaba, Alicia; Ibanez-Costa, Alejandro; Castano, Justo P.] CIBER Fisiopatol Obesidad & Nutr, Cordoba 14014, Spain.
   [Culler, Michael D.] IPSEN Biosci, Cambridge, MA 02142 USA.
C3 Autonomous University of Madrid; Universidad de Cordoba; CIBER - Centro
   de Investigacion Biomedica en Red; CIBEROBN
RP Marazuela, M (corresponding author), Univ Autonoma Madrid, Inst Invest Princesa, Hosp Univ Princesa, Dept Endocrinol & Nutr, Madrid 28006, Spain.; Luque, RM; Castaño, JP (corresponding author), Univ Cordoba, Hosp Univ Reina Sofia, Inst Maimonides Invest Biomed Cordoba IMIBIC, Dept Cell Biol Physiol & Immunol, Cordoba 14014, Spain.; Luque, RM; Castaño, JP (corresponding author), CIBER Fisiopatol Obesidad & Nutr, Cordoba 14014, Spain.
EM raul.luque@uco.es; monica.marazuela@salud.madrid.org; justo@uco.es
RI Gahete, Manuel D./C-4969-2009; PEREZ, ELENA MARTIN/D-5735-2018; Castaño,
   Justo P/A-7124-2010; Ibáñez-Costa, Alejandro/L-5323-2013; Adrados,
   Magdalena/H-8123-2015; MARTIN-PEREZ, ELENA/ABC-5039-2020; Raul, Luque
   Huertas/M-6948-2018
OI Gahete, Manuel D./0000-0002-4578-2179; PEREZ, ELENA
   MARTIN/0000-0002-4933-738X; Castaño, Justo P/0000-0002-3145-7287;
   Ibáñez-Costa, Alejandro/0000-0003-4649-0095; Adrados,
   Magdalena/0000-0003-3317-670X; MARTIN-PEREZ, ELENA/0000-0002-4933-738X;
   Luque, Raul M./0000-0002-7585-1913; Culler, Michael
   D./0000-0001-5168-8739
FU Proyectos de Investigacion en Salud (FIS) - Instituto de Salud Carlos
   III [PI13-01414, PIE-0041]; Comunidad de Madrid [S2011/BMD-2328
   TIRONET]; CIBERobn and Ayuda Merck Serono [BIO-0139, CTS-5051, CTS-1406,
   PI-0369-2012, BFU2010-19300, BFU2013-43282-R, PI13/00651]; "Sara
   Borrell" program [CD11/00276]
FX This work has received the following grants: Proyectos de Investigacion
   en Salud (FIS) PI13-01414, and PIE-0041 (funded by Instituto de Salud
   Carlos III) and S2011/BMD-2328 TIRONET (funded by Comunidad de Madrid)
   (to MM). BIO-0139, CTS-5051, CTS-1406, PI-0369-2012, BFU2010-19300,
   BFU2013-43282-R, PI13/00651, CIBERobn and Ayuda Merck Serono 2013 (to
   RML and JPC). Fellowship CTS-5051 (to AIC). "Sara Borrell" program
   CD11/00276 (to MDG). CIBER is an initiative of Instituto de Salud Carlos
   III, Ministerio de Sanidad, Servicios Sociales e Igualdad, Spain.
CR Albini A, 1999, FASEB J, V13, P647, DOI 10.1096/fasebj.13.6.647
   [Anonymous], 2010, WHO CLASSIFICATION T
   Aparicio T, 2001, EUR J CANCER, V37, P1014, DOI 10.1016/S0959-8049(01)00073-9
   Arena S, 2005, MOL ENDOCRINOL, V19, P255, DOI 10.1210/me.2004-0280
   Bocci G, 2007, EUR J CLIN INVEST, V37, P700, DOI 10.1111/j.1365-2362.2007.01848.x
   Bousquet C, 2012, J CLIN ENDOCR METAB, V97, P727, DOI 10.1210/jc.2011-2088
   Briest F, 2014, THERANOSTICS, V4, P336, DOI 10.7150/thno.7851
   Caplin ME, 2014, NEW ENGL J MED, V371, P224, DOI [10.1056/NEJMoa1316158, 10.1056/NEJMc1409757]
   Córdoba-Chacón J, 2010, CELL MOL LIFE SCI, V67, P1147, DOI 10.1007/s00018-009-0240-y
   Curtis SB, 2000, AM J PHYSIOL-HEART C, V278, pH1815, DOI 10.1152/ajpheart.2000.278.6.H1815
   Dal Monte M, 2007, INVEST OPHTH VIS SCI, V48, P3480
   Danesi R, 1997, CLIN CANCER RES, V3, P265
   Durán-Prado M, 2012, ONCOGENE, V31, P2049, DOI 10.1038/onc.2011.389
   Durán-Prado M, 2010, J CLIN ENDOCR METAB, V95, P2497, DOI 10.1210/jc.2009-2247
   Durán-Prado M, 2009, J CLIN ENDOCR METAB, V94, P2634, DOI 10.1210/jc.2008-2564
   Eklund L, 2006, EXP CELL RES, V312, P630, DOI 10.1016/j.yexcr.2005.09.002
   EVERS BM, 1991, GASTROENTEROLOGY, V101, P303, DOI 10.1016/0016-5085(91)90004-5
   Ferrara N, 1997, ENDOCR REV, V18, P4, DOI 10.1210/er.18.1.4
   Fiedler U, 2006, TRENDS IMMUNOL, V27, P552, DOI 10.1016/j.it.2006.10.004
   Figueroa-Vega N, 2010, ENDOCR-RELAT CANCER, V17, P897, DOI 10.1677/ERC-10-0020
   Florio T, 2003, ENDOCRINOLOGY, V144, P1574, DOI 10.1210/en.2002-220949
   Florio T, 2008, MOL CELL ENDOCRINOL, V286, P40, DOI 10.1016/j.mce.2007.08.012
   IGUCHI H, 1990, CANCER RES, V50, P3691
   Jones PF, 2003, J PATHOL, V201, P515, DOI 10.1002/path.1452
   Kaemmerer D, 2015, ONCOTARGET, V6, P27566, DOI 10.18632/oncotarget.4491
   Keskin O, 2013, ONCOTARGETS THER, V6, P471, DOI 10.2147/OTT.S39987
   Lamberts SWJ, 2002, TRENDS ENDOCRIN MET, V13, P451, DOI 10.1016/S1043-2760(02)00667-7
   Lamberts SWJ, 1996, NEW ENGL J MED, V334, P246, DOI 10.1056/NEJM199601253340408
   Lobov IB, 2002, P NATL ACAD SCI USA, V99, P11205, DOI 10.1073/pnas.172161899
   Mentlein R, 2001, INT J CANCER, V92, P545, DOI 10.1002/ijc.1223
   Modlin IM, 2008, LANCET ONCOL, V9, P61, DOI 10.1016/S1470-2045(07)70410-2
   Molè D, 2015, ENDOCRINE, V50, P442, DOI 10.1007/s12020-015-0594-x
   Moller LN, 2003, BBA-BIOMEMBRANES, V1616, P1, DOI 10.1016/S0005-2736(03)00235-9
   Oberg K, 2011, ENDOCR-RELAT CANCER, V18, pS17, DOI 10.1530/ERC-10-0280
   Pinato DJ, 2013, BRIT J CANCER, V108, P429, DOI 10.1038/bjc.2012.538
   Prokosch V, 2011, EXP EYE RES, V92, P128, DOI 10.1016/j.exer.2010.12.002
   Puig-Domingo M, 2014, PLOS ONE, V9, DOI 10.1371/journal.pone.0085527
   Rindi G, 2007, VIRCHOWS ARCH, V451, P757, DOI 10.1007/s00428-007-0452-1
   Rindi G, 2006, VIRCHOWS ARCH, V449, P395, DOI 10.1007/s00428-006-0250-1
   Rinke A, 2009, J CLIN ONCOL, V27, P4656, DOI 10.1200/JCO.2009.22.8510
   Salazar R, 2007, MANUAL GETNE DIAGNOS
   SCHALLY AV, 1988, CANCER RES, V48, P6977
   Shojaei F, 2008, P NATL ACAD SCI USA, V105, P2640, DOI 10.1073/pnas.0712185105
   Sidéris L, 2012, ONCOLOGIST, V17, P747, DOI 10.1634/theoncologist.2011-0458
   Taboada GF, 2007, EUR J ENDOCRINOL, V156, P65, DOI 10.1530/eje.1.02313
   Theodoropoulou M, 2013, FRONT NEUROENDOCRIN, V34, P228, DOI 10.1016/j.yfrne.2013.07.005
   Toumpanakis C, 2013, SEMIN ONCOL, V40, P56, DOI 10.1053/j.seminoncol.2012.11.006
   Villaume K, 2010, NEUROENDOCRINOLOGY, V91, P268, DOI 10.1159/000289569
   Wang WG, 2005, TRENDS CELL BIOL, V15, P138, DOI 10.1016/j.tcb.2005.01.003
   Weckbecker G, 2003, NAT REV DRUG DISCOV, V2, P999, DOI 10.1038/nrd1255
   Yao JC, 2008, J CLIN ONCOL, V26, P3063, DOI 10.1200/JCO.2007.15.4377
   Zatelli MC, 2009, F1000 MED REP, V1
NR 52
TC 31
Z9 32
U1 0
U2 8
PU IMPACT JOURNALS LLC
PI ORCHARD PARK
PA 6666 E QUAKER ST, STE 1, ORCHARD PARK, NY 14127 USA
EI 1949-2553
J9 ONCOTARGET
JI Oncotarget
PD FEB 9
PY 2016
VL 7
IS 6
BP 6593
EP 6608
DI 10.18632/oncotarget.6565
PG 16
WC Oncology; Cell Biology
WE Science Citation Index Expanded (SCI-EXPANDED)
SC Oncology; Cell Biology
GA DM1RE
UT WOS:000376123100017
PM 26673010
OA Green Published, Green Submitted, gold
DA 2024-01-27
ER

PT J
AU van Adrichem, RCS
   Hofland, LJ
   Feelders, RA
   De Martino, MC
   van Koetsveld, PM
   van Eijck, CHJ
   de Krijger, RR
   Sprij-Mooij, DM
   Janssen, JAMJL
   de Herder, WW
AF van Adrichem, R. C. S.
   Hofland, L. J.
   Feelders, R. A.
   De Martino, M. C.
   van Koetsveld, P. M.
   van Eijck, C. H. J.
   de Krijger, R. R.
   Sprij-Mooij, D. M.
   Janssen, J. A. M. J. L.
   de Herder, W. W.
TI Chromogranin A, Ki-67 index and IGF-related genes in patients with
   neuroendocrine tumors
SO ENDOCRINE CONNECTIONS
LA English
DT Article
DE gastroenteropancreatic neuroendocrine tumors (GEP NETs); IGF-related
   genes; Ki-67 proliferation index; serum chromogranin A (sCgA)
AB Chromogranin A (CgA) and the Ki-67 proliferation index are considered as important biochemical and pathological markers for clinical behaviour of gastroenteropancreatic neuroendocrine tumors (GEP NETs), respectively. The IGF system has been suggested as an important regulator of GEP NET proliferation and differentiation. A possible relationship between serum CgA (sCgA), Ki-67 proliferation index, and expression of IGF-related genes in patients with GEP NETs has not been demonstrated yet. This study investigates the relationship between sCgA, the Ki-67 proliferation index, and the expression of IGF-related genes in GEP NET tissues and their relation with 5-year survival. Tumor and blood samples from 22 GEP NET patients were studied. Tumoral mRNA expression of IGF-related genes (IGFs: IGF1, IGF2; IGF receptors: IGF1R, IGF2R; insulin receptors: subtype A (IR-A) and B (IR-B); IGF-binding proteins (IGFBPs): IGFBP1, IGFBP2, IGFBP3, and IGFBP6) was measured using quantitative RT-PCR. Ki-67 proliferation index was determined using immunohistochemistry. sCgA was measured with ELISA. Five-year survival in patients with nonelevated sCgA (n=11) was 91 vs 46% in patients with elevated sCgA (n=11) (P=0.006). IR-A mRNA expression was significantly higher in tumors obtained from patients with elevated sCgA than in those from patients with nonelevated sCgA (6.42 +/- 2.08 vs 2.60 +/- 0.40; P=0.04). This data suggests that sCgA correlates well with 5-year survival of GEP NET patients, and that IR-A mRNA expression correlates well with tumor mass in GEP NET patients.
C1 [van Adrichem, R. C. S.; Hofland, L. J.; Feelders, R. A.; De Martino, M. C.; van Koetsveld, P. M.; Sprij-Mooij, D. M.; Janssen, J. A. M. J. L.; de Herder, W. W.] Erasmus MC, Sector Endocrinol, Dept Internal Med, S Gravendijkwal 230,Room D-430, NL-3015 CE Rotterdam, Netherlands.
   [van Eijck, C. H. J.] Erasmus MC, Dept Surg, Rotterdam, Netherlands.
   [de Krijger, R. R.] Erasmus MC, Dept Pathol, Rotterdam, Netherlands.
   [de Krijger, R. R.] Reinier de Graaf Hosp, Delft, Netherlands.
C3 Erasmus University Rotterdam; Erasmus MC; Erasmus University Rotterdam;
   Erasmus MC; Erasmus University Rotterdam; Erasmus MC; Reinier de Graaf
   Hospital
RP de Herder, WW (corresponding author), Erasmus MC, Sector Endocrinol, Dept Internal Med, S Gravendijkwal 230,Room D-430, NL-3015 CE Rotterdam, Netherlands.
EM w.w.deherder@erasmusmc.nl
RI Van Eijck, Casper/ABD-1655-2020; Wu, Di/JAD-1494-2023; Eijck, casper
   van/K-5983-2019; De Martino, Maria Cristina/K-7090-2016; de+Herder,
   Wouter/AAN-8429-2021; de Krijger, Ronald/J-2564-2019; w,
   d/JVN-4153-2024; Janssen, Joseph A.M.J.L./AAU-5133-2021
OI Janssen, Joseph A.M.J.L./0000-0002-9363-6408; Hofland,
   Leo/0000-0002-4897-2197
CR Belfiore A, 2009, ENDOCR REV, V30, P586, DOI 10.1210/er.2008-0047
   Collett-Solberg PF, 2000, ENDOCRINE, V12, P121, DOI 10.1385/ENDO:12:2:121
   Cox ME, 2009, PROSTATE, V69, P33, DOI 10.1002/pros.20852
   De Martino MC, 2012, ENDOCR-RELAT CANCER, V19, P351, DOI 10.1530/ERC-11-0270
   Eriksson B, 2000, DIGESTION, V62, P33, DOI 10.1159/000051853
   Forbes Briony E, 2012, Front Endocrinol (Lausanne), V3, P38, DOI 10.3389/fendo.2012.00038
   Frasca F, 1999, MOL CELL BIOL, V19, P3278, DOI 10.1128/mcb.19.5.3278
   Garcia-Carbonero R, 2010, ANN ONCOL, V21, P1794, DOI 10.1093/annonc/mdq022
   Höpfner M, 2006, ENDOCR-RELAT CANCER, V13, P135, DOI 10.1677/erc.1.01090
   Kalli KR, 2002, ENDOCRINOLOGY, V143, P3259, DOI 10.1210/en.2001-211408
   Klimstra DS, 2010, PANCREAS, V39, P707, DOI 10.1097/MPA.0b013e3181ec124e
   Li Y, 2007, J PATHOL, V211, P550, DOI 10.1002/path.2136
   Mager SR, 2007, EUR J CANCER, V43, P828, DOI 10.1016/j.ejca.2007.01.002
   Malaguarnera R, 2011, J CLIN ENDOCR METAB, V96, P766, DOI 10.1210/jc.2010-1255
   Modlin IM, 2008, LANCET ONCOL, V9, P61, DOI 10.1016/S1470-2045(07)70410-2
   O'Toole D, 2009, NEUROENDOCRINOLOGY, V90, P194, DOI 10.1159/000225948
   Pape UF, 2008, CANCER-AM CANCER SOC, V113, P256, DOI 10.1002/cncr.23549
   Pape UF, 2008, ENDOCR-RELAT CANCER, V15, P1083, DOI 10.1677/ERC-08-0017
   Pfaffl MW, 2001, NUCLEIC ACIDS RES, V29, DOI 10.1093/nar/29.9.e45
   Portela-Gomes GM, 2010, REGUL PEPTIDES, V165, P12, DOI 10.1016/j.regpep.2010.02.011
   Ricort JM, 2004, GROWTH HORM IGF RES, V14, P277, DOI 10.1016/j.ghir.2004.02.002
   Rindi G, 2007, VIRCHOWS ARCH, V451, P757, DOI 10.1007/s00428-007-0452-1
   Rindi G, 2006, VIRCHOWS ARCH, V449, P395, DOI 10.1007/s00428-006-0250-1
   Rindi G, 2011, DIGEST LIVER DIS, V43, pS356, DOI 10.1016/S1590-8658(11)60591-4
   Samani AA, 2007, ENDOCR REV, V28, P20, DOI 10.1210/er.2006-0001
   Schmittgen TD, 2008, NAT PROTOC, V3, P1101, DOI 10.1038/nprot.2008.73
   Sciacca L, 1999, ONCOGENE, V18, P2471, DOI 10.1038/sj.onc.1202600
   Strosberg J, 2009, HUM PATHOL, V40, P1262, DOI 10.1016/j.humpath.2009.01.010
   Tang LH, 2012, AM J SURG PATHOL, V36, P1761, DOI 10.1097/PAS.0b013e318263207c
   Ter-Minassian M, 2013, ENDOCR-RELAT CANCER, V20, P187, DOI 10.1530/ERC-12-0340
   Vella V, 2002, J CLIN ENDOCR METAB, V87, P245, DOI 10.1210/jc.87.1.245
   Yao JC, 2011, J CLIN ENDOCR METAB, V96, P3741, DOI 10.1210/jc.2011-0666
NR 32
TC 11
Z9 11
U1 0
U2 2
PU BIOSCIENTIFICA LTD
PI BRISTOL
PA EURO HOUSE, 22 APEX COURT WOODLANDS, BRADLEY STOKE, BRISTOL BS32 4JT,
   ENGLAND
EI 2049-3614
J9 ENDOCR CONNECT
JI Endocr. Connect.
PD DEC 1
PY 2013
VL 2
IS 4
BP 172
EP 177
DI 10.1530/EC-13-0052
PG 6
WC Endocrinology & Metabolism
WE Science Citation Index Expanded (SCI-EXPANDED)
SC Endocrinology & Metabolism
GA V44UK
UT WOS:000209773700002
PM 24042314
OA gold, Green Published, Green Submitted
DA 2024-01-27
ER

PT J
AU Gao, F
   Zafar, MI
   Jüttner, S
   Höcker, M
   Wiedenmann, B
AF Gao, Feng
   Zafar, Mohammad Ishraq
   Juettner, Stefan
   Hoecker, Michael
   Wiedenmann, Bertram
TI Expression and Molecular Regulation of the <i>Cox2</i> Gene in
   Gastroenteropancreatic Neuroendocrine Tumors and Antiproliferation of
   Nonsteroidal Anti-Inflammatory Drugs (NSAIDs)
SO MEDICAL SCIENCE MONITOR
LA English
DT Article
DE ,Anti-Inflammatory Agents, Non-Steroidal; Cyclooxygenase 2 Inhibitors;
   Neuroendocrine Tumors
ID CELL-LINE; CYCLOOXYGENASE-2 EXPRESSION; DIAGNOSIS; CANCER; GROWTH; MICE;
   PROGRESSION; INHIBITION; TARGET
AB Background: Gastroenteropancreatic neuroendocrine tumors (GEP-NETs) has had a significant increase over the past 4 decades. The pathophysiological role of the cyclooxygenase-2 (cox-2) gene and factors responsible for the expression in GEP-NETS is of clinical value. Current study determined the expression of cox-2 gene in human GEP-NET tissues and corresponding cell lines, investigated the molecular mechanisms underlying the regulation of cox-2 gene expression and assessed the effect of nonsteroidal anti-inflammatory drugs (NSAIDs) on both anchorage-dependent and independent growth of GEP-NET cells.
   Material/Methods: GEP-NET tissues and QGP-1, BON, and LCC-18 GEP-NET cell lines were used. The expression of cox-2 gene was analyzed by immunohistochemistry, western blot, RT-PCR, and enzyme immunoassay. Transient transfection and luciferase assays along with electrophoretic mobility shift assays were conducted to explore the regulation of cox-2 gene expression. The effect of COX-inhibitors on GEP-NET cell growth was determined by proliferation assays and colony growth assessment.
   Results: We found 87.8% of G EP-NET tissues stained positive for COX-2. QGP-1 and LCC-18 cells expressed cox-2 gene. PGE2 (prostaglandin E2) amounts quantified in the supernatants of NET cells matched to cox-2 expression level. The CRE-E-box element (-56 to -48 bp) and binding of USF1, USF2, and CREB transcription factors to this proximal promoter element were essential for cox-2 promoter activity in GEP-NET cells. COX-2-specific inhibitor NS-398 potently and dose-dependently inhibited PGE2 release from QGP-1 cells. Interestingly, both NS-398 and acetylic salicylic acid effectively suppressed proliferation of QGP-1 and BON cells in a dose-dependent manner.
   Conclusions: The majority of GEP-NETS over express cox-2 gene. The binding of CREB and USF-1/-2 transcription factors to a proximal, overlapping CRE-Ebox element is the underlying mechanism for cox-2 gene expression. NSAIDs potently suppressed the proliferations and may offer a novel approach for chemoprevention and therapy of GEP-NETs.
C1 [Gao, Feng; Zafar, Mohammad Ishraq] Huazhong Univ Sci & Technol, Union Hosp, Tongji Med Coll, Dept Endocrinol, Wuhan, Hubei, Peoples R China.
   [Juettner, Stefan; Hoecker, Michael; Wiedenmann, Bertram] CCM, Med Dept, Div Hepatol & Gastroenterol Metab Dis, Berlin, Germany.
   [Juettner, Stefan; Hoecker, Michael; Wiedenmann, Bertram] CVK, Berlin, Germany.
   [Juettner, Stefan] Pathol Ansbach, Dept Pathol, Ansbach, Germany.
   [Hoecker, Michael] HMNC Holding, Munich, Germany.
C3 Huazhong University of Science & Technology; Free University of Berlin;
   Humboldt University of Berlin; Charite Universitatsmedizin Berlin; Free
   University of Berlin; Humboldt University of Berlin; Charite
   Universitatsmedizin Berlin
RP Gao, F (corresponding author), Huazhong Univ Sci & Technol, Union Hosp, Tongji Med Coll, Dept Endocrinol, Wuhan, Hubei, Peoples R China.
EM gaofengwh@aliyun.com
RI Zafar, Mohammad Ishraq/J-5648-2014
OI Zafar, Mohammad Ishraq/0000-0002-0435-4370; Wiedenmann,
   Bertram/0000-0002-7890-2552
FU German DFG-Graduiertenkollegs [276/3]
FX The current work was supported by German DFG-Graduiertenkollegs 276/3
   "Signal recognition and transduction"
CR [Anonymous], J CELL BIOL
   [Anonymous], 2011, Forensic Histopathology, DOI [DOI 10.1007/978-3-642-20659-7_2, 10.1007/978-3-642-20659-7_2, 10.1007/978-3-642-20659-7, DOI 10.1007/978-3-642-20659-7]
   [Anonymous], ED GUIDE IMMUNOHISTO
   Brown JR, 2004, CLIN CANCER RES, V10, p4266S, DOI 10.1158/1078-0432.CCR-040014
   Cadden IS, 2007, HISTOPATHOLOGY, V51, P743, DOI 10.1111/j.1365-2559.2007.02846.x
   Dannenberg AJ, 2001, LANCET ONCOL, V2, P544, DOI 10.1016/S1470-2045(01)00488-0
   Díez M, 2013, ANN GASTROENTEROL, V26, P29
   FUNAKOSHI A, 1990, BIOCHEM BIOPH RES CO, V168, P741, DOI 10.1016/0006-291X(90)92384-C
   Galván JA, 2013, AM J CLIN PATHOL, V140, P61, DOI 10.1309/AJCPIV40ISTBXRAX
   Greenhough A, 2009, CARCINOGENESIS, V30, P377, DOI 10.1093/carcin/bgp014
   JENG YJ, 1991, ENDOCRINOLOGY, V128, P220, DOI 10.1210/endo-128-1-220
   KAKU M, 1980, GANN, V71, P596
   Kaltsas GA, 2004, ENDOCR REV, V25, P458, DOI 10.1210/er.2003-0014
   Kitadai Y, 2010, CANCER MICROENVIRON, V3, P109, DOI 10.1007/s12307-009-0032-9
   Klenke FM, 2006, BMC CANCER, V6, DOI 10.1186/1471-2407-6-9
   Lim HY, 2000, CLIN CANCER RES, V6, P519
   LUNDQVIST M, 1991, EUR J CANCER, V27, P1663, DOI 10.1016/0277-5379(91)90441-F
   Mackenzie GG, 2008, PPAR RES, V2008, DOI 10.1155/2008/919572
   Metz DC, 2008, GASTROENTEROLOGY, V135, P1469, DOI 10.1053/j.gastro.2008.05.047
   Molina MA, 1999, CANCER RES, V59, P4356
   Montuenga LM, 2003, PROG HISTOCHEM CYTO, V38, P155
   MOTOYAMA T, 1986, ACTA PATHOL JAPON, V36, P65
   Murata H, 1999, AM J GASTROENTEROL, V94, P451
   Ohike N, 2001, PATHOL INT, V51, P770, DOI 10.1046/j.1440-1827.2001.01273.x
   Oshima M, 1996, CELL, V87, P803, DOI 10.1016/S0092-8674(00)81988-1
   Ouyang N, 2006, CARCINOGENESIS, V27, P232, DOI 10.1093/carcin/bgi221
   Pape UF, 2008, ENDOCR-RELAT CANCER, V15, P1083, DOI 10.1677/ERC-08-0017
   PAREKH D, 1994, PANCREAS, V9, P83, DOI 10.1097/00006676-199401000-00013
   Peters JM, 2012, NAT REV CANCER, V12, P181, DOI 10.1038/nrc3214
   Rao CV, 2004, CURR CANCER DRUG TAR, V4, P29, DOI 10.2174/1568009043481632
   Rüegg C, 2004, BBA-REV CANCER, V1654, P51, DOI 10.1016/j.bbcan.2003.09.003
   Saba NF, 2009, CANCER PREV RES, V2, P823, DOI 10.1158/1940-6207.CAPR-09-0077
   Sahani DV, 2013, RADIOLOGY, V266, P38, DOI 10.1148/radiol.12112512
   Sawaoka H, 1998, AM J PHYSIOL-GASTR L, V274, pG1061, DOI 10.1152/ajpgi.1998.274.6.G1061
   Smith WL, 2000, ANNU REV BIOCHEM, V69, P145, DOI 10.1146/annurev.biochem.69.1.145
   Tanabe T, 2002, PROSTAG OTH LIPID M, V68-9, P95, DOI 10.1016/S0090-6980(02)00024-2
   Tjomsland V, 2011, CLIN DEV IMMUNOL, DOI 10.1155/2011/212810
   Tobi M, 1998, CANCER DETECT PREV, V22, P147, DOI 10.1046/j.1525-1500.1998.00834.x
   Tsuji S, 1996, PROSTAG LEUKOTR ESS, V55, P179, DOI 10.1016/S0952-3278(96)90095-2
   Turaga KK, 2011, CA-CANCER J CLIN, V61, P113, DOI 10.3322/caac.20097
   Goulart JAV, 2009, AM J OTOLARYNG, V30, P89, DOI 10.1016/j.amjoto.2008.02.012
   Wan GX, 2015, INT J CLIN EXP MED, V8, P3935
   Yokozaki H, 2000, PATHOL INT, V50, P767, DOI 10.1046/j.1440-1827.2000.01117.x
NR 43
TC 9
Z9 10
U1 0
U2 7
PU INT SCIENTIFIC INFORMATION, INC
PI MELVILLE
PA 150 BROADHOLLOW RD, STE 114, MELVILLE, NY 11747 USA
EI 1643-3750
J9 MED SCI MONITOR
JI Med. Sci. Monitor
PD NOV 13
PY 2018
VL 24
BP 8125
EP 8140
DI 10.12659/MSM.912419
PG 16
WC Medicine, Research & Experimental
WE Science Citation Index Expanded (SCI-EXPANDED)
SC Research & Experimental Medicine
GA HB4OH
UT WOS:000451032500001
PM 30420588
OA Green Submitted, Green Published
DA 2024-01-27
ER

PT J
AU Natalicchio, A
   Faggiano, A
   Zatelli, MC
   Argentiero, A
   D'Oronzo, S
   Marrano, N
   Beretta, GD
   Acquati, S
   Adinolfi, V
   Di Bartolo, P
   Danesi, R
   Ferrari, P
   Gori, S
   Morviducci, L
   Russo, A
   Tuveri, E
   Montagnani, M
   Gallo, M
   Silvestris, N
   Giorgino, F
AF Natalicchio, Annalisa
   Faggiano, Antongiulio
   Zatelli, Maria Chiara
   Argentiero, Antonella
   D'Oronzo, Stella
   Marrano, Nicola
   Beretta, Giordano Domenico
   Acquati, Silvia
   Adinolfi, Valerio
   Di Bartolo, Paolo
   Danesi, Romano
   Ferrari, Pietro
   Gori, Stefania
   Morviducci, Lelio
   Russo, Antonio
   Tuveri, Enzo
   Montagnani, Monica
   Gallo, Marco
   Silvestris, Nicola
   Giorgino, Francesco
TI Metabolic disorders and gastroenteropancreatic-neuroendocrine tumors
   (GEP-NETs): How do they influence each other? An Italian Association of
   Medical Oncology (AIOM)/ Italian Association of Medical Diabetologists
   (AMD)/ Italian Society of Endocrinology (SIE)/ Italian Society of
   Pharmacology (SIF) multidisciplinary consensus position paper
SO CRITICAL REVIEWS IN ONCOLOGY HEMATOLOGY
LA English
DT Review
DE Metabolic syndrome; Metabolic disorders; Gastroenteropancreatic
   neuroendocrine tumors; GEP-NET progression; GEP-NET survival
ID RISK-FACTORS; DIABETES-MELLITUS; PANCREATIC-CANCER; EVEROLIMUS;
   MANAGEMENT; INHIBITORS; METFORMIN; THERAPY; AGENTS; CELLS
AB Gastroenteropancreatic neuroendocrine tumors (GEP-NETs) are a heterogeneous group of malignancies derived from neuroendocrine cells that can occur anywhere along the gastrointestinal tract. GEP-NETs incidence has been steadily increasing over the past decades, in parallel with the increasing incidence of the metabolic syndrome (MetS). It is not yet fully known whether the MetS components (such as obesity, dyslipidemia and type 2 diabetes) could be involved in the etiology of GEP-NETs or could influence their outcomes. In this review, a panel of experts of the Italian Association of Medical Oncology (AIOM), Italian Association of Medical Diabetologists (AMD), Italian Society of Endocrinology (SIE), and Italian Society of Pharmacology (SIF) provides a critical view of the experimental and clinical evidence about the association of GEP-NETs risk, outcomes, and therapies with the metabolic disorders typical of MetS. The potential therapeutic strategies for an optimal management of patients with both GEP-NETs and MetS are also discussed.
C1 [Natalicchio, Annalisa; Marrano, Nicola; Silvestris, Nicola; Giorgino, Francesco] Univ Bari Aldo Moro, Sect Internal Med Endocrinol Androl & Metab Dis, Dept Emergency & Organ Transplantat, Piazza Giulio Cesare, I-1170124 Bari, Italy.
   [Faggiano, Antongiulio] Sapienza Univ Rome, SantAndrea Hosp, Dept Clin & Mol Med, Endocrinol Unit, Rome, Italy.
   [Zatelli, Maria Chiara] Univ Ferrara, Sect Endocrinol & Internal Med, Dept Med Sci, Ferrara, Italy.
   [Argentiero, Antonella] IRCCS Ist Tumori Giovanni Paolo II, Med Oncol Unit, Bari, Italy.
   [D'Oronzo, Stella; Montagnani, Monica; Silvestris, Nicola] Univ Bari Aldo Moro, Dept Biomed Sci & Human Oncol, Bari, Italy.
   [Beretta, Giordano Domenico] Humanitas Gavazzeni, Dept Med Oncol, Bergamo, Italy.
   [Acquati, Silvia] Osped Pierantoni Morgagni, Endocrinol Unit, Forli, Italy.
   [Adinolfi, Valerio] Fdn IRCCS Ca Granda Osped Maggiore Policlin, Endocrinol & Diabetol Unit, Milan, Italy.
   [Di Bartolo, Paolo] Internistico Ravenna AUSL Romagna, Diabetol Clin, Rete Clin Diabetol Aziendale Dipartimento, Ravenna, Italy.
   [Danesi, Romano] Univ Pisa, Dept Clin & Expt Med, Unit Clin Pharmacol & Pharmacogenet, Pisa, Italy.
   [Ferrari, Pietro] Ist Clin Sci Maugeri SPA SB, Palliat Care Unit, IRCCS PV, Milan, Italy.
   [Gori, Stefania] IRCCS Osped Sacro Cuore Don Calabria Negrar, Oncol Med, Verona, Italy.
   [Morviducci, Lelio] ASL Roma 1 S Spirito Hosp, Dept Med Special, Diabetol & Nutr Unit, Rome, Italy.
   [Russo, Antonio] Univ Palermo, Sect Med Oncol, Dept Surg Oncol & Oral Sci, Palermo, Italy.
   [Tuveri, Enzo] ATS Sardegna ASSL, Diabetol Endocrinol & Metab Dis Serv, Cagliari, Italy.
   [Gallo, Marco] AO SS Antonio Biagio Cesare Arrigo, Endocrinol & Metab Dis Unit, Alessandria, Italy.
C3 Universita degli Studi di Bari Aldo Moro; Sapienza University Rome;
   Azienda Ospedaliera Sant'Andrea; University of Ferrara; IRCCS Istituto
   Tumori Bari Giovanni Paolo II; Universita degli Studi di Bari Aldo Moro;
   Istituto Clinico Humanitas Gavazzeni; IRCCS Ca Granda Ospedale Maggiore
   Policlinico; University of Pisa; Istituti Clinici Scientifici Maugeri
   IRCCS; University of Palermo; Azienda Ospedaliera SS Antonio Biagio
   Cesare Arrigo
RP Giorgino, F (corresponding author), Univ Bari Aldo Moro, Sect Internal Med Endocrinol Androl & Metab Dis, Dept Emergency & Organ Transplantat, Piazza Giulio Cesare, I-1170124 Bari, Italy.
EM annalisa.natalicchio@uniba.it; antongiulio.faggiano@uniroma1.it;
   ztlmch@unife.it; a.argentiero@oncologico.bari.it;
   stella.doronzo@uniba.it; nicola.marrano@uniba.it;
   silvia.acquati@auslromagna.it; valerio.adinolfi1@gmail.com;
   paolo.dibartolo@auslromagna.it; romano.danesi@unipi.it;
   pietro.ferrari@icsmaugeri.it; stefania.gori@sacrocuore.it;
   leliomorviducci@gmail.com; antonio.russo@usa.net; enzo.tuveri@gmail.com;
   monica.montagnani@uniba.i; marco.gallo@ospedale.al.it;
   n.silvestris@oncologico.bari.it; francesco.giorgino@uniba.it
RI Marrano, Nicola/GQA-9115-2022; Montagnani, Monica/AAV-2057-2020; GORI,
   Stefania/AAB-4802-2022; ARGENTIERO, ANTONELLA/AAG-2643-2020; Faggiano,
   Antongiulio/ABC-4819-2020; Zatelli, Maria Chiara/U-2649-2018
OI Marrano, Nicola/0000-0001-6587-6087; Montagnani,
   Monica/0000-0002-5697-8185; GORI, Stefania/0000-0001-6320-405X;
   ARGENTIERO, ANTONELLA/0000-0001-9187-3891; Faggiano,
   Antongiulio/0000-0002-9324-3946; Ferrari, Pietro/0000-0002-2512-6561;
   Natalicchio, Annalisa/0000-0002-6131-7517; Beretta, Giordano
   Domenico/0000-0002-8427-7765; Adinolfi, Valerio/0000-0001-7256-863X;
   Zatelli, Maria Chiara/0000-0001-8408-7796
CR Al-Harbi O, 2013, CASE REP GASTROINTES, V2013, DOI 10.1155/2013/848075
   Alberti KGMM, 2009, CIRCULATION, V120, P1640, DOI 10.1161/CIRCULATIONAHA.109.192644
   Alberti KGMM, 2005, LANCET, V366, P1059, DOI 10.1016/S0140-6736(05)67402-8
   Alberti KGMM, 1998, DIABETIC MED, V15, P539, DOI 10.1002/(SICI)1096-9136(199807)15:7<539::AID-DIA668>3.0.CO;2-S
   Amer Diabet Assoc, 2021, DIABETES CARE, V44, pS53, DOI 10.2337/dc21-S005
   Arends J, 2017, CLIN NUTR, V36, P11, DOI 10.1016/j.clnu.2016.07.015
   Artale S, 2022, NUTR CANCER, V74, P2, DOI 10.1080/01635581.2020.1838572
   Barrea L, 2021, FRONT ENDOCRINOL, V12, DOI 10.3389/fendo.2021.649496
   Barrea L, 2018, NUTRIENTS, V10, DOI 10.3390/nu10121854
   Ben QW, 2016, SCI REP-UK, V6, DOI 10.1038/srep36073
   Benslama N, 2016, INVEST NEW DRUG, V34, P654, DOI 10.1007/s10637-016-0363-6
   Blom DJ, 2019, CURR ATHEROSCLER REP, V21, DOI 10.1007/s11883-019-0809-3
   Breccia M, 2014, LEUKEMIA RES, V38, P1392, DOI 10.1016/j.leukres.2014.09.016
   Brown NF, 2007, METABOLISM, V56, P1500, DOI 10.1016/j.metabol.2007.06.016
   Busaidy NL, 2012, J CLIN ONCOL, V30, P2919, DOI 10.1200/JCO.2011.39.7356
   Butler AE, 2013, DIABETES, V62, P2595, DOI 10.2337/db12-1686
   CAMPOS RV, 1990, INT J OBESITY, V14, P723
   Capurso G, 2009, AM J GASTROENTEROL, V104, P3034, DOI 10.1038/ajg.2009.466
   Cives M, 2018, CA-CANCER J CLIN, V68, P471, DOI 10.3322/caac.21493
   Cleeman JI, 2001, JAMA-J AM MED ASSOC, V285, P2486, DOI 10.1001/jama.285.19.2486
   Colonna VD, 2018, J CLIN PHARM THER, V43, P114, DOI 10.1111/jcpt.12588
   Cornier MA, 2008, ENDOCR REV, V29, P777, DOI 10.1210/er.2008-0024
   Csendes A, 2007, OBES SURG, V17, P28, DOI 10.1007/s11695-007-9002-9
   Dasari A, 2017, JAMA ONCOL, V3, P1335, DOI 10.1001/jamaoncol.2017.0589
   de Mestier L, 2020, NEUROENDOCRINOLOGY, V110, P967, DOI 10.1159/000505158
   Dicembrini I, 2020, DIABETES RES CLIN PR, V159, DOI 10.1016/j.diabres.2019.107981
   Eckel RH, 2010, LANCET, V375, P181, DOI 10.1016/S0140-6736(09)61794-3
   Engin A, 2017, ADV EXP MED BIOL, V960, P1, DOI 10.1007/978-3-319-48382-5_1
   Esposito K, 2009, ANN INTERN MED, V151, P306, DOI 10.7326/0003-4819-151-5-200909010-00004
   Faggiano A, 2012, J ENDOCRINOL INVEST, V35, P817, DOI 10.3275/8102
   Gallo M, 2018, CANCER TREAT REV, V67, P1, DOI 10.1016/j.ctrv.2018.04.013
   Gallo M, 2019, CRIT REV FOOD SCI, V59, P1046, DOI 10.1080/10408398.2017.1390729
   Gierach Marcin, 2014, ISRN Endocrinol, V2014, P514589, DOI 10.1155/2014/514589
   Giovannucci E, 2010, DIABETES CARE, V33, P1674, DOI 10.2337/dc10-0666
   Glazer ES, 2014, ENDOCR PRACT, V20, P1309, DOI 10.4158/EP14203,OR
   Gokhale M, 2014, DIABETES OBES METAB, V16, P1247, DOI 10.1111/dom.12379
   Gong YT, 2021, ENDOCRINE, V71, P494, DOI 10.1007/s12020-020-02469-0
   Granchi C, 2018, EUR J MED CHEM, V157, P1276, DOI 10.1016/j.ejmech.2018.09.001
   Halfdanarson TR, 2014, PANCREAS, V43, P1219, DOI 10.1097/MPA.0000000000000234
   Hassan MM, 2008, INT J CANCER, V123, P867, DOI 10.1002/ijc.23529
   Haugvik SP, 2015, NEUROENDOCRINOLOGY, V101, P133, DOI 10.1159/000375164
   Herrera-Martínez AD, 2019, J CLIN ENDOCR METAB, V104, P57, DOI 10.1210/jc.2018-01455
   Höpfner M, 2006, ENDOCR-RELAT CANCER, V13, P135, DOI 10.1677/erc.1.01090
   Hu XY, 2017, ENDOCRINE, V55, P754, DOI 10.1007/s12020-016-1073-8
   Jung YS, 2014, CANCER EPIDEM BIOMAR, V23, P1406, DOI 10.1158/1055-9965.EPI-14-0132
   Kusne YN, 2021, FUTUR SCI OA, V7, DOI 10.2144/fsoa-2020-0190
   Lamb YN, 2021, DRUGS, V81, P389, DOI 10.1007/s40265-021-01473-6
   Lee MR, 2019, CLIN GASTROENTEROL H, V17, P2212, DOI 10.1016/j.cgh.2018.12.017
   Leoncini E, 2016, ANN ONCOL, V27, P68, DOI 10.1093/annonc/mdv505
   Lo C, 2018, COCHRANE DB SYST REV, DOI 10.1002/14651858.CD011798.pub2
   Lombard-Bohas C, 2014, B CANCER, V101, P175, DOI 10.1684/bdc.2014.1887
   Modlin IM, 2003, CANCER-AM CANCER SOC, V97, P934, DOI 10.1002/cncr.11105
   Morviducci L, 2018, DIABETES RES CLIN PR, V143, P428, DOI 10.1016/j.diabres.2018.04.001
   Muscogiuri G, 2022, CRIT REV FOOD SCI, V62, P1035, DOI 10.1080/10408398.2020.1832955
   Nagtegaal ID, 2020, HISTOPATHOLOGY, V76, P182, DOI 10.1111/his.13975
   Nölting S, 2015, PLOS ONE, V10, DOI 10.1371/journal.pone.0143830
   Pavel M, 2020, ANN ONCOL, V31, P844, DOI 10.1016/j.annonc.2020.03.304
   Pavlova NN, 2016, CELL METAB, V23, P27, DOI 10.1016/j.cmet.2015.12.006
   Preiss D, 2020, J AM COLL CARDIOL, V75, P1945, DOI 10.1016/j.jacc.2019.11.072
   Pusceddu S, 2018, GASTROENTEROLOGY, V155, P479, DOI 10.1053/j.gastro.2018.04.010
   Pusceddu S, 2016, FUTURE ONCOL, V12, P1251, DOI 10.2217/fon-2015-0077
   Ragni Alberto, 2021, Front Horm Res, V54, P103, DOI 10.1159/000513807
   ROSE G, 1980, LANCET, V1, P523
   Saeedi P, 2019, DIABETES RES CLIN PR, V157, DOI 10.1016/j.diabres.2019.107843
   Saklayen MG, 2018, CURR HYPERTENS REP, V20, DOI 10.1007/s11906-018-0812-z
   Sandini M, 2020, SURGERY, V167, P575, DOI 10.1016/j.surg.2019.11.007
   Santos AP, 2019, J CLIN MED, V8, DOI 10.3390/jcm8091479
   Santos AP, 2018, CANCERS, V10, DOI 10.3390/cancers10090293
   Sharma M, 2016, PLOS ONE, V11, DOI 10.1371/journal.pone.0148049
   Sharpe LJ, 2008, BIOCHEM BIOPH RES CO, V373, P670, DOI 10.1016/j.bbrc.2008.06.108
   Silvestris N, 2020, CRIT REV ONCOL HEMAT, V154, DOI 10.1016/j.critrevonc.2020.103066
   Sivendran S, 2014, CANCER TREAT REV, V40, P190, DOI 10.1016/j.ctrv.2013.04.005
   Thakur S, 2019, J MOL ENDOCRINOL, V63, pR17, DOI 10.1530/JME-19-0083
   Umlauft M, 2017, J NUCL MED, V58, P97, DOI 10.2967/jnumed.116.180687
   Valente R, 2017, ENDOCR-RELAT CANCER, V24, P405, DOI 10.1530/ERC-17-0040
   Vergés B, 2015, DIABETES RES CLIN PR, V110, P101, DOI 10.1016/j.diabres.2015.09.014
   Vernieri C, 2019, INT J CANCER, V144, P1704, DOI 10.1002/ijc.32042
   Vernieri C, 2016, CANCER DISCOV, V6, P1315, DOI 10.1158/2159-8290.CD-16-0615
   Vlotides G, 2014, HORM-INT J ENDOCRINO, V13, P498, DOI 10.14310/horm.2002.1517
   Wang HN, 2018, DIABETES OBES METAB, V20, P910, DOI 10.1111/dom.13177
   Wiggins BS, 2016, CIRCULATION, V134, pE468, DOI 10.1161/CIR.0000000000000456
   World Health Organization (WHO), 2020, OB SOBR
   Wulffelé MG, 2004, J INTERN MED, V256, P1, DOI 10.1111/j.1365-2796.2004.01328.x
   Yamana H, 2020, ANTICANCER RES, V40, P121, DOI 10.21873/anticanres.13933
   Zhuge XL, 2020, FRONT ENDOCRINOL, V11, DOI 10.3389/fendo.2020.615082
   Zou Y, 2021, TRANSL ONCOL, V14, DOI 10.1016/j.tranon.2020.100925
NR 86
TC 11
Z9 11
U1 0
U2 2
PU ELSEVIER SCIENCE INC
PI NEW YORK
PA STE 800, 230 PARK AVE, NEW YORK, NY 10169 USA
SN 1040-8428
EI 1879-0461
J9 CRIT REV ONCOL HEMAT
JI Crit. Rev. Oncol./Hematol.
PD JAN
PY 2022
VL 169
AR 103572
DI 10.1016/j.critrevonc.2021.103572
PG 11
WC Oncology; Hematology
WE Science Citation Index Expanded (SCI-EXPANDED)
SC Oncology; Hematology
GA ZF9MR
UT WOS:000759892500005
PM 34954047
DA 2024-01-27
ER

PT J
AU Panarelli, N
   Tyryshkin, K
   Wong, JJM
   Majewski, A
   Yang, XJ
   Scognamiglio, T
   Kim, MK
   Bogardus, K
   Tuschl, T
   Chen, YT
   Renwick, N
AF Panarelli, Nicole
   Tyryshkin, Kathrin
   Wong, Justin Jong Mun
   Majewski, Adrianna
   Yang, Xiaojing
   Scognamiglio, Theresa
   Kim, Michelle Kang
   Bogardus, Kimberly
   Tuschl, Thomas
   Chen, Yao-Tseng
   Renwick, Neil
TI Evaluating gastroenteropancreatic neuroendocrine tumors through microRNA
   sequencing
SO ENDOCRINE-RELATED CANCER
LA English
DT Article
DE gastroenteropancreatic neuroendocrine tumors; classification;
   biomarkers; microRNA; small RNA sequencing
ID REAL-TIME PCR; CARCINOID-TUMORS; ISLET 1; EXPRESSION; BIOMARKERS;
   DIAGNOSIS; MIR-375; CLASSIFICATION; EPIDEMIOLOGY; EVEROLIMUS
AB Gastroenteropancreatic neuroendocrine tumors (GEP-NETs) can be challenging to evaluate histologically. MicroRNAs (miRNAs) are small RNA molecules that often are excellent biomarkers due to their abundance, cell-type and disease stage specificity and stability. To evaluate miRNAs as adjunct tissue markers for classifying and grading well-differentiated GEP-NETs, we generated and compared miRNA expression profiles from four pathological types of GEP-NETs. Using quantitative barcoded small RNA sequencing and state-of-theart sequence annotation, we generated comprehensive miRNA expression profiles from archived pancreatic, ileal, appendiceal and rectal NETs. Following data preprocessing, we randomly assigned sample profiles to discovery (80%) and validation (20%) sets prior to data mining using machine-learning techniques. High expression analyses indicated that miR-375 was the most abundant individual miRNA and miRNA cistron in all samples. Leveraging prior knowledge that GEP-NET behavior is influenced by embryonic derivation, we developed a dual-layer hierarchical classifier for differentiating GEP-NET types. In the first layer, our classifier discriminated midgut (ileum, appendix) from non-midgut (rectum, pancreas) NETs based on miR-615 and-92b expression. In the second layer, our classifier discriminated ileal from appendiceal NETs based on miR-125b,-192 and -149 expression, and rectal from pancreatic NETs based on miR-429 and -487b expression. Our classifier achieved overall accuracies of 98.5% and 94.4% in discovery and validation sets, respectively. We also found provisional evidence that low-and intermediate-grade pancreatic NETs can be discriminated based on miR-328 expression. GEP-NETs can be reliably classified and potentially graded using a limited panel of miRNA markers, complementing morphological and immunohistochemistry-based approaches to histologic evaluation.
C1 [Panarelli, Nicole; Scognamiglio, Theresa; Chen, Yao-Tseng] Weill Cornell Med, Dept Pathol & Lab Med, New York, NY USA.
   [Tyryshkin, Kathrin; Wong, Justin Jong Mun; Majewski, Adrianna; Yang, Xiaojing; Renwick, Neil] Queens Univ, Dept Pathol & Mol Med, Lab Translat RNA Biol, Kingston, ON, Canada.
   [Kim, Michelle Kang] Icahn Sch Med Mt Sinai, Ctr Carcinoid & Neuroendocrine Tumors Mt Sinai, New York, NY 10029 USA.
   [Bogardus, Kimberly; Tuschl, Thomas; Renwick, Neil] Rockefeller Univ, Lab RNA Mol Biol, HHMI, 1230 York Ave, New York, NY 10021 USA.
   [Panarelli, Nicole] Albert Einstein Coll Med, Dept Pathol, Bronx, NY 10467 USA.
C3 Cornell University; Weill Cornell Medicine; McMaster University; Queens
   University - Canada; Icahn School of Medicine at Mount Sinai; Howard
   Hughes Medical Institute; Rockefeller University; Yeshiva University;
   Albert Einstein College of Medicine
RP Renwick, N (corresponding author), Queens Univ, Dept Pathol & Mol Med, Lab Translat RNA Biol, Kingston, ON, Canada.; Renwick, N (corresponding author), Rockefeller Univ, Lab RNA Mol Biol, HHMI, 1230 York Ave, New York, NY 10021 USA.
EM neil.renwick@queensu.ca
RI Renwick, Neil M/A-3744-2012; Renwick, Neil/V-3980-2019
OI Renwick, Neil M/0000-0001-6695-8236; Renwick, Neil/0000-0001-6695-8236;
   Wong, Justin/0000-0001-9931-6539
FU Southeastern Ontario Academic Medical Organization Innovation Fund;
   Canada Foundation for Innovation John R Evans Leaders Fund; Ontario
   Research Fund-Research Infrastructure
FX This work was supported through the Southeastern Ontario Academic
   Medical Organization Innovation Fund, the Canada Foundation for
   Innovation John R Evans Leaders Fund and the Ontario Research
   Fund-Research Infrastructure.
CR Acunzo Mario, 2015, Adv Biol Regul, V57, P1, DOI 10.1016/j.jbior.2014.09.013
   Arvidsson Y, 2018, MODERN PATHOL, V31, P1302, DOI 10.1038/s41379-018-0010-1
   Bellizzi AM, 2013, ADV ANAT PATHOL, V20, P285, DOI 10.1097/PAP.0b013e3182a2dc67
   Benetatos N, 2018, HEPATOB PANCREAT DIS, V17, P169, DOI 10.1016/j.hbpd.2018.03.002
   Berindan-Neagoe I, 2014, CA-CANCER J CLIN, V64, P311, DOI 10.3322/caac.21244
   Bosman FT, 2010, WHO CLASSIFICATION T
   Brown Miguel, 2013, Frontiers in Genetics, V4, P145, DOI 10.3389/fgene.2013.00145
   Eliasson L, 2017, MOL CELL ENDOCRINOL, V456, P95, DOI 10.1016/j.mce.2017.02.043
   Farazi TA, 2012, METHODS, V58, P171, DOI 10.1016/j.ymeth.2012.07.020
   Git A, 2010, RNA, V16, P991, DOI 10.1261/rna.1947110
   Gustafson D, 2016, BEST PRACT RES CL EN, V30, P563, DOI 10.1016/j.beem.2016.07.002
   Hafner M, 2012, METHODS, V58, P164, DOI 10.1016/j.ymeth.2012.07.030
   Hart P.E., 2001, Pattern classification
   HOAGLIN DC, 1987, J AM STAT ASSOC, V82, P1147, DOI 10.1080/01621459.1987.10478551
   Klimstra DS, 2016, HEMATOL ONCOL CLIN N, V30, P1, DOI 10.1016/j.hoc.2015.08.005
   Koo J, 2013, ENDOCR PATHOL, V24, P184, DOI 10.1007/s12022-013-9264-9
   Koo J, 2012, MODERN PATHOL, V25, P893, DOI 10.1038/modpathol.2012.34
   Landgraf P, 2007, CELL, V129, P1401, DOI 10.1016/j.cell.2007.04.040
   Lawrence B, 2011, ENDOCRIN METAB CLIN, V40, P1, DOI 10.1016/j.ecl.2010.12.005
   Lee YS, 2015, MEDICINE, V94, DOI 10.1097/MD.0000000000002224
   Li SC, 2013, MODERN PATHOL, V26, P685, DOI 10.1038/modpathol.2012.216
   Lu J, 2005, NATURE, V435, P834, DOI 10.1038/nature03702
   Malczewska A, 2018, NEUROENDOCRINOLOGY, V107, P73, DOI 10.1159/000487326
   Mandal R, 2017, ENDOCR PATHOL, V28, P345, DOI 10.1007/s12022-017-9504-5
   Miller HC, 2016, ENDOCR-RELAT CANCER, V23, P711, DOI 10.1530/ERC-16-0044
   Mitsuhashi K, 2015, ONCOTARGET, V6, P22114, DOI 10.18632/oncotarget.4294
   Modlin IM, 2003, CANCER-AM CANCER SOC, V97, P934, DOI 10.1002/cncr.11105
   Modlin IM, 2016, BEST PRACT RES CL EN, V30, P59, DOI 10.1016/j.beem.2016.01.002
   Nishikawa E, 2011, CANCER RES, V71, P6165, DOI 10.1158/0008-5472.CAN-11-1020
   Raymond E, 2011, NEW ENGL J MED, V364, P501, DOI 10.1056/NEJMoa1003825
   Reid MD, 2015, MODERN PATHOL, V28, P686, DOI [10.1038/modpathol.2014.156, 10.1038/modpathol.2015.124]
   Ren RH, 2017, ONCOTARGET, V8, P70982, DOI 10.18632/oncotarget.20237
   Roldo C, 2006, J CLIN ONCOL, V24, P4677, DOI 10.1200/JCO.2005.05.5194
   Ruebel K, 2010, MODERN PATHOL, V23, P367, DOI 10.1038/modpathol.2009.161
   Schmittgen TD, 2008, NAT PROTOC, V3, P1101, DOI 10.1038/nprot.2008.73
   Singh S, 2016, CANCER TREAT REV, V47, P32, DOI 10.1016/j.ctrv.2016.05.003
   Szafranska AE, 2007, ONCOGENE, V26, P4442, DOI 10.1038/sj.onc.1210228
   Tang LH, 2012, AM J SURG PATHOL, V36, P1761, DOI 10.1097/PAS.0b013e318263207c
   Thorns C, 2014, ANTICANCER RES, V34, P2249
   Wang SC, 2010, ARCH SURG-CHICAGO, V145, P276, DOI 10.1001/archsurg.2010.10
   WILLIAMS ED, 1963, LANCET, V1, P238
   Yan JW, 2014, INT J CANCER, V135, P1011, DOI 10.1002/ijc.28563
   Yang ZH, 2017, AM J SURG PATHOL, V41, P915, DOI 10.1097/PAS.0000000000000876
   Yao JC, 2008, J CLIN ONCOL, V26, P3063, DOI 10.1200/JCO.2007.15.4377
   Yao JC, 2016, J CLIN ONCOL, V34, P3906, DOI 10.1200/JCO.2016.68.0702
   Yao JC, 2016, LANCET, V387, P968, DOI 10.1016/S0140-6736(15)00817-X
NR 46
TC 34
Z9 36
U1 0
U2 7
PU BIOSCIENTIFICA LTD
PI BRISTOL
PA EURO HOUSE, 22 APEX COURT WOODLANDS, BRADLEY STOKE, BRISTOL BS32 4JT,
   ENGLAND
SN 1351-0088
EI 1479-6821
J9 ENDOCR-RELAT CANCER
JI Endocr.-Relat. Cancer
PD JAN
PY 2019
VL 26
IS 1
BP 47
EP 57
DI 10.1530/ERC-18-0244
PG 11
WC Oncology; Endocrinology & Metabolism
WE Science Citation Index Expanded (SCI-EXPANDED)
SC Oncology; Endocrinology & Metabolism
GA HI8WQ
UT WOS:000456737000007
PM 30021866
OA Bronze
DA 2024-01-27
ER

PT J
AU Cavalcanti, E
   Galleggiante, V
   Coletta, S
   Stasi, E
   Chieppa, M
   Armentano, R
   Serino, G
AF Cavalcanti, Elisabetta
   Galleggiante, Vanessa
   Coletta, Sergio
   Stasi, Elisa
   Chieppa, Marcello
   Armentano, Raffaele
   Serino, Grazia
TI Altered miRNAs Expression Correlates With Gastroenteropancreatic
   Neuroendocrine Tumors Grades
SO FRONTIERS IN ONCOLOGY
LA English
DT Article
DE miRNAs; neuroendocrine tumors; gastrointestinal tract; tumor grading;
   molecular markers; miR-96-5p; FoXO1
ID PROSTATE-CANCER; SUPPRESSOR GENE; MICRORNAS; FOXO1; BIOMARKERS;
   DIAGNOSIS; CLASSIFICATION; PROLIFERATION; PLASMA; MIR-96
AB Gastroenteropancreatic neuroendocrine tumors (GEP-NETs) are rare and heterogeneous tumors that present a wide spectrum of different clinical and biological characteristics. Currently, tumor grading, determined by Ki-67 staining and mitotic counts, represents the most reliable predictor of prognosis. This time-consuming approach fails to reach high reproducibility standards thus requiring novel approaches to support histological evaluation and prognosis. In this study, starting from a microarray analysis of paraffin-embedded tissue specimens, we defined the miRNAs signature for poorly differentiated NETs (G3) compared to well-differentiated NETs (G1 and G2) consisting of 56 deregulated miRNAs. We identified 8 miRNAs that were expressed in all GEP-NETs grades but at different level. Among these miRNAs, miR-96-5p expression level was progressively higher from grade 1 to grade 3; inversely, its target FoxO1 expression decreased from grade 1 to grade 3. Our results reveal that the miRNAs expression profile of GEP-NET is correlated with the tumor grade, showing a potential advantage of miRNA quantification that could aid clinicians in the classification of common GEP-NETs subtypes. These findings could reliably support the histological evaluation of GEP-NETs paving the way toward personalized treatment approaches.
C1 [Cavalcanti, Elisabetta; Galleggiante, Vanessa; Coletta, Sergio; Stasi, Elisa; Chieppa, Marcello; Armentano, Raffaele; Serino, Grazia] Res Hosp, Natl Inst Gastroenterol S de Bellis, Castellana Grotte, Italy.
RP Serino, G (corresponding author), Res Hosp, Natl Inst Gastroenterol S de Bellis, Castellana Grotte, Italy.
EM grazia.serino@irccsdebellis.it
RI Chieppa, Marcello/HLV-8190-2023; Chieppa, Marcello/AAG-9835-2019
OI Chieppa, Marcello/0000-0001-9819-0823
FU Italian Ministry of Health [GR-2011-02350438, 12, 15/2019]; Apulia
   Region grant SI-CURA [KC3U5Y1]
FX This work was supported by grants from the Italian Ministry of Health
   (GR-2011-02350438 and Ricerca Corrente n. 12 and 15/2019) and Apulia
   Region grant SI-CURA (KC3U5Y1).
CR Agarwal V, 2015, ELIFE, V4, DOI 10.7554/eLife.05005
   Assarzadegan N, 2020, ARCH PATHOL LAB MED, DOI [10.5858/arpa.2019-0665-RA32233993, DOI 10.5858/ARPA.2019-0665-RA32233993]
   Bao YH, 2017, EUR REV MED PHARMACO, V21, P4548
   Berindan-Neagoe I, 2014, CA-CANCER J CLIN, V64, P311, DOI 10.3322/caac.21244
   Bösch F, 2019, BMC CANCER, V19, DOI 10.1186/s12885-019-5794-y
   Bosman FT., 2010, WHO CLASSIFICATION T
   Bosman FT, 2010, WHO CLASSIFICATION T
   Bowden M, 2017, ONCOTARGET, V8, P54331, DOI 10.18632/oncotarget.16908
   Calin GA, 2005, NEW ENGL J MED, V353, P1793, DOI 10.1056/NEJMoa050995
   Cavalcanti E, 2019, CANCER BIOL THER, V20, P423, DOI 10.1080/15384047.2018.1529114
   Cavalcanti E, 2017, CELL DEATH DIS, V8, DOI 10.1038/cddis.2017.401
   Dasari A, 2017, JAMA ONCOL, V3, P1335, DOI 10.1001/jamaoncol.2017.0589
   Di Leva G, 2014, ANNU REV PATHOL-MECH, V9, P287, DOI 10.1146/annurev-pathol-012513-104715
   Dweep H, 2015, NAT METHODS, V12, P697, DOI 10.1038/nmeth.3485
   Eijkelenboom A, 2013, NAT REV MOL CELL BIO, V14, P83, DOI 10.1038/nrm3507
   Farazi TA, 2013, ADV EXP MED BIOL, V774, P1, DOI 10.1007/978-94-007-5590-1_1
   Fazio N, 2016, CANCER TREAT REV, V50, P61, DOI 10.1016/j.ctrv.2016.08.006
   Fei XB, 2018, ONCOL LETT, V15, P9081, DOI 10.3892/ol.2018.8507
   Fendler A, 2013, PLOS ONE, V8, DOI 10.1371/journal.pone.0080807
   Gao F, 2015, MOL MED REP, V11, P1200, DOI 10.3892/mmr.2014.2854
   Grolmusz VK, 2018, EUR J ENDOCRINOL, V179, P219, DOI 10.1530/EJE-18-0305
   Guo Y, 2012, ONCOL LETT, V4, P561, DOI 10.3892/ol.2012.775
   Guttilla IK, 2009, J BIOL CHEM, V284, P23204, DOI 10.1074/jbc.M109.031427
   Hoekstra AV, 2008, GYNECOL ONCOL, V108, P609, DOI 10.1016/j.ygyno.2007.11.007
   Hornsveld M, 2018, SEMIN CANCER BIOL, V50, P90, DOI 10.1016/j.semcancer.2017.11.017
   Karagkouni D, 2018, NUCLEIC ACIDS RES, V46, pD239, DOI 10.1093/nar/gkx1141
   Kim JH, 2007, MODERN PATHOL, V20, P835, DOI 10.1038/modpathol.3800789
   Klöppel G, 2018, VIRCHOWS ARCH, V472, P341, DOI 10.1007/s00428-017-2258-0
   Klöppel G, 2017, VISC MED, V33, P324, DOI 10.1159/000481390
   Klöppel G, 2011, ENDOCR-RELAT CANCER, V18, pS1, DOI 10.1530/ERC-11-0013
   Komatsu S, 2011, BRIT J CANCER, V105, P104, DOI 10.1038/bjc.2011.198
   Kozomara A, 2014, NUCLEIC ACIDS RES, V42, pD68, DOI 10.1093/nar/gkt1181
   Leoncini E, 2017, ENDOCRINE, V58, P368, DOI 10.1007/s12020-017-1273-x
   Li AG, 2013, CLIN CANCER RES, V19, P3600, DOI 10.1158/1078-0432.CCR-12-3092
   Li GM, 2008, CELL RES, V18, P1, DOI 10.1038/cr.2008.9
   Lu J, 2005, NATURE, V435, P834, DOI 10.1038/nature03702
   Lu TP, 2012, PLOS ONE, V7, DOI 10.1371/journal.pone.0042390
   Ma Y, 2016, ONCOTARGET, V7, P42805, DOI 10.18632/oncotarget.8715
   Malczewska A, 2018, NEUROENDOCRINOLOGY, V107, P73, DOI 10.1159/000487326
   Matthaei H, 2012, CLIN CANCER RES, V18, P4713, DOI 10.1158/1078-0432.CCR-12-0035
   Miller HC, 2016, ENDOCR-RELAT CANCER, V23, P711, DOI 10.1530/ERC-16-0044
   Myatt SS, 2010, CANCER RES, V70, P367, DOI 10.1158/0008-5472.CAN-09-1891
   Nagtegaal ID, 2020, HISTOPATHOLOGY, V76, P182, DOI 10.1111/his.13975
   Nikiforov YE, 2017, WHO CLASSIFICATION T, P78
   Panarelli N, 2019, ENDOCR-RELAT CANCER, V26, P47, DOI 10.1530/ERC-18-0244
   Peskoe SB, 2017, BMC CANCER, V17, DOI 10.1186/s12885-016-3008-4
   Qu KZ, 2011, J CLIN GASTROENTEROL, V45, P355, DOI 10.1097/MCG.0b013e3181f18ac2
   Rapado-González O, 2019, CANCERS, V11, DOI 10.3390/cancers11070898
   Reid MD, 2015, MODERN PATHOL, V28, P686, DOI [10.1038/modpathol.2014.156, 10.1038/modpathol.2015.124]
   Ress AL, 2015, MOL CARCINOGEN, V54, P1442, DOI 10.1002/mc.22218
   Rindi G, 2014, ENDOCR PATHOL, V25, P186, DOI 10.1007/s12022-014-9313-z
   Roldo C, 2006, J CLIN ONCOL, V24, P4677, DOI 10.1200/JCO.2005.05.5194
   Schultz NA, 2014, JAMA-J AM MED ASSOC, V311, P392, DOI 10.1001/jama.2013.284664
   Sturn A, 2002, BIOINFORMATICS, V18, P207, DOI 10.1093/bioinformatics/18.1.207
   Thomas PD, 2003, GENOME RES, V13, P2129, DOI 10.1101/gr.772403
   Tsujiura M, 2015, GASTRIC CANCER, V18, P271, DOI 10.1007/s10120-014-0363-1
   Vlachos IS, 2015, NUCLEIC ACIDS RES, V43, pW460, DOI 10.1093/nar/gkv403
   Wong N, 2015, NUCLEIC ACIDS RES, V43, pD146, DOI 10.1093/nar/gku1104
   Yang NM, 2019, CANCER CELL INT, V19, DOI 10.1186/s12935-019-0756-7
   Yao Q, 2018, LIFE SCI, V203, P1, DOI 10.1016/j.lfs.2018.04.012
   Yu SN, 2010, CANCER RES, V70, P6015, DOI 10.1158/0008-5472.CAN-09-4531
   Zhang HJ, 2011, CANCER RES, V71, P3257, DOI 10.1158/0008-5472.CAN-10-2603
   Zhang YQ, 2011, CANCER BIOL THER, V12, P253, DOI 10.4161/cbt.12.4.15954
   Zimmermann Nadine, 2018, Oncotarget, V9, P28379, DOI 10.18632/oncotarget.25357
NR 64
TC 10
Z9 11
U1 0
U2 2
PU FRONTIERS MEDIA SA
PI LAUSANNE
PA AVENUE DU TRIBUNAL FEDERAL 34, LAUSANNE, CH-1015, SWITZERLAND
SN 2234-943X
J9 FRONT ONCOL
JI Front. Oncol.
PD JUL 17
PY 2020
VL 10
AR 1187
DI 10.3389/fonc.2020.01187
PG 11
WC Oncology
WE Science Citation Index Expanded (SCI-EXPANDED)
SC Oncology
GA MU8TE
UT WOS:000555939100001
PM 32766159
OA Green Published, gold
DA 2024-01-27
ER

PT J
AU Cho, MY
   Kim, JM
   Sohn, JH
   Kim, MJ
   Kim, KM
   Kim, WH
   Kim, H
   Kook, MC
   Park, DY
   Lee, JH
   Chang, H
   Jung, ES
   Kim, HK
   Jin, SY
   Choi, JH
   Gu, MJ
   Kim, S
   Kang, MS
   Cho, CH
   Park, MI
   Kang, YK
   Kim, YW
   Yoon, SO
   Bae, HI
   Joo, M
   Moon, WS
   Kang, DY
   Chang, SJ
AF Cho, Mee-Yon
   Kim, Joon Mee
   Sohn, Jin Hee
   Kim, Mi-Jung
   Kim, Kyoung-Mee
   Kim, Woo Ho
   Kim, Hyunki
   Kook, Myeong-Cherl
   Park, Do Youn
   Lee, Jae Hyuk
   Chang, HeeKyung
   Jung, Eun Sun
   Kim, Hee Kyung
   Jin, So-Young
   Choi, Joon Hyuk
   Gu, Mi Jin
   Kim, Sujin
   Kang, Mi Seon
   Cho, Chang Ho
   Park, Moon-Il
   Kang, Yun Kyung
   Kim, Youn Wha
   Yoon, Sun Och
   Bae, Han Ik
   Joo, Mee
   Moon, Woo Sung
   Kang, Dae Young
   Chang, Sei Jin
CA Korean Soc Pathologists
TI Current Trends of the Incidence and Pathological Diagnosis of
   Gastroenteropancreatic Neuroendocrine Tumors (GEP-NETs) in Korea
   2000-2009: Multicenter Study
SO CANCER RESEARCH AND TREATMENT
LA English
DT Article
DE Gastro-enteropancreatic neuroendocrine tumor; Incidence; Prognosis;
   Pathology
ID CARCINOID-TUMORS; CLASSIFICATION; SYSTEM
AB Purpose
   As a result of various independently proposed nomenclatures and classifications, there is confusion in the diagnosis and prediction of biological behavior of gastroenteropancreatic neuroendocrine tumors (GEP-NETs). A comprehensive nationwide study is needed in order to understand the biological characteristics of GEP-NETs in Korea.
   Materials and Methods
   We collected 4,951 pathology reports from 29 hospitals in Korea between 2000 and 2009. Kaplan-Meier survival analysis was used to determine the prognostic significance of clinicopathological parameters.
   Results
   Although the GEP-NET is a relatively rare tumor in Korea, its incidence has increased during the last decade, with the most significant increase found in the rectum. The 10-year survival rate for well-differentiated endocrine tumor was 92.89%, in contrast to 85.74% in well differentiated neuroendocrine carcinoma and 34.59% in poorly differentiated neuroendocrine carcinoma. Disease related death was most common in the biliary tract (62.2%) and very rare in the rectum (5.2%). In Kaplan-Meier survival analysis, tumor location, histological classification, extent, size, mitosis, Ki-67 labeling index, synaptophysin expression, lymphovascular invasion, perineural invasion, and lymph node metastasis showed prognostic significance (p < 0.05), however, chromogranin expression did not (p=0.148). The 2000 and 2010 World Health Organization (WHO) classification proposals were useful for prediction of the prognosis of GEP-NET.
   Conclusion
   The incidence of GEP-NET in Korea has shown a remarkable increase during the last decade, however, the distribution of tumors in the digestive system differs from that of western reports. Assessment of pathological parameters, including immunostaining, is crucial in understanding biological behavior of the tumor as well as predicting prognosis of patients with GEP-NET.
C1 [Cho, Mee-Yon] Wonju Christian Hosp, Dept Pathol, Wonju, South Korea.
   [Kim, Joon Mee] Inha Univ Hosp, Dept Pathol, Inchon, South Korea.
   [Sohn, Jin Hee] Kangbuk Samsung Med Ctr, Dept Pathol, Seoul, South Korea.
   [Kim, Mi-Jung] Asan Med Ctr, Dept Pathol, Seoul, South Korea.
   [Kim, Kyoung-Mee] Sungkyunkwan Univ, Sch Med, Samsung Med Ctr, Dept Pathol, Seoul, South Korea.
   [Kim, Woo Ho] Seoul Natl Univ Hosp, Dept Pathol, Seoul 110744, South Korea.
   [Kim, Hyunki] Severance Hosp, Dept Pathol, Seoul, South Korea.
   [Kook, Myeong-Cherl] Natl Canc Ctr, Dept Pathol, Goyang, South Korea.
   [Park, Do Youn] Pusan Natl Univ Hosp, Dept Pathol, Pusan, South Korea.
   [Lee, Jae Hyuk] Chonnam Natl Univ Hosp, Dept Pathol, Kwangju, South Korea.
   [Chang, HeeKyung] Kosin Univ Gospel Hosp, Dept Pathol, Pusan, South Korea.
   [Jung, Eun Sun] Seoul St Marys Hosp, Dept Pathol, Seoul, South Korea.
   [Kim, Hee Kyung] Soonchunhyang Univ Bucheon Hosp, Dept Pathol, Puchon, South Korea.
   [Jin, So-Young] Soonchunhyang Univ Hosp, Dept Pathol, Seoul, South Korea.
   [Choi, Joon Hyuk] Yeungnam Univ Hosp, Dept Pathol, Taegu, South Korea.
   [Gu, Mi Jin] Daegu Fatima Hosp, Dept Pathol, Taegu, South Korea.
   [Kim, Sujin] Dong A Univ Hosp, Dept Pathol, Pusan, South Korea.
   [Kang, Mi Seon] Busan Paik Hosp, Dept Pathol, Pusan, South Korea.
   [Cho, Chang Ho] Daegu Catholic Univ, Med Ctr, Dept Pathol, Taegu, South Korea.
   [Park, Moon-Il] Konyang Univ Hosp, Dept Pathol, Taejon, South Korea.
   [Kang, Yun Kyung] Seoul Paik Hosp, Dept Pathol, Seoul, South Korea.
   [Kim, Youn Wha] Kyunghee Univ Hosp, Dept Pathol, Seoul, South Korea.
   [Yoon, Sun Och] Gangnam Severerance Hosp, Dept Pathol, Seoul, South Korea.
   [Bae, Han Ik] Kyungpook Natl Univ Hosp, Dept Pathol, Taegu, South Korea.
   [Joo, Mee] Ilsan Paik Hosp, Dept Pathol, Goyang, South Korea.
   [Moon, Woo Sung] Chonbuk Natl Univ Hosp, Dept Pathol, Jeonju, South Korea.
   [Kang, Dae Young] Chungnam Natl Univ Hosp, Dept Pathol, Taejon, South Korea.
   [Chang, Sei Jin] Yonsei Univ, Wonju Coll Med, Dept Prevent Med, Dept Pathol, Wonju, South Korea.
C3 Inha University; Inha University Hospital; Sungkyunkwan University
   (SKKU); Samsung Medical Center; University of Ulsan; Asan Medical
   Center; Sungkyunkwan University (SKKU); Samsung Medical Center; Seoul
   National University (SNU); Seoul National University Hospital; Yonsei
   University; Yonsei University Health System; National Cancer Center -
   Korea (NCC); Pusan National University; Pusan National University
   Hospital; Chonnam National University; Chonnam National University
   Hospital; Seoul St. Mary's Hospital; Soonchunhyang University;
   Soonchunhyang University; Soonchunhyang University Hospital; Yeungnam
   University; Yeungnam University Hospital; Daegu Fatima Hospital; Dong A
   University; Catholic University of Daegu; Konyang University; Konyang
   University Hospital; Kyung Hee University; Kyung Hee University
   Hospital; Kyungpook National University; Kyungpook National University
   Hospital; Inje University; Jeonbuk National University; Jeonbuk National
   University Hospital; Chungnam National University; Chungnam National
   University Hospital; Yonsei University
RP Sohn, JH (corresponding author), Sungkyunkwan Univ, Sch Med, Kangbuk Samsung Hosp, Dept Pathol, 29 Saemunan Ro, Seoul 110746, South Korea.
EM jhpath.sohn@samsung.com
RI Chang, Sei-Jin/A-7254-2018; Choi, Joon Hyuk/AFK-3005-2022; Choi, Joon
   Hyuk/AAG-1437-2022; Kim, Wooho/G-3703-2011
OI Chang, Sei-Jin/0000-0001-9347-3592; Kook,
   Myeong-Cherl/0000-0002-3435-3301
FU Korean Cancer Association Novartis Research Grant
FX The research was supported in part by a Korean Cancer Association
   Novartis Research Grant.
CR Arnold R, 2005, BEST PRACT RES CL GA, V19, P491, DOI 10.1016/j.bpg.2005.03.006
   Bosman FT, 2010, WHO CLASSIFICATION T
   Boudreaux JP, 2010, PANCREAS, V39, P753, DOI 10.1097/MPA.0b013e3181ebb2a5
   Chetty R, 2008, ARCH PATHOL LAB MED, V132, P1285, DOI 10.1043/1543-2165(2008)132[1285:AOOPII]2.0.CO;2
   Colonoscopy Study Group of Korean Society of Coloproctology, 2011, J Korean Soc Coloproctol, V27, P17, DOI 10.3393/jksc.2011.27.1.17
   Edge SB, 2010, AJCC CANC STAGING MA
   Edge SB, 2010, ANN SURG ONCOL, V17, P1471, DOI 10.1245/s10434-010-0985-4
   Fritz A, 2013, International Classification of Diseases for Oncology, V3rd 1st
   Garcia-Carbonero R, 2010, ANN ONCOL, V21, P1794, DOI 10.1093/annonc/mdq022
   Hirata Ichiro, 2005, Stomach and Intestine (Tokyo), V40, P182
   Ito T, 2010, J GASTROENTEROL, V45, P234, DOI 10.1007/s00535-009-0194-8
   Jernman J, 2012, NEUROENDOCRINOLOGY, V95, P317, DOI 10.1159/000333035
   Klimstra DS, 2010, PANCREAS, V39, P707, DOI 10.1097/MPA.0b013e3181ec124e
   Klimstra DS, 2010, AM J SURG PATHOL, V34, P300, DOI 10.1097/PAS.0b013e3181ce1447
   Klöppel G, 2007, VIRCHOWS ARCH, V451, pS9, DOI 10.1007/s00428-007-04961-0
   Klöppel G, 2009, NEUROENDOCRINOLOGY, V90, P162, DOI 10.1159/000182196
   Klöppel G, 2004, ANN NY ACAD SCI, V1014, P13, DOI 10.1196/annals.1294.002
   Lee H, 2007, KOREAN J PATHOL, V41, P149
   Maggard MA, 2004, ANN SURG, V240, P117, DOI 10.1097/01.sla.0000129342.67174.67
   Rindi G, 2006, VIRCHOWS ARCH, V449, P395, DOI 10.1007/s00428-006-0250-1
   Rothenstein J, 2008, AM J CLIN ONCOL-CANC, V31, P64, DOI 10.1097/COC.0b013e31807a2f49
   Tabata Hisahiko, 2005, Stomach and Intestine (Tokyo), V40, P215
   Vinik AI, 2010, PANCREAS, V39, P713, DOI 10.1097/MPA.0b013e3181ebaffd
   Washington MK, 2010, ARCH PATHOL LAB MED, V134, P176, DOI 10.1043/1543-2165-134.2.176
   WILLIAMS ED, 1980, HIST TYPING ENDOCRIN
NR 25
TC 159
Z9 169
U1 0
U2 9
PU KOREAN CANCER ASSOCIATION
PI SEOUL
PA RM 1824, GWANGHWAMUN OFFICIA, 92 SAEMUNAN-RO, JONGNO-GU, SEOUL, 110-999,
   SOUTH KOREA
SN 1598-2998
EI 2005-9256
J9 CANCER RES TREAT
JI Cancer Res. Treat.
PD SEP
PY 2012
VL 44
IS 3
BP 157
EP 165
DI 10.4143/crt.2012.44.3.157
PG 9
WC Oncology
WE Science Citation Index Expanded (SCI-EXPANDED)
SC Oncology
GA 022YO
UT WOS:000310000300002
PM 23091441
OA Green Submitted, Green Published, hybrid
DA 2024-01-27
ER

PT J
AU Baeg, K
   Harris, C
   Naparst, MS
   Ahn, E
   Thapi, S
   Martin, J
   Rustgi, S
   Mhango, G
   Wisnivesky, J
   Kim, MK
AF Baeg, Kiwoon
   Harris, Cynthia
   Naparst, Monica S.
   Ahn, Eugene
   Thapi, Sahityasri
   Martin, Jacob
   Rustgi, Sheila
   Mhango, Grace
   Wisnivesky, Juan
   Kim, Michelle Kang
TI Effect of treatment center volume on outcomes in gastroenteropancreatic
   neuroendocrine tumor patients
SO BMC CANCER
LA English
DT Article
DE Gastroenteropancreatic neuroendocrine tumors; Carcinoid tumors; Center
   volume; Volume study; SEER Medicare
AB BackgroundMedical centers with varying levels of expertise treat gastroenteropancreatic neuroendocrine tumors (GEP-NETs), which are relatively rare tumors. This study assesses the impact of center volume on GEP-NET treatment outcomes.MethodsWe used the Surveillance, Epidemiology, and End Results (SEER) registry linked to Medicare claims data. The data includes patients diagnosed between 1995 and 2010 who had no health maintenance organization (HMO) coverage, participated in Medicare parts A and B, were older than 65 at diagnosis, had tumor differentiation information, and had no secondary cancer. We identified medical centers at which patients received GEP-NET treatment (surgery, chemotherapy, somatostatin analogues, or radiation therapy) using Medicare claims data. Center volume was divided into 3 tiers - low, medium, and high - based on the number of unique GEP-NET patients treated by a medical center over 2 years. We used Kaplan-Meier curves and Cox regression to assess the association between volume and disease-specific survival.ResultsWe identified 899 GEP-NET patients, of whom 37, 45, and 18% received treatment at low, medium volume, and high-volume centers, respectively. Median disease-specific survival for patients at low and medium tiers were 1.4years and 5.3years, respectively, but was not reached for patients at high volume centers. Results showed that patients treated at high volume centers had better survival than those treated in low volume centers (HR: 0.63, 95% CI: 0.4-0.9), but showed no difference in outcomes between medium and high-volume centers.ConclusionsOur results suggest that for these increasingly common tumors, referral to a tertiary care center may be indicated. Physicians caring for GEP-NET patients should consider early referral to high volume centers.
C1 [Baeg, Kiwoon; Naparst, Monica S.; Ahn, Eugene; Thapi, Sahityasri; Rustgi, Sheila; Kim, Michelle Kang] Icahn Sch Med Mt Sinai, Dept Med, Div Gastroenterol, 1 Gustave L Levy Pl, New York, NY 10029 USA.
   [Harris, Cynthia] Massachusetts Gen Hosp, Dept Pathol, Boston, MA 02114 USA.
   [Martin, Jacob] Univ Penn, Dept Med, Philadelphia, PA 19104 USA.
   [Mhango, Grace; Wisnivesky, Juan] Icahn Sch Med Mt Sinai, Dept Med, Div Internal Med, New York, NY 10029 USA.
C3 Icahn School of Medicine at Mount Sinai; Harvard University;
   Massachusetts General Hospital; University of Pennsylvania; Icahn School
   of Medicine at Mount Sinai
RP Kim, MK (corresponding author), Icahn Sch Med Mt Sinai, Dept Med, Div Gastroenterol, 1 Gustave L Levy Pl, New York, NY 10029 USA.
EM michelle.kim@mssm.edu
OI Thapi, Sahityasri/0000-0002-2273-6102
FU American Cancer Society [MRSG-14-014-01-CCE] Funding Source: Medline
CR [Anonymous], SEER RES DATA 1973 2
   Begg CB, 1998, JAMA-J AM MED ASSOC, V280, P1747, DOI 10.1001/jama.280.20.1747
   Birkmeyer JD, 2002, NEW ENGL J MED, V346, P1128, DOI 10.1056/NEJMsa012337
   Chen AY, 2009, HEAD NECK-J SCI SPEC, V31, P1137, DOI 10.1002/hed.21072
   Dasari A, 2017, JAMA ONCOL, V3, P1335, DOI 10.1001/jamaoncol.2017.0589
   Delle Fave G, 2016, NEUROENDOCRINOLOGY, V103, P119, DOI 10.1159/000443168
   DEYO RA, 1992, J CLIN EPIDEMIOL, V45, P613, DOI 10.1016/0895-4356(92)90133-8
   Fraenkel M, 2014, ENDOCR-RELAT CANCER, V21, pR153, DOI 10.1530/ERC-13-0125
   Hillner BE, 2000, J CLIN ONCOL, V18, P2327, DOI 10.1200/JCO.2000.18.11.2327
   Kunz PL, 2013, PANCREAS, V42, P557, DOI 10.1097/MPA.0b013e31828e34a4
   Lawrence B, 2011, ENDOCRIN METAB CLIN, V40, P1, DOI 10.1016/j.ecl.2010.12.005
   Modlin IM, 2008, LANCET ONCOL, V9, P61, DOI 10.1016/S1470-2045(07)70410-2
   Öberg KE, 2010, ANN ONCOL, V21, P72, DOI 10.1093/annonc/mdq290
   Pillai RK, 2017, INDIAN J MED RES, V145, P17, DOI 10.4103/ijmr.IJMR_915_14
   Plöckinger U, 2004, NEUROENDOCRINOLOGY, V80, P394, DOI 10.1159/000085237
   Schrag D, 2000, JAMA-J AM MED ASSOC, V284, P3028, DOI 10.1001/jama.284.23.3028
   Uri Inbal, 2018, Clin Diabetes Endocrinol, V4, P16, DOI 10.1186/s40842-018-0066-3
NR 17
TC 8
Z9 8
U1 0
U2 0
PU BMC
PI LONDON
PA CAMPUS, 4 CRINAN ST, LONDON N1 9XW, ENGLAND
EI 1471-2407
J9 BMC CANCER
JI BMC Cancer
PD FEB 9
PY 2021
VL 21
IS 1
AR 146
DI 10.1186/s12885-021-07868-8
PG 7
WC Oncology
WE Science Citation Index Expanded (SCI-EXPANDED)
SC Oncology
GA QG6SX
UT WOS:000617715700001
PM 33563241
OA gold, Green Published
DA 2024-01-27
ER

PT J
AU Mosquera, C
   Koutlas, NJ
   Fitzgerald, TL
AF Mosquera, C.
   Koutlas, N. J.
   Fitzgerald, T. L.
TI Localized high-grade gastroenteropancreatic neuroendocrine tumors:
   Defining prognostic and therapeutic factors for a disease of increasing
   clinical significance
SO EJSO
LA English
DT Article
DE Survival; High-grade gastroenteropancreatic neuroendocrine tumors;
   Prognostic factors; Incidence
ID CARCINOID-TUMORS; SURVIVAL; DIAGNOSIS; EPIDEMIOLOGY; GUIDELINES;
   MANAGEMENT; TRACT; NEC
AB Background: Due to the limited sample size in the existing series, the natural history and management of high-grade gastroenteropancreatic neuroendocrine tumors (GEP-NET) is poorly understood. In order to better understand high-grade GEP-NET, a large cohort study was undertaken.
   Objective: To determine the prognostic factors associated with high-grade GEP-NET.
   Methods: Patients diagnosed with non-metastatic high-grade GEP-NET from 1988 to 2010 were identified in SEER.
   Results: Incidence of high-grade GEP-NETs increased from 0.03 to 0.19/100,000 over the study period. The median age was 65 years, and the majority of the patients were white and females. The most common primary site was colorectal, and the most frequent T classification was T3. Surgical resection was performed in 89% of patients that varied by site (p < 0.0001). Nodal involvement was frequent and varied by site (p = 0.0002). The 5-year disease-specific survival was 63.3% and was the greatest for small bowel (p = 0.0003). Survival was associated with age, node status and surgery (p < 0.05). On multivariate analysis, the node status, surgery, and site continued to be associated with survival (p < 0.05); however, age (p = 0.08) no longer influenced the patient's survival.
   Conclusion: High-grade GEP-NETs are neoplasms with exponentially increasing in incidence. Tumor location and nodal status are predictors of survival. Surgery is associated with a survival advantage and could be considered for localized disease. (C) 2016 Elsevier Ltd, BASO similar to The Association for Cancer Surgery, and the European Society of Surgical Oncology. All rights reserved.
C1 [Mosquera, C.; Fitzgerald, T. L.] East Carolina Univ, Brody Sch Med, Div Surg Oncol, Greenville, NC USA.
   [Koutlas, N. J.] East Carolina Univ, Brody Sch Med, Greenville, NC USA.
C3 University of North Carolina; East Carolina University; University of
   North Carolina; East Carolina University
RP Fitzgerald, TL (corresponding author), Brody Sch Med, 4S24,600 Moye Blvd, Greenville, NC 27834 USA.
EM fitzgeraldt@ecu.edu
CR Akerstrom Goran, 2009, Eur J Cancer, V45 Suppl 1, P237, DOI 10.1016/S0959-8049(09)70039-5
   Alexandraki KI, 2012, ENDOCRINE, V41, P40, DOI 10.1007/s12020-011-9562-2
   [Anonymous], 2015, SURVEILLANCE RES PRO
   Coriat R, 2016, GASTROENTEROPANCREAT
   Fazio N, 2013, CANCER TREAT REV, V39, P270, DOI 10.1016/j.ctrv.2012.06.009
   Fendrich V, 2011, LANGENBECK ARCH SURG, V396, P299, DOI 10.1007/s00423-011-0741-7
   Fitzgerald TL, 2015, SURGERY, V158, P466, DOI 10.1016/j.surg.2015.03.042
   Fraenkel M, 2014, ENDOCR-RELAT CANCER, V21, pR153, DOI 10.1530/ERC-13-0125
   Korse CM, 2013, EUR J CANCER, V49, P1975, DOI 10.1016/j.ejca.2012.12.022
   Lawrence B, 2011, ENDOCRIN METAB CLIN, V40, P1, DOI 10.1016/j.ecl.2010.12.005
   Lepage C, 2010, INT J CANCER, V126, P2928, DOI 10.1002/ijc.24698
   Modlin IM, 2003, CANCER-AM CANCER SOC, V97, P934, DOI 10.1002/cncr.11105
   Öberg K, 2010, ANN ONCOL, V21, pv223, DOI 10.1093/annonc/mdq192
   Pape UF, 2004, ANN NY ACAD SCI, V1014, P222, DOI 10.1196/annals.1294.025
   Pape UF, 2008, ENDOCR-RELAT CANCER, V15, P1083, DOI 10.1677/ERC-08-0017
   Novoa MPD, 2014, ENDOCRINOL NUTR, V61, P234, DOI 10.1016/j.endonu.2013.12.001
   Schnirer II, 2003, ACTA ONCOL, V42, P672, DOI 10.1080/02841860310010547
   Shebani KO, 1999, ANN SURG, V229, P815, DOI 10.1097/00000658-199906000-00008
   Smith J, 2013, SEMIN ONCOL, V40, P100, DOI 10.1053/j.seminoncol.2012.11.011
   Sorbye H, 2013, ANN ONCOL, V24, P152, DOI 10.1093/annonc/mds276
   Sorbye H, 2014, CANCER-AM CANCER SOC, V120, P2814, DOI 10.1002/cncr.28721
   Strosberg JR, 2010, PANCREAS, V39, P799, DOI 10.1097/MPA.0b013e3181ebb56f
   Yachida S, 2012, AM J SURG PATHOL, V36, P173, DOI 10.1097/PAS.0b013e3182417d36
   Yao JC, 2008, J CLIN ONCOL, V26, P3063, DOI 10.1200/JCO.2007.15.4377
NR 24
TC 22
Z9 22
U1 0
U2 1
PU ELSEVIER SCI LTD
PI OXFORD
PA THE BOULEVARD, LANGFORD LANE, KIDLINGTON, OXFORD OX5 1GB, OXON, ENGLAND
SN 0748-7983
EI 1532-2157
J9 EJSO-EUR J SURG ONC
JI EJSO
PD OCT
PY 2016
VL 42
IS 10
BP 1471
EP 1477
DI 10.1016/j.ejso.2016.07.137
PG 7
WC Oncology; Surgery
WE Science Citation Index Expanded (SCI-EXPANDED)
SC Oncology; Surgery
GA DY1KZ
UT WOS:000384855200003
PM 27528467
DA 2024-01-27
ER

PT J
AU Pozas, J
   Alonso-Gordoa, T
   San Román, M
   Santoni, M
   Thirlwell, C
   Grande, E
   Molina-Cerrillo, J
AF Pozas, Javier
   Alonso-Gordoa, Teresa
   San Roman, Maria
   Santoni, Matteo
   Thirlwell, Chrissie
   Grande, Enrique
   Molina-Cerrillo, Javier
TI Novel therapeutic approaches in GEP-NETs based on genetic and epigenetic
   alterations
SO BIOCHIMICA ET BIOPHYSICA ACTA-REVIEWS ON CANCER
LA English
DT Review
DE gastroenteropancreatic neuroendocrine tumors; NGS; epigenetics; tailored
   therapies
ID PANCREATIC NEUROENDOCRINE TUMORS; MAST-CELL DEGRANULATION; PHASE-II;
   DOUBLE-BLIND; GROWTH-FACTOR; MAMMALIAN TARGET; BREAST-CANCER;
   DNA-DAMAGE; MOLECULAR SUBTYPES; CARCINOID-TUMORS
AB Gastroenteropancreatic neuroendocrine tumors (GEP-NETs) are heterogeneous malignancies with distinct prognosis based on primary tumor localization, grade, stage and functionality. Surgery remains the only curative option in localized tumors, but systemic therapy is the mainstay of treatment for patients with advanced disease. For decades, the therapeutic landscape of GEP-NETs was limited to chemotherapy regimens with low response rates. The arrival of novel agents such as somatostatin analogues, peptide receptor radionuclide therapy, tyrosine kinase inhibitors or mTOR-targeted drugs, has changed the therapeutic paradigm of GEP-NETs. However, the efficacy of these agents is limited in time and there is scarce knowledge of optimal treatment sequencing. In recent years, massive parallel sequencing techniques have started to unravel the genomic intricacies of these tumors, allowing us to better understand the mechanisms of resistance to current treatments and to develop new targeted agents that will hopefully start an era for personalized treatment in NETs. In this review we aim to summarize the most relevant genomic aberrations and signaling pathways underlying GEP-NET tumorigenesis and potential therapeutic strategies derived from them.
C1 [Pozas, Javier; Alonso-Gordoa, Teresa; San Roman, Maria; Molina-Cerrillo, Javier] Alcala Univ, Med Sch, Hosp Univ Ramon y Cajal, Med Oncol Dept, Madrid, Spain.
   [Santoni, Matteo] Macerata Hosp, Oncol Unit, Macerata, Italy.
   [Thirlwell, Chrissie] Univ Exeter, Univ Exeter Med Sch, Exeter, Devon, England.
   [Grande, Enrique] MD Anderson Canc Ctr Madrid, Med Oncol Ddept, Madrid 28033, Spain.
C3 Hospital Universitario Ramon y Cajal; Universidad de Alcala; University
   of Exeter; University of Texas System; UTMD Anderson Cancer Center
RP Molina-Cerrillo, J (corresponding author), Alcala Univ, Med Sch, Hosp Univ Ramon y Cajal, Med Oncol Dept, Madrid, Spain.
EM javier.molinace@gmail.com
RI San Roman, Maria/HNI-1169-2023; Pozas, Javier/AAL-9734-2020
OI San Roman, Maria/0000-0002-8810-6525; Pozas, Javier/0000-0002-9776-9021;
   Molina-Cerrillo, Javier/0000-0003-4616-0598
CR Adant S, 2017, J NUCL MED, V58
   Advanced Accelerator Applications, 2022, A Phase III Multi -center, Randomized, Open -label Study to Evaluate the Efficacy and Safety of Lutathera in Patients With Grade 2 and Grade 3 Advanced GEP-NET
   Al-Toubah TE, 2019, J CLIN ONCOL, V37, DOI 10.1200/JCO.2019.37.4_suppl.434
   Alexander VM, 2010, INT J CLIN EXP MED, V3, P95
   Alvarez MJ, 2018, NAT GENET, V50, P979, DOI 10.1038/s41588-018-0138-4
   Anderson VE, 2011, CANCER RES, V71, P463, DOI 10.1158/0008-5472.CAN-10-1252
   [Anonymous], 2022, GEN PRED RECT NEUR T
   [Anonymous], 2022, FDA APPROV NAB SIR L
   [Anonymous], 2022, CANC ASS FIBR NEUR N
   Antonodimitrakis PC, 2016, NEUROENDOCRINOLOGY, V103, P345, DOI 10.1159/000439086
   Arbutus Biopharma Corporation, 2019, PHAS 1 2 DOS ESC STU
   Arienti KL, 2005, J MED CHEM, V48, P1873, DOI 10.1021/jm0495935
   Arnold CN, 2007, INT J CANCER, V120, P2157, DOI 10.1002/ijc.22569
   Arvidsson Y, 2018, MODERN PATHOL, V31, P1302, DOI 10.1038/s41379-018-0010-1
   Ascentage Pharma Group Inc, 2022, PHAS IB STUY SAF EFF
   AstraZeneca, 2022, PHAS OP LAB STUD ASS
   AstraZeneca, 2022, PHAS MULT STUD ASS S
   Banck MS, 2013, J CLIN INVEST, V123, P2502, DOI 10.1172/JCI67963
   Benson AB, 2017, ONCOLOGIST, V22, P241, DOI 10.1634/theoncologist.2017-0024
   Bösch F, 2019, ENDOCR-RELAT CANCER, V26, P293, DOI 10.1530/ERC-18-0494
   Bollard J, 2015, ONCOTARGET, V6, P36731, DOI 10.18632/oncotarget.5481
   Bottarelli L, 2013, HUM PATHOL, V44, P2736, DOI 10.1016/j.humpath.2013.06.019
   Bowden M, 2014, CANCER RES, V74, DOI 10.1158/1538-7445.AM2014-168
   Calvete O, 2015, HUM MOL GENET, V24, P2914, DOI 10.1093/hmg/ddv054
   Cao YS, 2020, CANCER COMMUN, V40, P746, DOI 10.1002/cac2.12114
   Capdevila J, 2020, ANN ONCOL, V31, pS770, DOI 10.1016/j.annonc.2020.08.1373
   Capdevila J, 2021, J CLIN ONCOL, V39, P2304, DOI 10.1200/JCO.20.03368
   Caplin ME, 2014, NEW ENGL J MED, V371, P224, DOI [10.1056/NEJMoa1316158, 10.1056/NEJMc1409757]
   Cavalcanti E, 2020, FRONT ONCOL, V10, DOI 10.3389/fonc.2020.01187
   Chan JA, 2017, J CLIN ONCOL, V35, DOI 10.1200/JCO.2017.35.4_suppl.228
   Chan JA, 2013, CANCER-AM CANCER SOC, V119, P3212, DOI 10.1002/cncr.28142
   CHAUDHRY A, 1994, ANTICANCER RES, V14, P2085
   Chia Tai Tianqing Pharmaceutical Group Co. Ltd, 2022, PHAS 1 CLIN STUD EV
   Chien AJ, 2020, J CLIN ONCOL, V38, P1059, DOI 10.1200/JCO.19.01027
   Cives M, 2019, NEUROENDOCRINOLOGY, V109, P83, DOI 10.1159/000497355
   Claringbold PG, 2015, CANCER BIOTHER RADIO, V30, P261, DOI 10.1089/cbr.2015.1876
   Colao A, 2020, FRONT ENDOCRINOL, V11, DOI 10.3389/fendo.2020.604341
   Corbo V, 2012, ANN ONCOL, V23, P127, DOI 10.1093/annonc/mdr048
   Cullinane C, 2020, SCI REP-UK, V10, DOI 10.1038/s41598-020-67199-9
   Cunningham JL, 2010, EUR J ENDOCRINOL, V163, P691, DOI 10.1530/EJE-10-0420
   D'Adda T, 1999, LAB INVEST, V79, P671
   Dasari A, 2017, JAMA ONCOL, V3, P1335, DOI 10.1001/jamaoncol.2017.0589
   Dilley RL, 2015, TRENDS CANCER, V1, P145, DOI 10.1016/j.trecan.2015.07.007
   Duke University, 2021, PHAS IB 2 STUD PEMBR
   Epizyme Inc, 2021, PHAS 1 1B OP LAB MUL
   Faggiano A, 2019, ENDOCRINE, V66, P417, DOI 10.1007/s12020-019-01894-0
   Fanciulli G, 2022, CANCERS, V14, DOI 10.3390/cancers14163991
   Fazio N, 2016, ANTICANCER RES, V36, P713
   Feng ZJ, 2022, NAT CANCER, V3, P581, DOI 10.1038/s43018-022-00344-7
   Flynn RL, 2015, SCIENCE, V347, P273, DOI 10.1126/science.1257216
   Fojo A., 2021, PHASE 2 SINGLE ARM M
   Fondazione IRCCS Istituto Nazionale dei Tumori Milano, 2021, PHAS 2 TRIAL AIM ASS
   Francis JM, 2013, NAT GENET, V45, P1483, DOI 10.1038/ng.2821
   FUNA K, 1990, CANCER RES, V50, P748
   Fundacion de Investigacion HM, PHAS 2 SINGL ARM TRA
   Gabhann JN, 2014, PLOS ONE, V9, DOI 10.1371/journal.pone.0085834
   Gao QJ, 2018, ONCOTARGETS THER, V11, P6101, DOI 10.2147/OTT.S174223
   Garcia-Carbonero R, 2021, J CLIN ONCOL, V39, DOI 10.1200/JCO.2021.39.3_suppl.360
   Garcia-Manero G, 2020, BLOOD, V136, P674, DOI 10.1182/blood.2019004143
   García-Martínez JM, 2009, BIOCHEM J, V421, P29, DOI 10.1042/BJ20090489
   Gerson SL, 2002, J CLIN ONCOL, V20, P2388, DOI 10.1200/JCO.2002.06.110
   Graham JS, 2009, EUR J CANCER, V45, P1129, DOI 10.1016/j.ejca.2009.01.003
   Grande E, 2015, ANN ONCOL, V26, P1987, DOI 10.1093/annonc/mdv252
   Grande E, 2021, ONCOLOGIST, V26, P941, DOI 10.1002/onco.13885
   Grande E, 2020, ONCOLOGIST, V25, P745, DOI 10.1634/theoncologist.2020-0033
   Grupo Espanol de Tumores Neuroendocrinos, 2022, CABATEN STUD
   Halperin DM, 2020, J CLIN ONCOL, V38
   Han MQ, 2019, J CELL SCI, V132, DOI 10.1242/jcs.222349
   Harney AS, 2017, MOL CANCER THER, V16, P2486, DOI 10.1158/1535-7163.MCT-17-0241
   Hata D, 1998, J EXP MED, V187, P1235, DOI 10.1084/jem.187.8.1235
   Hecht JR, 2017, ONCOLOGIST, V22, P243, DOI 10.1634/theoncologist.2016-0479
   Hofland J, 2019, ENDOCR-RELAT CANCER, V26, pR145, DOI 10.1530/ERC-18-0495
   House MG, 2003, ANN SURG, V238, P423, DOI 10.1097/01.sla.0000086659.49569.9e
   Hsieh AC, 2010, CANCER CELL, V17, P249, DOI 10.1016/j.ccr.2010.01.021
   Hutchison Medipharma Limited, 2022, OP LAB PHAS 2 STUD S
   Hutchison Medipharma Limited, 2022, OP LAB PHAS IB 2 SUR
   Imperial College London, 2021, EP MOD SOM REC 2 IMP
   Jette N, 2015, PROG BIOPHYS MOL BIO, V117, P194, DOI 10.1016/j.pbiomolbio.2014.12.003
   Jiang XL, 2014, NAT COMMUN, V5, DOI 10.1038/ncomms6809
   Jiao YC, 2011, SCIENCE, V331, P1199, DOI 10.1126/science.1200609
   Jin N, 2016, ONCOLOGIST, V21, P785, DOI 10.1634/theoncologist.2016-0060
   Jin XF, 2020, CANCERS, V12, DOI 10.3390/cancers12020345
   Jonasch E, 2021, NEW ENGL J MED, V385, P2036, DOI 10.1056/NEJMoa2103425
   Jones RH, 2020, LANCET ONCOL, V21, P345, DOI 10.1016/S1470-2045(19)30817-4
   Karpahakis A, 2017, ENDOCR-RELAT CANCER, V24, pL21, DOI 10.1530/ERC-16-0419
   Karpathakis A, 2016, CLIN CANCER RES, V22, P250, DOI 10.1158/1078-0432.CCR-15-0373
   Katoh M, 2017, INT J ONCOL, V51, P1357, DOI 10.3892/ijo.2017.4129
   Kelley RK, 2019, CLIN TRANSL GASTROEN, V10, DOI 10.14309/ctg.0000000000000056
   Kim H, 2003, CANCER RES, V63, P6135
   Kim HS, 2014, CANCER RES TREAT, V46, P383, DOI 10.4143/crt.2013.102
   Kim JT, 2015, INT J CANCER, V136, P1475, DOI 10.1002/ijc.29123
   Kim SB, 2017, LANCET ONCOL, V18, P1360, DOI 10.1016/S1470-2045(17)30450-3
   Kitagawa D, 2006, EMBO J, V25, P3286, DOI 10.1038/sj.emboj.7601212
   Klein O, 2020, CLIN CANCER RES, V26, P4454, DOI 10.1158/1078-0432.CCR-20-0621
   Kolinsky MP, 2020, ANN ONCOL, V31, P619, DOI 10.1016/j.annonc.2020.01.074
   Kosaloglu Z, 2016, ONCOIMMUNOLOGY, V5, DOI 10.1080/2162402X.2016.1213931
   Krug S, 2018, INT J CANCER, V143, P1806, DOI 10.1002/ijc.31562
   Kulke MH, 2015, J CLIN ONCOL, V33, DOI 10.1200/jco.2015.33.15_suppl.4005
   Kulke MH, 2009, CLIN CANCER RES, V15, P338, DOI 10.1158/1078-0432.CCR-08-1476
   Kunz PL, 2018, J CLIN ONCOL, V36, DOI 10.1200/JCO.2018.36.15_suppl.4004
   Lazaro G, 2020, BIOCHEM SOC T, V48, P933, DOI 10.1042/BST20190777
   Lee H., 2021, PHAS 2 STUD PEMBR LE
   Lemelin A, 2019, DIGEST LIVER DIS, V51, P595, DOI 10.1016/j.dld.2019.02.001
   Lewin J, 2018, J CLIN ONCOL, V36, P3007, DOI 10.1200/JCO.2018.78.2292
   Li SC, 2013, MODERN PATHOL, V26, P685, DOI 10.1038/modpathol.2012.216
   Lin S., 2021, SINTILIMAB COMBINED
   Lines KE, 2017, ONCOGENESIS, V6, DOI 10.1038/oncsis.2017.30
   Liu LX, 2005, MODERN PATHOL, V18, P1632, DOI 10.1038/modpathol.3800490
   Liu QS, 2013, CANCER RES, V73, P2574, DOI 10.1158/0008-5472.CAN-12-1702
   Lu M, 2020, CLIN CANCER RES, V26, P2337, DOI 10.1158/1078-0432.CCR-19-4000
   Lu R, 2019, NAT COMMUN, V10, DOI 10.1038/s41467-019-10180-6
   Lubner S, 2018, ONCOLOGIST, V23, P1006, DOI 10.1634/theoncologist.2018-0294
   M.D. Anderson Cancer Center, 2021, PHAS 2 STUD LENV COM
   Maciejowski J, 2017, NAT REV MOL CELL BIO, V18, P175, DOI 10.1038/nrm.2016.171
   Malagu K, 2009, BIOORG MED CHEM LETT, V19, P5950, DOI 10.1016/j.bmcl.2009.08.038
   Mandriani B, 2022, J IMMUNOTHER CANCER, V10, DOI 10.1136/jitc-2022-004854
   Mazzei F, 2013, MUTAT RES-FUND MOL M, V743, P33, DOI 10.1016/j.mrfmmm.2013.03.003
   McNees CJ, 2010, J CELL BIOL, V188, P639, DOI 10.1083/jcb.200908136
   Mehnert JM, 2020, CANCER-AM CANCER SOC, V126, P3021, DOI 10.1002/cncr.32883
   Melone V, 2022, J TRANSL MED, V20, DOI 10.1186/s12967-022-03511-7
   Memorial Sloan Kettering Cancer Center, 2022, PHAS 2 TRIAL LEE011
   Memorial Sloan Kettering Cancer Center, 2016, PHAS 2 CLIN TRANSL S
   Miller HC, 2016, ENDOCR-RELAT CANCER, V23, P711, DOI 10.1530/ERC-16-0044
   Milne TA, 2005, P NATL ACAD SCI USA, V102, P749, DOI 10.1073/pnas.0408836102
   Mitsuhashi K, 2015, ONCOTARGET, V6, P22114, DOI 10.18632/oncotarget.4294
   Naba A, 2017, SCI REP-UK, V7, DOI 10.1038/srep40495
   Nagtegaal ID, 2020, HISTOPATHOLOGY, V76, P182, DOI 10.1111/his.13975
   National Cancer Institute Naples, 2021, PHAS 2 SINGL ARM INT
   National Cancer Institute (NCI), 2022, PHAS 1B TRIAL M3814
   National Cancer Institute (NCI), 2022, PHAS IB 2 STUD ZEN00
   National Cancer Institute (NCI), 2022, PHAS 1 2 STUD LU 177
   National Cancer Institute (NCI), 2022, PHAS 2 TRIAL COMB BE
   National Cancer Institute (NCI), 2022, PHAS 1 IB TRIAL EV S
   National Cancer Institute (NCI), 2022, PHAS 2 STUD MLN012 T
   Neychev V, 2015, BMJ OPEN, V5, DOI 10.1136/bmjopen-2015-008248
   Nonnekens J, 2016, THERANOSTICS, V6, P1821, DOI 10.7150/thno.15311
   Oganesian A, 2013, BLOOD, V122, DOI 10.1182/blood.V122.21.2526.2526
   Osterwald S, 2015, J CELL SCI, V128, P1887, DOI 10.1242/jcs.148296
   Owen D., 2021, PHASE 2 MULTICOHORT
   Passacantilli I, 2014, ONCOTARGET, V5, P5381, DOI 10.18632/oncotarget.2111
   Patel SP, 2020, CLIN CANCER RES, V26, P2290, DOI 10.1158/1078-0432.CCR-19-3356
   Pedersen KS, 2021, INVEST NEW DRUG, V39, P1298, DOI 10.1007/s10637-021-01093-7
   Peking Union Medical College Hospital, 2021, CHID SINT CHEM REFR
   Perez K, 2022, Phase Ii Trial of Cabozantinib in Combination with Nivolumab for Advanced Carcinoid Tumors
   Peter MacCallum Cancer Centre Australia, 2021, PHAS 1 TRIAL PARP IN
   Pike KG, 2013, BIOORG MED CHEM LETT, V23, P1212, DOI 10.1016/j.bmcl.2013.01.019
   Potts PR, 2007, NAT STRUCT MOL BIOL, V14, P581, DOI 10.1038/nsmb1259
   Pozas J, 2019, INT J MOL SCI, V20, DOI 10.3390/ijms20194949
   Prada ETA, 2018, NEUROENDOCRINOLOGY, V106, P58, DOI 10.1159/000463386
   Prisma Health-Upstate, 2022, PHAS 2 STUD TAZ SOL
   Pyonteck SM, 2012, ONCOGENE, V31, P1459, DOI 10.1038/onc.2011.337
   Ramirez R., 2021, ABI 009 PATIENTS MET
   Raymond E, 2011, NEW ENGL J MED, V364, P501, DOI 10.1056/NEJMoa1003825
   Rinke A, 2009, J CLIN ONCOL, V27, P4656, DOI 10.1200/JCO.2009.22.8510
   Rodrik-Outmezguine VS, 2016, NATURE, V534, P272, DOI 10.1038/nature17963
   Roland CL, 2017, SURGERY, V161, P753, DOI 10.1016/j.surg.2016.09.002
   Ruebel K, 2010, MODERN PATHOL, V23, P367, DOI 10.1038/modpathol.2009.161
   Sadanandam A, 2015, CANCER DISCOV, V5, P1296, DOI 10.1158/2159-8290.CD-15-0068
   Salazar R, 2018, ONCOLOGIST, V23, P766, DOI 10.1634/theoncologist.2017-0144
   Savona MR, 2019, LANCET HAEMATOL, V6, pE194, DOI 10.1016/S2352-3026(19)30030-4
   Scarpa A, 2017, NATURE, V543, P65, DOI 10.1038/nature21063
   Schmitt AM, 2009, ENDOCR-RELAT CANCER, V16, P1219, DOI 10.1677/ERC-08-0297
   Sekulic A, 2012, NEW ENGL J MED, V366, P2171, DOI 10.1056/NEJMoa1113713
   Sharbeen G, 2017, ONCOTARGET, V8, P9216, DOI 10.18632/oncotarget.13985
   Sharp Merck, 2022, PHASE 2 STUDY EVALUA
   Shi Y, 2017, PANCREAS, V46, P1347, DOI 10.1097/MPA.0000000000000944
   Silva B, 2019, NAT COMMUN, V10, DOI 10.1038/s41467-019-10179-z
   Simbolo M, 2018, VIRCHOWS ARCH, V473, P709, DOI 10.1007/s00428-018-2450-x
   Soucek L, 2011, NEOPLASIA, V13, P1093, DOI 10.1593/neo.11980
   Stefanoli M, 2014, NEUROENDOCRINOLOGY, V100, P26, DOI 10.1159/000365449
   Stewart GS, 2003, NATURE, V421, P961, DOI 10.1038/nature01446
   Strosberg J, 2017, NEW ENGL J MED, V376, P125, DOI 10.1056/NEJMoa1607427
   Svejda B, 2010, CANCER-AM CANCER SOC, V116, P2902, DOI 10.1002/cncr.25049
   Sweeney C, 2021, LANCET, V398, P131, DOI 10.1016/S0140-6736(21)00580-8
   TaiRx Inc, 2021, PHAS 2 OP LAB STUD C
   Tang LH, 2012, CLIN CANCER RES, V18, P4612, DOI 10.1158/1078-0432.CCR-11-3264
   Teif VB, 2009, NUCLEIC ACIDS RES, V37, P5641, DOI 10.1093/nar/gkp610
   Terris B, 1998, HISTOPATHOLOGY, V32, P133
   Thoreen CC, 2009, J BIOL CHEM, V284, P8023, DOI 10.1074/jbc.M900301200
   Tianqing Chia Tai, 2020, PHAS 2 OP SINGL ARM
   Tolcher AW, 2020, CANCER CHEMOTH PHARM, V85, P673, DOI 10.1007/s00280-020-04038-8
   Turner N, 2022, BREAST CANCER RES TR, V191, P565, DOI 10.1007/s10549-021-06450-x
   University Hospital Grenoble, 2020, EV PROM NEW COMB PRO
   Van Cutsem E, 2020, J CLIN ONCOL, V38, P3185, DOI 10.1200/JCO.20.00590
   van Riet J, 2021, NAT COMMUN, V12, DOI 10.1038/s41467-021-24812-3
   Vandamme T, 2016, BRIT J CANCER, V114, P650, DOI 10.1038/bjc.2016.25
   Volkov NM, 2020, INVEST NEW DRUG, V38, P894, DOI 10.1007/s10637-019-00842-z
   Wagner AJ, 2021, J CLIN ONCOL, V39, P3660, DOI 10.1200/JCO.21.01728
   Wanek J, 2018, INT J MOL SCI, V19, DOI 10.3390/ijms19103128
   Wei YL, 2018, CANCER SCI, V109, P3139, DOI 10.1111/cas.13747
   Westin SN, 2021, CLIN CANCER RES, V27, P6354, DOI 10.1158/1078-0432.CCR-21-1656
   Witkiewicz AK, 2018, CELL REP, V22, P1185, DOI 10.1016/j.celrep.2018.01.022
   Wolin E, 2019, PLOS ONE, V14, DOI 10.1371/journal.pone.0221994
   Wong C, 2014, CELL DEATH DIS, V5, DOI 10.1038/cddis.2014.396
   Wong K.M., 2021, J CLIN ONCOL, V39, DOI [10.1200/JCO.2021.39, DOI 10.1200/JCO.2021.39]
   Xu JM, 2020, LANCET ONCOL, V21, P1489, DOI 10.1016/S1470-2045(20)30493-9
   Xu JM, 2020, LANCET ONCOL, V21, P1500, DOI 10.1016/S1470-2045(20)30496-4
   Yang SY, 2021, NAR CANCER, V3, DOI 10.1093/narcan/zcab031
   Yao JC, 2021, ENDOCR-RELAT CANCER, V28, P161, DOI 10.1530/ERC-20-0382
   Yao JC, 2016, LANCET, V387, P968, DOI 10.1016/S0140-6736(15)00817-X
   Yao JC, 2015, J CLIN ONCOL, V33, DOI 10.1200/jco.2015.33.15_suppl.4004
   Yao JC, 2011, NEW ENGL J MED, V364, P514, DOI 10.1056/NEJMoa1009290
   Yokoyama A, 2004, MOL CELL BIOL, V24, P5639, DOI 10.1128/MCB.24.13.5639-5649.2004
   Yu K, 2009, CANCER RES, V69, P6232, DOI 10.1158/0008-5472.CAN-09-0299
   Zhang JF, 2016, MOL CELL, V62, P929, DOI 10.1016/j.molcel.2016.04.023
   Zhang Y, 2020, J HEMATOL ONCOL, V13, DOI 10.1186/s13045-020-00990-3
NR 206
TC 2
Z9 2
U1 0
U2 2
PU ELSEVIER
PI AMSTERDAM
PA RADARWEG 29, 1043 NX AMSTERDAM, NETHERLANDS
SN 0304-419X
EI 1879-2561
J9 BBA-REV CANCER
JI Biochim. Biophys. Acta-Rev. Cancer
PD SEP
PY 2022
VL 1877
IS 5
AR 188804
DI 10.1016/j.bbcan.2022.188804
EA SEP 2022
PG 15
WC Biochemistry & Molecular Biology; Biophysics; Oncology
WE Science Citation Index Expanded (SCI-EXPANDED)
SC Biochemistry & Molecular Biology; Biophysics; Oncology
GA 5B4BT
UT WOS:000863516700002
PM 36152904
DA 2024-01-27
ER

PT J
AU Wang, SJ
   Whitman, J
   Paciorek, A
   Le, BK
   Nakakura, EK
   Behr, SC
   Joseph, N
   Zhang, L
   Hope, TA
   Bergsland, EK
AF Wang, Stephanie J.
   Whitman, Julia
   Paciorek, Alan
   Le, Bryan Khuong
   Nakakura, Eric K.
   Behr, Spencer C.
   Joseph, Nancy
   Zhang, Li
   Hope, Thomas A.
   Bergsland, Emily K.
TI Baseline tumor growth rate highlights the heterogeneity of well
   differentiated gastroenteropancreatic neuroendocrine tumors and predicts
   for increases in Ki67 index over time
SO JOURNAL OF NEUROENDOCRINOLOGY
LA English
DT Article
DE gastroenteropancreatic neuroendocrine tumor (GEP-NET); heterogeneity;
   Ki67; proliferation index; serial biopsy; tumor growth rate
ID PHASE-3 TRIAL; DOUBLE-BLIND; GRADE; SURUFATINIB
AB Refined risk stratification for gastroenteropancreatic neuroendocrine tumors (GEP-NETs) has the potential to improve comparisons of study populations across clinical trials and facilitate drug development. Tumor growth rate (TGR) is a radiological metric with demonstrated prognostic value in well differentiated grade 1 and 2 (G1-2) GEP-NETs, but little is known about TGR in G3 NETs. In this retrospective study of 48 patients with advanced G1-3 GEP-NET, we calculated baseline TGR (TGR(0)) from radiological images of metastases acquired prior to first-line therapy and evaluated its association with disease characteristics and outcomes. The median pretreatment Ki67 proliferation index for G1-3 tumors combined was 5% (range = 0.1%-52%) and median TGR(0) was 4.8%/month (m) (range = 0%-45.9%/m). TGR(0) correlated with pretreatment Ki67 across G1-3 pooled and within G3 GEP-NET. Patients with higher TGR(0) (>11.7%/m) tumors, which were primarily G3 pancreatic NETs, exhibited decreased time to first therapy (median, 2.2 vs. 5.3 months; p = .03) and shorter overall survival (median, 4.1 years vs. not reached; p = .003). Independent of therapies given, higher TGR(0) GEP-NETs experienced a greater incidence of Ki67 increase (100 vs. 50%; p = .02) and greater magnitude of Ki67 change (median, 14.0 vs. 0.1%; p = .04) upon serial biopsy. Importantly, TGR(0), but not grade, predicted for future Ki67 increase in this series. Given the heterogeneity of well differentiated GEP-NETs, future clinical trials may benefit from stratification for TGR(0), particularly in G1-2 tumors, in which TGR(0) does not correlate with Ki67. TGR(0) has the potential to noninvasively identify patients with previously undiagnosed grade progression and those in whom more or less frequent monitoring may be appropriate. Additional research is needed to determine the prognostic and predictive value of TGR(0) in larger and more homogeneously treated cohorts, and to ascertain if post-treatment TGR has value in previously treated patients starting a new line of therapy.
C1 [Wang, Stephanie J.; Whitman, Julia; Le, Bryan Khuong; Zhang, Li; Bergsland, Emily K.] Univ Calif San Francisco, Sch Med, San Francisco, CA 94118 USA.
   [Paciorek, Alan] Univ Calif San Francisco, Dept Epidemiol & Biostat, San Francisco, CA USA.
   [Nakakura, Eric K.] Univ Calif San Francisco, Dept Surg, San Francisco, CA USA.
   [Behr, Spencer C.; Hope, Thomas A.] Univ Calif San Francisco, Dept Radiol & Biomed Imaging, San Francisco, CA USA.
   [Joseph, Nancy] Univ Calif San Francisco, Dept Pathol, San Francisco, CA USA.
   [Bergsland, Emily K.] UCSF Helen Diller Family Comprehens Canc Ctr, San Francisco, CA USA.
C3 University of California System; University of California San Francisco;
   University of California System; University of California San Francisco;
   University of California System; University of California San Francisco;
   University of California System; University of California San Francisco;
   University of California System; University of California San Francisco;
   University of California System; University of California San Francisco;
   UCSF Medical Center; UCSF Helen Diller Family Comprehensive Cancer
   Center
RP Bergsland, EK (corresponding author), Univ Calif San Francisco, Sch Med, San Francisco, CA 94118 USA.
EM emily.bergsland@ucsf.edu
OI Zhang, Li/0000-0002-3617-2627; Le, Bryan Khuong/0000-0003-0854-3766;
   /0000-0002-7789-2049
FU National Cancer Institute of the National Institutes of Health
   [P30CA082103]
FX ACKNOWLEDGMENTS Research reported in this publication was supported by
   the National Cancer Institute of the National Institutes of Health under
   Award Number P30CA082103. The content is solely the responsibility of
   the authors and does not necessarily represent the official views of the
   National Institutes of Health.
CR Blazevic A, 2018, ENDOCR-RELAT CANCER, V25, P245, DOI 10.1530/ERC-17-0282
   Bodei L, 2023, J NUCL MED, V64, P567, DOI 10.2967/jnumed.122.264363
   Botling J, 2020, NEUROENDOCRINOLOGY, V110, P891, DOI 10.1159/000504392
   Caplin ME, 2014, NEW ENGL J MED, V371, P224, DOI [10.1056/NEJMoa1316158, 10.1056/NEJMc1409757]
   Chiti G, 2022, RADIOL MED, V127, P928, DOI 10.1007/s11547-022-01529-x
   Coriat R, 2016, ONCOLOGIST, V21, P1191, DOI 10.1634/theoncologist.2015-0476
   Dasari A, 2018, CANCER-AM CANCER SOC, V124, P807, DOI 10.1002/cncr.31124
   Dromain C, 2019, BMC CANCER, V19, DOI 10.1186/s12885-018-5257-x
   Eisenhauer EA, 2009, EUR J CANCER, V45, P228, DOI 10.1016/j.ejca.2008.10.026
   Elvebakken H, 2021, NEUROENDOCRINOLOGY, V111, P883, DOI 10.1159/000511905
   Ferté C, 2014, EUR UROL, V65, P713, DOI 10.1016/j.eururo.2013.08.010
   Ferté C, 2014, CLIN CANCER RES, V20, P246, DOI 10.1158/1078-0432.CCR-13-2098
   Grillo F, 2016, NEUROENDOCRINOLOGY, V103, P452, DOI 10.1159/000439434
   Gu DS, 2019, EUR RADIOL, V29, P6880, DOI 10.1007/s00330-019-06176-x
   Keck KJ, 2017, ANN SURG ONCOL, V24, P2206, DOI 10.1245/s10434-017-5899-y
   Komarnicki P, 2022, J CLIN MED, V11, DOI 10.3390/jcm11195542
   Lamarca A, 2019, CLIN CANCER RES, V25, P6692, DOI 10.1158/1078-0432.CCR-19-0963
   Lamarca A, 2019, ONCOLOGIST, V24, pE1082, DOI 10.1634/theoncologist.2018-0672
   Laval VR, 2018, NEUROENDOCRINOLOGY, V106, P139, DOI 10.1159/000474941
   Lloyd RV, 2017, WHO CLASSIFICATION T
   Merola E, 2022, J NEUROENDOCRINOL, V34, DOI 10.1111/jne.13193
   Nagtegaal ID, 2020, HISTOPATHOLOGY, V76, P182, DOI 10.1111/his.13975
   Öberg K, 2020, ANN ONCOL, V31, P202, DOI 10.1016/j.annonc.2019.11.003
   Oberg K, 2015, LANCET ONCOL, V16, pE435, DOI 10.1016/S1470-2045(15)00186-2
   Panzuto F, 2017, PLOS ONE, V12, DOI 10.1371/journal.pone.0179445
   Patel SP, 2021, CANCER-AM CANCER SOC, V127, P3194, DOI 10.1002/cncr.33591
   Pommergaard HC, 2021, J NEUROENDOCRINOL, V33, DOI 10.1111/jne.12967
   Puccini A, 2020, CLIN CANCER RES, V26, P5943, DOI 10.1158/1078-0432.CCR-20-1804
   Raj N, 2018, JCO PRECIS ONCOL, V2, P1, DOI 10.1200/PO.17.00267
   Rinke A, 2009, J CLIN ONCOL, V27, P4656, DOI 10.1200/JCO.2009.22.8510
   Sorbye H, 2020, ENDOCR-RELAT CANCER, V27, pR67, DOI 10.1530/ERC-19-0400
   Strosberg J, 2017, NEW ENGL J MED, V376, P125, DOI 10.1056/NEJMoa1607427
   Tang LH, 2016, AM J SURG PATHOL, V40, P1192, DOI 10.1097/PAS.0000000000000662
   Tang LH, 2016, CLIN CANCER RES, V22, P1011, DOI 10.1158/1078-0432.CCR-15-0548
   Tsoli M, 2018, THER ADV ENDOCRINOL, V10, DOI 10.1177/2042018818804698
   Venizelos A, 2022, ENDOCR-RELAT CANCER, V29, P1, DOI 10.1530/ERC-21-0152
   Vijayvergia N, 2020, BRIT J CANCER, V122, P1309, DOI 10.1038/s41416-020-0775-0
   Xu JM, 2020, LANCET ONCOL, V21, P1489, DOI 10.1016/S1470-2045(20)30493-9
   Xu JM, 2020, LANCET ONCOL, V21, P1500, DOI 10.1016/S1470-2045(20)30496-4
   Yao JC, 2021, ENDOCR-RELAT CANCER, V28, P161, DOI 10.1530/ERC-20-0382
   Young K, 2020, SEMIN CANCER BIOL, V61, P132, DOI 10.1016/j.semcancer.2019.09.024
NR 41
TC 1
Z9 1
U1 0
U2 0
PU WILEY
PI HOBOKEN
PA 111 RIVER ST, HOBOKEN 07030-5774, NJ USA
SN 0953-8194
EI 1365-2826
J9 J NEUROENDOCRINOL
JI J. Neuroendocrinol.
PD APR
PY 2023
VL 35
IS 4
DI 10.1111/jne.13260
EA APR 2023
PG 9
WC Endocrinology & Metabolism; Neurosciences
WE Science Citation Index Expanded (SCI-EXPANDED)
SC Endocrinology & Metabolism; Neurosciences & Neurology
GA E6VS5
UT WOS:000961773900001
PM 37002881
OA hybrid
DA 2024-01-27
ER

PT J
AU Kim, HS
   Lee, HS
   Kim, WH
AF Kim, Hee Sung
   Lee, Hye Seung
   Kim, Woo Ho
TI Clinical Significance of Protein Expression of Cyclooxygenase-2 and
   Somatostatin Receptors in Gastroenteropancreatic Neuroendocrine Tumors
SO CANCER RESEARCH AND TREATMENT
LA English
DT Article
DE Cyclooxygenase-2; Somatostatin receptors; Neuroendocrine tumors
ID PANCREATIC ENDOCRINE TUMORS; (COX)-2 EXPRESSION; GENE-EXPRESSION;
   OCTREOTIDE; GROWTH; CANCER; CHEMOTHERAPY; COMBINATION; THERAPY; CELLS
AB Purpose
   This study was undertaken to evaluate the significance of cyclooxygenase-2 (COX2) overexpression and the expression of somatostatin receptor (SSTR) subtypes in gastroenteropancreatic neuroendocrine tumors (GEP-NETs).
   Materials and Methods
   Two hundred and forty-seven cases of GEP-NET, comprising 86 foregut and 156 hindgut primary NETs, and 5 metastatic NETs in the liver, were studied retrospectively with immunohistochemistry for COX2, chromogranin A, Ki-67, SSTR1, SSTR2, and SSTR5.
   Results
   COX2 overexpression was observed in 54%(126 of 234), and SSTR1, SSTR2, and SSTR5 positivity in 84%(196 of 233), 72%(168 of 233), and 55%(128 of 232), respectively. COX2 overexpression was found to be positively correlated with Ki-67 labeling index and inversely correlated with the expression of SSTR subtypes. In addition, the expression of SSTR subtypes was tightly correlated in any comparative pairs. A significant inverse correlation was found between COX2 and SSTR2 expression in the foregut, but not hindgut NETs. Kaplan-Meier analyses showed that COX2 overexpression (p=0.003) and high Ki-67 labeling index (p < 0.001) were associated with poor overall survival (OS), whereas expression of SSTR2 (p < 0.001) was associated with better OS of GEP-NET patients. Multivariate analysis revealed negative SSTR2 expression as an independent prognostic marker in GEP-NET patients (p < 0.001).
   Conclusion
   Our results suggest that expression of SSTR subtypes is associated with favorable prognosis, whereas COX2 overexpression is associated with poor prognosis in GEP-NETs. Taken together, COX2 could be a possible therapeutic target in some subsets of GEP-NETs.
C1 [Kim, Woo Ho] Seoul Natl Univ, Coll Med, Dept Pathol, Seoul 110799, South Korea.
   [Kim, Hee Sung] Hanil Gen Hosp, KEPCO Med Fdn, Dept Pathol, Seoul, South Korea.
   [Lee, Hye Seung] Seoul Natl Univ, Bundang Hosp, Dept Pathol, Songnam, South Korea.
C3 Seoul National University (SNU); Seoul National University (SNU)
RP Kim, WH (corresponding author), Seoul Natl Univ, Coll Med, Dept Pathol, 28 Yeongeon Dong, Seoul 110799, South Korea.
EM woohokim@snu.ac.kr
RI Lee, Hye Seung/G-6419-2011; Kim, Wooho/G-3703-2011
OI Lee, Hye Seung/0000-0002-1667-7986; 
FU Korean Cancer Association Novartis Research Grant
FX The research was supported by the Korean Cancer Association Novartis
   Research Grant.
CR Buscail L, 1996, CANCER RES, V56, P1823
   Butturini G, 2006, ENDOCR-RELAT CANCER, V13, P1213, DOI 10.1677/erc.1.01200
   Cadden I, 2007, NEUROENDOCRINOLOGY, V86, P104, DOI 10.1159/000107555
   Detjen KM, 2003, INT J CANCER, V107, P844, DOI 10.1002/ijc.11446
   Eriksson B, 1999, ANN ONCOL, V10, pS31, DOI 10.1093/annonc/10.suppl_2.S31
   Greene FL, 2002, AJCC CANC STAGING HD
   Huang MT, 2007, ACTA PHARMACOL SIN, V28, P1842, DOI 10.1111/j.1745-7254.2007.00652.x
   Ito T, 2010, J GASTROENTEROL, V45, P234, DOI 10.1007/s00535-009-0194-8
   Kostopoulos I, 2006, BREAST CANCER RES TR, V96, P251, DOI 10.1007/s10549-005-9062-2
   Kwon KS, 2003, ARCH PHARM RES, V26, P545, DOI 10.1007/BF02976879
   Missiaglia E, 2010, J CLIN ONCOL, V28, P245, DOI 10.1200/JCO.2008.21.5988
   Nakajima T, 1997, PATHOL INT, V47, P889, DOI 10.1111/j.1440-1827.1997.tb03723.x
   Öberg K, 2005, BEST PRACT RES CL GA, V19, P753, DOI 10.1016/j.bpg.2005.06.002
   Ohike N, 2001, PATHOL INT, V51, P770, DOI 10.1046/j.1440-1827.2001.01273.x
   Okami J, 2002, J EXP CLIN CANC RES, V21, P569
   Papotti M, 2002, VIRCHOWS ARCH, V440, P461, DOI 10.1007/s00428-002-0609-x
   Plöckinger U, 2004, NEUROENDOCRINOLOGY, V80, P394, DOI 10.1159/000085237
   Rinke A, 2009, J CLIN ONCOL, V27, P4656, DOI 10.1200/JCO.2009.22.8510
   Schally AV, 2004, TRENDS ENDOCRIN MET, V15, P300, DOI 10.1016/j.tem.2004.07.002
   Slaby O, 2010, CANCER BIOTHER RADIO, V25, P237, DOI 10.1089/cbr.2009.0708
   Solcia E, 2000, INT HISTOLOGICAL CLA, P38
   Taboada GF, 2011, NEUROENDOCRINOLOGY, V93, P40, DOI 10.1159/000322040
   Tang CW, 2004, INT J CANCER, V112, P470, DOI 10.1002/ijc.20256
   Volante M, 2004, ENDOCR PATHOL, V15, P275, DOI 10.1385/EP:15:4:275
NR 24
TC 35
Z9 37
U1 0
U2 3
PU KOREAN CANCER ASSOCIATION
PI SEOUL
PA RM 1824, GWANGHWAMUN OFFICIA, 92 SAEMUNAN-RO, JONGNO-GU, SEOUL, 110-999,
   SOUTH KOREA
SN 1598-2998
J9 CANCER RES TREAT
JI Cancer Res. Treat.
PD SEP
PY 2011
VL 43
IS 3
BP 181
EP 188
DI 10.4143/crt.2011.43.3.181
PG 8
WC Oncology
WE Science Citation Index Expanded (SCI-EXPANDED)
SC Oncology
GA 022XL
UT WOS:000309997400007
PM 22022296
OA Green Submitted, Green Published, hybrid
DA 2024-01-27
ER

PT J
AU Capdevila, J
   Salazar, R
   Halperín, I
   Abad, A
   Yao, JC
AF Capdevila, Jaume
   Salazar, Ramon
   Halperin, Irene
   Abad, Albert
   Yao, James C.
TI Innovations therapy: mammalian target of rapamycin (mTOR) inhibitors for
   the treatment of neuroendocrine tumors
SO CANCER AND METASTASIS REVIEWS
LA English
DT Review
DE Gastroenteropancreatic neuroendocrine tumors; Targeted therapy;
   Everolimus; Temsirolimus; mTOR
ID PANCREATIC ENDOCRINE TUMORS; HIPPEL-LINDAU-DISEASE; GROWTH-FACTOR-I;
   CARCINOID-TUMORS; TUBEROUS SCLEROSIS; RAD001 EVEROLIMUS;
   INTERFERON-ALPHA; LOW-GRADE; PHASE-II; EXPRESSION
AB Gastroenteropancreatic neuroendocrine tumors (GEP-NETs) are rare neoplasms that require a multidisciplinary approach for an optimal management. The lack of effectiveness of traditional DNA-damaging agents has led to the exploration of new targeted drugs in order to exploit phenotypical features of GEP-NET therapy. However, due to the orphan setting of these tumors, deeper characterization of molecular features and pathways that characterize cell growth, apoptosis, angiogenesis, and invasion are lacking, particularly genetic mutations or epigenetic alterations that generate oncogenic dependency or even addiction. The PI3K-AKT-mTOR pathway has been implicated as having a crucial role in GEP-NETs not only due to the overexpression of several growth factors and their receptors that finally activate this axis but also hereditary syndromes with constitutive activation of the mTOR pathway with high incidence of GEP-NETs. In this article, we aim to review the recent development of the main molecules that target mTOR complex and have showed promising activity in the treatment of GEPNETs.
C1 [Capdevila, Jaume] Univ Autonoma Barcelona, Dept Med Oncol, Vall dHebron Univ Hosp, E-08193 Barcelona, Spain.
   [Salazar, Ramon] Univ ICO Duran i Reynals, Dept Med Oncol, Barcelona, Spain.
   [Halperin, Irene] Univ Barcelona, Dept Endocrinol, Hosp Clin, Barcelona, Spain.
   [Abad, Albert] ICO Germans Trias & Pujol, Univ Hosp, Dept Med Oncol, Barcelona, Spain.
   [Yao, James C.] Univ Texas MD Anderson Canc Ctr, Dept Gastrointestinal Med Oncol, Houston, TX 77030 USA.
C3 Hospital Universitari Vall d'Hebron; Autonomous University of Barcelona;
   Vall d'Hebron Institut d'Oncologia (VHIO); Institut d'Investigacio
   Biomedica de Bellvitge (IDIBELL); Hospital Duran i Reynals; University
   of Barcelona; Hospital Clinic de Barcelona; University of Barcelona;
   Hospital Clinic de Barcelona; University of Texas System; UTMD Anderson
   Cancer Center
RP Capdevila, J (corresponding author), Univ Autonoma Barcelona, Dept Med Oncol, Vall dHebron Univ Hosp, E-08193 Barcelona, Spain.
EM jacapdevila@vhebron.net
OI Halperin Rabinovich, Irene/0000-0003-3151-5990
FU Pfizer Spain
FX The author acknowledges Dr. Ximena Alvira from HealthCo, SL (Madrid,
   Spain) for her assistance in the preparation of this manuscript and
   Pfizer Spain for the financial support of medical writing services.
CR Arcaro A, 2007, CURR GENOMICS, V8, P271, DOI 10.2174/138920207782446160
   Blansfield JA, 2007, SURGERY, V142, P814, DOI 10.1016/j.surg.2007.09.012
   Capdevila J, 2009, TARGET ONCOL, V4, P287, DOI 10.1007/s11523-009-0128-7
   CHAUDHRY A, 1992, CANCER RES, V52, P1006
   Debelenko LV, 1997, CANCER RES, V57, P2238
   Dirix LY, 1996, ANTI-CANCER DRUG, V7, P175
   Duran I, 2006, BRIT J CANCER, V95, P1148, DOI 10.1038/sj.bjc.6603419
   Dworakowska D, 2009, ENDOCR-RELAT CANCER, V16, P45, DOI 10.1677/ERC-08-0142
   Eledrisi Mohsen S, 2002, Endocr Pract, V8, P109
   Fjällskog MLH, 2003, CLIN CANCER RES, V9, P1469
   Forsythe JA, 1996, MOL CELL BIOL, V16, P4604
   Franke TF, 2003, ONCOGENE, V22, P8983, DOI 10.1038/sj.onc.1207115
   Furukawa M, 2005, CLIN CANCER RES, V11, P3233, DOI 10.1158/1078-0432.CCR-04-1915
   Hansel D. E., 2003, Modern Pathology, V16, p120A
   HATTORI S, 1992, ONCOGENE, V7, P481
   Jakobovitz G, 1996, J CLIN ENDOCR METAB, V81, P3164
   Johannessen CM, 2005, P NATL ACAD SCI USA, V102, P8573, DOI 10.1073/pnas.0503224102
   Kaltsas GA, 2004, ENDOCR REV, V25, P458, DOI 10.1210/er.2003-0014
   Kölby L, 2003, BRIT J SURG, V90, P687, DOI 10.1002/bjs.4149
   Kouvaraki MA, 2004, J CLIN ONCOL, V22, P4762, DOI 10.1200/JCO.2004.04.024
   LoPiccolo J, 2008, DRUG RESIST UPDATE, V11, P32, DOI 10.1016/j.drup.2007.11.003
   Meric-Bernstam F, 2009, J CLIN ONCOL, V27, P2278, DOI 10.1200/JCO.2008.20.0766
   Missiaglia E, 2010, J CLIN ONCOL, V28, P245, DOI 10.1200/JCO.2008.21.5988
   MOERTEL CG, 1989, J CLIN ONCOL, V7, P865, DOI 10.1200/JCO.1989.7.7.865
   MOERTEL CG, 1992, NEW ENGL J MED, V326, P519, DOI 10.1056/NEJM199202203260804
   NILSSON O, 1995, INT J CANCER, V60, P645, DOI 10.1002/ijc.2910600514
   O'Toole D, 2010, ENDOCR-RELAT CANCER, V17, P847, DOI 10.1677/ERC-09-0204
   Öberg K, 2004, ANN ONCOL, V15, P966, DOI 10.1093/annonc/mdh216
   OBERG K, 1986, CANCER TREAT REP, V70, P1297
   Oberg K, 2009, ANN ONCOL, V20, P150, DOI 10.1093/annonc/mdp158
   Öberg K, 2009, CURR OPIN ENDOCRINOL, V16, P72, DOI 10.1097/MED.0b013e328320d845
   Paez Juan, 2003, Cancer Treat Res, V115, P145
   PAVEL M, 2010, 35 EUR MED ONC SOC 2
   Rinke A, 2009, J CLIN ONCOL, V27, P4656, DOI 10.1200/JCO.2009.22.8510
   Sun WJ, 2005, J CLIN ONCOL, V23, P4897, DOI 10.1200/JCO.2005.03.616
   Tabernero J, 2008, J CLIN ONCOL, V26, P1603, DOI 10.1200/JCO.2007.14.5482
   Tee AR, 2002, P NATL ACAD SCI USA, V99, P13571, DOI 10.1073/pnas.202476899
   Thakker RV, 2010, BEST PRACT RES CL EN, V24, P355, DOI 10.1016/j.beem.2010.07.003
   Van Gompel JJ, 2004, SURGERY, V136, P1297, DOI 10.1016/j.surg.2004.06.061
   Verhoef S, 1999, EUR J PEDIATR, V158, P284, DOI 10.1007/s004310051073
   Vignot S, 2005, ANN ONCOL, V16, P525, DOI 10.1093/annonc/mdi113
   von Wichert G, 2000, CANCER RES, V60, P4573
   Wang EH, 1998, CANCER RES, V58, P4417
   Woodward ER, 2006, ENDOCR-RELAT CANCER, V13, P415, DOI 10.1677/erc.1.00683
   Wulbrand U, 2000, EUR J CLIN INVEST, V30, P729
   Wullschleger S, 2006, CELL, V124, P471, DOI 10.1016/j.cell.2006.01.016
   Yao JC, 2008, J CLIN ONCOL, V26, P4311, DOI 10.1200/JCO.2008.16.7858
   Yao JC, 2010, J CLIN ONCOL, V28, P69, DOI 10.1200/JCO.2009.24.2669
   YAO JC, 2010, 35 EUR SOC MED ONC 2
   Yuan RR, 2009, J HEMATOL ONCOL, V2, DOI 10.1186/1756-8722-2-45
   Zatelli MC, 2010, ENDOCR-RELAT CANCER, V17, P719, DOI 10.1677/ERC-10-0097
   Zhang J, 2007, CANCER, V109, P1478, DOI 10.1002/cncr.22554
   Zitzmann K, 2007, NEUROENDOCRINOLOGY, V85, P54, DOI 10.1159/000100057
   2010, TEMSIROLIMUS TORISEL
   2010, EVEROLIMUS AFINITOR
NR 55
TC 31
Z9 31
U1 0
U2 10
PU SPRINGER
PI DORDRECHT
PA VAN GODEWIJCKSTRAAT 30, 3311 GZ DORDRECHT, NETHERLANDS
SN 0167-7659
EI 1573-7233
J9 CANCER METAST REV
JI Cancer Metastasis Rev.
PD MAR
PY 2011
VL 30
IS 1
SU 1
BP 27
EP 34
DI 10.1007/s10555-011-9290-3
PG 8
WC Oncology
WE Science Citation Index Expanded (SCI-EXPANDED)
SC Oncology
GA 733IH
UT WOS:000288255900005
PM 21311955
DA 2024-01-27
ER

PT J
AU Yang, JJ
   Huang, H
   Xiao, MB
   Jiang, F
   Ni, WK
   Ji, YF
   Lu, CH
   Ni, RZ
AF Yang, Jiao-Jiao
   Huang, Hua
   Xiao, Ming-Bing
   Jiang, Feng
   Ni, Wen-Kai
   Ji, Yi-Fei
   Lu, Cui-Hua
   Ni, Run-Zhou
TI Sex comb on midleg like-2 is a novel specific marker for the diagnosis
   of gastroenteropancreatic neuroendocrine tumors
SO EXPERIMENTAL AND THERAPEUTIC MEDICINE
LA English
DT Article
DE gastroenteropancreatic neuroendocrine; sex comb on midleg like-2;
   diagnosis; marker; immunohistochemistry
ID POLYCOMB-GROUP; GRADING SYSTEM; GENE; EXPRESSION; SCML2; PROTEIN;
   NEOPLASMS; BINDING; TISSUE; IDENTIFICATION
AB Sex comb on midleg like-2 (SCML2) is a polycomb-group protein that encodes transcriptional repressors essential for appropriate development in the fly and in mammals. On the basis of previous findings, the present study aimed to explore the possibility of developing SCML2 into a new diagnostic marker for gastroenteropancreatic neuroendocrine tumors (GEP-NETs). A total of 64 paired GEP-NET tissues and adjacent non-tumorous tissues were obtained from patients who had undergone surgical resection between January 2009 and January 2014, and the expression of SCML2 and two neuroendocrine markers, namely synaptophysin (Syn) and chromogranin A (CgA), in the tissues was assessed by immunohistochemistry. Strong SCML2 staining was observed predominantly in the cell nuclei of GEP-NET tissues, and the overall expression rate and staining intensity of SCML2 were higher than those of Syn or CgA, respectively. Spearman rank correlation analysis demonstrated that SCML2 was not correlated with either Syn or CgA, while the combined detection of SCML2 with Syn or with CgA increased the diagnostic sensitivity to 100%. SCML2 expression in GEP-NETs was associated with several clinicopathological parameters, such as histological type, tumor grade, depth of invasion and clinical stage. Kaplan-Meier survival curves revealed that patients with higher SCML2 expression had lower survival rates than those with lower expression levels, while Cox proportional hazards regression analysis revealed that SCML2 was not an independent prognostic factor for GEP-NET patients. Therefore, SCML2 may have potential as a specific marker for joint use with other markers to improve the diagnostic efficiency of GEP-NETs.
C1 [Yang, Jiao-Jiao; Xiao, Ming-Bing; Jiang, Feng; Ni, Wen-Kai; Ji, Yi-Fei; Lu, Cui-Hua; Ni, Run-Zhou] Nantong Univ, Affiliated Hosp, Dept Gastroenterol, 20 Xisi Rd, Nantong 226001, Jiangsu, Peoples R China.
   [Huang, Hua] Nantong Univ, Affiliated Hosp, Dept Pathol, Nantong 226001, Jiangsu, Peoples R China.
C3 Nantong University; Nantong University
RP Xiao, MB; Jiang, F (corresponding author), Nantong Univ, Affiliated Hosp, Dept Gastroenterol, 20 Xisi Rd, Nantong 226001, Jiangsu, Peoples R China.
EM xmb73@163.com; jf6665@126.com
RI Yang, Jiao/JTV-6688-2023; William, William/GRX-5352-2022; zhang,
   weijie/JQX-1450-2023; WANG, JIAXUAN/JMP-8599-2023
OI wenkai, ni/0000-0001-6056-1924; ni, runzhou/0000-0001-8187-185X; jiang,
   feng/0000-0001-5416-4316; Xiao, Mingbing/0000-0003-3372-1069
FU Natural Youth Science Foundation of China [81502055]; Natural Science
   Foundation of Jiangsu Province [BK20161286]; Health Project of Jiangsu
   Province [H201624]; Social Development Foundation of Nantong City
   [MS22016056, MS22015062, HS2014072, MS22015044]
FX This study was supported by grants from the Natural Youth Science
   Foundation of China (grant no. 81502055), the Natural Science Foundation
   of Jiangsu Province (grant no. BK20161286), the Health Project of
   Jiangsu Province (grant no. H201624) and the Social Development
   Foundation of Nantong City (grant nos. MS22016056, MS22015062, HS2014072
   and MS22015044).
CR Berger J, 1999, GENE, V237, P185, DOI 10.1016/S0378-1119(99)00285-1
   Bezsonova I, 2014, J BIOL CHEM, V289, P15739, DOI 10.1074/jbc.M113.524009
   Bonasio R, 2014, ELIFE, V3, DOI 10.7554/eLife.02637
   Bornemann D, 1996, DEVELOPMENT, V122, P1621
   Branco MR, 2016, DEV CELL, V36, P152, DOI 10.1016/j.devcel.2015.12.027
   Chen JH, 2009, HEPATOB PANCREAT DIS, V8, P193
   Cho MY, 2012, CANCER RES TREAT, V44, P157, DOI 10.4143/crt.2012.44.3.157
   Grimm C, 2007, EMBO REP, V8, P1031, DOI 10.1038/sj.embor.7401085
   Grubach L, 2008, EUR J HAEMATOL, V81, P112, DOI 10.1111/j.1600-0609.2008.01083.x
   Guo JW, 2015, MECH DEVELOP, V136, P1, DOI 10.1016/j.mod.2015.03.001
   Hasegawa K, 2015, DEV CELL, V32, P574, DOI 10.1016/j.devcel.2015.01.014
   Jernman J, 2012, NEUROENDOCRINOLOGY, V95, P317, DOI 10.1159/000333035
   Klöppel G, 2011, ENDOCR-RELAT CANCER, V18, pS1, DOI 10.1530/ERC-11-0013
   Lecona E, 2015, MOL CELL BIOL, V35, P1157, DOI 10.1128/MCB.01197-14
   Lecona E, 2013, PLOS BIOL, V11, DOI 10.1371/journal.pbio.1001737
   Luo MC, 2015, PLOS GENET, V11, DOI 10.1371/journal.pgen.1004954
   Mia-Jan K, 2013, TOHOKU J EXP MED, V229, P301, DOI 10.1620/tjem.229.301
   Montini E, 1999, GENOMICS, V58, P65, DOI 10.1006/geno.1999.5755
   Northcott PA, 2009, NAT GENET, V41, P465, DOI 10.1038/ng.336
   Öberg K, 2009, CURR OPIN ENDOCRINOL, V16, P72, DOI 10.1097/MED.0b013e328320d845
   Old L J, 2001, Cancer Immun, V1, P1
   Peterson AJ, 2004, GENETICS, V167, P1225, DOI 10.1534/genetics.104.027474
   Qi LX, 2013, ONCOL LETT, V5, P1075, DOI 10.3892/ol.2013.1122
   Rindi G, 2007, VIRCHOWS ARCH, V451, P757, DOI 10.1007/s00428-007-0452-1
   Rindi G, 2006, VIRCHOWS ARCH, V449, P395, DOI 10.1007/s00428-006-0250-1
   Sahan EK, 2015, TURK J GASTROENTEROL, V26, P104, DOI 10.5152/tjg.2015.1965
   Sathyamurthy A, 2003, J BIOL CHEM, V278, P46968, DOI 10.1074/jbc.M306469200
   Simpson AJG, 2005, NAT REV CANCER, V5, P615, DOI 10.1038/nrc1669
   Tomotsune D, 1999, DIFFERENTIATION, V65, P229, DOI 10.1046/j.1432-0436.1999.6540229.x
   Usui H, 2000, GENE, V248, P127, DOI 10.1016/S0378-1119(00)00131-1
   van de Vosse E, 1998, GENOMICS, V49, P96, DOI 10.1006/geno.1998.5224
   Wang LJ, 2010, MOL CELL BIOL, V30, P2584, DOI 10.1128/MCB.01451-09
   Wang YH, 2014, MEDICINE, V93, DOI 10.1097/MD.0000000000000247
   Wang ZQ, 2015, EXP THER MED, V10, P1084, DOI 10.3892/etm.2015.2634
   Xiao MB, 2012, MED ONCOL, V29, P1886, DOI 10.1007/s12032-011-0058-y
   Xie L, 2012, J CANCER RES CLIN, V138, P1035, DOI 10.1007/s00432-012-1178-2
   Zendman AJW, 2003, J CELL PHYSIOL, V194, P272, DOI 10.1002/jcp.10215
   Zhang XB, 2014, BMC ENDOCR DISORD, V14, DOI 10.1186/1472-6823-14-54
NR 38
TC 3
Z9 3
U1 0
U2 3
PU SPANDIDOS PUBL LTD
PI ATHENS
PA POB 18179, ATHENS, 116 10, GREECE
SN 1792-0981
EI 1792-1015
J9 EXP THER MED
JI Exp. Ther. Med.
PD AUG
PY 2017
VL 14
IS 2
BP 1749
EP 1755
DI 10.3892/etm.2017.4677
PG 7
WC Medicine, Research & Experimental
WE Science Citation Index Expanded (SCI-EXPANDED)
SC Research & Experimental Medicine
GA FB7BY
UT WOS:000406297300124
PM 28810646
OA Green Published, gold
DA 2024-01-27
ER

PT J
AU Tang, CY
   Gong, LQ
   Zou, WL
   Zhang, J
   Zhou, YQ
   Wu, XP
   Lu, FG
   Ouyang, CH
   Liu, XW
AF Tang, Caiyun
   Gong, Lingqi
   Zou, Wenli
   Zhang, Jie
   Zhou, Yuqian
   Wu, Xiaoping
   Lu, Fanggen
   Ouyang, Chunhui
   Liu, Xiaowei
TI Multivariate analysis of metastasis-related risk factors for patients
   with gastroenteropancreatic neuroendocrine tumors based on
   clinicopathological and endoscopic features
SO ONCOLOGY REPORTS
LA English
DT Article
DE gastroenteropancreatic neuroendocrine tumors; carcinoid; lymphatic
   vessel density; multivariate analysis
ID LYMPH-NODE METASTASIS; ENDOCRINE TUMORS; GEP-NETS;
   GASTROINTESTINAL-TRACT; LIVER METASTASES; CARCINOID-TUMORS; GRADING
   SYSTEM; METAANALYSIS; NEOPLASMS; PROGRESSION
AB Gastroenteropancreatic neuroendocrine tumors (GEP-NETs) are relatively uncommon. Unfortunately, epidemiological studies on the incidence of GEP-NETs worldwide have reported a marked increase in the detection of these tumors. Although they often exhibit relatively indolent clinical courses, GEP-NETs have the potential for lethal progression, especially in patients who present with advanced disease. Early detection and surgical removal is currently the only reliable curative treatment for GEP-NET patients. The objective of this study was to analyze the clinicopathological characteristics of GEP-NETs and explore the metastasis-related risk factors of patients with GEP-NETs. One hundred and forty-six patients diagnosed pathologically with GEP-NETs from January 2001 to January 2015 at the Second Xiangya Hospital of Central South University were retrospectively evaluated. We retrieved and analyzed information concerning clinical characteristics and metastasis-related risk factors, and used Chi-square test and logistic regression analysis to analyze the clinicopathological characteristics of GEP-NETs and explore the association between tumor metastasis and possible related risk factors. The results revealed that the most common clinical manifestations were abdominal pain (n=88), alteration in the character of stool (n=58) and melaena (n=33). Rectum (91/146, 62.3%) and stomach (19/146, 13.0%) were the main sites of metastasis. Both Chi-square test and logistic regression analysis showed that tumor size (P<0.05), tumor type (P=0.008) and peritumoral lymphatic vessel density (LVD) (P=0.004) were significantly correlated with tumor metastasis. Neither Chi-square test nor logistic regression analysis indicated that gender (P>0.05), age (P>0.05), tumor location (P>0.05), tumor number (P>0.05), chromaffin granule protein A [chromogranin A (CgA), P>0.05], synaptophysin (Syn, P>0.05) or intratumoral LVD (P>0.05) had a significant correlation with tumor metastasis. Chi-square test revealed that tumor grade was significantly correlated with tumor metastasis. In conclusion, GEP-NETs may occur in multiple sites of the digestive system and lack specific clinical manifestations. Tumor size, tumor type, peritumoral LVD, total LVD and tumor grade are metastasis-related risk factors for GEP-NET patients.
C1 [Tang, Caiyun; Liu, Xiaowei] Cent S Univ, Dept Gastroenterol, Xiangya Hosp, 87 Xiangya Rd, Changsha 410008, Hunan, Peoples R China.
   [Gong, Lingqi; Zou, Wenli; Zhang, Jie; Zhou, Yuqian; Wu, Xiaoping; Lu, Fanggen; Ouyang, Chunhui] Cent S Univ, Dept Gastroenterol, Xiangya Hosp 2, 139 Middle Renmin Rd, Changsha 410011, Hunan, Peoples R China.
   [Tang, Caiyun] Yiyang Cent Hosp, Dept Geriatr, Yiyang 413000, Hunan, Peoples R China.
C3 Central South University; Central South University
RP Liu, XW (corresponding author), Cent S Univ, Dept Gastroenterol, Xiangya Hosp, 87 Xiangya Rd, Changsha 410008, Hunan, Peoples R China.; Ouyang, CH (corresponding author), Cent S Univ, Dept Gastroenterol, Xiangya Hosp 2, 139 Middle Renmin Rd, Changsha 410011, Hunan, Peoples R China.
EM xiaohuioych@126.com; liuxw@csu.edu.cn
RI LIU, YU/HTR-1607-2023; Zhou, Yuqian/ADH-8328-2022
OI Zhou, Yuqian/0000-0002-8168-3952
FU National Natural Science Foundation of China [81172299]; Science and
   Technology Department of Hunan Province, China [S2012F1023]
FX This study was supported by the National Natural Science Foundation of
   China (no. 81172299) and the Research Program from the Science and
   Technology Department of Hunan Province, China (S2012F1023).
CR Attili F, 2014, DIGEST LIVER DIS, V46, P9, DOI 10.1016/j.dld.2013.04.007
   Baudin E, 2012, BEST PRACT RES CL GA, V26, P855, DOI 10.1016/j.bpg.2013.01.008
   Belli Susana Haydee, 2009, Acta Gastroenterol Latinoam, V39, P184
   Capelli P, 2012, BEST PRACT RES CL GA, V26, P705, DOI 10.1016/j.bpg.2013.01.003
   Cho MY, 2012, CANCER RES TREAT, V44, P157, DOI 10.4143/crt.2012.44.3.157
   Chou WC, 2012, NEUROENDOCRINOLOGY, V95, P344, DOI 10.1159/000333853
   Chun HJ, 2010, GASTROINTEST ENDOSC, V71, P619, DOI 10.1016/j.gie.2009.10.001
   De Angelis C, 2013, J GASTROINTEST ONCOL, V4, P220, DOI 10.3978/j.issn.2078-6891.2013.002
   Fraenkel M, 2012, BEST PRACT RES CL GA, V26, P691, DOI 10.1016/j.bpg.2013.01.006
   Gao Wei, 2012, Zhonghua Zhong Liu Za Zhi, V34, P450, DOI 10. 3760/cma.j.issn.0253-3766.2012.06.011
   Klöppel G, 2007, VIRCHOWS ARCH, V451, pS9, DOI 10.1007/s00428-007-04961-0
   Knigge U, 2012, BEST PRACT RES CL GA, V26, P819, DOI 10.1016/j.bpg.2012.12.005
   Kuiper P, 2011, NETH J MED, V69, P14
   Li AFY, 2010, J CLIN PATHOL, V63, P620, DOI 10.1136/jcp.2010.077024
   Li Zeng-shan, 2011, Chinese Journal of Pathology, V40, P351, DOI 10.3760/cma.j.issn.0529-5807.2011.05.019
   Meeker A, 2014, MOL CELL ENDOCRINOL, V386, P101, DOI 10.1016/j.mce.2013.07.015
   Özaslan E, 2016, EUR J GASTROEN HEPAT, V28, P836, DOI 10.1097/MEG.0000000000000619
   Pasquali S, 2013, PIGM CELL MELANOMA R, V26, P326, DOI 10.1111/pcmr.12064
   Pastushenko I, 2014, BRIT J DERMATOL, V170, P66, DOI 10.1111/bjd.12688
   Pinchot SN, 2008, ONCOLOGIST, V13, P1255, DOI 10.1634/theoncologist.2008-0207
   Raica M, 2008, ANTICANCER RES, V28, P2997
   Ramage JK, 2012, GUT, V61, P6, DOI 10.1136/gutjnl-2011-300831
   Richards-Taylor S, 2016, J CLIN PATHOL, V69, P612, DOI 10.1136/jclinpath-2015-203340
   Rindi G, 2007, VIRCHOWS ARCH, V451, P757, DOI 10.1007/s00428-007-0452-1
   Rindi G, 2006, VIRCHOWS ARCH, V449, P395, DOI 10.1007/s00428-006-0250-1
   Schott M, 2011, DTSCH ARZTEBL INT, V108, P305, DOI 10.3238/arztebl.2011.0305
   Solcia E, 1999, ANN ONCOL, V10, pS9, DOI 10.1093/annonc/10.suppl_2.S9
   Strosberg Jonathan R, 2008, Gastrointest Cancer Res, V2, P113
   Takahashi A, 2013, J CANCER RES CLIN, V139, P1869, DOI 10.1007/s00432-013-1502-5
   Tsuboi K, 2004, HEPATO-GASTROENTEROL, V51, P1330
   Wang J, 2012, MOL BIOL REP, V39, P11153, DOI 10.1007/s11033-012-2024-y
   Watanabe M, 2014, J GASTROINTEST SURG, V18, P481, DOI 10.1007/s11605-013-2407-y
   Yang ZH, 2013, SEMIN DIAGN PATHOL, V30, P186, DOI 10.1053/j.semdp.2013.06.005
   Zhou X, 2014, J GASTROEN HEPATOL, V29, P259, DOI 10.1111/jgh.12395
NR 34
TC 3
Z9 4
U1 0
U2 10
PU SPANDIDOS PUBL LTD
PI ATHENS
PA POB 18179, ATHENS, 116 10, GREECE
SN 1021-335X
EI 1791-2431
J9 ONCOL REP
JI Oncol. Rep.
PD DEC
PY 2016
VL 36
IS 6
BP 3343
EP 3352
DI 10.3892/or.2016.5170
PG 10
WC Oncology
WE Science Citation Index Expanded (SCI-EXPANDED)
SC Oncology
GA ED2DG
UT WOS:000388653200031
PM 27748940
OA Bronze
DA 2024-01-27
ER

PT J
AU Berkovic, MC
   Jokic, M
   Marout, J
   Radosevic, S
   Zjacic-Rotkvic, V
   Kapitanovic, S
AF Berkovic, Maja Cigrovski
   Jokic, Mladen
   Marout, Jasminka
   Radosevic, Senka
   Zjacic-Rotkvic, Vanja
   Kapitanovic, Sanja
TI <i>IL-6-174 C/G</i> polymorphism in the gastroenteropancreatic
   neuroendocrine tumors (GEP-NETs)
SO EXPERIMENTAL AND MOLECULAR PATHOLOGY
LA English
DT Article
DE IL-6,-174 G/C promoter SNP; GEP-NET; PET
ID GENE POLYMORPHISMS; BREAST-CANCER; INTERLEUKIN-6; RISK; INFLAMMATION;
   EVENT; IL-6
AB IL-6 is a pleiotropic cytokine with still controversial role in tumorigenesis of different cancer types. its promoter SNP-174 C/G is associated with increased IL-6 transcription and in some tumor types with elevated IL-6 serum levels. The role of IL-6 polymorphisms and IL-6 serum values and their correlation in the gastroenteropancreatic neuroendocrine tumors is lacking. We investigated for the first time frequencies of IL-6-174 genotypes in 80 GEP-NET patients and 162 age- and sex-matched healthy controls, serum values of IL-6 in GEP-NET patients and their correlation with IL-6-174 genotypes. To analyze IL6-174 C/G polymorphism PCR-NlaIII RFLP method was used, and serum levels were measured on Immulite analyzer by enzymatic solid-phase chemiluminescent immunometric method. Serum IL-6 values were elevated (> 5.9 pg/ml) in 36.8% GEP-NET patients. Differences in genotypes distribution between patients and healthy controls as well as between patients with gastrointestinal and pancreatic neuroendocrine tumors (PETs) and functioning and nonfunctioning PETs were tested by chi(2) test and Fisher's Exact test. Analysis of variance (ANOVA with proc GLM in SAS/Stat) was performed for the group comparison. Level of significance was alpha = 0.05. Patients with nonfunctioning PETs had only high expression IL-6-174 CG and GG genotypes and according to genotypes differed significantly (p = 0.0289) from functioning PETs. High serum IL-6 values in all GEP-NET patients correlated significantly with GG IL-6-174 genotype (p = 0.0139). Nonfunctioning PET patients had significantly (p = 0.000777) higher IL-6 serum values in comparison to patients with functioning PETs and gastrointestinal NETs. Serum IL-6 values correlated significantly with IL-6-174 genotypes in nonfunctioning PETs and gastrointestinal NETs (p < 0.05), but not in functioning PETs. (c) 2007 Elsevier Inc. All rights reserved.
C1 [Berkovic, Maja Cigrovski; Marout, Jasminka; Zjacic-Rotkvic, Vanja] Univ Hosp Sestre Milosrdnice, Dept Diabet Endocrinol & Metab, Zagreb, Croatia.
   [Jokic, Mladen; Kapitanovic, Sanja] Rudjer Boskovic Inst, Div Mol Med, Zagreb, Croatia.
   [Radosevic, Senka] PLIVA Res & Dev DD, Zagreb, Croatia.
C3 Rudjer Boskovic Institute
RP Berkovic, MC (corresponding author), Univ Hosp Sestre Milosrdnice, Dept Diabet Endocrinol & Metab, Zagreb, Croatia.
EM mberkovi@globalnet.hr
RI Cigrovski Berkovic, Maja/AAB-7735-2019
OI Cigrovski Berkovic, Maja/0000-0003-0750-9785; Kapitanovic,
   Sanja/0000-0001-8788-3085
CR Barakat MT, 2004, ENDOCR-RELAT CANCER, V11, P1, DOI 10.1677/erc.0.0110001
   Bidwell J, 1999, GENES IMMUN, V1, P3, DOI 10.1038/sj.gene.6363645
   Chun KG, 2003, PHOTONIC NETW COMMUN, V6, P83, DOI 10.1023/A:1023642926131
   Coussens LM, 2002, NATURE, V420, P860, DOI 10.1038/nature01322
   De Vita F, 2001, J INTERF CYTOK RES, V21, P45, DOI 10.1089/107999001459150
   DeMichele A, 2003, CANCER RES, V63, P8051
   Diehl S, 2002, MOL IMMUNOL, V39, P531, DOI 10.1016/S0161-5890(02)00210-9
   Falchetti A, 1998, ENDOCR-RELAT CANCER, V5, P37, DOI 10.1677/erc.0.0050037
   Fishman D, 1998, J CLIN INVEST, V102, P1369, DOI 10.1172/JCI2629
   Haukim N, 2002, GENES IMMUN, V3, P313, DOI 10.1038/sj.gene.6363881
   Hefler LA, 2003, CANCER RES, V63, P3066
   Hefler LA, 2005, CLIN CANCER RES, V11, P5718, DOI 10.1158/1078-0432.CCR-05-0001
   Huang SP, 2002, J GASTROEN HEPATOL, V17, P1165, DOI 10.1046/j.1440-1746.2002.02873.x
   Iacopetta B, 2004, BRIT J CANCER, V90, P419, DOI 10.1038/sj.bjc.6601545
   Kinoshita T, 1999, CANCER, V85, P2526, DOI 10.1002/(SICI)1097-0142(19990615)85:12<2526::AID-CNCR6>3.0.CO;2-3
   Macarthur M, 2004, AM J PHYSIOL-GASTR L, V286, pG515, DOI 10.1152/ajpgi.00475.2003
   Nakashima J, 2000, CLIN CANCER RES, V6, P2702
   Okada S, 1998, JPN J CLIN ONCOL, V28, P12, DOI 10.1093/jjco/28.1.12
   Rindi G, 2003, ENDOCR-RELAT CANCER, V10, P427, DOI 10.1677/erc.0.0100427
   Saito K, 1998, INT J CANCER, V75, P284, DOI 10.1002/(SICI)1097-0215(19980119)75:2<284::AID-IJC18>3.3.CO;2-E
   Savage SA, 2004, CANCER EPIDEM BIOMAR, V13, P1547
   SPAVENTI R, 1994, EUR J CANCER, V30A, P419, DOI 10.1016/0959-8049(94)90277-1
   Speel EJM, 2001, CANCER RES, V61, P5186
   TSUKAMOTO T, 1992, J UROLOGY, V148, P1778, DOI 10.1016/S0022-5347(17)37026-X
   Wiedenmann Bertram, 2004, Neuroendocrinology, V80 Suppl 1, P94, DOI 10.1159/000080749
   ZHAO J, 2001, GENE CHROMOSOME CANC, V29, P83
NR 26
TC 22
Z9 22
U1 0
U2 4
PU ACADEMIC PRESS INC ELSEVIER SCIENCE
PI SAN DIEGO
PA 525 B ST, STE 1900, SAN DIEGO, CA 92101-4495 USA
SN 0014-4800
EI 1096-0945
J9 EXP MOL PATHOL
JI Exp. Mol. Pathol.
PD DEC
PY 2007
VL 83
IS 3
BP 474
EP 479
DI 10.1016/j.yexmp.2007.08.018
PG 6
WC Pathology
WE Science Citation Index Expanded (SCI-EXPANDED)
SC Pathology
GA 246WF
UT WOS:000252037800027
PM 17950274
DA 2024-01-27
ER

PT J
AU Gloesenkamp, C
   Nitzsche, B
   Lim, AR
   Normant, E
   Vosburgh, E
   Schrader, M
   Ocker, M
   Scherübl, H
   Höpfner, M
AF Gloesenkamp, Christoph
   Nitzsche, Bianca
   Lim, Alice R.
   Normant, Emmanuel
   Vosburgh, Evan
   Schrader, Mark
   Ocker, Matthias
   Scheruebl, Hans
   Hoepfner, Michael
TI Heat shock protein 90 is a promising target for effective growth
   inhibition of gastrointestinal neuroendocrine tumors
SO INTERNATIONAL JOURNAL OF ONCOLOGY
LA English
DT Article
DE heat shock protein 90; gastroenteropancreatic neuroendocrine tumors;
   carcinoid; AKT/mTOR; chick chorioallantoic membrane assay; IGF-IR
ID EXTRACELLULAR HSP90; CANCER; AKT; HEAT-SHOCK-PROTEIN-90; ACTIVATION;
   EXPRESSION; RECEPTOR; COMPLEX
AB Treatment of gastroenteropancreatic neuroendocrine tumors (GEP-NET) is still unsatisfactory and innovative therapeutic approaches are urgently needed. Heat shock protein 90 (Hsp90) is overexpressed in a wide range of tumor types and is an emerging target for the treatment of cancer. However, the potential activity of Hsp90 inhibitors in GEP-NET has not yet been investigated. We studied the antineoplastic activity of the Hsp90 inhibitor IPI-504 on GEP-NET cells, and characterized its mechanism of action. In human insulinoma (CM) and pancreatic carcinoid (BON) cells IPI-504 induced a dose-dependent growth inhibition by almost 70%. The antiproliferative effect of IPI-504 correlated with a reduction in protein levels of the IGF-1 receptor. Additionally, several proteins of the PI3K/AKT/mTOR pathway, downstream of IGF-1 receptor activation in GEP-NETs, were downregulated as a consequence of Hsp90 inhibition. Combination treatment of IPI-504 with mTOR- or AKT-inhibitors led to additive antiproliferative effects. In addition, effects of IGF-1 receptor tyrosine kinase inhibition were strongly enhanced by IPI-504. Cancer gene expression profiling and FACS analysis revealed that IPI-504 antiproliferative effects were due to both induction of cell cycle arrest and apoptosis. A modified chick chorioallantoic membrane (CAM) assay confirmed the antineoplastic activity of IPI-504 in GEP-NETs in vivo. In conclusion, this study showed that Hsp90 inhibition may be an attractive target for innovative GEP-NET treatment alone or in combination with either IGF-1R or mTOR inhibitors.
C1 [Gloesenkamp, Christoph; Nitzsche, Bianca; Hoepfner, Michael] Charite, Dept Physiol, D-14195 Berlin, Germany.
   [Nitzsche, Bianca] Berlin Inst Urol Res, D-10115 Berlin, Germany.
   [Lim, Alice R.; Normant, Emmanuel] Infin Pharmaceut, Cambridge, MA 02139 USA.
   [Vosburgh, Evan] Verto Inst, Stamford, CT 06901 USA.
   [Schrader, Mark] Univ Ulm, Dept Urol, D-89075 Ulm, Germany.
   [Ocker, Matthias] Univ Marburg, Inst Surg Res, D-35043 Marburg, Germany.
   [Scheruebl, Hans] Vivantes Klinikum Urban, Med Clin Gastroenterol & Gastrointestinal Oncol, D-10967 Berlin, Germany.
C3 Free University of Berlin; Humboldt University of Berlin; Charite
   Universitatsmedizin Berlin; Free University of Berlin; Humboldt
   University of Berlin; Charite Universitatsmedizin Berlin; Infinity
   Pharmaceuticals, Inc.; Ulm University; Philipps University Marburg
RP Höpfner, M (corresponding author), Charite, Dept Physiol, Campus Benjamin Franklin,Thielallee 71, D-14195 Berlin, Germany.
EM michael.hoepfner@charite.de
RI Hopfner, Michael/AAI-7164-2020; Ocker, Matthias/IUN-5769-2023; Ocker,
   Matthias/A-8089-2010
OI Ocker, Matthias/0000-0001-8263-6288; Vosburgh, Evan/0000-0002-1728-7787
FU Urologic Research Foundation Berlin, Germany
FX The authors Christoph Gloesenkamp, Bianca Nitzsche, Evan Vosburgh, Mark
   Schrader, Matthias Ocker, Hans Scherubl and Michael Hopfner declare that
   there is no conflict of interest that would prejudice the impartiality
   of this scientific work. Alice R. Lim and Emmanuel Normant are Infinity
   Pharmaceuticals employees. Bianca Nitzsche was funded by Urologic
   Research Foundation Berlin, Germany. We are indebted to Bjorn Hoffmann
   for expert technical assistance.
CR Altieri DC, 2003, ONCOGENE, V22, P8581, DOI 10.1038/sj.onc.1207113
   Baroni MG, 1999, J ENDOCRINOL, V161, P59, DOI 10.1677/joe.0.1610059
   Basso AD, 2002, J BIOL CHEM, V277, P39858, DOI 10.1074/jbc.M206322200
   Ciocca DR, 2005, CELL STRESS CHAPERON, V10, P86, DOI 10.1379/CSC-99r.1
   EVERS BM, 1991, GASTROENTEROLOGY, V101, P303, DOI 10.1016/0016-5085(91)90004-5
   FRIED J, 1976, J CELL BIOL, V71, P172, DOI 10.1083/jcb.71.1.172
   Gebäck T, 2009, BIOTECHNIQUES, V46, P265, DOI 10.2144/000113083
   Gilbert JA, 2010, ENDOCR-RELAT CANCER, V17, P623, DOI 10.1677/ERC-09-0318
   GILLIES RJ, 1986, ANAL BIOCHEM, V159, P109, DOI 10.1016/0003-2697(86)90314-3
   Gloesenkamp CR, 2012, INT J ONCOL, V40, P876, DOI 10.3892/ijo.2011.1256
   Herbig U, 2004, MOL CELL, V14, P501, DOI 10.1016/S1097-2765(04)00256-4
   Höpfner M, 2008, WORLD J GASTROENTERO, V14, P2461, DOI 10.3748/wjg.14.2461
   Höpfner M, 2006, ENDOCR-RELAT CANCER, V13, P135, DOI 10.1677/erc.1.01090
   Höpfner M, 2003, BRIT J CANCER, V89, P1766, DOI 10.1038/sj.bjc.6601346
   Johnson DG, 1999, ANNU REV PHARMACOL, V39, P295, DOI 10.1146/annurev.pharmtox.39.1.295
   Kim TS, 2006, MOL BIOL CELL, V17, P824, DOI 10.1091/mbc.E05-08-0713
   Klöppel G, 2004, ANN NY ACAD SCI, V1014, P13, DOI 10.1196/annals.1294.002
   Kouvaraki MA, 2004, J CLIN ONCOL, V22, P4762, DOI 10.1200/JCO.2004.04.024
   Lang SA, 2007, CLIN CANCER RES, V13, P6459, DOI 10.1158/1078-0432.CCR-07-1104
   Liu TJ, 2009, MOL CANCER THER, V8, P2204, DOI 10.1158/1535-7163.MCT-09-0160
   Mahalingam D, 2009, BRIT J CANCER, V100, P1523, DOI 10.1038/sj.bjc.6605066
   McDonough H, 2003, CELL STRESS CHAPERON, V8, P303, DOI 10.1379/1466-1268(2003)008<0303:CALBTC>2.0.CO;2
   Modlin IM, 2003, CANCER-AM CANCER SOC, V97, P934, DOI 10.1002/cncr.11105
   Neckers L, 2007, J BIOSCIENCES, V32, P517, DOI 10.1007/s12038-007-0051-y
   Nitzsche B, 2010, BRIT J CANCER, V103, P18, DOI 10.1038/sj.bjc.6605725
   Norton JA, 2006, J GASTROINTEST SURG, V10, P327, DOI 10.1016/j.gassur.2005.08.023
   O'Reilly KE, 2003, CANCER RES, V66, P1500
   Oberg K, 2009, ANN ONCOL, V20, P150, DOI 10.1093/annonc/mdp158
   Panzuto F, 2006, ANN ONCOL, V17, P461, DOI 10.1093/annonc/mdj113
   Pitt SC, 2009, AM J TRANSL RES, V1, P291
   Pries AR, 2010, NAT REV CANCER, V10, P587, DOI 10.1038/nrc2895
   Richardson PG, 2011, BRIT J HAEMATOL, V152, P367, DOI 10.1111/j.1365-2141.2010.08360.x
   Rindi G, 2006, VIRCHOWS ARCH, V449, P395, DOI 10.1007/s00428-006-0250-1
   Sarbassov DD, 2005, SCIENCE, V307, P1098, DOI 10.1126/science.1106148
   Sidera K, 2008, CELL CYCLE, V7, P1564, DOI 10.4161/cc.7.11.6054
   Somasundaram K, 1997, NATURE, V389, P187, DOI 10.1038/38291
   Stellas D, 2010, BMC CELL BIOL, V11, DOI 10.1186/1471-2121-11-51
   Sun JX, 2004, ARTERIOSCL THROM VAS, V24, P2238, DOI 10.1161/01.ATV.0000147894.22300.4c
   Sydor JR, 2006, P NATL ACAD SCI USA, V103, P17408, DOI 10.1073/pnas.0608372103
   Trepel J, 2010, NAT REV CANCER, V10, P537, DOI 10.1038/nrc2887
   von Wichert T, 2005, ONCOGENE, V24, P1284, DOI 10.1038/sj.onc.1208264
   Wan X, 2007, ONCOGENE, V26, P1932, DOI 10.1038/sj.onc.1209990
   Yao JC, 2011, NEW ENGL J MED, V364, P514, DOI 10.1056/NEJMoa1009290
   Yao JC, 2010, J CLIN ONCOL, V28, P69, DOI 10.1200/JCO.2009.24.2669
   Zou ZQ, 2009, INT J MOL MED, V24, P97, DOI 10.3892/ijmm_00000212
NR 45
TC 33
Z9 34
U1 0
U2 3
PU SPANDIDOS PUBL LTD
PI ATHENS
PA POB 18179, ATHENS, 116 10, GREECE
SN 1019-6439
EI 1791-2423
J9 INT J ONCOL
JI Int. J. Oncol.
PD MAY
PY 2012
VL 40
IS 5
BP 1659
EP 1667
DI 10.3892/ijo.2012.1328
PG 9
WC Oncology
WE Science Citation Index Expanded (SCI-EXPANDED)
SC Oncology
GA 918TG
UT WOS:000302273400039
PM 22246317
OA Bronze
DA 2024-01-27
ER

PT J
AU Lv, Y
   Han, X
   Xu, XF
   Ji, Y
   Zhou, YH
   Sun, HC
   Zhou, J
   Fan, J
   Lou, WH
   Huang, C
AF Lv, Yang
   Han, Xu
   Xu, Xue-Feng
   Ji, Yuan
   Zhou, Yu-Hong
   Sun, Hui-Chuan
   Zhou, Jian
   Fan, Jia
   Lou, Wen-Hui
   Huang, Cheng
TI Risk factors affecting prognosis in metachronous liver metastases from
   WHO classification G1 and G2 gastroenteropancreatic neuroendocrine
   tumors after initial R0 surgical resection
SO BMC CANCER
LA English
DT Article
DE Gastroenteropancreatic neuroendocrine tumor; Metachronous liver
   metastasis; Nomogram; Prognosis
ID ENETS CONSENSUS GUIDELINES; SURVIVAL
AB Background: Here we describe the treatments and prognosis for metachronous metastases from gastroenteropancreatic neuroendocrine tumors (GEP-NETs) after initial R0 surgical resection at a large center in China.
   Methods: The clinicopathological data and survival outcomes for 108 patients (median age, 54.0 years) with metachronous hepatic metastatic GEP-NETs disease who were initially treated using R0 surgical resection between August 2003 and July 2014 were analyzed using one-way comparisons, survival analysis, and a predictive nomogram.
   Results: Fifty-five (50.9%) patients had pancreatic NETs and 92 (85.2%) had G2 primary tumors. For treatment of the hepatic metastases, 48 (44.4%) patients received liver-directed local treatment (metastasectomy, radiofrequency ablation, transcatheter arterial chemoembolization, etc.), 15 (13.9%) received systemic treatment (interferon, somatostatin analogs, etc.), and 45 (41.7%) received both treatments. Multivariable analyses revealed that OS was associated with hepatic tumor number (P < 0.001), treatment modality (P = 0.045), and elevated Ki-67 index between the metastatic and primary lesions (P = 0.027). The predictive nomogram C-index was 0.63.
   Conclusions: A higher Ki-67 index in metastases compared to primary tumor was an independent factor for poor prognosis. Local treatment was associated with prolonged survival of hepatic metastatic GEP-NET patients. Optimal treatment strategies based on clinicopathological characteristics should be developed.
C1 [Lv, Yang; Han, Xu; Xu, Xue-Feng; Lou, Wen-Hui] Fudan Univ, Zhongshan Hosp, Dept Pancreat Surg, 136 Yi Xue Yuan Rd, Shanghai 200032, Peoples R China.
   [Ji, Yuan] Fudan Univ, Zhongshan Hosp, Dept Pathol, 136 Yi Xue Yuan Rd, Shanghai 200032, Peoples R China.
   [Zhou, Yu-Hong] Fudan Univ, Zhongshan Hosp, Dept Oncol, 136 Yi Xue Yuan Rd, Shanghai 200032, Peoples R China.
   [Sun, Hui-Chuan; Zhou, Jian; Fan, Jia; Huang, Cheng] Fudan Univ, Dept Liver Surg & Transplantat, Liver Canc Inst, 136 Yi Xue Yuan Rd, Shanghai 200032, Peoples R China.
   [Sun, Hui-Chuan; Zhou, Jian; Fan, Jia; Huang, Cheng] Fudan Univ, Zhongshan Hosp, 136 Yi Xue Yuan Rd, Shanghai 200032, Peoples R China.
   [Sun, Hui-Chuan; Zhou, Jian; Fan, Jia; Huang, Cheng] Chinese Minist Educ, Key Lab Carcinogenesis & Canc Invas, Beijing, Peoples R China.
C3 Fudan University; Fudan University; Fudan University; Fudan University;
   Fudan University
RP Lou, WH (corresponding author), Fudan Univ, Zhongshan Hosp, Dept Pancreat Surg, 136 Yi Xue Yuan Rd, Shanghai 200032, Peoples R China.; Huang, C (corresponding author), Fudan Univ, Dept Liver Surg & Transplantat, Liver Canc Inst, 136 Yi Xue Yuan Rd, Shanghai 200032, Peoples R China.; Huang, C (corresponding author), Fudan Univ, Zhongshan Hosp, 136 Yi Xue Yuan Rd, Shanghai 200032, Peoples R China.; Huang, C (corresponding author), Chinese Minist Educ, Key Lab Carcinogenesis & Canc Invas, Beijing, Peoples R China.
EM lou.wennui@zs.hospital.sh.cn; huang.cherg@zs-nospital.sh.cn
RI feng, chen/JLM-8296-2023; sheng, chen/JEO-8801-2023; ZHAO,
   S/IWV-4219-2023; Jiang, Tao/IWM-7503-2023; Zhou, Yujie/HZI-3990-2023;
   Li, Tao/IWU-9607-2023; sun, rong/JRX-7214-2023; Han, Xu/IAP-7753-2023;
   Fan, Jia/C-6689-2017; ZHOU, yf/IAO-5497-2023; Zhou, Yu/HHN-3071-2022
OI Han, Xu/0000-0002-0238-543X; Sun, Hui-Chuan/0000-0003-3761-7058; Zhou,
   Jian/0000-0002-7650-7540
FU National Natural Science Foundation of China [81572298, 81572294,
   81871929]
FX The study was Supported by grants from the National Natural Science
   Foundation of China (Nos. 81572298, 81572294, 81871929). The funding
   bodies had no role in the design of the study and collection, analysis,
   and interpretation of data and in the writing of the manuscript.
CR Chen JX, 2018, TRIALS, V19, DOI 10.1186/s13063-018-2782-5
   Chen X, 2016, TRANSL GASTROENT HEP, V1, DOI 10.21037/tgh.2016.05.08
   Delle Fave G, 2012, NEUROENDOCRINOLOGY, V95, P74, DOI 10.1159/000335595
   Grandhi MS, 2015, J GASTROINTEST SURG, V19, P2273, DOI 10.1007/s11605-015-2931-z
   Grillo F, 2016, NEUROENDOCRINOLOGY, V103, P452, DOI 10.1159/000439434
   Han X, 2014, PANCREAS, V43, P526, DOI 10.1097/MPA.0000000000000065
   Heetfeld M, 2015, ENDOCR-RELAT CANCER, V22, P657, DOI 10.1530/ERC-15-0119
   Hill JS, 2009, CANCER-AM CANCER SOC, V115, P741, DOI 10.1002/cncr.24065
   Jung HJ, 2015, J DIGEST DIS, V16, P595, DOI 10.1111/1751-2980.12279
   Kaubisch A, 2004, CANCER CHEMOTH PHARM, V53, P337, DOI 10.1007/s00280-003-0727-4
   Keck KJ, 2017, SURGERY, V161, P272, DOI 10.1016/j.surg.2016.05.055
   Liang WH, 2015, J CLIN ONCOL, V33, P861, DOI 10.1200/JCO.2014.56.6661
   Lin Chih-Wen, 2009, Cases J, V2, P90, DOI 10.1186/1757-1626-2-90
   Lv Y, 2018, ENDOCR CONNECT, V7, P1178, DOI 10.1530/EC-18-0353
   Lv Y, 2018, ENDOCR CONNECT, V7, P169, DOI 10.1530/EC-17-0276
   Makuuchi R, 2017, BIOMED RES-TOKYO, V38, P19, DOI 10.2220/biomedres.38.19
   Masui T, 2018, ANN SURG ONCOL, V25, P528, DOI 10.1245/s10434-017-6260-1
   Minh DD, 2017, EUR RADIOL, V27, P4995, DOI 10.1007/s00330-017-4856-2
   Modlin IM, 2005, GASTROENTEROLOGY, V128, P1717, DOI 10.1053/j.gastro.2005.03.038
   Modlin IM, 2008, LANCET ONCOL, V9, P61, DOI 10.1016/S1470-2045(07)70410-2
   Moris D, 2017, SURGERY, V162, P525, DOI 10.1016/j.surg.2017.05.006
   Okuyama H, 2017, ONCOLOGY-BASEL, V92, P353, DOI 10.1159/000463388
   Pavel M, 2017, NEUROENDOCRINOLOGY, V105, P193, DOI 10.1159/000457957
   Perren A, 2017, NEUROENDOCRINOLOGY, V105, P196, DOI 10.1159/000457956
   Russolillo N, 2015, EJSO-EUR J SURG ONC, V41, P751, DOI 10.1016/j.ejso.2015.02.011
   Sarmiento Juan M, 2003, Surg Oncol Clin N Am, V12, P231, DOI 10.1016/S1055-3207(02)00076-5
   Uri Inbal, 2018, Clin Diabetes Endocrinol, V4, P16, DOI 10.1186/s40842-018-0066-3
   Wang YH, 2017, ONCOL LETT, V13, P1165, DOI 10.3892/ol.2017.5591
   Yao JC, 2008, J CLIN ONCOL, V26, P3063, DOI 10.1200/JCO.2007.15.4377
NR 29
TC 12
Z9 13
U1 0
U2 4
PU BMC
PI LONDON
PA CAMPUS, 4 CRINAN ST, LONDON N1 9XW, ENGLAND
SN 1471-2407
J9 BMC CANCER
JI BMC Cancer
PD APR 8
PY 2019
VL 19
AR 335
DI 10.1186/s12885-019-5457-z
PG 9
WC Oncology
WE Science Citation Index Expanded (SCI-EXPANDED)
SC Oncology
GA HT7VY
UT WOS:000464773800007
PM 30961559
OA gold, Green Published
DA 2024-01-27
ER

PT J
AU Ganetsky, A
   Bhatt, V
AF Ganetsky, Alex
   Bhatt, Valkal
TI Gastroenteropancreatic Neuroendocrine Tumors: Update on Therapeutics
SO ANNALS OF PHARMACOTHERAPY
LA English
DT Article
DE carcinoid; gastroenteropancreatic neuroendocrine tumors; pancreatic
   islet cell tumor; pancreatic neuroendocrine tumor
ID MALIGNANT CARCINOID-SYNDROME; PANCREATIC ENDOCRINE CARCINOMAS;
   ENDOTHELIAL GROWTH-FACTOR; ISLET-CELL-CARCINOMA; PHASE-II TRIAL;
   SOMATOSTATIN ANALOG; INTERFERON-ALPHA; LOW-GRADE; OCTREOTIDE;
   COMBINATION
AB OBJECTIVE: To review the available literature addressing the treatment of pancreatic neuroendocrine tumors (PNETs) and carcinoid tumors.
   DATA SOURCES: Relevant literature was identified by a PubMed search (January 1977-December 2011) of English-language literature using the terms gastroenteropancreatic neuroendocrine tumor, pancreatic neuroendocrine, carcinoid, and pancreatic islet cell tumor.
   STUDY SELECTION AND DATA EXTRACTION: All published studies and abstracts, as well as relevant consensus guidelines, evaluating the current literature about PNETs and carcinoid tumors were included.
   DATA SYNTHESIS: Gastroenteropancreatic neuroendocrine tumors (GEP-NETs) are a genetically diverse group of complex malignancies with varying biological and clinical courses. Historically believed to be rare, recent epidemiologic data suggest their incidence is rising. Two of the most commonly diagnosed GEP-NETs are PNETs and carcinoid tumors. Both subtypes are well-differentiated tumors and present as low or intermediate grade. The systemic manifestations of PNETs and carcinoid tumors are diverse and are related to the secretion of affected hormones and biogenic amines. Surgical resection of localized disease remains the only curative option. However, the utility of this approach is limited because most patients are diagnosed with advanced disease. Recent advances have led to an improvement in outcomes in patients with PNETs and carcinoid tumors. This review describes traditional therapies as well as emerging strategies being investigated to help manage these cancers. Treatment of poorly differentiated GEP-NETs is beyond the scope of this review.
   CONCLUSIONS: The advent of new therapies for PNETs and carcinoid tumors has introduced a paradigm shift in the management of this heterogeneous malignancy.
C1 [Ganetsky, Alex] Hosp Univ Penn, Dept Pharm, Philadelphia, PA 19104 USA.
   [Bhatt, Valkal] Mem Sloan Kettering Canc Ctr, New York, NY 10021 USA.
C3 University of Pennsylvania; Memorial Sloan Kettering Cancer Center
RP Ganetsky, A (corresponding author), Hosp Univ Penn, Dept Pharm, 3400 Spruce St, Philadelphia, PA 19104 USA.
EM alex.ganetsky@uphs.upenn.edu
CR Blumberg J, 2010, NANETS 2010 NEUR TUM
   BUKOWSKI RM, 1994, CANCER, V73, P1505, DOI 10.1002/1097-0142(19940301)73:5<1505::AID-CNCR2820730530>3.0.CO;2-V
   Culler MD, 2011, CANCER METAST REV, V30, P9, DOI 10.1007/s10555-011-9293-0
   DAMATO RJ, 1994, P NATL ACAD SCI USA, V91, P4082, DOI 10.1073/pnas.91.9.4082
   ERIKSSON B, 1993, ACTA ONCOL, V32, P203, DOI 10.3109/02841869309083913
   Eriksson B, 2008, NEUROENDOCRINOLOGY, V87, P8, DOI 10.1159/000111034
   Faiss S, 2003, J CLIN ONCOL, V21, P2689, DOI 10.1200/JCO.2003.12.142
   Fazio N, 2007, ANN ONCOL, V18, P13, DOI 10.1093/annonc/mdl144
   Grozinsky-Glasberg S, 2008, ENDOCR-RELAT CANCER, V15, P701, DOI 10.1677/ERC-07-0288
   Hobday TJ, 2007, J CLIN ONCOL, V25
   Imhof A, 2011, J CLIN ONCOL, V29, P2416, DOI 10.1200/JCO.2010.33.7873
   Imtiaz KE, 2000, CLIN ENDOCRINOL, V53, P755, DOI 10.1046/j.1365-2265.2000.01126.x
   JOENSUU H, 1992, ACTA ENDOCRINOL-COP, V126, P184, DOI 10.1530/acta.0.1260184
   KESSINGER A, 1977, CANCER TREAT REP, V61, P101
   Kouvaraki MA, 2004, J CLIN ONCOL, V22, P4762, DOI 10.1200/JCO.2004.04.024
   Kulke MH, 2008, J CLIN ONCOL, V26, P3403, DOI 10.1200/JCO.2007.15.9020
   Kulke MH, 2011, J CLIN ONCOL, V29, P934, DOI 10.1200/JCO.2010.33.2056
   Kulke MH, 2006, J CLIN ONCOL, V24, P401, DOI 10.1200/JCO.2005.03.6046
   Kunz PL, 2010, J CLIN ONCOL, V28, DOI 10.1200/jco.2010.28.15_suppl.4104
   KVOLS LK, 1986, NEW ENGL J MED, V315, P663, DOI 10.1056/NEJM198609113151102
   LANCRANJAN I, 1995, METABOLISM, V44, P18, DOI 10.1016/0026-0495(95)90306-2
   Modlin IM, 2010, ALIMENT PHARM THER, V31, P169, DOI 10.1111/j.1365-2036.2009.04174.x
   Modlin IM, 2003, CANCER-AM CANCER SOC, V97, P934, DOI 10.1002/cncr.11105
   Modlin IM, 2006, CLIN GASTROENTEROL H, V4, P526, DOI 10.1016/j.cgh.2005.12.008
   Moertel C G, 1979, Cancer Clin Trials, V2, P327
   MOERTEL CG, 1992, NEW ENGL J MED, V326, P519, DOI 10.1056/NEJM199202203260804
   Moller LN, 2003, BBA-BIOMEMBRANES, V1616, P1, DOI 10.1016/S0005-2736(03)00235-9
   National Comprehensive Cancer Network, 2011, NCCN CLIN PRACT GUID
   O'Donnell A, 2008, J CLIN ONCOL, V26, P1588, DOI 10.1200/JCO.2007.14.0988
   OBERG K, 1983, NEW ENGL J MED, V309, P129, DOI 10.1056/NEJM198307213090301
   Öberg K, 2010, SEMIN ONCOL, V37, P594, DOI 10.1053/j.seminoncol.2010.10.014
   Öberg K, 2009, NEUROENDOCRINOLOGY, V90, P209, DOI 10.1159/000183751
   Product information, 2010, PROD INF SAND OCTR A
   Ramage JK, 2005, GUT, V54, DOI 10.1136/gut.2004.053314
   Ramanathan RK, 2001, ANN ONCOL, V12, P1139, DOI 10.1023/A:1011632713360
   Raymond E, 2011, CANC METASTASIS R S1, V39, pS19
   Raymond E, 2011, NEW ENGL J MED, V364, P501, DOI 10.1056/NEJMoa1003825
   REUBI JC, 1990, CANCER RES, V50, P5969
   Rinke A, 2009, J CLIN ONCOL, V27, P4656, DOI 10.1200/JCO.2009.22.8510
   Rosewicz Stefan, 2004, Neuroendocrinology, V80 Suppl 1, P85, DOI 10.1159/000080748
   Rubin J, 1999, J CLIN ONCOL, V17, P600, DOI 10.1200/JCO.1999.17.2.600
   Strosberg JR, 2011, CANCER-AM CANCER SOC, V117, P268, DOI 10.1002/cncr.25425
   Vitale G, 2006, CANCER RES, V66, P554, DOI 10.1158/0008-5472.CAN-05-3043
   Völter V, 2004, J CLIN ONCOL, V22, P573, DOI 10.1200/JCO.2004.99.175
   Weckbecker G, 2003, NAT REV DRUG DISCOV, V2, P999, DOI 10.1038/nrd1255
   Xu Y, 2002, P AM SOC CLIN ONCO 2, V21, p30b
   Yao JC, 2008, J CLIN ONCOL, V26, P4311, DOI 10.1200/JCO.2008.16.7858
   Yao JC, 2008, J CLIN ONCOL, V26, P3063, DOI 10.1200/JCO.2007.15.4377
   Yao JC, 2008, J CLIN ONCOL, V26, P1316, DOI 10.1200/JCO.2007.13.6374
   Yao JC, 2011, NEW ENGL J MED, V364, P514, DOI 10.1056/NEJMoa1009290
   Yao JC, 2010, J CLIN ONCOL, V28, P69, DOI 10.1200/JCO.2009.24.2669
   Zhang J, 2007, CANCER, V109, P1478, DOI 10.1002/cncr.22554
   Zuetenhorst JM, 2005, ONCOLOGIST, V10, P123, DOI 10.1634/theoncologist.10-2-123
NR 53
TC 17
Z9 18
U1 0
U2 13
PU SAGE PUBLICATIONS INC
PI THOUSAND OAKS
PA 2455 TELLER RD, THOUSAND OAKS, CA 91320 USA
SN 1060-0280
EI 1542-6270
J9 ANN PHARMACOTHER
JI Ann. Pharmacother.
PD JUN
PY 2012
VL 46
IS 6
BP 851
EP 862
DI 10.1345/aph.1Q729
PG 12
WC Pharmacology & Pharmacy
WE Science Citation Index Expanded (SCI-EXPANDED)
SC Pharmacology & Pharmacy
GA 960CH
UT WOS:000305365100009
PM 22589450
DA 2024-01-27
ER

PT J
AU Fitzgerald, TL
   Mosquera, C
   Lea, CS
   Mcmullen, M
AF Fitzgerald, Timothy L.
   Mosquera, Catalina
   Lea, C. Suzanne
   Mcmullen, Matthew
TI Primary Site Predicts Grade for Gastroenteropancreatic Neuroendocrine
   Tumors
SO AMERICAN SURGEON
LA English
DT Article
ID CLASSIFICATION; NEOPLASMS; DISEASE
AB Gastroenteropancreatic neuroendocrine tumors (GEP-NETs) are rare and abstruse neoplasms with increasing incidence and clinical relevance. The National Cancer Data Base was examined to identify GEP-NETcases from 2004 to 2013. In total, 39,454 patients diagnosed with GEP-NET were identified. Median age was 61 years. Majority was female (50.13%), white (79.49%), and had low-grade neoplasms (84.39%). On univariate analysis, age, sex, race, primary site, tumor size, and regional lymph node involvement were associated with tumor grade (P < 0.0001). On multivariate analysis, older age [odds ratio (OR) = 9.57], gender (male, OR = 1.29), and race continued to be associated with high-grade neoplasms. The primary site also remained a significant predictor of tumor grade. High-grade neoplasms were more likely to arise from the esophagus (OR = 317.75), hepatobiliary system (OR = 23.15), colorectum (OR = 14.37), ampulla of Vater (OR = 11.61), and stomach (OR = 7.84) compared with the appendix (OR = 5.41), pancreas (OR = 5.31), and small bowel (referent). The tumor grade for GEP-NETs is highly dependent on the primary site, suggesting different sites may be biologically distinct diseases. A personalized approach to GEP-NET treatment, tailored to the site of origin, is imperative.
C1 [Fitzgerald, Timothy L.] Tufts Univ, Med Ctr, Maine Med Ctr, Div Surg Oncol, 887 Congress St, Portland, ME 04102 USA.
   [Mosquera, Catalina; Lea, C. Suzanne; Mcmullen, Matthew] East Carolina Univ, Brody Sch Med, Dept Surg, Div Surg Oncol, Greenville, NC USA.
C3 Tufts University; Maine Medical Center; University of North Carolina;
   East Carolina University
RP Fitzgerald, TL (corresponding author), Tufts Univ, Med Ctr, Maine Med Ctr, Div Surg Oncol, 887 Congress St, Portland, ME 04102 USA.
EM tlfitzgera@mmc.org
CR Basturk O, 2015, AM J SURG PATHOL, V39, P683, DOI 10.1097/PAS.0000000000000408
   Cetinkaya RB, 2017, NEUROENDOCRINOLOGY, V104, P1, DOI 10.1159/000442207
   Coriat R, 2016, ONCOLOGIST, V21, P1191, DOI 10.1634/theoncologist.2015-0476
   Fitzgerald TL, 2008, PANCREAS, V37, P134, DOI 10.1097/MPA.0b013e318163a329
   Fitzgerald TL, 2016, AM SURGEON, V82, P737
   Fitzgerald TL, 2015, SURGERY, V158, P466, DOI 10.1016/j.surg.2015.03.042
   Garcia-Carbonero R, 2010, ANN ONCOL, V21, P1794, DOI 10.1093/annonc/mdq022
   Kachare SD, 2014, AM SURGEON, V80, P821
   Kamboj Meenakshi, 2015, J Gastrointest Cancer, V46, P356, DOI 10.1007/s12029-015-9745-9
   Kanakasetty GB, 2016, J ONCOL, V2016, DOI 10.1155/2016/2402417
   Mosquera C, 2016, EJSO-EUR J SURG ONC, V42, P1471, DOI 10.1016/j.ejso.2016.07.137
   Niederle MB, 2010, ENDOCR-RELAT CANCER, V17, P909, DOI 10.1677/ERC-10-0152
   Tang LH, 2016, AM J SURG PATHOL, V40, P1192, DOI 10.1097/PAS.0000000000000662
NR 13
TC 8
Z9 9
U1 0
U2 0
PU SOUTHEASTERN SURGICAL CONGRESS
PI CUMMING
PA 115 SAMARITAN DR, #200, CUMMING, GA 30040-2354 USA
SN 0003-1348
EI 1555-9823
J9 AM SURGEON
JI Am. Surg.
PD JUL
PY 2017
VL 83
IS 7
BP 799
EP 803
PG 5
WC Surgery
WE Science Citation Index Expanded (SCI-EXPANDED)
SC Surgery
GA FC3TG
UT WOS:000406761500041
PM 28738955
DA 2024-01-27
ER

PT J
AU Klöppel, G
   Rindi, G
   Anlauf, M
   Perren, A
   Komminoth, P
AF Kloeppel, Guenter
   Rindi, Guido
   Anlauf, Martin
   Perren, Aurel
   Komminoth, Paul
TI Site-specific biology and pathology of gastroenteropancreatic
   neuroendocrine tumors
SO VIRCHOWS ARCHIV
LA English
DT Review
DE neuroendocrine tumors; gut; pancreas; pathology; classification;
   biology; prognosis
ID ZOLLINGER-ELLISON SYNDROME; SMALL-CELL CARCINOMA; ENDOCRINE NEOPLASIA
   TYPE-1; HORMONE-RELEASING-FACTOR; MULTIPLE GASTRIC CARCINOIDS;
   GASTROINTESTINAL-TRACT; SURGICAL-MANAGEMENT; PANCREATIC TUMORS;
   STATISTICAL EVALUATION; MIXED ADENOCARCINOMA
AB The gastroenteropancreatic neuroendocrine tumors (GEP-NETs) are composed of cells with a neuroendocrine phenotype. Well-differentiated tumors, well-differentiated carcinomas, poorly differentiated carcinomas, functioning tumors (with a hormonal syndrome), and nonfunctioning tumors are identified. To predict their clinical behavior, these neuroendocrine tumors are classified on the basis of their clinicopathological features, including size, local invasion, angioinvasion, proliferative activity, histological differentiation, and metastases, into neoplasms with benign, uncertain, low-grade malignant and high-grade malignant behavior. In addition, a tumor/nodes/metastases classification and a grading system are presented. In the light of these criteria, the various GEP-NET entities are reviewed.
C1 Univ Kiel, Dept Pathol, D-24105 Kiel, Germany.
   Univ Parma, Dept Pathol, I-43100 Parma, Italy.
   Tech Univ Munich, Dept Pathol, D-8000 Munich, Germany.
   Stadtspital Triemli, Inst Pathol, Zurich, Switzerland.
C3 University of Kiel; University of Parma; University Hospital of Parma;
   Technical University of Munich; Triemli Hospital
RP Klöppel, G (corresponding author), Univ Kiel, Dept Pathol, Michaelisstr 11, D-24105 Kiel, Germany.
EM guenterkloeppel@path.uni-kiel.de
RI Perren, Aurel/A-9383-2018
OI Perren, Aurel/0000-0002-6819-6092; RINDI, Guido/0000-0003-2996-4404
CR Abraham SC, 2005, AM J SURG PATHOL, V29, P969, DOI 10.1097/01.pas.0000163363.86099.9f
   ADRIAN TE, 1986, NEW ENGL J MED, V315, P287, DOI 10.1056/NEJM198607313150504
   Akintola-Ogunremi O, 2003, AM J SURG PATHOL, V27, P1551, DOI 10.1097/00000478-200312000-00008
   Anlauf M, 2007, GUT, V56, P637, DOI 10.1136/gut.2006.108910
   Anlauf M, 2006, AM J SURG PATHOL, V30, P560, DOI 10.1097/01.pas.0000194044.01104.25
   ANLAUF M, 2007, VIRCHOWS ARCH
   Anlauf Martin, 2005, Virchows Archiv, V447, P169
   Anlauf M, 2006, WORLD J GASTROENTERO, V12, P5440, DOI 10.3748/wjg.v12.i34.5440
   [Anonymous], 1997, AFIPATLAS TUMOR PATH
   [Anonymous], 2004, PATHOLOGY GENETICS T
   Asa SL, 1998, FUNCTIONAL ENDOCRINE, P415
   Assadi M, 2002, MED PEDIATR ONCOL, V38, P65, DOI 10.1002/mpo.1269
   BERARDI RS, 1972, DIS COLON RECTUM, V15, P383, DOI 10.1007/BF02587418
   BERGER G, 1984, CANCER, V54, P2097, DOI 10.1002/1097-0142(19841115)54:10<2097::AID-CNCR2820541009>3.0.CO;2-X
   BLACKBURN AM, 1981, J CLIN ENDOCR METAB, V52, P820, DOI 10.1210/jcem-52-4-820
   BONFILS S, 1981, ANN SURG, V194, P692, DOI 10.1097/00000658-198112000-00005
   BORDI C, 1979, DIABETES, V28, P925, DOI 10.2337/diabetes.28.10.925
   BORDI C, 1994, HUM PATHOL, V25, P175, DOI 10.1016/0046-8177(94)90275-5
   Bordi C, 1997, AM J SURG PATHOL, V21, P1075, DOI 10.1097/00000478-199709000-00012
   BORDI C, 1987, AM J CLIN PATHOL, V88, P153, DOI 10.1093/ajcp/88.2.153
   Bordi C, 1998, ENDOCR PATHOL, V9, P99, DOI 10.1007/BF02782603
   BOSTWICK DG, 1984, AM J PATHOL, V117, P167
   Brenner B, 2004, J CLIN ONCOL, V22, P2730, DOI 10.1200/JCO.2004.09.075
   Brenner B, 2007, SEMIN ONCOL, V34, P43, DOI 10.1053/j.seminoncol.2006.10.022
   BROUGHAN TA, 1986, SURGERY, V99, P671
   BURKE AB, 1991, AM J CLIN PATHOL, V95, P315, DOI 10.1093/ajcp/95.3.315
   Burke AP, 1997, CANCER-AM CANCER SOC, V79, P1086, DOI 10.1002/(SICI)1097-0142(19970315)79:6<1086::AID-CNCR5>3.0.CO;2-E
   BURKE AP, 1990, ARCH PATHOL LAB MED, V114, P700
   BURKE AP, 1989, AM J CLIN PATHOL, V92, P1
   CAMERON AJ, 1974, MAYO CLIN PROC, V49, P44
   CAPELLA C, 1995, VIRCHOWS ARCH, V425, P547
   Capella C, 1997, ENDOCR PATHOL, V8, P87, DOI 10.1007/BF02739937
   CAPELLA C, 1983, CANCER-AM CANCER SOC, V52, P1860, DOI 10.1002/1097-0142(19831115)52:10<1860::AID-CNCR2820521017>3.0.CO;2-F
   Capella C, 2000, WHO CLASSIFICATION T, P26
   CAPELLA C, 2000, WHO CLASSIFICATION T, P137
   CAPELLA C, 2000, WHO CLASSIFICATION T, P77
   CAPELLA C, 2000, WHO CLASSIFICATION T, P53
   Capella Carlo, 1991, Endocr Pathol, V2, P92, DOI 10.1007/BF02915331
   CHONG FK, 1979, CANCER, V44, P1853, DOI 10.1002/1097-0142(197911)44:5<1853::AID-CNCR2820440544>3.0.CO;2-D
   CLARK ES, 1984, AM J SURG PATHOL, V8, P917, DOI 10.1097/00000478-198412000-00004
   Crafa P, 2003, VIRCHOWS ARCH, V442, P605, DOI 10.1007/s00428-003-0807-1
   CRAIN EL, 1949, MEDICINE, V28, P427, DOI 10.1097/00005792-194912000-00003
   DAYAL Y, 1986, AM J SURG PATHOL, V10, P348, DOI 10.1097/00000478-198605000-00007
   DAYAL Y, 1986, AM J CLIN PATHOL, V85, P13, DOI 10.1093/ajcp/85.1.13
   Debelenko LV, 1997, GASTROENTEROLOGY, V113, P773, DOI 10.1016/S0016-5085(97)70171-9
   DONOW C, 1991, CANCER, V68, P1329, DOI 10.1002/1097-0142(19910915)68:6<1329::AID-CNCR2820680624>3.0.CO;2-7
   DRUCKER DJ, 1989, MOL ENDOCRINOL, V3, P1589, DOI 10.1210/mend-3-10-1589
   Eissele R, 1999, DIGESTION, V60, P428, DOI 10.1159/000007688
   FEDERSPIEL BH, 1990, CANCER, V65, P135, DOI 10.1002/1097-0142(19900101)65:1<135::AID-CNCR2820650127>3.0.CO;2-A
   FIOCCA R, 1987, REGUL PEPTIDES, V17, P9, DOI 10.1016/0167-0115(87)90029-2
   FUNG JWK, 1995, POSTGRAD MED J, V71, P485, DOI 10.1136/pgmj.71.838.485
   GALBUT DL, 1980, AM J SURG, V139, P682, DOI 10.1016/0002-9610(80)90363-3
   Garbrecht N, 2007, PATHOL RES PRACT, V203, P383
   GIERCKSKY KE, 1980, SCAND J GASTROENTERO, V15, P129, DOI 10.3109/00365528009181444
   GLICKMAN MH, 1980, AM J SURG, V140, P119, DOI 10.1016/0002-9610(80)90427-4
   GODWIN JD, 1975, CANCER, V36, P560, DOI 10.1002/1097-0142(197508)36:2<560::AID-CNCR2820360235>3.0.CO;2-4
   GRIMELIUS L, 1975, VIRCHOWS ARCH A, V365, P275
   HAMID QA, 1986, HISTOPATHOLOGY, V10, P119, DOI 10.1111/j.1365-2559.1986.tb02468.x
   HEITZ PU, 1981, CANCER, V48, P2029, DOI 10.1002/1097-0142(19811101)48:9<2029::AID-CNCR2820480920>3.0.CO;2-N
   HEITZ PU, 1984, PANCREATIC PATHOLOGY, P206
   Hemminki K, 2001, CANCER, V92, P2204, DOI 10.1002/1097-0142(20011015)92:8&lt;2204::AID-CNCR1564&gt;3.0.CO;2-R
   HIGGINS GA, 1979, AM J SURG, V137, P142, DOI 10.1016/0002-9610(79)90025-4
   Hoang MP, 2002, AM J SURG PATHOL, V26, P517, DOI 10.1097/00000478-200204000-00016
   Hochwald SN, 2002, J CLIN ONCOL, V20, P2633, DOI 10.1200/JCO.2002.10.030
   HOCK YL, 1993, J CLIN PATHOL, V46, P183, DOI 10.1136/jcp.46.2.183
   Horenstein MG, 1998, AM J SURG PATHOL, V22, P251, DOI 10.1097/00000478-199802000-00015
   HOWARD TJ, 1990, ANN SURG, V211, P9, DOI 10.1097/00000658-199001000-00002
   HUNCHAREK M, 1995, CHEST, V107, P179, DOI 10.1378/chest.107.1.179
   INAI K, 1989, CANCER, V63, P2540, DOI 10.1002/1097-0142(19890615)63:12<2540::AID-CNCR2820631231>3.0.CO;2-H
   ISOLAURI J, 1991, J SURG ONCOL, V46, P174, DOI 10.1002/jso.2930460310
   Jensen Robert T., 1993, P931
   JENSEN RT, 1991, PEPTIC ULCER OTHER A, P117
   KAO PC, 1990, MAYO CLIN PROC, V65, P1399, DOI 10.1016/S0025-6196(12)62163-6
   Kapran Y, 2006, VIRCHOWS ARCH, V448, P394, DOI 10.1007/s00428-005-0147-4
   KENT RB, 1981, ANN SURG, V193, P185, DOI 10.1097/00000658-198102000-00010
   KIMURA W, 1991, DIGEST DIS SCI, V36, P933, DOI 10.1007/BF01297144
   Kloppel G, 1996, YALE J BIOL MED, V69, P69
   KLOPPEL G, 1988, PATHOL RES PRACT, V183, P155
   KLOPPEL G, 2007, DIAGNOSTIC HISTOPATH, P1123
   KLOPPEL G, 1993, DIAGNOSTIC HISTOPATH, P91
   KREJS GJ, 1979, NEW ENGL J MED, V301, P285, DOI 10.1056/NEJM197908093010601
   La Rosa S, 2004, VIRCHOWS ARCH, V445, P248, DOI 10.1007/s00428-004-1080-7
   LARSSON LI, 1977, LANCET, V1, P666
   LAW SYK, 1994, CANCER, V73, P2894, DOI 10.1002/1097-0142(19940615)73:12<2894::AID-CNCR2820731204>3.0.CO;2-M
   LEQUESNE LP, 1979, BRIT J SURG, V66, P373, DOI 10.1002/bjs.1800660602
   Levi F, 2000, BRIT J CANCER, V83, P952, DOI 10.1054/bjoc.2000.1394
   Ligneau B, 2001, AM J SURG PATHOL, V25, P752, DOI 10.1097/00000478-200106000-00006
   Lindberg GM, 1997, CANCER, V79, P1476, DOI 10.1002/(SICI)1097-0142(19970415)79:8<1476::AID-CNCR5>3.0.CO;2-9
   Lloyd RV, 2003, ENDOCR PATHOL, V14, P293, DOI 10.1385/EP:14:4:293
   LLOYD RV, 1984, AM J SURG PATHOL, V8, P607, DOI 10.1097/00000478-198408000-00004
   Lubensky IA, 1998, AM J PATHOL, V153, P223, DOI 10.1016/S0002-9440(10)65563-0
   MACGILLIVRAY DC, 1992, SURGERY, V111, P466
   Maggard MA, 2004, ANN SURG, V240, P117, DOI 10.1097/01.sla.0000129342.67174.67
   MARTIN ED, 1974, CLIN GASTROENTEROL, V3, P511
   Matsumoto T, 2003, J CLIN PATHOL, V56, P963, DOI 10.1136/jcp.56.12.963
   McGory ML, 2005, DIS COLON RECTUM, V48, P2264, DOI 10.1007/s10350-005-0196-4
   MELMED S, 1987, CANCER-AM CANCER SOC, V59, P772, DOI 10.1002/1097-0142(19870215)59:4<772::AID-CNCR2820590418>3.0.CO;2-H
   Merchant SH, 2006, AM J SURG PATHOL, V30, P1581, DOI 10.1097/01.pas.0000213326.86992.98
   Modlin IM, 2005, GASTROENTEROLOGY, V128, P1717, DOI 10.1053/j.gastro.2005.03.038
   Modlin IM, 2003, CANCER-AM CANCER SOC, V97, P934, DOI 10.1002/cncr.11105
   Modlin IM, 1997, CANCER-AM CANCER SOC, V79, P813, DOI 10.1002/(SICI)1097-0142(19970215)79:4<813::AID-CNCR19>3.0.CO;2-2
   MOLDOW RE, 1968, GASTROENTEROLOGY, V55, P677
   MOYANA TN, 1989, AM J CLIN PATHOL, V91, P52, DOI 10.1093/ajcp/91.1.52
   Nascimbeni R, 2005, NEUROENDOCRINOLOGY, V81, P400, DOI 10.1159/000089558
   Nassar H, 2005, AM J SURG PATHOL, V29, P588, DOI 10.1097/01.pas.0000157974.05397.4f
   NORTON JA, 1986, ANN SURG, V204, P468, DOI 10.1097/00000658-198610000-00015
   Norton JA, 1999, NEW ENGL J MED, V341, P635, DOI 10.1056/NEJM199908263410902
   NORTON JA, 1992, ANN SURG, V215, P8, DOI 10.1097/00000658-199201000-00012
   O'Dorisio TM, 1993, ENDOCRINE TUMORS, P484
   OBERHELMAN HA, 1964, AM J SURG, V108, P132, DOI 10.1016/0002-9610(64)90002-9
   Oberndorfer S, 1907, FRANKFURT Z PATHOL, V1, P426
   OOI A, 1995, ENDOCR PATHOL, V6, P229, DOI 10.1007/BF02739887
   OOI A, 1985, VIRCHOWS ARCH A, V405, P311, DOI 10.1007/BF00710067
   ORDONEZ NG, 1985, HUM PATHOL, V16, P746, DOI 10.1016/S0046-8177(85)80164-7
   PARKES SE, 1993, BRIT J SURG, V80, P502, DOI 10.1002/bjs.1800800433
   PARTENSKY C, 1993, CANCER, V72, P2320, DOI 10.1002/1097-0142(19931015)72:8<2320::AID-CNCR2820720806>3.0.CO;2-O
   PECK JJ, 1983, AM J SURG, V146, P124, DOI 10.1016/0002-9610(83)90272-6
   PERREN A, 2007, VIRCHOWS ARCH
   PIPELEERS D, 1983, J CLIN ENDOCR METAB, V56, P1236, DOI 10.1210/jcem-56-6-1236
   PIPELEERSMARICHAL M, 1993, WORLD J SURG, V17, P481, DOI 10.1007/BF01655107
   PIPELEERSMARICHAL M, 1990, NEW ENGL J MED, V322, P723, DOI 10.1056/NEJM199003153221103
   PRINZ RA, 1981, AM J GASTROENTEROL, V76, P125
   Pulitzer M, 2006, AM J SURG PATHOL, V30, P1531, DOI 10.1097/01.pas.0000213295.88778.00
   Qualtrough D, 2002, GUT, V51, P184, DOI 10.1136/gut.51.2.184
   RAPPEL S, 1995, DIGESTION, V56, P455, DOI 10.1159/000201276
   REED RJ, 1977, AM J SURG PATHOL, V1, P207, DOI 10.1097/00000478-197709000-00002
   REGAN PT, 1978, MAYO CLIN PROC, V53, P19
   RINDI G, 1993, GASTROENTEROLOGY, V104, P994, DOI 10.1016/0016-5085(93)90266-F
   Rindi G, 2006, VIRCHOWS ARCH, V449, P395, DOI 10.1007/s00428-006-0250-1
   Rindi G, 2000, VIRCHOWS ARCH, V436, P217, DOI 10.1007/s004280050033
   RINDI G, 2007, IN PRESS VIRCHOWS AR
   ROGGLI VL, 1979, HUM PATHOL, V10, P350, DOI 10.1016/S0046-8177(79)80032-5
   ROSENBERG JM, 1985, AM J SURG, V149, P775, DOI 10.1016/S0002-9610(85)80184-7
   Rossi G, 2004, AM J SURG PATHOL, V28, P1233, DOI 10.1097/01.pas.0000128666.89191.48
   Rossi G, 2003, AM J CLIN PATHOL, V120, P706, DOI 10.1309/199VD990LVHPTQUM
   ROTH J, 1996, ANDERSONS PATHOLOGY, P2041
   RUTTMAN E, 1980, VIRCHOWS ARCH A, V388, P51, DOI 10.1007/BF00430676
   Sakhuja P, 2001, J CLIN GASTROENTEROL, V33, P154, DOI 10.1097/00004836-200108000-00013
   SANO T, 1988, ENDOCR REV, V9, P357, DOI 10.1210/edrv-9-3-357
   SCHMITT AM, 2007, IN PRESS AM J SURG P
   SERVICE FJ, 1991, MAYO CLIN PROC, V66, P711, DOI 10.1016/S0025-6196(12)62083-7
   SERVICE FJ, 1976, MAYO CLIN PROC, V51, P417
   Sessa F, 1997, ENDOCR PATHOL, V8, P327, DOI 10.1007/BF02739935
   Shorter NA, 2002, J PEDIATR SURG, V37, P887, DOI 10.1053/jpsu.2002.32897
   Soga J, 1998, J EXP CLIN CANC RES, V17, P379
   Soga J, 2005, CANCER-AM CANCER SOC, V103, P1587, DOI 10.1002/cncr.20939
   Soga J, 1997, SURG TODAY, V27, P112, DOI 10.1007/BF02385898
   Soga J, 1998, J EXP CLIN CANC RES, V17, P139
   SOGA J, 1971, CANCER-AM CANCER SOC, V28, P990, DOI 10.1002/1097-0142(1971)28:4<990::AID-CNCR2820280424>3.0.CO;2-K
   SOLCIA E, 1989, GASTROENTEROL CLIN N, V18, P671
   Solcia E, 1998, PATHOLOGY GASTROINTE, P295
   Solcia E, 2000, Histological typing of endocrine tumors (WHO International Histological Classification of Tumors) WHO
   STABILE BE, 1984, AM J SURG, V147, P25, DOI 10.1016/0002-9610(84)90029-1
   STAGE JG, 1979, SCAND J GASTROENTERO, V14, P79
   STAMM B, 1986, VIRCHOWS ARCH A, V408, P475, DOI 10.1007/BF00705301
   STAMM B, 1991, ENDOCR PATHOL, P155
   STEFANINI P, 1974, SURGERY, V75, P597
   Stinner B, 1996, WORLD J SURG, V20, P183, DOI 10.1007/s002689900028
   STRINGEL G, 1985, J PEDIATR SURG, V20, P734, DOI 10.1016/S0022-3468(85)80035-X
   TACCAGNI GL, 1986, AM J GASTROENTEROL, V81, P33
   Theunissen P, 2001, J CLIN PATHOL, V54, P880, DOI 10.1136/jcp.54.11.880
   THOMPSON JC, 1983, ANN SURG, V197, P594, DOI 10.1097/00000658-198305000-00014
   THOMPSON NW, 1989, ANN SURG, V209, P396, DOI 10.1097/00000658-198904000-00002
   Ubiali A, 2001, VIRCHOWS ARCH, V439, P776, DOI 10.1007/s004280100475
   VANHEERDEN JA, 1979, ANN SURG, V189, P677, DOI 10.1097/00000658-197906000-00002
   VINIK AI, 1987, SEMIN ONCOL, V14, P263
   Volante M, 2006, VIRCHOWS ARCH, V449, P499, DOI 10.1007/s00428-006-0306-2
   Vortmeyer AO, 1997, J NATL CANCER I, V89, P1448, DOI 10.1093/jnci/89.19.1448
   WATSON KJR, 1985, GASTROENTEROLOGY, V88, P798, DOI 10.1016/0016-5085(85)90154-4
   WEBER HC, 1995, GASTROENTEROLOGY, V108, P1637, DOI 10.1016/0016-5085(95)90124-8
   WILANDER E, 1981, VIRCHOWS ARCH A, V392, P263, DOI 10.1007/BF02155664
   WILLIAMS AJK, 1992, HISTOPATHOLOGY, V21, P215, DOI 10.1111/j.1365-2559.1992.tb00379.x
   WILLIAMS ED, 1963, LANCET, V1, P238
   YAGIHASHI S, 1992, PATHOL RES PRACT, V188, P751, DOI 10.1016/S0344-0338(11)80173-1
   Yantiss RK, 2003, AM J SURG PATHOL, V27, P811, DOI 10.1097/00000478-200306000-00013
   ZOLLINGER RM, 1955, ANN SURG, V142, P709, DOI 10.1097/00000658-195510000-00015
NR 176
TC 130
Z9 131
U1 0
U2 2
PU SPRINGER
PI NEW YORK
PA 233 SPRING ST, NEW YORK, NY 10013 USA
SN 0945-6317
EI 1432-2307
J9 VIRCHOWS ARCH
JI Virchows Arch.
PD AUG
PY 2007
VL 451
SU 1
BP S9
EP S27
DI 10.1007/s00428-007-04961-0
PG 19
WC Pathology
WE Science Citation Index Expanded (SCI-EXPANDED)
SC Pathology
GA 210CH
UT WOS:000249433800003
PM 17684761
DA 2024-01-27
ER

PT J
AU Figueroa-Vega, N
   Díaz, A
   Adrados, M
   Alvarez-Escolá, C
   Paniagua, A
   Aragonés, J
   Martín-Pérez, E
   Leskela, S
   Moreno-Otero, R
   González-Amaro, R
   Marazuela, M
AF Figueroa-Vega, Nicte
   Diaz, Angel
   Adrados, Magdalena
   Alvarez-Escola, Cristina
   Paniagua, Amalia
   Aragones, Julian
   Martin-Perez, Elena
   Leskela, Susanna
   Moreno-Otero, Ricardo
   Gonzalez-Amaro, Roberto
   Marazuela, Monica
TI The association of the angiopoietin/Tie-2 system with the development of
   metastasis and leukocyte migration in neuroendocrine tumors
SO ENDOCRINE-RELATED CANCER
LA English
DT Article
ID ENDOTHELIAL GROWTH-FACTOR; TIE2-EXPRESSING MONOCYTES; PERIPHERAL-BLOOD;
   ANGIOGENESIS; EXPRESSION; DISEASE; PROGRESSION; OCTREOTIDE; RECEPTORS;
   PATHOLOGY
AB The aim of this study was to explore the possible involvement of the angiopoietin (Ang)-1, -2/Tie-2 system in the development, growth, and metastases evolution of gastroenteropancreatic-neuroendocrine tumors (GEP-NETs). We prospectively examined the serum levels of Tie-2, Ang-1, and Ang-2 by ELISA in 42 patients with proven GEP-NETs and 27 controls. We also determined the expression of the Ang/Tie-2 system in freshly isolated peripheral blood monocytes and in tumor cells from malignant primary tumors and/or liver metastases samples from GEP-NET patients by flow cytometry and/or RT-PCR. Furthermore, the function of the Ang/Tie-2 system in monocytes from controls and patients was assessed by a chemotaxis assay. GEP-NET patients showed enhanced serum levels of soluble form of Tie-2 (sTie-2), Ang-1, and Ang-2 (P < 0.05 in all cases), compared to controls. sTie-2 and Ang-2 levels were significantly higher in GEP-NETs with metastases compared to those with no metastases. In addition, a significant correlation was detected between Ang-2 levels and chromogranin A or sTie-2 concentrations or 5-hydroxy-indole acetic acid excretion (r = 0.71, r = 0.60, and r = 0.81 respectively, P < 0.01 in all cases). Furthermore, we observed an enhanced expression of Ang-1, Ang-2, and Tie-2 in freshly isolated tumor cells from GEP-NET both by immunohistochemistry and by RT-PCR. Interestingly, an enhanced expression and function of Tie-2 was detected in monocytes from GEP-NET patients. Our data suggest that the Ang/Tie-2 system is involved in the growth and development of metastases of GEP-NETs, and that favors the recruitment of Tie-2(+) monocytes to the tumor site, where they can promote inflammation and angiogenesis. Endocrine-Related Cancer (2010) 17 897-908
C1 [Figueroa-Vega, Nicte; Paniagua, Amalia; Leskela, Susanna; Marazuela, Monica] Univ Autonoma Madrid, Serv Endocrinol, Hosp Univ Princesa, Inst Invest Sanitaria Princesa, C Diego de Leon 62, Madrid 28006, Spain.
   [Figueroa-Vega, Nicte; Gonzalez-Amaro, Roberto] Univ Autonoma San Luis Potosi, Dept Immunol, Sch Med, San Luis Potosi 78210, Mexico.
   [Figueroa-Vega, Nicte] Univ Guanajuato, Dept Med Sci, Leon 37320, Gto, Mexico.
   [Diaz, Angel] Hosp Clin San Carlos, Serv Endocrinol & Nutr, Madrid 28040, Spain.
   [Adrados, Magdalena] Univ Autonoma Madrid, Serv Pathol, Hosp Univ Princesa, Inst Invest Sanitaria Princesa, Madrid 28006, Spain.
   [Alvarez-Escola, Cristina] Hosp Univ La Paz, Serv Endocrinol, Madrid 28046, Spain.
   [Aragones, Julian] Univ Autonoma Madrid, Serv Immunol, Hosp Univ Princesa, Inst Invest Sanitaria Princesa, Madrid 28006, Spain.
   [Martin-Perez, Elena] Univ Autonoma Madrid, Serv Digest Surg, Hosp Univ Princesa, Inst Invest Sanitaria Princesa, Madrid 28006, Spain.
   [Moreno-Otero, Ricardo] Univ Autonoma Madrid, Serv Digest Dis, Hosp Univ Princesa, Inst Invest Sanitaria Princesa, Madrid 28006, Spain.
   [Moreno-Otero, Ricardo] Univ Autonoma Madrid, CIBEREHD, Hosp Univ Princesa, Inst Invest Sanitaria Princesa, Madrid 28006, Spain.
C3 Autonomous University of Madrid; Hospital de La Princesa; Universidad
   Autonoma de San Luis Potosi; Universidad de Guanajuato; Hospital Clinico
   San Carlos; Autonomous University of Madrid; Hospital de La Princesa;
   Hospital Universitario La Paz; Hospital de La Princesa; Autonomous
   University of Madrid; Hospital de La Princesa; Autonomous University of
   Madrid; Autonomous University of Madrid; Hospital de La Princesa; CIBER
   - Centro de Investigacion Biomedica en Red; CIBEREHD; Hospital de La
   Princesa; Autonomous University of Madrid
RP Marazuela, M (corresponding author), Univ Autonoma Madrid, Serv Endocrinol, Hosp Univ Princesa, Inst Invest Sanitaria Princesa, C Diego de Leon 62, Madrid 28006, Spain.
EM mmarazuela.hlpr@salud.madrid.org
RI Gonzalez-Amaro, Roberto/AAZ-1504-2020; Adrados, Magdalena/H-8123-2015;
   PEREZ, ELENA MARTIN/D-5735-2018; MARTIN-PEREZ, ELENA/ABC-5039-2020
OI Adrados, Magdalena/0000-0003-3317-670X; PEREZ, ELENA
   MARTIN/0000-0002-4933-738X; MARTIN-PEREZ, ELENA/0000-0002-4933-738X;
   Aragones Lopez, Julian/0000-0002-0193-4679; Alvarez,
   Cristina/0000-0002-4684-1652
FU FISS [07/1119]; Fundacion de la Mutua Madrilena; Instituto de Salud
   Carlos III; Programa Integral de Fortalecimiento Institucional (PIFI);
   Consejo Nacional de Ciencia y Tecnologia (CONACYT), Mexico
FX This work was supported by grants to M Marazuela from FISS 07/1119 and
   from Fundacion de la Mutua Madrilena, and to R Moreno-Otero from ACAHEP
   and CIBEREHD (Funded by Instituto de Salud Carlos III) and Programa
   Integral de Fortalecimiento Institucional 2010 (PIFI). N Figueroa-Vega
   was a recipient of a scholarship from the Consejo Nacional de Ciencia y
   Tecnologia (CONACYT), Mexico.
CR Cao YT, 2007, CANCER RES, V67, P3835, DOI 10.1158/0008-5472.CAN-06-4056
   Carmeliet P, 2003, NAT MED, V9, P653, DOI 10.1038/nm0603-653
   Chang SH, 2009, CANCER RES, V69, P4537, DOI 10.1158/0008-5472.CAN-08-4539
   De Palma M, 2003, NAT MED, V9, P789, DOI 10.1038/nm871
   De Palma M, 2005, CANCER CELL, V8, P211, DOI 10.1016/j.ccr.2005.08.002
   De Palma M, 2008, CANCER CELL, V14, P299, DOI 10.1016/j.ccr.2008.09.004
   De Palma M, 2007, TRENDS IMMUNOL, V28, P519, DOI 10.1016/j.it.2007.09.004
   Detjen KM, 2010, CLIN CANCER RES, V16, P420, DOI 10.1158/1078-0432.CCR-09-1924
   Ehehalt F, 2009, ONCOLOGIST, V14, P456, DOI 10.1634/theoncologist.2008-0259
   Eklund L, 2006, EXP CELL RES, V312, P630, DOI 10.1016/j.yexcr.2005.09.002
   Ferrara N, 1997, ENDOCR REV, V18, P4, DOI 10.1210/er.18.1.4
   Fiedler U, 2006, NAT MED, V12, P235, DOI 10.1038/nm1351
   Fiedler U, 2006, TRENDS IMMUNOL, V27, P552, DOI 10.1016/j.it.2006.10.004
   Figueroa-Vega N, 2009, J CLIN ENDOCR METAB, V94, P1145, DOI 10.1210/jc.2008-1571
   Grozinsky-Glasberg S, 2008, NEUROENDOCRINOLOGY, V87, P168, DOI 10.1159/000111501
   HAVERBACK BJ, 1956, NEW ENGL J MED, V255, P270, DOI 10.1056/NEJM195608092550605
   Jones PF, 2003, J PATHOL, V201, P515, DOI 10.1002/path.1452
   La Rosa S, 2003, HUM PATHOL, V34, P18, DOI 10.1053/hupa.2003.56
   Lewis CE, 2007, CANCER RES, V67, P8429, DOI 10.1158/0008-5472.CAN-07-1684
   Lobov IB, 2002, P NATL ACAD SCI USA, V99, P11205, DOI 10.1073/pnas.172161899
   Lubensky IA, 2007, ENDOCR PATHOL, V18, P156, DOI 10.1007/s12022-007-9007-x
   Machein MR, 2004, AM J PATHOL, V165, P1557, DOI 10.1016/S0002-9440(10)63413-X
   Maisonpierre PC, 1997, SCIENCE, V277, P55, DOI 10.1126/science.277.5322.55
   Modlin IM, 2008, LANCET ONCOL, V9, P61, DOI 10.1016/S1470-2045(07)70410-2
   Murdoch C, 2007, J IMMUNOL, V178, P7405, DOI 10.4049/jimmunol.178.11.7405
   Niedzwiecki S, 2006, CYTOKINE, V36, P291, DOI 10.1016/j.cyto.2007.02.008
   Öberg K, 2009, CURR OPIN ENDOCRINOL, V16, P72, DOI 10.1097/MED.0b013e328320d845
   Oxboel J, 2009, ONCOL REP, V21, P769, DOI 10.3892/or_00000283
   Rindi G, 1996, WORLD J SURG, V20, P168, DOI 10.1007/s002689900026
   Rindi G, 2006, VIRCHOWS ARCH, V449, P395, DOI 10.1007/s00428-006-0250-1
   Salcedo X, 2005, HEPATOLOGY, V42, P696, DOI 10.1002/hep.20828
   Shim WSN, 2001, INT J CANCER, V94, P6, DOI 10.1002/ijc.1428
   Shojaei F, 2008, P NATL ACAD SCI USA, V105, P2640, DOI 10.1073/pnas.0712185105
   Solcia E, 2000, Histological typing of endocrine tumors (WHO International Histological Classification of Tumors) WHO
   Srirajaskanthan R, 2009, ENDOCR-RELAT CANCER, V16, P967, DOI 10.1677/ERC-09-0089
   Szekanecz Z, 2007, NAT CLIN PRACT RHEUM, V3, P635, DOI 10.1038/ncprheum0647
   Thomas M, 2009, ANGIOGENESIS, V12, P125, DOI 10.1007/s10456-009-9147-3
   Venneri MA, 2007, BLOOD, V109, P5276, DOI 10.1182/blood-2006-10-053504
   von Wicher G, 2008, CELL SIGNAL, V20, P925, DOI 10.1016/j.cellsig.2008.01.003
   Yao JC, 2008, J CLIN ONCOL, V26, P1316, DOI 10.1200/JCO.2007.13.6374
   Zhang J, 2007, CANCER, V109, P1478, DOI 10.1002/cncr.22554
NR 41
TC 22
Z9 28
U1 0
U2 5
PU BIOSCIENTIFICA LTD
PI BRISTOL
PA STARLING HOUSE, 1600 BRISTOL PARKWAY N, BRISTOL, ENGLAND
SN 1351-0088
EI 1479-6821
J9 ENDOCR-RELAT CANCER
JI Endocr.-Relat. Cancer
PD DEC
PY 2010
VL 17
IS 4
BP 897
EP 908
DI 10.1677/ERC-10-0020
PG 12
WC Oncology; Endocrinology & Metabolism
WE Science Citation Index Expanded (SCI-EXPANDED)
SC Oncology; Endocrinology & Metabolism
GA 683QJ
UT WOS:000284490000010
PM 20696814
OA Bronze
DA 2024-01-27
ER

PT J
AU Berkovic, MC
   Jokic, M
   Marout, J
   Radosevic, S
   Zjacic-Rotkvic, V
   Kapitanovic, S
AF Berkovic, Maja Cigrovski
   Jokic, Mladen
   Marout, Jasminka
   Radosevic, Senka
   Zjacic-Rotkvic, Vanja
   Kapitanovic, Sanja
TI IL-2-330 T/G SNP and serum values-potential new tumor markers in
   neuroendocrine tumors of the gastrointestinal tract and pancreas
   (GEP-NETs)
SO JOURNAL OF MOLECULAR MEDICINE-JMM
LA English
DT Article
DE IL-2; Regulatory polymorphism; GEP-NET; Susceptibility; Tumor marker
ID GROWTH-FACTOR; MOLECULAR-GENETICS; RECEPTOR; EXPRESSION; CYTOKINES;
   CELLS; GUT
AB Cytokines participate in tumorigenesis of gastroenteropancreatic neuroendocrine tumors (GEP-NETs). Single nucleotide polymorphisms (SNPs) in cytokine genes influence expression of proteins and are evaluated in cancer susceptibility. The aim of this study was to evaluate IL-2 -330 T/G SNP and susceptibility to GEP-NETs, and analyze the correlation between G-allele and IL-2 serum values in GEP-NET patients. Moreover we assessed the value of IL-2 as a tumor serum marker. IL-2 -330 T/G SNP was examined in 101 patients and 150 healthy volunteers and IL-2 serum levels in patients and 20 controls. Patients' IL-2 serum levels were compared to IL-2 -330 T/G genotypes and tumor functional status and finally with known markers such as chromogranin A (CgA) and 5-hydroxyindolacetic acid (5-HIAA). There was a significant difference in genotype distribution of the IL-2 -330 polymorphisms between GEP-NET and control group (p = 0.0006) as well as in the frequency of G-allele (p = 0.010). G-allele correlated with higher IL-2 serum levels (p = 0.028) and elevated in all patients, being highest in patients with functional tumors (p = 0.039). Compared to CgA and 5-HIAA, IL-2 was more specific in detecting GEP-NET patients (p < 0.0001 and p < 0.0001, respectively). Our results indicate importance of IL-2 in GEP-NET development and biochemical diagnosis.
C1 [Berkovic, Maja Cigrovski; Marout, Jasminka; Zjacic-Rotkvic, Vanja] Univ Hosp Sestre Molisrdnice, Dept Diabet Endocrinol & Metab, Zagreb 10000, Croatia.
   [Jokic, Mladen; Kapitanovic, Sanja] Rudjer Boskovic Inst, Div Mol Med, Zagreb, Croatia.
   [Radosevic, Senka] Pliva Croatia Ltd, Res & Dev, Zagreb, Croatia.
C3 Rudjer Boskovic Institute; Teva Pharmaceutical Industries; Pliva
RP Berkovic, MC (corresponding author), Univ Hosp Sestre Molisrdnice, Dept Diabet Endocrinol & Metab, Vinogradska 29, Zagreb 10000, Croatia.
EM mberkovi@globalnet.hr
RI Cigrovski Berkovic, Maja/AAB-7735-2019
OI Cigrovski Berkovic, Maja/0000-0003-0750-9785; Kapitanovic,
   Sanja/0000-0001-8788-3085
FU Ministry of Science, Republic of Croatia [098-0982464-2508,
   134-1342428-0491]
FX This work was supported by grants number 098-0982464-2508 and
   134-1342428-0491 from the Ministry of Science, Republic of Croatia.
CR Calender A, 2000, DIGESTION, V62, P3, DOI 10.1159/000051850
   Eriksson B, 2000, DIGESTION, V62, P33, DOI 10.1159/000051853
   Garrelds IM, 2002, DIGEST DIS SCI, V47, P503, DOI 10.1023/A:1017995414697
   Hoffmann SC, 2001, TRANSPLANTATION, V72, P1444, DOI 10.1097/00007890-200110270-00019
   Hofsli E, 2005, BRIT J CANCER, V92, P1506, DOI 10.1038/sj.bjc.6602535
   Jiang WG, 2005, CRIT REV ONCOL HEMAT, V53, P35, DOI 10.1016/j.critrevonc.2004.09.004
   Kulke MH, 2007, ENDOCR-RELAT CANCER, V14, P207, DOI 10.1677/ERC-06-0061
   Mocellin S, 2001, J IMMUNOTHER, V24, P392, DOI 10.1097/00002371-200109000-00002
   Öberg K, 1997, YALE J BIOL MED, V70, P501
   Panzuto F, 2005, ENDOCR-RELAT CANCER, V12, P1083, DOI 10.1677/erc.1.01017
   Qian BF, 2000, CLIN EXP IMMUNOL, V120, P424, DOI 10.1046/j.1365-2249.2000.01255.x
   Ranson M, 2004, BRIT J CANCER, V90, P2250, DOI 10.1038/sj.bjc.6601873
   Reichert TE, 1998, J HISTOCHEM CYTOCHEM, V46, P603, DOI 10.1177/002215549804600506
   Reichert TE, 2000, ONCOGENE, V19, P514, DOI 10.1038/sj.onc.1203391
   Rindi G, 2003, ENDOCR-RELAT CANCER, V10, P427, DOI 10.1677/erc.0.0100427
   Rindi G, 2004, ANN NY ACAD SCI, V1014, P1, DOI 10.1196/annals.1294.001
   SPAVENTI R, 1994, EUR J CANCER, V30A, P419, DOI 10.1016/0959-8049(94)90277-1
   Togawa S, 2005, HELICOBACTER, V10, P172, DOI 10.1111/j.1523-5378.2005.00308.x
   Toumpanakis CG, 2008, AM J GASTROENTEROL, V103, P729, DOI 10.1111/j.1572-0241.2007.01777.x
   Wiedenmann Bertram, 2004, Neuroendocrinology, V80 Suppl 1, P94, DOI 10.1159/000080749
   Wulbrand U, 1998, EUR J CLIN INVEST, V28, P1038
   Zikusoka MN, 2005, CANCER-AM CANCER SOC, V104, P2292, DOI 10.1002/cncr.21451
NR 22
TC 28
Z9 29
U1 0
U2 4
PU SPRINGER HEIDELBERG
PI HEIDELBERG
PA TIERGARTENSTRASSE 17, D-69121 HEIDELBERG, GERMANY
SN 0946-2716
EI 1432-1440
J9 J MOL MED
JI J. Mol. Med.
PD APR
PY 2010
VL 88
IS 4
BP 423
EP 429
DI 10.1007/s00109-009-0581-x
PG 7
WC Genetics & Heredity; Medicine, Research & Experimental
WE Science Citation Index Expanded (SCI-EXPANDED)
SC Genetics & Heredity; Research & Experimental Medicine
GA 573IG
UT WOS:000275905300012
PM 20049409
DA 2024-01-27
ER

PT J
AU Baldelli, R
   Barnabei, A
   Rizza, L
   Isidori, AM
   Rota, F
   Di Giacinto, P
   Paoloni, A
   Torino, F
   Corsello, SM
   Lenzi, A
   Appetecchia, M
AF Baldelli, Roberto
   Barnabei, A.
   Rizza, L.
   Isidori, A. M.
   Rota, F.
   Di Giacinto, P.
   Paoloni, A.
   Torino, F.
   Corsello, S. M.
   Lenzi, A.
   Appetecchia, M.
TI Somatostatin analogs therapy in gastroenteropancreatic neuroendocrine
   tumors: current aspects and new perspectives
SO FRONTIERS IN ENDOCRINOLOGY
LA English
DT Review
DE neuroendocrine tumors; somatostatin analogs; lanreotide; octreotide;
   carcinoid
ID PANCREATIC ENDOCRINE TUMORS; LONG-ACTING OCTREOTIDE; HIGH-DOSE
   TREATMENT; GASTROINTESTINAL TUMORS; RADIONUCLIDE THERAPY; RECEPTOR
   SCINTIGRAPHY; CLINICAL MANAGEMENT; CARCINOID-SYNDROME; LIVER METASTASES;
   SMS 201-995
AB Gastroenteropancreatic neuroendocrine tumors (GEP-NETs) are rare tumors that present many clinical features secreting peptides and neuroamines that cause distinct clinical syndromes such as carcinoid syndrome. However most of them are clinically silent until late presentation with mass effects. Surgical resection is the first line treatment for a patient with a GEP-NET while in metastatic disease multiple therapeutic approaches are possible. GEP-NETs are able to express somatostatin receptors (SSTRs) bounded by somatostatin (SST) or its synthetic analogs, although the subtypes and number of SSTRs expressed are very variable. In particular, SST analogs are used frequently to control hormone-related symptoms while their anti-neoplastic activity seems to result prevalently in tumor stabilization. Patients who fail to respond or cease to respond to standard SST analogs treatment seem to have a response to higher doses of these drugs. For this reason, the use of higher doses of SST analogs will probably improve the clinical management of these patients.
C1 [Baldelli, Roberto; Barnabei, A.; Rota, F.; Paoloni, A.; Appetecchia, M.] Regina Elena Inst Canc Res, Endocrinol Unit, Via Elio Chianesi 53, I-00144 Rome, Italy.
   [Rizza, L.; Isidori, A. M.; Lenzi, A.] Univ Roma La Sapienza, Dept Expt Med, Endocrinol Sect, I-00185 Rome, Italy.
   [Di Giacinto, P.] Univ Roma Tor Vergata, Fatebenefratelli Hosp, Dept Syst Med, Sect Reprod Endocrinol, Rome, Italy.
   [Torino, F.] Univ Roma Tor Vergata, Dept Syst Med, Rome, Italy.
   [Corsello, S. M.] Univ Cattolica Sacro Cuore, Dept Endocrinol, I-00168 Rome, Italy.
C3 IRCCS Istituti Fisioterapici Ospitalieri (IFO); IRCCS Regina Elena;
   Sapienza University Rome; University of Rome Tor Vergata; University of
   Rome Tor Vergata; Catholic University of the Sacred Heart; IRCCS
   Policlinico Gemelli
RP Baldelli, R (corresponding author), Regina Elena Inst Canc Res, Endocrinol Unit, Via Elio Chianesi 53, I-00144 Rome, Italy.
EM baldelli@ifo.it
RI Isidori, Andrea M./F-3062-2010; Isidori, Andrea/AAL-3249-2020; Barnabei,
   Agnese/AAI-2029-2021; Lenzi, Andrea/I-7711-2015; barnabei,
   agnese/AFQ-2487-2022; Barnabei, Agnese/V-2476-2017; Torino,
   Francesco/AAU-5873-2021; Appetecchia, Marialuisa/V-2475-2017
OI Isidori, Andrea M./0000-0002-9037-5417; Lenzi,
   Andrea/0000-0002-7711-0465; Barnabei, Agnese/0000-0002-0215-5853;
   Appetecchia, Marialuisa/0000-0002-2124-1335
CR Angeletti S, 1998, GUT, V42, P792, DOI 10.1136/gut.42.6.792
   ANTHONY L, 1993, ACTA ONCOL, V32, P217, DOI 10.3109/02841869309083915
   Antonijoan RM, 2004, J PHARM PHARMACOL, V56, P471, DOI 10.1211/0022357023123
   Aparicio T, 2001, EUR J CANCER, V37, P1014, DOI 10.1016/S0959-8049(01)00073-9
   Appetecchia M, 2006, J EXP CLIN CANC RES, V25, P135
   Arnold R, 2005, CLIN GASTROENTEROL H, V3, P761, DOI 10.1016/S1542-3565(05)00481-7
   Arnold R, 1996, GUT, V38, P430, DOI 10.1136/gut.38.3.430
   ARNOLD R, 1993, DIGESTION, V54, P72, DOI 10.1159/000201081
   BAUER W, 1982, LIFE SCI, V31, P1133, DOI 10.1016/0024-3205(82)90087-X
   Beneyto M, 2012, NEUROPHARMACOLOGY, V62, P1598, DOI 10.1016/j.neuropharm.2010.12.029
   Bombardieri E, 2003, J Endocrinol Invest, V26, P63
   Bondanelli M, 2005, WORLD J GASTROENTERO, V11, P2041
   Bousquet C, 2001, CHEMOTHERAPY, V47, P30, DOI 10.1159/000049159
   Bruns C, 2002, EUR J ENDOCRINOL, V146, P707, DOI 10.1530/eje.0.1460707
   Buscail L, 1996, CANCER RES, V56, P1823
   Casadei R, 1999, ITAL J GASTROENTEROL, V31, P308
   Chan JA, 2007, EXPERT OPIN EMERG DR, V12, P253, DOI 10.1517/14728214.12.2.253
   Danesi R, 1997, CLIN CANCER RES, V3, P265
   de Herder Wouter W, 2006, Pituitary, V9, P243, DOI 10.1007/s11102-006-0270-5
   de Jong M, 2005, J NUCL MED, V46, p13S
   de Jong M, 2002, SEMIN NUCL MED, V32, P133, DOI 10.1053/snuc.2002.31027
   Delaunoit T, 2008, AM J GASTROENTEROL, V103, P475, DOI 10.1111/j.1572-0241.2007.01643.x
   DiBartolomeo M, 1996, CANCER-AM CANCER SOC, V77, P402, DOI 10.1002/(SICI)1097-0142(19960115)77:2<402::AID-CNCR25>3.0.CO;2-4
   Dimitroulopoulos D, 2007, WORLD J GASTROENTERO, V13, P3164, DOI 10.3748/wjg.v13.i23.3164
   Dogliotti L, 2001, ANN ONCOL, V12, pS105, DOI 10.1093/annonc/12.suppl_2.S105
   Ducreux M, 2000, AM J GASTROENTEROL, V95, P3276
   Dworakowska D, 2009, ENDOCR-RELAT CANCER, V16, P1329, DOI 10.1677/ERC-09-0101
   Eriksson B, 1997, ANN ONCOL, V8, P1041, DOI 10.1023/A:1008205415035
   Faiss S, 1996, Recent Results Cancer Res, V142, P193
   Faiss S, 1999, DIGESTION, V60, P469, DOI 10.1159/000007693
   Ferolla P, 2012, J ENDOCRINOL INVEST, V35, P326, DOI 10.3275/7869
   Ferone D, 2009, J MOL ENDOCRINOL, V42, P361, DOI 10.1677/JME-08-0162
   Fjalling M, 1996, J NUCL MED, V37, P1519
   Forrer F, 2007, BEST PRACT RES CL EN, V21, P111, DOI 10.1016/j.beem.2007.01.007
   Froidevaux S, 2002, BIOPOLYMERS, V66, P161, DOI 10.1002/bip.10256
   Fykse V, 2004, SCAND J GASTROENTERO, V39, P621, DOI 10.1080/00365520410005225
   Ghaferi AA, 2008, J GASTROINTEST SURG, V12, P382, DOI 10.1007/s11605-007-0177-0
   Grozinsky-Glasberg S, 2008, ENDOCR-RELAT CANCER, V15, P701, DOI 10.1677/ERC-07-0288
   Grozinsky-Glasberg S, 2008, MOL CELL ENDOCRINOL, V286, P238, DOI 10.1016/j.mce.2007.10.006
   HEARN PR, 1988, HORM RES, V29, P211, DOI 10.1159/000181005
   HEARN PR, 1988, CLIN ENDOCRINOL, V28, P181, DOI 10.1111/j.1365-2265.1988.tb03654.x
   Heppeler A, 2000, CURR MED CHEM, V7, P971, DOI 10.2174/0929867003374516
   Imam H, 1997, ACTA ONCOL, V36, P607, DOI 10.3109/02841869709001323
   Janson E Tiensuu, 2003, Cancer Chemother Biol Response Modif, V21, P535
   Janson ET, 1999, NUCL MED BIOL, V26, P877, DOI 10.1016/S0969-8051(99)00059-1
   Jensen RT, 2000, CURR OPIN ONCOL, V12, P368, DOI 10.1097/00001622-200007000-00015
   KLIJN JGM, 1990, BRIT J CANCER, V62, P627, DOI 10.1038/bjc.1990.343
   Krenning EP, 1999, ANN ONCOL, V10, pS23, DOI 10.1093/annonc/10.suppl_2.S23
   Kulke MH, 1999, NEW ENGL J MED, V340, P858, DOI 10.1056/NEJM199903183401107
   Kvols LK, 2006, ANTI-CANCER DRUG, V17, P601, DOI 10.1097/01.cad.0000210335.95828.ed
   Kvols LK, 2012, ENDOCR-RELAT CANCER, V19, P657, DOI 10.1530/ERC-11-0367
   Kwekkeboom DJ, 2005, J CLIN ONCOL, V23, P2754, DOI 10.1200/JCO.2005.08.066
   Lamberts SWJ, 2002, TRENDS ENDOCRIN MET, V13, P451, DOI 10.1016/S1043-2760(02)00667-7
   LAMBERTS SWJ, 1991, ENDOCR REV, V12, P450, DOI 10.1210/edrv-12-4-450
   LAMBERTS SWJ, 1990, METABOLISM, V39, P152, DOI 10.1016/0026-0495(90)90235-5
   Lawnicka H, 2000, BIOCHEM BIOPH RES CO, V268, P567, DOI 10.1006/bbrc.2000.2119
   Modlin IM, 2008, LANCET ONCOL, V9, P61, DOI 10.1016/S1470-2045(07)70410-2
   Moertel C G, 1987, J Clin Oncol, V5, P1502
   Nakayama S, 2009, ENDOCRINE, V35, P143, DOI 10.1007/s12020-009-9146-6
   O'Toole D, 2000, CANCER, V88, P770, DOI 10.1002/(SICI)1097-0142(20000215)88:4<770::AID-CNCR6>3.0.CO;2-0
   O'Toole D, 2006, EUR J ENDOCRINOL, V155, P849, DOI 10.1530/eje.1.02307
   Öberg K, 2004, ANN ONCOL, V15, P966, DOI 10.1093/annonc/mdh216
   Öberg K, 2005, BEST PRACT RES CL EN, V19, P265, DOI 10.1016/j.beem.2004.11.016
   Oberg Kjell, 2004, Neuroendocrinology, V80 Suppl 1, P57, DOI 10.1159/000080743
   Panzuto F, 2006, ANN ONCOL, V17, P461, DOI 10.1093/annonc/mdj113
   Pape UF, 2008, CANCER-AM CANCER SOC, V113, P256, DOI 10.1002/cncr.23549
   Papotti M, 2002, VIRCHOWS ARCH, V440, P461, DOI 10.1007/s00428-002-0609-x
   Pasquali D, 2002, J CLIN ENDOCR METAB, V87, P5125, DOI 10.1210/jc.2002-020790
   Pasquali D, 2008, J MOL ENDOCRINOL, V40, P263, DOI 10.1677/JME-08-0012
   PEARSE AGE, 1969, J HISTOCHEM CYTOCHEM, V17, P303, DOI 10.1177/17.5.303
   Plöckinger U, 2004, NEUROENDOCRINOLOGY, V80, P394, DOI 10.1159/000085237
   Plöckinger U, 2007, BEST PRACT RES CL EN, V21, P145, DOI 10.1016/j.beem.2007.01.002
   Pollak MN, 1998, P SOC EXP BIOL MED, V217, P143
   Prommegger R, 2003, EUR J GASTROEN HEPAT, V15, P705, DOI 10.1097/00042737-200306000-00020
   Pyronnet S, 2008, MOL CELL ENDOCRINOL, V286, P230, DOI 10.1016/j.mce.2008.02.002
   Ramage JK, 2005, GUT, V54, DOI 10.1136/gut.2004.053314
   Renzullo A, 2013, EUR J INFLA IN PRESS
   Reubi JC, 2003, EUR J NUCL MED MOL I, V30, P781, DOI 10.1007/s00259-003-1184-3
   REUBI JC, 1992, J STEROID BIOCHEM, V43, P27, DOI 10.1016/0960-0760(92)90184-K
   REUBI JC, 1985, ACTA ENDOCRINOL-COP, V109, P108, DOI 10.1530/acta.0.1090108
   Reubi Jean Claude, 2004, Neuroendocrinology, V80 Suppl 1, P51, DOI 10.1159/000080742
   Rinke A, 2009, J CLIN ONCOL, V27, P4656, DOI 10.1200/JCO.2009.22.8510
   Romeo S, 2006, HORM RES, V65, P120, DOI 10.1159/000091408
   Rubin J, 1999, J CLIN ONCOL, V17, P600, DOI 10.1200/JCO.1999.17.2.600
   Ruszniewski P, 2004, NEUROENDOCRINOLOGY, V80, P244, DOI 10.1159/000082875
   SALTZ L, 1993, CANCER, V72, P244, DOI 10.1002/1097-0142(19930701)72:1<244::AID-CNCR2820720143>3.0.CO;2-Q
   Scarpignato C, 2001, CHEMOTHERAPY, V47, P1, DOI 10.1159/000049157
   Schally AV, 2004, TRENDS ENDOCRIN MET, V15, P300, DOI 10.1016/j.tem.2004.07.002
   SCHALLY AV, 1988, CANCER RES, V48, P6977
   Shojamanesh H, 2002, CANCER, V94, P331, DOI 10.1002/cncr.10195
   Sinisi AA, 1997, J CLIN ENDOCR METAB, V82, P2566, DOI 10.1210/jc.82.8.2566
   Soga J, 1999, J EXP CLIN CANC RES, V18, P13
   Solcia E, 2000, Histological typing of endocrine tumors (WHO International Histological Classification of Tumors) WHO
   Song SW, 2009, PANCREAS, V38, P811, DOI 10.1097/MPA.0b013e3181b2bc7c
   Tanaka Y, 2000, SURG TODAY, V30, P541, DOI 10.1007/s005950070124
   TIENSUU-JANSON E M, 1992, European Journal of Cancer, V28A, P1647
   Tomassetti P, 2000, ALIMENT PHARM THERAP, V14, P557
   Tomassetti P, 2000, NEW ENGL J MED, V343, P551, DOI 10.1056/NEJM200008243430805
   Treiber G, 2006, J CANCER RES CLIN, V132, P699, DOI 10.1007/s00432-006-0118-4
   VANEYCK CHJ, 1993, WORLD J SURG, V17, P444, DOI 10.1007/BF01655102
   VERSCHOOR L, 1986, CLIN ENDOCRINOL, V25, P555, DOI 10.1111/j.1365-2265.1986.tb03609.x
   Vezzosi D, 2005, EUR J ENDOCRINOL, V152, P757, DOI 10.1530/eje.1.01901
   VONEYBEN FE, 1994, J INTERN MED, V235, P245
   WECKBECKER G, 1993, PHARMACOL THERAPEUT, V60, P245, DOI 10.1016/0163-7258(93)90009-3
   Welin SV, 2004, EUR J ENDOCRINOL, V151, P107, DOI 10.1530/eje.0.1510107
   Wermers RA, 1996, MEDICINE, V75, P53, DOI 10.1097/00005792-199603000-00002
   Woltering EA, 1997, INVEST NEW DRUG, V15, P77, DOI 10.1023/A:1005774713202
NR 107
TC 53
Z9 56
U1 0
U2 7
PU FRONTIERS MEDIA SA
PI LAUSANNE
PA AVENUE DU TRIBUNAL FEDERAL 34, LAUSANNE, CH-1015, SWITZERLAND
SN 1664-2392
J9 FRONT ENDOCRINOL
JI Front. Endocrinol.
PY 2014
VL 5
AR 7
DI 10.3389/fendo.2014.00007
PG 10
WC Endocrinology & Metabolism
WE Science Citation Index Expanded (SCI-EXPANDED)
SC Endocrinology & Metabolism
GA V44LF
UT WOS:000209749800011
PM 24570674
OA Green Published, gold
DA 2024-01-27
ER

PT J
AU Lee, H
   Eads, JR
   Pryma, DA
AF Lee, Hwan
   Eads, Jennifer R.
   Pryma, Daniel A.
TI <SUP>68</SUP>Ga-DOTATATEPositron Emission Tomography-Computed Tomography
   Quantification Predicts Response to Somatostatin Analog Therapy in
   Gastroenteropancreatic Neuroendocrine Tumors
SO ONCOLOGIST
LA English
DT Article
DE Ga-68-DOTATATE; Positron emission tomography; Computed tomography;
   Octreotide; Lanreotide; Gastroenteropancreatic neuroendocrine tumor
ID STANDARDIZED UPTAKE VALUES; GA-68-DOTANOC PET/CT; MANAGEMENT;
   SCINTIGRAPHY; VARIABILITY; OCTREOTIDE; EXPRESSION; LANREOTIDE; UTILITY;
   COST
AB Background Somatostatin analogs (SSAs) are the frontline antitumor therapy in advanced well-differentiated gastroenteropancreatic neuroendocrine tumors (GEP-NETs). A subset of patients demonstrate early disease progression on SSA therapy, yet the currently known predictors for treatment failure lack specificity to affect therapeutic decision. SSAs target tumor somatostatin receptors, the level of which can be quantitatively assessed with(68)Ga-DOTATATE positron emission tomography-computed tomography (PET/CT). We investigated the ability of(68)Ga-DOTATATE PET/CT to predict response to SSA therapy. Materials and Methods The records of 108 consecutive patients with well-differentiated grade 1-2 GEP-NETs on SSA monotherapy who received(68)Ga-DOTATATE PET/CT scans were retrospectively reviewed to obtain baseline characteristics,Ga-68-DOTATATE maximum standardized uptake value (SUVmax), and progression-free survival (PFS) data. The optimal SUVmax cutoff for patient stratification was obtained with receiver operating characteristic curve analysis. PFS in the high versus low SUVmax groups was compared with Kaplan-Meier survival analysis. The effects of baseline characteristics and SUVmax on PFS were examined with univariate and multivariate Cox regression. Results Ga-68-DOTATATE SUVmax predicted therapeutic failure with sensitivity and specificity of 39% and 98%, respectively. SUVmax of <18.35 was associated with shorter PFS, which was reproduced in the subgroup analysis of SSA-naive patients. Low SUVmax was the only predictor of early treatment failure (hazard ratio, 6.85) in multivariate analysis, as well as in the subgroup analysis of grade 2 GEP-NETs. Conclusion Low SUVmax on(68)Ga-DOTATATE PET/CT independently predicts early failure on SSA monotherapy in patients with well-differentiated grade 1-2 GEP-NET. Patients with lack of expected benefit from SSA therapy can be readily identified using routine(68)Ga-DOTATATE PET/CT with very high specificity. Implications for Practice Based on(68)Ga-DOTATATE positron emission tomography-computed tomography imaging, clinicians can better inform patients on the expected benefit of somatostatin analog therapy for gastroenteropancreatic neuroendocrine tumors, especially when access to the therapy is difficult, and offer proactive discussion on alternative management options.
C1 [Lee, Hwan; Pryma, Daniel A.] Univ Penn, Dept Radiol, Perelman Sch Med, Philadelphia, PA 19104 USA.
   [Eads, Jennifer R.] Univ Penn, Dept Med, Perelman Sch Med, Philadelphia, PA 19104 USA.
C3 University of Pennsylvania; University of Pennsylvania
RP Lee, H (corresponding author), 3400 Spruce St, Philadelphia, PA 19104 USA.
EM hwan.lee@pennmedicine.upenn.edu
OI Lee, Hwan/0000-0001-6950-1207
CR Ambrosini V, 2015, J NUCL MED, V56, P1843, DOI 10.2967/jnumed.115.162719
   Aparicio T, 2001, EUR J CANCER, V37, P1014, DOI 10.1016/S0959-8049(01)00073-9
   Ayati N, 2018, J NUCL MED, V59, P223, DOI 10.2967/jnumed.117.192203
   Ayyagari R, 2017, AM HEALTH DRUG BENEF, V10, P408
   Beauregard JM, 2012, EUR J NUCL MED MOL I, V39, P50, DOI 10.1007/s00259-011-1937-3
   Campana D, 2010, J NUCL MED, V51, P353, DOI 10.2967/jnumed.109.066662
   Caplin ME, 2014, NEW ENGL J MED, V371, P224, DOI [10.1056/NEJMoa1316158, 10.1056/NEJMc1409757]
   Chalian H, 2011, RADIOGRAPHICS, V31, P2093, DOI 10.1148/rg.317115050
   Coura GB, 2019, NUCL MED COMMUN, V40, P920, DOI 10.1097/MNM.0000000000001048
   Dasari A, 2017, JAMA ONCOL, V3, P1335, DOI 10.1001/jamaoncol.2017.0589
   Eisenhauer EA, 2009, EUR J CANCER, V45, P228, DOI 10.1016/j.ejca.2008.10.026
   Focke CM, 2017, EUR J CANCER, V84, P219, DOI 10.1016/j.ejca.2017.07.041
   Grillo F, 2016, NEUROENDOCRINOLOGY, V103, P452, DOI 10.1159/000439434
   Heidari P, 2013, CANCER RES, V73, P6865, DOI 10.1158/0008-5472.CAN-13-1199
   Hofland LJ, 2003, ENDOCR REV, V24, P28, DOI 10.1210/er.2000-0001
   Hofman MS, 2015, RADIOGRAPHICS, V35, P500, DOI 10.1148/rg.352140164
   Hofman MS, 2012, J MED IMAG RADIAT ON, V56, P40, DOI 10.1111/j.1754-9485.2011.02327.x
   Jamali M, 2008, ENDOCR PATHOL, V19, P282, DOI 10.1007/s12022-008-9044-0
   JANSON ET, 1994, EUR J ENDOCRINOL, V131, P577, DOI 10.1530/eje.0.1310577
   Kaemmerer D, 2011, EUR J NUCL MED MOL I, V38, P1659, DOI 10.1007/s00259-011-1846-5
   Kinahan PE, 2010, SEMIN ULTRASOUND CT, V31, P496, DOI 10.1053/j.sult.2010.10.001
   Koch W, 2014, MOL IMAGING, V13, DOI 10.2310/7290.2014.00009
   Kratochwil C, 2015, MOL IMAGING BIOL, V17, P313, DOI 10.1007/s11307-014-0795-3
   Menda Y, 2013, PANCREAS, V42, P937, DOI 10.1097/MPA.0b013e318287ce21
   Metz CE, 1998, STAT MED, V17, P1033, DOI 10.1002/(SICI)1097-0258(19980515)17:9<1033::AID-SIM784>3.0.CO;2-Z
   Mojtahedi A, 2014, AM J NUCL MED MOLEC, V4, P426
   O'Toole D, 2006, EUR J ENDOCRINOL, V155, P849, DOI 10.1530/eje.1.02307
   Öberg K, 2004, ANN ONCOL, V15, P966, DOI 10.1093/annonc/mdh216
   Panzuto F, 2006, ANN ONCOL, V17, P461, DOI 10.1093/annonc/mdj113
   Panzuto F, 2017, PLOS ONE, V12, DOI 10.1371/journal.pone.0179445
   Pavel M, 2016, NEUROENDOCRINOLOGY, V103, P172, DOI 10.1159/000443167
   Qian ZR, 2016, PANCREAS, V45, P1386, DOI 10.1097/MPA.0000000000000700
   Reubi JC, 2000, EUR J NUCL MED, V27, P273, DOI 10.1007/s002590050034
   Rinke A, 2009, J CLIN ONCOL, V27, P4656, DOI 10.1200/JCO.2009.22.8510
   Sadowski SM, 2016, J CLIN ONCOL, V34, P588, DOI 10.1200/JCO.2015.64.0987
   Schreiter NF, 2012, EUR J NUCL MED MOL I, V39, P72, DOI 10.1007/s00259-011-1935-5
   Sharma P, 2014, EUR J NUCL MED MOL I, V41, P2194, DOI 10.1007/s00259-014-2850-3
   Sharma R, 2017, J CLIN ONCOL, V35, DOI 10.1200/JCO.2017.35.15_suppl.4093
   Sidéris L, 2012, ONCOLOGIST, V17, P747, DOI 10.1634/theoncologist.2011-0458
   Singh S, 2014, EJSO-EUR J SURG ONC, V40, P1517, DOI 10.1016/j.ejso.2014.06.016
   Tirosh A, 2018, GASTROENTEROLOGY, V154, P998, DOI 10.1053/j.gastro.2017.11.008
   Uri Inbal, 2018, Clin Diabetes Endocrinol, V4, P16, DOI 10.1186/s40842-018-0066-3
   Zhang PP, 2018, CONTRAST MEDIA MOL I, DOI 10.1155/2018/2340389
NR 43
TC 13
Z9 14
U1 0
U2 2
PU WILEY
PI HOBOKEN
PA 111 RIVER ST, HOBOKEN 07030-5774, NJ USA
SN 1083-7159
EI 1549-490X
J9 ONCOLOGIST
JI Oncologist
PD JAN
PY 2021
VL 26
IS 1
BP 21
EP 29
DI 10.1634/theoncologist.2020-0165
EA SEP 2020
PG 9
WC Oncology
WE Science Citation Index Expanded (SCI-EXPANDED)
SC Oncology
GA PS1YZ
UT WOS:000569924400001
PM 32886441
OA Green Published, Bronze
DA 2024-01-27
ER

PT J
AU Georgieva, I
   Koychev, D
   Wang, Y
   Holstein, J
   Hopfenmüller, W
   Zeitz, M
   Grabowski, P
AF Georgieva, I.
   Koychev, D.
   Wang, Y.
   Holstein, J.
   Hopfenmueller, W.
   Zeitz, M.
   Grabowski, P.
TI ZM447439, a Novel Promising Aurora Kinase Inhibitor, Provokes
   Antiproliferative and Proapoptotic Effects Alone and in Combination with
   Bio- and Chemotherapeutic Agents in Gastroenteropancreatic
   Neuroendocrine Tumor Cell Lines
SO NEUROENDOCRINOLOGY
LA English
DT Article
DE Apoptosis; Aurora kinase inhibitor; Cell cycle; Gastroenteropancreatic
   neuroendocrine tumors; Prognostic markers; Proliferation; ZM447439
ID HUMAN-COLON CARCINOMA; CENTROMERE PROTEIN INCENP; B-KINASE;
   CANCER-THERAPY; GROWTH ARREST; NUDE-MICE; EXPRESSION; LEUKEMIA;
   SURVIVIN; OVEREXPRESSION
AB Background: Therapeutic approaches to gastroenteropancreatic neuroendocrine tumors (GEP-NETs) are still not satisfactory. A new direction in treatment options could be the novel aurora kinase inhibitor ZM447439, which was previously reported to interfere with the mitotic spindle integrity checkpoint and chromosome segregation, but does not interfere with other kinases when used up to 5 mu M. Methods: We evaluated the antineoplastic effects of ZM447439 on growth and apoptosis of the GEP-NET cell lines BON, QGP-1 and MIP-101, representing the different malignant tumor types, using standard cell biological tests as crystal violet assays, caspase activation, DNA fragmentation and cell cycle analysis. Results: ZM447439 dose-dependently inhibited proliferation of all three cell lines with IC50 values in the nanomolar to low micromolar range. Moreover, aurora kinase inhibition by ZM447439 potently induced apoptosis, which was accompanied by DNA fragmentation and caspase 3 and 7 activation. Furthermore, we observed cell cycle arrest at G(0)/G(1) phase as well as a block in G(2)/M transition. In addition, combined treatment with the chemotherapeutic agents streptozocin and cisplatin augmented significantly the antiproliferative effects of those agents. Conclusion: Aurora kinase inhibition by ZM447439 seems to be a promising new therapeutic approach in GEP-NETs, which should be evaluated in further clinical trials. Copyright (C) 2009 S. Karger AG, Basel
C1 [Georgieva, I.; Wang, Y.; Holstein, J.; Zeitz, M.; Grabowski, P.] Charite Univ Med Berlin, Med Klin 1, DE-12200 Berlin, Germany.
   [Koychev, D.] Charite Univ Med Berlin, Med Klin 3, DE-12200 Berlin, Germany.
   [Hopfenmueller, W.] Charite Univ Med Berlin, Inst Biometrie & Klin Epidemiol, DE-12200 Berlin, Germany.
   [Grabowski, P.] Zent Klin Bad Berka, Abt Gastroenterol Onkol Endokrinol, Bad Berka, Germany.
C3 Free University of Berlin; Humboldt University of Berlin; Charite
   Universitatsmedizin Berlin; Free University of Berlin; Humboldt
   University of Berlin; Charite Universitatsmedizin Berlin; Free
   University of Berlin; Humboldt University of Berlin; Charite
   Universitatsmedizin Berlin; Zentralklinik Bad Berka
RP Grabowski, P (corresponding author), Charite Univ Med Berlin, Med Klin 1, Campus Benjamin Franklin,Hindenburgdamm 30, DE-12200 Berlin, Germany.
EM patricia.grabowski@charite.de
FU Cancer Society of Berlin; DAAD (German Academic Exchange Service);
   Sonnenfeld foundation
FX We thank J. Stehr for excellent technical assistance and Dr. K. Maaser
   for the critical revision of the paper. Furthermore, we thank Novartis
   Pharma for providing us SOM 230. This study was supported by grants from
   the Cancer Society of Berlin (Ernst von Leyden Fellowship to I. G.), the
   DAAD (German Academic Exchange Service) and the Sonnenfeld foundation
   (grant to I. G.).
CR Anand S, 2003, CANCER CELL, V3, P51, DOI 10.1016/S1535-6108(02)00235-0
   Andrews PD, 2005, ONCOGENE, V24, P5005, DOI 10.1038/sj.onc.1208752
   Arnold R, 2005, BEST PRACT RES CL GA, V19, P491, DOI 10.1016/j.bpg.2005.03.006
   Beardmore VA, 2004, J CELL SCI, V117, P4033, DOI 10.1242/jcs.01242
   Bischoff JR, 1999, TRENDS CELL BIOL, V9, P454, DOI 10.1016/S0962-8924(99)01658-X
   BJORK P, 1993, J BIOL CHEM, V268, P24232
   Bolanos-Garcia VM, 2005, INT J BIOCHEM CELL B, V37, P1572, DOI 10.1016/j.biocel.2005.02.021
   Carvajal RD, 2006, CLIN CANCER RES, V12, P6869, DOI 10.1158/1078-0432.CCR-06-1405
   Chieffi P, 2006, PROSTATE, V66, P326, DOI 10.1002/pros.20345
   Ditchfield C, 2003, J CELL BIOL, V161, P267, DOI 10.1083/jcb.200208091
   EVERS BM, 1991, GASTROENTEROLOGY, V101, P303, DOI 10.1016/0016-5085(91)90004-5
   EVERS BM, 1994, ANN NY ACAD SCI, V733, P393, DOI 10.1111/j.1749-6632.1994.tb17289.x
   Ewart-Toland A, 2005, CARCINOGENESIS, V26, P1368, DOI 10.1093/carcin/bgi085
   FOGH J, 1979, EXP CELL BIOL, V47, P136
   GILLIES RJ, 1986, ANAL BIOCHEM, V159, P109, DOI 10.1016/0003-2697(86)90314-3
   Girdler F, 2006, J CELL SCI, V119, P3664, DOI 10.1242/jcs.03145
   Grabowski P, 2005, NEUROENDOCRINOLOGY, V81, P1, DOI 10.1159/000084892
   IGUCHI H, 1990, CANCER RES, V50, P3691
   Ikezoe T, 2007, MOL CANCER THER, V6, P1851, DOI 10.1158/1535-7163.MCT-07-0067
   JUMARIE C, 1991, J CELL PHYSIOL, V149, P24, DOI 10.1002/jcp.1041490105
   KASTRINAKIS WV, 1995, ONCOGENE, V11, P647
   Kim KW, 2007, INT J RADIAT ONCOL, V67, P1519, DOI 10.1016/j.ijrobp.2006.12.018
   Klöppel G, 2007, ENDOCR PATHOL, V18, P141, DOI 10.1007/s12022-007-0021-9
   Kulke MH, 2007, HEMATOL ONCOL CLIN N, V21, P433, DOI 10.1016/j.hoc.2007.04.004
   Li DH, 2003, CLIN CANCER RES, V9, P991
   Li XY, 2004, J BIOL CHEM, V279, P47201, DOI 10.1074/jbc.M403029200
   Long ZJ, 2008, CELL CYCLE, V7, P1473, DOI 10.4161/cc.7.10.5949
   LUNDQVIST M, 1991, EUR J CANCER, V27, P1663, DOI 10.1016/0277-5379(91)90441-F
   Minotti G, 2004, PHARMACOL REV, V56, P185, DOI 10.1124/pr.56.2.6
   Mountzios G, 2008, CANCER TREAT REV, V34, P175, DOI 10.1016/j.ctrv.2007.09.005
   NILES RM, 1987, CANCER INVEST, V5, P545, DOI 10.3109/07357908709020314
   PARK JG, 1987, CANCER RES, V47, P6710
   Parra MT, 2003, J CELL SCI, V116, P961, DOI 10.1242/jcs.00330
   QUINN LA, 1979, CANCER RES, V39, P4914
   Rabik CA, 2007, CANCER TREAT REV, V33, P9, DOI 10.1016/j.ctrv.2006.09.006
   Reiter R, 2006, CLIN CANCER RES, V12, P5136, DOI 10.1158/1078-0432.CCR-05-1650
   Tanaka E, 2007, CLIN CANCER RES, V13, P1331, DOI 10.1158/1078-0432.CCR-06-1192
   Tanaka T, 1999, CANCER RES, V59, P2041
   Ulisse S, 2006, INT J CANCER, V119, P275, DOI 10.1002/ijc.21842
   Walsby E, 2008, HAEMATOLOGICA, V93, P662, DOI 10.3324/haematol.12148
   WOLF B, 1984, ANTICANCER RES, V4, P213
   Yang J, 2007, BLOOD, V110, P2034, DOI 10.1182/blood-2007-02-073700
NR 42
TC 30
Z9 34
U1 0
U2 5
PU KARGER
PI BASEL
PA ALLSCHWILERSTRASSE 10, CH-4009 BASEL, SWITZERLAND
SN 0028-3835
EI 1423-0194
J9 NEUROENDOCRINOLOGY
JI Neuroendocrinology
PY 2010
VL 91
IS 2
BP 121
EP 130
DI 10.1159/000258705
PG 10
WC Endocrinology & Metabolism; Neurosciences
WE Science Citation Index Expanded (SCI-EXPANDED)
SC Endocrinology & Metabolism; Neurosciences & Neurology
GA 570LS
UT WOS:000275680300001
PM 19923785
DA 2024-01-27
ER

PT J
AU van Adrichem, RCS
   Kamp, K
   van Deurzen, CHM
   Biermann, K
   Feelders, RA
   Franssen, GJH
   Kwekkeboom, DJ
   Hofland, LJ
   de Herder, WW
AF van Adrichem, Roxanne C. S.
   Kamp, Kimberly
   van Deurzen, Carolien H. M.
   Biermann, Katharina
   Feelders, Richard A.
   Franssen, Gaston J. H.
   Kwekkeboom, Dik J.
   Hofland, Leo J.
   de Herder, Wouter W.
TI Is There an Additional Value of Using Somatostatin Receptor Subtype 2a
   Immunohistochemistry Compared to Somatostatin Receptor Scintigraphy
   Uptake in Predicting Gastroenteropancreatic Neuroendocrine Tumor
   Response?
SO NEUROENDOCRINOLOGY
LA English
DT Article
DE Gastroenteropancreatic neuroendocrine tumors; Somatostatin subtype 2a
   expression; Tumor response; Peptide receptor radiotherapy using
   Lu-177-octreotate
ID ENDOCRINE TUMORS; OCTREOTIDE SCINTIGRAPHY; GRADING SYSTEM; EXPRESSION;
   SURVIVAL; PROPOSAL; ANALOG; GUIDELINES; MANAGEMENT; SST1-SST5
AB Background and Aims: It is unknown whether tumoral somatostatin receptor subtype 2a (sst 2a) immunohistochemistry (IHC) has additional value compared to somatostatin receptor scintigraphy (SRS) uptake using OctreoScan (R) in predicting response to peptide receptor radiotherapy using Lu-177-octreotate (PRRT) in patients with gastroenteropancreatic neuroendocrine tumors (GEP-NETs). The aims of this study were: (1) to establish the percentage of sst 2a immunopositivity in GEP-NET samples of PRRT-treated patients, (2) to determine the relationship between best GEP-NET response using RECIST 1.0 criteria 1 year after PRRT and tumor-al sst 2a IHC, and (3) to compare characteristics of patients with sst 2a IHC-negative and -positive tumors. Methods: All 73 consecutive patients were selected for PRRT based on a positive SRS. Radiological response was scored according to RECIST 1.0 criteria. sst 2a status was detected on tumor samples by IHC. Results: In total, 93% of GEP-NET samples showed sst 2a IHC positivity. No statistically significant relationship was observed between in vitro sst 2a expression and in vivo best GEP-NET response 1 year after PRRT (p = 0.47). Sex, primary tumor site, disease stage, ENETS TNM classification, Ki-67 index, highest serum chromogranin-A level, and highest neuron-specific enolase level were not significantly different between patients with negative and positive sst 2a tumoral IHC with the exception of age at diagnosis (p = 0.007). Conclusions: sst 2a IHC of tumor samples has no additional value compared to SRS uptake using OctreoScan (R) in predicting tumor response after PRRT. (C) 2015 S. Karger AG, Basel
C1 [van Adrichem, Roxanne C. S.; Kamp, Kimberly; Feelders, Richard A.; Hofland, Leo J.; de Herder, Wouter W.] Erasmus MC, Sect Endocrinol, Dept Internal Med, S Gravendijkwal 230, NL-3015 CE Rotterdam, Netherlands.
   [van Deurzen, Carolien H. M.; Biermann, Katharina] Erasmus MC, Dept Pathol, Rotterdam, Netherlands.
   [Franssen, Gaston J. H.] Erasmus MC, Dept Surg, Rotterdam, Netherlands.
   [Kwekkeboom, Dik J.] Erasmus MC, Dept Nucl Med, Rotterdam, Netherlands.
C3 Erasmus University Rotterdam; Erasmus MC; Erasmus University Rotterdam;
   Erasmus MC; Erasmus University Rotterdam; Erasmus MC; Erasmus University
   Rotterdam; Erasmus MC
RP de Herder, WW (corresponding author), Erasmus MC, Sect Endocrinol, Dept Internal Med, S Gravendijkwal 230, NL-3015 CE Rotterdam, Netherlands.
EM w.w.deherder@erasmusmc.nl
RI de+Herder, Wouter/AAN-8429-2021; w, d/JVN-4153-2024; Wu,
   Di/JAD-1494-2023
OI Hofland, Leo/0000-0002-4897-2197; de Herder, Wouter/0000-0003-1463-5165
CR Asnacios A, 2008, J CLIN ONCOL, V26, P963, DOI 10.1200/JCO.2007.12.7431
   Bushnell DL, 2010, J CLIN ONCOL, V28, P1652, DOI 10.1200/JCO.2009.22.8585
   Campana D, 2013, EUR J NUCL MED MOL I, V40, P1197, DOI 10.1007/s00259-013-2402-2
   Chougnet CN, 2013, ENDOCR-RELAT CANCER, V20, P229, DOI 10.1530/ERC-12-0169
   Diakatou E, 2015, CLIN ENDOCRINOL, V83, P420, DOI 10.1111/cen.12775
   Gibril F, 1999, J NUCL MED, V40, P539
   Imhof A, 2011, J CLIN ONCOL, V29, P2416, DOI 10.1200/JCO.2010.33.7873
   Janson ET, 1998, CANCER RES, V58, P2375
   Kaemmerer D, 2011, EUR J NUCL MED MOL I, V38, P1659, DOI 10.1007/s00259-011-1846-5
   Kim HS, 2011, CANCER RES TREAT, V43, P181, DOI 10.4143/crt.2011.43.3.181
   Kwekkeboom DJ, 2008, J CLIN ONCOL, V26, P2124, DOI 10.1200/JCO.2007.15.2553
   Kwekkeboom DJ, 2009, NEUROENDOCRINOLOGY, V90, P220, DOI 10.1159/000225951
   Lugtenburg PJ, 2001, BRIT J HAEMATOL, V112, P936, DOI 10.1046/j.1365-2141.2001.02583.x
   Müssig K, 2010, HORM METAB RES, V42, P599, DOI 10.1055/s-0030-1253354
   Noh WC, 2008, BREAST CANCER RES TR, V110, P477, DOI 10.1007/s10549-007-9746-x
   Papotti M, 2002, VIRCHOWS ARCH, V440, P461, DOI 10.1007/s00428-002-0609-x
   Papotti M, 2001, VIRCHOWS ARCH, V439, P787, DOI 10.1007/s004280100494
   Papotti M, 2001, CLIN ENDOCRINOL, V54, P641, DOI 10.1046/j.1365-2265.2001.01175.x
   Papotti P, 2000, DIAGN MOL PATHOL, V9, P47, DOI 10.1097/00019606-200003000-00008
   Pinato DJ, 2014, BRIT J CANCER, V110, P115, DOI 10.1038/bjc.2013.682
   Rahman S, 2011, CLIN NUCL MED, V36, P43, DOI 10.1097/RLU.0b013e3181feedab
   Reubi JC, 2000, EUR J NUCL MED, V27, P273, DOI 10.1007/s002590050034
   Reubi JC, 2000, J CLIN ENDOCR METAB, V85, P3882, DOI 10.1210/jc.85.10.3882
   Reubi JC, 2001, EUR J NUCL MED, V28, P836, DOI 10.1007/s002590100541
   Rindi G, 2007, VIRCHOWS ARCH, V451, P757, DOI 10.1007/s00428-007-0452-1
   Rindi G, 2006, VIRCHOWS ARCH, V449, P395, DOI 10.1007/s00428-006-0250-1
   Schmidt M, 2002, EUR J NUCL MED MOL I, V29, P1571, DOI 10.1007/s00259-002-0939-6
   Sclafani F, 2011, TUMORI J, V97, P620, DOI 10.1700/989.10722
   Srirajaskanthan R, 2009, NEUROENDOCRINOLOGY, V89, P308, DOI 10.1159/000179899
   Teunissen JJM, 2011, ENDOCR-RELAT CANCER, V18, pS27, DOI 10.1530/ERC-10-0282
   Therasse P, 2000, J NATL CANCER I, V92, P205, DOI 10.1093/jnci/92.3.205
   Usmani Sharjeel, 2013, World J Nucl Med, V12, P76, DOI 10.4103/1450-1147.136699
   Volante M, 2007, MODERN PATHOL, V20, P1172, DOI 10.1038/modpathol.3800954
NR 33
TC 29
Z9 30
U1 0
U2 4
PU KARGER
PI BASEL
PA ALLSCHWILERSTRASSE 10, CH-4009 BASEL, SWITZERLAND
SN 0028-3835
EI 1423-0194
J9 NEUROENDOCRINOLOGY
JI Neuroendocrinology
PY 2016
VL 103
IS 5
BP 560
EP 566
DI 10.1159/000441604
PG 7
WC Endocrinology & Metabolism; Neurosciences
WE Science Citation Index Expanded (SCI-EXPANDED)
SC Endocrinology & Metabolism; Neurosciences & Neurology
GA DV6OL
UT WOS:000383056200014
PM 26536001
DA 2024-01-27
ER

PT J
AU Zimmermann, N
   Lazar-Karsten, P
   Keck, T
   Billmann, F
   Schmid, S
   Brabant, G
   Thorns, C
AF Zimmermann, Nadine
   Lazar-Karsten, Pamela
   Keck, Tobias
   Billmann, Franck
   Schmid, Sebastian
   Brabant, Georg
   Thorns, Christoph
TI Expression Pattern of CDX2, Estrogen and Progesterone Receptors in
   Primary Gastroenteropancreatic Neuroendocrine Tumors and Metastases
SO ANTICANCER RESEARCH
LA English
DT Article
DE Gastroenteropancreatic endocrine tumors; metastasis; CDX2; estrogen
   receptors; progesterone receptors
ID EVOLUTION; ER
AB Background: A significant number of patients with gastroenteropancreatic neuroendocrine tumors (GEP NETs) present with metastatic disease and with unknown primary in about 15% of cases. Materials and Methods: We analyzed 163 primaries of GEP NET and 115 metastases for expression of caudal type homebox 2 (CDX2), estrogen receptor (ER), progesterone receptor (PR), somatostatin receptor 2a (SSTR2a) and Ki67. Results: PR was most often positive in pancreatic NET and only rarely in non-pancreatic NET (p<0.001). ER was more frequently expressed in non-pancreatic NET (p<0.001) and was more often positive in females than males (p=0.019). CDX2 was positive in all primaries of the duodenum, ileum and appendix, but was also detected in 24% of metastases with pancreatic primary. SSTR2a and Ki67 did not differ significantly between primaries and metastases. Conclusion: Our data substantiate the value of PR, ER and CDX2 in GEP NET, and steroid hormone receptors, being differentially expressed in male and female patients. Differences between primaries and metastases were small but potentially relevant.
C1 [Zimmermann, Nadine; Lazar-Karsten, Pamela; Thorns, Christoph] Med Univ Lubeck, Inst Pathol, Ratzeburger Allee 160, D-23538 Lubeck, Germany.
   [Keck, Tobias; Billmann, Franck] Med Univ Lubeck, Dept Surg, Ratzeburger Allee 160, D-23538 Lubeck, Germany.
   [Schmid, Sebastian; Brabant, Georg] Med Univ Lubeck, Med Clin 1, Ratzeburger Allee 160, D-23538 Lubeck, Germany.
C3 University of Lubeck; University of Lubeck; University of Lubeck
RP Thorns, C (corresponding author), Med Univ Lubeck, Inst Pathol, Ratzeburger Allee 160, D-23538 Lubeck, Germany.
EM christoph.thorns@uksh.de
OI Keck, Tobias/0000-0001-7651-6183; Meyhofer,
   Sebastian/0000-0003-2034-5922
FU IPSEN Pharma GmbH, Ettlingen, Deutschland
FX The study was supported by an unrestricted educational grant to CT and
   GB from IPSEN Pharma GmbH, Ettlingen, Deutschland
CR Alabraba EB, 2007, ENDOCR-RELAT CANCER, V14, P1081, DOI 10.1677/ERC-07-0093
   Arnason T, 2011, NEUROENDOCRINOLOGY, V93, P249, DOI 10.1159/000326820
   Barbareschi M, 2004, AM J SURG PATHOL, V28, P1169, DOI 10.1097/01.pas.0000131531.75602.b9
   Begum N, 2015, WORLD J SURG, V39, P1443, DOI 10.1007/s00268-015-2963-2
   Di Zazzo E, 2016, ONCOTARGET, V7, P193, DOI 10.18632/oncotarget.6220
   Doll C, 2015, ANTICANCER RES, V35, P5867
   Estrella JS, 2014, PANCREAS, V43, P996, DOI 10.1097/MPA.0000000000000203
   Fraenkel M, 2012, BEST PRACT RES CL GA, V26, P691, DOI 10.1016/j.bpg.2013.01.006
   Freund JN, 2015, WORLD J GASTROENTERO, V21, P1436, DOI 10.3748/wjg.v21.i5.1436
   Gebauer N, 2014, WORLD J GASTROENTERO, V20, P17498, DOI 10.3748/wjg.v20.i46.17498
   Gerlinger M, 2014, NAT GENET, V46, P225, DOI 10.1038/ng.2891
   Gerlinger M, 2012, NEW ENGL J MED, V366, P883, DOI 10.1056/NEJMoa1113205
   Grindstad T, 2015, PLOS ONE, V10, DOI 10.1371/journal.pone.0116691
   Mashhadi R, 2014, UROL J, V11, P1968
   Maxwell JE, 2014, SURGERY, V156, P1359, DOI 10.1016/j.surg.2014.08.008
   Poiana C, 2013, ROM J MORPHOL EMBRYO, V54, P201
   Queisser A, 2015, MODERN PATHOL, V28, P138, DOI 10.1038/modpathol.2014.77
   REMMELE W, 1987, PATHOLOGE, V8, P138
   Sadaria Miral R, 2013, Expert Rev Gastroenterol Hepatol, V7, P477, DOI 10.1586/17474124.2013.811058
   Saeidi Hamid, 2015, Adv Biomed Res, V4, P177, DOI 10.4103/2277-9175.164013
   Saranga Bharathi Ramanathan, 2015, J Gastrointest Cancer, V46, P143, DOI 10.1007/s12029-015-9698-z
   VIALE G, 1992, CANCER-AM CANCER SOC, V70, P2268, DOI 10.1002/1097-0142(19921101)70:9<2268::AID-CNCR2820700910>3.0.CO;2-X
NR 22
TC 19
Z9 19
U1 0
U2 1
PU INT INST ANTICANCER RESEARCH
PI ATHENS
PA EDITORIAL OFFICE 1ST KM KAPANDRITIOU-KALAMOU RD KAPANDRITI, PO BOX 22,
   ATHENS 19014, GREECE
SN 0250-7005
EI 1791-7530
J9 ANTICANCER RES
JI Anticancer Res.
PD MAR
PY 2016
VL 36
IS 3
BP 921
EP 924
PG 4
WC Oncology
WE Science Citation Index Expanded (SCI-EXPANDED)
SC Oncology
GA DL2DW
UT WOS:000375444200011
PM 26976979
DA 2024-01-27
ER

PT J
AU Madani, A
   Thomassen, I
   van Gestel, YRBM
   van der Bilt, JDW
   Haak, HR
   de Hingh, IHJT
   Lemmens, VEPP
AF Madani, Ariana
   Thomassen, Irene
   van Gestel, Yvette R. B. M.
   van der Bilt, Jarmila D. W.
   Haak, Harm R.
   de Hingh, Ignace H. J. T.
   Lemmens, Valery E. P. P.
TI Peritoneal Metastases from Gastroenteropancreatic Neuroendocrine Tumors:
   Incidence, Risk Factors and Prognosis
SO ANNALS OF SURGICAL ONCOLOGY
LA English
DT Article
ID HYPERTHERMIC INTRAPERITONEAL CHEMOTHERAPY; DIGESTIVE ENDOCRINE TUMORS;
   CARCINOID-TUMORS; SURGICAL-TREATMENT; COLORECTAL-CANCER; LIVER
   METASTASES; CARCINOMATOSIS; SURVIVAL; POPULATION; NETHERLANDS
AB Background. Gastroenteropancreatic neuroendocrine tumors (GEP-NETs) are rare neoplasms and data on peritoneal metastases (PM) from these tumors are scarce.
   Objective. The aim of this study was to present population-based data on the incidence, risk factors, and survival of synchronous PM in GEP-NETs.
   Methods. Data from all patients diagnosed with a GEP-NET during 2007-2013 were collected from the Netherlands Cancer Registry. Age-standardized incidence rates were calculated and risk factors for developing PM were determined using multivariable logistic regression analysis. Survival was investigated using Kaplan-Meier and Cox regression analyses.
   Results. A total of 4114 patients were diagnosed with a GEP-NET. PM were diagnosed in 234 patients (19% of patients with metastasized disease, representing 6% of all GEP-NETs). The incidence of patients diagnosed with PM was 1.6:1,000,000 persons per year. Risk factors for developing PM were higher age (odds ratio [OR] 1.4, 95% CI 1.0-2.0) and primary tumor location in the small intestine (OR 3.5, 95% CI 2.1-5.7) or colon (OR 2.5, 95% CI 1.4-4.4). Small intestinal NETs with PM had the best survival, while appendiceal NETs with PM had the poorest survival (5-year survival rates of 67 and 7%, respectively). Multivariate analysis showed that survival in patients with PM was worse compared with patients without metastases; however, the presence of PM among all metastasized patients was not associated with worse survival.
   Conclusions. This nationwide population-based study provides relevant insight into the incidence and risk factors of PM in GEP-NETs, and reveals detailed site-specific data on the presence of PM and survival data that may contribute to develop individualized treatment strategies in patients with these heterogeneous neoplasms.
C1 [Madani, Ariana; Thomassen, Irene; van Gestel, Yvette R. B. M.; Lemmens, Valery E. P. P.] Netherlands Comprehens Canc Org, Utrecht, Netherlands.
   [Madani, Ariana; Lemmens, Valery E. P. P.] Erasmus Univ, Dept Publ Hlth, Med Ctr, Rotterdam, Netherlands.
   [Madani, Ariana; Haak, Harm R.] Maxima Med Ctr, Dept Internal Med, Eindhoven, Netherlands.
   [Thomassen, Irene] Spaarne Gasthuis, Dept Surg, Haarlem, Netherlands.
   [van der Bilt, Jarmila D. W.] Acad Med Ctr, Dept Surg, Amsterdam, Netherlands.
   [van der Bilt, Jarmila D. W.] Flevoziekenhuis, Dept Surg, Almere, Netherlands.
   [Haak, Harm R.] Maastricht Univ, Dept Internal Med, Med Ctr, Maastricht, Netherlands.
   [Haak, Harm R.] Maastricht Univ, CAPHRI Sch Publ Hlth & Primary Care, Maastricht, Netherlands.
   [de Hingh, Ignace H. J. T.] Catharina Canc Ctr, Dept Surg, Eindhoven, Netherlands.
C3 Erasmus University Rotterdam; Erasmus MC; Maxima Medical Center; Spaarne
   Hospital; University of Amsterdam; Academic Medical Center Amsterdam;
   Maastricht University; Maastricht University
RP Madani, A (corresponding author), Netherlands Comprehens Canc Org, Utrecht, Netherlands.; Madani, A (corresponding author), Erasmus Univ, Dept Publ Hlth, Med Ctr, Rotterdam, Netherlands.; Madani, A (corresponding author), Maxima Med Ctr, Dept Internal Med, Eindhoven, Netherlands.
EM arianamadani@icloud.com
FU IPSEN
FX This study was financed by a Grant from IPSEN, without any implication
   in study design, data collection, data analysis, and data
   interpretation, or writing of the report.
CR BERGE T, 1976, ACTA PATH MICRO IM A, V84, P322
   Boudreaux JP, 2005, ANN SURG, V241, P839, DOI 10.1097/01.sla.0000164073.08093.5d
   Casparie M, 2007, CELL ONCOL, V29, P19
   de Mestier L, 2015, NEUROENDOCRINOLOGY, V101, P105, DOI 10.1159/000371817
   de Mestier Louis, 2012, Case Rep Gastroenterol, V6, P205, DOI 10.1159/000338740
   Dovern E, 2010, EUR J GYNAECOL ONCOL, V31, P256
   Elias D, 2005, SURGERY, V137, P411, DOI 10.1016/j.surg.2004.11.007
   Elias D, 2003, SURGERY, V133, P375, DOI 10.1067/msy.2003.114
   Elias D, 2014, SURGERY, V155, P5, DOI 10.1016/j.surg.2013.05.030
   Eurostat, 2013, REV EUR STAND POP
   FRITZ A, 1990, INT CLASSIFICATION D
   Garcia-Carbonero R, 2010, ANN ONCOL, V21, P1794, DOI 10.1093/annonc/mdq022
   Gill RS, 2011, J SURG ONCOL, V104, P692, DOI 10.1002/jso.22017
   Kianmanesh R, 2010, NEUROENDOCRINOLOGY, V91, P333, DOI 10.1159/000286700
   Klöppel G, 2004, ANN NY ACAD SCI, V1014, P13, DOI 10.1196/annals.1294.002
   Konishi T, 2007, GUT, V56, P863, DOI 10.1136/gut.2006.109157
   Korse C, 2009, NEUROENDOCRINOLOGY, V90, P120
   Lemmens VE, 2011, INT J CANCER, V128, P2717, DOI 10.1002/ijc.25596
   Löllgen RM, 2001, INT J CANCER, V92, P812, DOI 10.1002/ijc.1276
   Lombard-Bohas C, 2009, NEUROENDOCRINOLOGY, V89, P217, DOI 10.1159/000151562
   Modlin IM, 2003, CANCER-AM CANCER SOC, V97, P934, DOI 10.1002/cncr.11105
   Norlén O, 2014, SURGERY, V156, P1512, DOI 10.1016/j.surg.2014.08.090
   Norlén O, 2012, WORLD J SURG, V36, P1419, DOI 10.1007/s00268-011-1296-z
   Norton JA, 2003, SURGERY, V134, P1057, DOI 10.1016/j.surg.2003.07.025
   O'Toole D, 2003, ENDOCR-RELAT CANCER, V10, P463, DOI 10.1677/erc.0.0100463
   Pape UF, 2008, ENDOCR-RELAT CANCER, V15, P1083, DOI 10.1677/ERC-08-0017
   Perme MP, 2012, BIOMETRICS, V68, P113, DOI 10.1111/j.1541-0420.2011.01640.x
   Quaedvlieg PFHJ, 2001, ANN ONCOL, V12, P1295, DOI 10.1023/A:1012272314550
   Rindi G, 2007, VIRCHOWS ARCH, V451, P757, DOI 10.1007/s00428-007-0452-1
   Shebani KO, 1999, ANN SURG, V229, P815, DOI 10.1097/00000658-199906000-00008
   Sutcliffe R, 2004, AM J SURG, V187, P39, DOI 10.1016/j.amjsurg.2003.04.007
   Thomassen I, 2014, EUR J CANCER, V50, P50, DOI 10.1016/j.ejca.2013.08.009
   Thomassen I, 2014, INT J CANCER, V134, P622, DOI 10.1002/ijc.28373
   Thomassen I, 2013, PANCREAS, V42, P72, DOI 10.1097/MPA.0b013e31825abf8c
   van Gestel YRBM, 2014, EJSO-EUR J SURG ONC, V40, P963, DOI 10.1016/j.ejso.2013.10.001
   Vasseur B, 1996, CANCER, V78, P1686, DOI 10.1002/(SICI)1097-0142(19961015)78:8<1686::AID-CNCR8>3.0.CO;2-C
   Verwaal VJ, 2008, ANN SURG ONCOL, V15, P2426, DOI 10.1245/s10434-008-9966-2
   Yao JC, 2008, J CLIN ONCOL, V26, P3063, DOI 10.1200/JCO.2007.15.4377
NR 38
TC 14
Z9 14
U1 0
U2 3
PU SPRINGER
PI NEW YORK
PA 233 SPRING ST, NEW YORK, NY 10013 USA
SN 1068-9265
EI 1534-4681
J9 ANN SURG ONCOL
JI Ann. Surg. Oncol.
PD AUG
PY 2017
VL 24
IS 8
BP 2199
EP 2205
DI 10.1245/s10434-016-5734-x
PG 7
WC Oncology; Surgery
WE Science Citation Index Expanded (SCI-EXPANDED)
SC Oncology; Surgery
GA EZ3SN
UT WOS:000404630800021
PM 28204963
DA 2024-01-27
ER

PT J
AU Yeniay, L
   Gürcü, B
   Ünalp, Ö
   Yilmaz, F
   Nart, D
   Sözbilen, M
   Çoker, A
AF Yeniay, Levent
   Gurcu, Baris
   Unalp, Omer
   Yilmaz, Funda
   Nart, Deniz
   Sozbilen, Murat
   Coker, Ahmet
TI Prognostic value of somatostatin receptor-2 positivity in
   gastroenteropancreatic neuroendocrine tumors in reference to known
   prognostic factors
SO TURKISH JOURNAL OF GASTROENTEROLOGY
LA English
DT Article
DE Somatostatin receptor-2; gastroenteropancreatic neuroendocrine tumors;
   prognosis; somatostatin analogues
ID CARCINOID-TUMORS; EXPRESSION; SURGERY; MARKERS
AB Background/aims: Identification of the predictive factors for the prognosis of gastroenteropancreatic neuroendocrine tumors is important but rather challenging due to the rarity of the condition. This study aimed to examine the association between somatostatin receptor-2 positivity and known prognostic factors for gastroenteropancreatic neuroendocrine tumor to identify the value of somatostatin receptor-2 positivity itself as a predictive factor for prognosis. Materials and Methods: Records of 41 gastroenteropancreatic neuroendocrine tumor patients (24 females, 17 males) were retrospectively reviewed. The relations between somatostatin receptor-2 positivity and known prognostic factors including tumor stage, Ki-67 positivity, vascular or perineural invasion, lymph node metastasis, presence of necrosis, and soft tissue extension were analyzed. Results: Sixty percent of the patients had histologically confirmed somatostatin receptor-2 positivity with 45% exhibiting focal and 15% showing diffuse staining characteristic. No significant relation was found between somatostatin receptor-2 positivity and any of the known prognostic factors for gastroenteropancreatic neuroendocrine tumor: versus stage, p=0.67; vs. lymph node metastasis, p=0.51; vs. vascular invasion, p=0.11; vs. extension to surrounding soft tissue, p=0.54; vs. necrosis, p=0.23; vs. lymphatic invasion, p=0.25; and vs. perineural invasion, p=0.42. Conclusions: Somatostatin receptor-2 positivity, either focal or diffuse, does not seem to predict prognosis in gastroenteropancreatic neuroendocrine tumors. However, growing evidence supports the benefits of somatostatin analogues as adjunctive treatment in this group of patients.
C1 [Yeniay, Levent; Gurcu, Baris; Unalp, Omer; Sozbilen, Murat; Coker, Ahmet] Ege Univ, Sch Med, Dept Gen Surg, Izmir, Turkey.
   [Yilmaz, Funda; Nart, Deniz] Ege Univ, Sch Med, Dept Pathol, Izmir, Turkey.
C3 Ege University; Ege University
RP Yeniay, L (corresponding author), Ege Univ, Sch Med, Dept Gen Surg, Izmir, Turkey.
EM lyeniay@yahoo.com
RI Çoker, Ahmet/JVO-7526-2024; Yılmaz, Funda/O-9646-2018; Barbet, Funda
   Yılmaz/V-9938-2017; YENIAY, LEVENT/GON-4308-2022
OI Barbet, Funda Yılmaz/0000-0003-1837-6498; YENIAY,
   LEVENT/0000-0001-5790-798X
CR Åkerström G, 2007, BEST PRACT RES CL EN, V21, P87, DOI 10.1016/j.beem.2006.12.004
   CHAUDHRY A, 1992, TUMOR BIOL, V13, P27, DOI 10.1159/000217749
   Dralle H, 2004, WORLD J SURG, V28, P1248, DOI 10.1007/s00268-004-7609-8
   Fitzgerald TL, 2008, PANCREAS, V37, P134, DOI 10.1097/MPA.0b013e318163a329
   GREGOR M, 1994, DIGESTION, V55, P60, DOI 10.1159/000201203
   Hasskarl J, 2011, FUTURE ONCOL, V7, P895, DOI [10.2217/fon.11.66, 10.2217/FON.11.66]
   KVOLS LK, 1986, NEW ENGL J MED, V315, P663, DOI 10.1056/NEJM198609113151102
   Kwekkeboom DJ, 2000, EUR J NUCL MED, V27, P1312, DOI 10.1007/s002590000296
   LAMBERTS SWJ, 1990, METABOLISM, V39, P152, DOI 10.1016/0026-0495(90)90235-5
   Modlin IM, 2008, EXPERT OPIN PHARMACO, V9, P2617, DOI [10.1517/14656566.9.15.2617, 10.1517/14656566.9.15.2617 ]
   Nakayama Y, 2010, PANCREAS, V39, P1147, DOI 10.1097/MPA.0b013e3181e78120
   O'Toole D, 2010, ENDOCR-RELAT CANCER, V17, P847, DOI 10.1677/ERC-09-0204
   Oberg K, 1999, Lakartidningen, V96, P3745
   Oberg K, 2009, ANN ONCOL, V20, P150, DOI 10.1093/annonc/mdp158
   Oberg K, 2010, NAT REV ENDOCRINOL, V6, P188, DOI 10.1038/nrendo.2010.3
   Papotti M, 2002, VIRCHOWS ARCH, V440, P461, DOI 10.1007/s00428-002-0609-x
   Reubi JC, 2001, EUR J NUCL MED, V28, P836, DOI 10.1007/s002590100541
   Rindi G, 1999, GASTROENTEROLOGY, V116, P532, DOI 10.1016/S0016-5085(99)70174-5
   Schindl M, 2000, WORLD J SURG, V24, P1312, DOI 10.1007/s002680010217
   Schnirer II, 2003, ACTA ONCOL, V42, P672, DOI 10.1080/02841860310010547
   Sökmensüer C, 2001, HEPATO-GASTROENTEROL, V48, P720
   Todd JF, 2000, CLIN ENDOCRINOL, V53, P663, DOI 10.1046/j.1365-2265.2000.01109.x
NR 22
TC 1
Z9 1
U1 0
U2 0
PU AVES
PI SISLI
PA BUYUKDERE CAD 105-9, MECIDIYEKOY, SISLI, ISTANBUL 34394, TURKEY
SN 1300-4948
EI 2148-5607
J9 TURK J GASTROENTEROL
JI Turk. J. Gastroenterol.
PD DEC
PY 2012
VL 23
IS 6
BP 736
EP 740
DI 10.4318/tjg.2012.0476
PG 5
WC Gastroenterology & Hepatology
WE Science Citation Index Expanded (SCI-EXPANDED)
SC Gastroenterology & Hepatology
GA 123GM
UT WOS:000317376400018
PM 23794313
DA 2024-01-27
ER

PT J
AU Jiménez-Fonseca, P
   Carmona-Bayonas, A
   Martín-Pérez, E
   Crespo, G
   Serrano, R
   Llanos, M
   Villabona, C
   García-Carbonero, R
   Aller, J
   Capdevila, J
   Grande, E
AF Jimenez-Fonseca, P.
   Carmona-Bayonas, A.
   Martin-Perez, E.
   Crespo, G.
   Serrano, R.
   Llanos, M.
   Villabona, C.
   Garcia-Carbonero, R.
   Aller, J.
   Capdevila, J.
   Grande, E.
CA Spanish Neuroendocrine TumETNEetne
TI Health-related quality of life in well-differentiated metastatic
   gastroenteropancreatic neuroendocrine tumors
SO CANCER AND METASTASIS REVIEWS
LA English
DT Review
DE Gastroenteropancreatic neuroendocrine tumors (GEP-NETs); Health-related
   quality of life(HRQoL); Peptide receptor radionuclide therapy (PRRT);
   Quality of life (QoL); Questionnaires; Surgery; Locoregional therapy;
   Somatostatin analogs (SSA); Chemotherapy; Targeted therapy
ID RECEPTOR RADIONUCLIDE THERAPY; PATIENT-REPORTED OUTCOMES; ADVANCED
   BREAST-CANCER; CARCINOID-TUMORS; EORTC QLQ-C30; EUROPEAN-ORGANIZATION;
   HEPATIC METASTASES; ENDOCRINE TUMORS; LIVER METASTASES; DOUBLE-BLIND
AB Gastroenteropancreatic neuroendocrine tumors (GEP-NETs) are rare neoplasms capable of producing hormones. The development of new treatments has improved progression-free survival, albeit with increased toxicity. Health-related quality of life (HRQoL) has become an important endpoint in clinical research to evaluate patients' well-being in such a contradictory scenario. In this review, we examine key reported outcomes across clinical studies exploring HRQoL in patients with GEP-NETs. We have conducted a review of the literature using PubMed, The Cochrane Library, EMBASE, and Google Scholar. Selection criteria for articles were (1) publication in English between 1995 and 2014, (2) patients with GEP-NET, and (3) analysis of HRQoL, including mental health and psychological symptoms. Forty-nine studies met the inclusion criteria (31 clinical trials, 14 observational studies, and 4 developments of NET-specific HRQoL instruments). The scope and nature of the literature was diverse with 27 instruments used to measure aspects of HRQoL. EORTC QLQ-C30 was the most frequently used, in 38 of the 49 studies. Standardized measures revealed that in spite of generally good HRQoL, GEP-NET patients have specific psychological and physical complaints. The clinical benefit of somatostatin analogs and sunitinib has been clearly supported by HRQoL assessment. Improvement in HRQoL scores or symptom relief over time was also reported in 14 trials of peptide receptor radionuclide therapy, however the absence of randomized studies obviate definitive conclusions. We have also identified several unanswered questions that should be addressed in further research concerning chemotherapy, everolimus, surgery, local ablative therapies, and chemoembolization. Future research should incorporate GEP-NET-specific HRQoL instruments into phase III trials. This review may help both clinicians and researchers to select the most appropriate tools to assess changes in HRQoL in this population.
C1 [Jimenez-Fonseca, P.] Cent Asturias Univ Hosp, Dept Med Oncol, Oviedo 33011, Asturias, Spain.
   [Carmona-Bayonas, A.] Morales Meseguer Univ Hosp, Dept Hematol & Med Oncol, Murcia, Spain.
   [Martin-Perez, E.] La Princesa Univ Hosp, Dept Gen Surg, Madrid, Spain.
   [Crespo, G.] Burgos Univ Hosp, Dept Med Oncol, Burgos, Spain.
   [Serrano, R.] Reina Sofia Univ Hosp, Dept Med Oncol, Cordoba, Spain.
   [Llanos, M.] Canarias Univ Hosp, Dept Med Oncol, Tenerife, Spain.
   [Villabona, C.] Hosp Llobregat, Bellvitge Univ Hosp, Dept Endocrinol, Barcelona, Spain.
   [Garcia-Carbonero, R.] Univ Seville, Ctr Red Temat Invest Cooperativa Canc RTICC, Virgen Rocio Univ Hosp,CSIC,HUVR,Inst Carlos 3, Dept Med Oncol,Inst Biomed Sevilla IBIS,Spanish M, Seville, Spain.
   [Aller, J.] Puerta Hierro Univ Hosp, Dept Endocrinol, Madrid, Spain.
   [Capdevila, J.] Univ Autonoma Barcelona, Ctr Red Temat Invest Cooperativa Canc RTICC, Dept Med Oncol,Vall Hebron Univ Hosp, VHIO,Spanish Minist Sci & Innova,Inst Carlos 3, E-08193 Barcelona, Spain.
   [Grande, E.] Ramon & Cajal Univ Hosp, Dept Med Oncol, Madrid, Spain.
C3 Hospital Universitario Reina Sofia - Cordoba; University of Barcelona;
   Institut d'Investigacio Biomedica de Bellvitge (IDIBELL); Bellvitge
   University Hospital; Virgen del Rocio University Hospital; Consejo
   Superior de Investigaciones Cientificas (CSIC); University of Sevilla;
   CSIC-JA-USE - Instituto de Biomedicina de Sevilla (IBIS); Hospital
   Puerta de Hierro-Majadahonda; Autonomous University of Barcelona;
   Hospital Universitari Vall d'Hebron; Vall d'Hebron Institut d'Oncologia
   (VHIO); Hospital Universitario Ramon y Cajal
RP Jiménez-Fonseca, P (corresponding author), Cent Asturias Univ Hosp, Dept Med Oncol, C Ave Roma S-N, Oviedo 33011, Asturias, Spain.
EM palucaji@hotmail.com
RI PEREZ, ELENA MARTIN/D-5735-2018; Miquel, Josep Maria/AAG-3508-2019;
   MARTIN-PEREZ, ELENA/ABC-5039-2020; Jimenez-Fonseca, Paula/AAA-1272-2020;
   SERRANO-DEL-ROSAL, RAFAEL/H-8796-2015
OI PEREZ, ELENA MARTIN/0000-0002-4933-738X; MARTIN-PEREZ,
   ELENA/0000-0002-4933-738X; SERRANO-DEL-ROSAL,
   RAFAEL/0000-0002-9488-8295; Crespo, Guillermo/0000-0003-1802-4441;
   Carmona-Bayonas, Alberto/0000-0002-1930-9660; Garcia-Carbonero,
   Rocio/0000-0002-3342-397X; Aller, Javier/0000-0001-6334-9072
FU Novartis Spain; Spanish Neuroendocrine Tumor Group (GETNE)
FX This project was funded in part by a restricted educational grant from
   Novartis Spain and by support from the Spanish Neuroendocrine Tumor
   Group (GETNE).
CR AARONSON NK, 1993, J NATL CANCER I, V85, P365, DOI 10.1093/jnci/85.5.365
   Ahmed A, 2009, ENDOCR-RELAT CANCER, V16, P885, DOI 10.1677/ERC-09-0042
   Akyildiz HY, 2010, SURGERY, V148, P1288, DOI 10.1016/j.surg.2010.09.014
   Muros M, 2009, CLIN TRANSL ONCOL, V11, P48, DOI 10.1007/s12094-009-0310-5
   Arnold R, 2005, CLIN GASTROENTEROL H, V3, P761, DOI 10.1016/S1542-3565(05)00481-7
   Arraras JI, 2002, PSYCHO-ONCOL, V11, P249, DOI 10.1002/pon.555
   Bajetta E, 2006, CANCER, V107, P2474, DOI 10.1002/cncr.22272
   Beaumont JL, 2012, PANCREAS, V41, P461, DOI 10.1097/MPA.0b013e3182328045
   Benavent M, 2012, TARGET ONCOL, V7, P99, DOI 10.1007/s11523-012-0218-9
   Berglund G, 2003, Fam Cancer, V2, P27, DOI 10.1023/A:1023252107120
   Bjordal K, 2000, EUR J CANCER, V36, P1796, DOI 10.1016/S0959-8049(00)00186-6
   Blazeby JM, 2009, BRIT J SURG, V96, P291, DOI 10.1002/bjs.6471
   Bodei L, 2011, EUR J NUCL MED MOL I, V38, P2125, DOI 10.1007/s00259-011-1902-1
   Boudreaux JP, 2005, ANN SURG, V241, P839, DOI 10.1097/01.sla.0000164073.08093.5d
   Brédart A, 2005, EUR J CANCER, V41, P2120, DOI 10.1016/j.ejca.2005.04.041
   BUCQUET D, 1990, SOC SCI MED, V30, P829, DOI 10.1016/0277-9536(90)90207-9
   Burris HA, 2013, CANCER-AM CANCER SOC, V119, P1908, DOI 10.1002/cncr.28010
   Bushnell D, 2003, J NUCL MED, V44, P1556
   Bushnell DL, 2010, J CLIN ONCOL, V28, P1652, DOI 10.1200/JCO.2009.22.8585
   Capdevila J, 2015, BMC CANCER, V15, DOI 10.1186/s12885-015-1512-6
   Caplin ME, 2014, NEW ENGL J MED, V371, P224, DOI [10.1056/NEJMoa1316158, 10.1056/NEJMc1409757]
   Cella D, 1998, SEMIN ONCOL, V25, P43
   Cella D., 2010, ASCO M ABSTR S, V28, P6118, DOI DOI 10.1200/JC0.2010.28.15_SUPPL.6118
   Chambers AJ, 2008, SURGERY, V144, P645, DOI 10.1016/j.surg.2008.06.008
   Chan JA, 2012, J CLIN ONCOL, V30, P2963, DOI 10.1200/JCO.2011.40.3147
   Cheung YB, 2005, J CLIN ONCOL, V23, P4936, DOI 10.1200/JCO.2005.07.141
   Claringbold PG, 2011, EUR J NUCL MED MOL I, V38, P302, DOI 10.1007/s00259-010-1631-x
   COATES A, 1987, NEW ENGL J MED, V317, P1490, DOI 10.1056/NEJM198712103172402
   Covinsky KE, 1999, AM J MED, V106, P435, DOI 10.1016/S0002-9343(99)00052-2
   Cwikla JB, 2010, ANN ONCOL, V21, P787, DOI 10.1093/annonc/mdp372
   Davies AHG, 2006, EUR J CANCER, V42, P477, DOI 10.1016/j.ejca.2005.10.025
   Delpassand ES, 2014, PANCREAS, V43, P518, DOI 10.1097/MPA.0000000000000113
   DEROGATIS LR, 1986, J PSYCHOSOM RES, V30, P77, DOI 10.1016/0022-3999(86)90069-3
   Diamandidou E, 1998, AM J ROENTGENOL, V170, P339, DOI 10.2214/ajr.170.2.9456942
   Drougas JG, 1998, AM J SURG, V175, P408, DOI 10.1016/S0002-9610(98)00042-7
   Ekeblad S, 2007, CLIN CANCER RES, V13, P2986, DOI 10.1158/1078-0432.CCR-06-2053
   Elias D, 2009, EJSO-EUR J SURG ONC, V35, P1092, DOI 10.1016/j.ejso.2009.02.017
   ERIKSSON B, 1990, CANCER, V65, P1883, DOI 10.1002/1097-0142(19900501)65:9<1883::AID-CNCR2820650902>3.0.CO;2-3
   Fayers P, 2002, EUR J CANCER, V38, pS125
   Fayers PM, 2002, LANCET, V359, P187, DOI 10.1016/S0140-6736(02)07466-4
   Fine RL, 2013, CANCER CHEMOTH PHARM, V71, P663, DOI 10.1007/s00280-012-2055-z
   Forrer F, 2006, ANTICANCER RES, V26, P703
   Frilling A, 2006, SURGERY, V140, P968, DOI 10.1016/j.surg.2006.07.030
   Fröjd C, 2007, HEALTH QUAL LIFE OUT, V5, DOI 10.1186/1477-7525-5-18
   Fröjd C, 2009, SCAND J CARING SCI, V23, P107, DOI 10.1111/j.1471-6712.2008.00596.x
   GANZ PA, 1991, CANCER, V67, P3131, DOI 10.1002/1097-0142(19910615)67:12<3131::AID-CNCR2820671232>3.0.CO;2-4
   Grande E., 2015, ANN ONCOLOGY
   Groenvold M, 1997, J CLIN EPIDEMIOL, V50, P441, DOI 10.1016/S0895-4356(96)00428-3
   Gulec SA, 2002, AM SURGEON, V68, P667
   GUYATT GH, 1993, ANN INTERN MED, V118, P622, DOI 10.7326/0003-4819-118-8-199304150-00009
   Gyokeres T., 2012, ASCO M ABSTR S, V30, P362
   Hatton M Q, 1997, Clin Oncol (R Coll Radiol), V9, P385, DOI 10.1016/S0936-6555(97)80132-X
   Haugland T, 2013, NURS RES PRACT, V2013, DOI 10.1155/2013/695820
   Haugland T, 2009, QUAL LIFE RES, V18, P719, DOI 10.1007/s11136-009-9487-x
   HOROWITZ M, 1979, PSYCHOSOM MED, V41, P209, DOI 10.1097/00006842-197905000-00004
   Huang YZ, 2013, HEPATO-GASTROENTEROL, V60, P1131, DOI 10.5754/hge121142
   Hung JS, 2007, WORLD J SURG, V31, P2392, DOI 10.1007/s00268-007-9264-3
   JACOBSEN MB, 1995, J INTERN MED, V237, P269, DOI 10.1111/j.1365-2796.1995.tb01175.x
   Jiao YC, 2011, SCIENCE, V331, P1199, DOI 10.1126/science.1200609
   Kaasa S, 1995, EUR J CANCER, V31A, P2260, DOI 10.1016/0959-8049(95)00296-0
   Kalinowski M, 2009, DIGESTION, V79, P137, DOI 10.1159/000209849
   Karnofsky D., 1949, Eval Chemother Agents, VVolume 196
   KARNOFSKY DA, 1948, CANCER-AM CANCER SOC, V1, P634, DOI 10.1002/1097-0142(194811)1:4<634::AID-CNCR2820010410>3.0.CO;2-L
   Kemmler G, 1999, J CLIN ONCOL, V17, P2932, DOI 10.1200/JCO.1999.17.9.2932
   Khan MS, 2011, ENDOCR-RELAT CANCER, V18, pS53, DOI 10.1530/ERC-10-0271
   Khan S, 2011, J NUCL MED, V52, P1361, DOI 10.2967/jnumed.111.087932
   Knox CD, 2004, J GASTROINTEST SURG, V8, P653, DOI 10.1016/j.gassur.2004.04.003
   Korse CM, 2009, NEUROENDOCRINOLOGY, V89, P296, DOI 10.1159/000162876
   Krabbe PFM, 2004, QUAL LIFE RES, V13, P1247, DOI 10.1023/B:QURE.0000037498.00754.b8
   Kulke M. H., 2015, PATIENT REPORTED SYM
   Kulke MH, 2008, J CLIN ONCOL, V26, P3403, DOI 10.1200/JCO.2007.15.9020
   Kulke MH, 2006, J CLIN ONCOL, V24, P401, DOI 10.1200/JCO.2005.03.6046
   Kvols LK, 2012, ENDOCR-RELAT CANCER, V19, P657, DOI 10.1530/ERC-11-0367
   Larsson G, 2008, EUR J CANCER CARE, V17, P200, DOI 10.1111/j.1365-2354.2007.00844.x
   Larsson G, 2003, EUR J CANCER CARE, V12, P46, DOI 10.1046/j.1365-2354.2003.00322.x
   Larsson G, 2001, ACTA ONCOL, V40, P825
   Larsson G, 1998, CANCER NURS, V21, P411, DOI 10.1097/00002820-199812000-00005
   Larsson G, 1999, ACTA ONCOL, V38, P481, DOI 10.1080/028418699432022
   Larsson G, 1999, ANN ONCOL, V10, P1321, DOI 10.1023/A:1008360718646
   Loewe C, 2003, AM J ROENTGENOL, V180, P1379, DOI 10.2214/ajr.180.5.1801379
   Lopez-Lopez C., 2013, ASCO M ABSTR S, V31
   Maire F, 2012, NEUROENDOCRINOLOGY, V96, P294, DOI 10.1159/000336941
   Maire F, 2009, NEUROENDOCRINOLOGY, V90, P67, DOI 10.1159/000225389
   Martín-Richard M, 2013, BMC CANCER, V13, DOI 10.1186/1471-2407-13-427
   MATON PN, 1989, DIGEST DIS SCI, V34, pS28, DOI 10.1007/BF01536043
   Mayo SC, 2011, ANN SURG ONCOL, V18, P3657, DOI 10.1245/s10434-011-1832-y
   McLachlan SA, 1999, QUAL LIFE RES, V8, P311, DOI 10.1023/A:1008939818096
   Meranze S. G., 2007, J VASC INTERV RADIOL, V18, pS150
   Missiaglia E, 2010, J CLIN ONCOL, V28, P245, DOI 10.1200/JCO.2008.21.5988
   MOERTEL CG, 1992, NEW ENGL J MED, V326, P519, DOI 10.1056/NEJM199202203260804
   MOERTEL CG, 1991, CANCER, V68, P227, DOI 10.1002/1097-0142(19910715)68:2<227::AID-CNCR2820680202>3.0.CO;2-I
   Motzer RJ, 2008, LANCET, V372, P449, DOI 10.1016/S0140-6736(08)61039-9
   National Cancer Institute Common Terminology Criteria for Adverse Events (CTCAE), 2017, COMMON TERMINOLOGY C
   O'Toole D, 2000, CANCER, V88, P770, DOI 10.1002/(SICI)1097-0142(20000215)88:4<770::AID-CNCR6>3.0.CO;2-0
   Öberg K, 2004, ANN ONCOL, V15, P966, DOI 10.1093/annonc/mdh216
   Oberg K, 2013, CLIN CANCER RES, V19, P2842, DOI 10.1158/1078-0432.CCR-12-3458
   Oberstein PE, 2012, CLIN MED INSIGHTS-ON, V6, DOI 10.4137/CMO.S7319
   OKEN MM, 1982, AM J CLIN ONCOL-CANC, V5, P649, DOI 10.1097/00000421-198212000-00014
   Osborne DA, 2006, ANN SURG ONCOL, V13, P572, DOI 10.1245/ASO.2006.03.071
   OSOBA D, 1994, QUAL LIFE RES, V3, P353, DOI 10.1007/BF00451727
   Pavel M, 2010, ANN ONCOL, V21, P4
   Pavel M, 2014, PANCREAS, V43, P500
   Pavel M, 2012, NEUROENDOCRINOLOGY, V95, P157, DOI 10.1159/000335597
   Pezzilli R, 2009, WORLD J GASTROENTERO, V15, P5067, DOI 10.3748/wjg.15.5067
   Phan AT, 2013, CANCER TREAT REV, V39, P3, DOI 10.1016/j.ctrv.2012.02.010
   Rajekar H, 2011, INT J HEPATOL, V2011, DOI 10.4061/2011/404916
   Ramage JK, 2003, ENDOCR-RELAT CANCER, V10, P483, DOI 10.1677/erc.0.0100483
   Ramanathan RK, 2001, ANN ONCOL, V12, P1139, DOI 10.1023/A:1011632713360
   Raymond E, 2012, TARGET ONCOL, V7, P117, DOI 10.1007/s11523-012-0220-2
   Raymond E, 2011, NEW ENGL J MED, V364, P501, DOI 10.1056/NEJMoa1003825
   Redeker N S, 2000, Sch Inq Nurs Pract, V14, P275
   RINGDAL GI, 1993, QUAL LIFE RES, V2, P129, DOI 10.1007/BF00435732
   Rinke A, 2009, J CLIN ONCOL, V27, P4656, DOI 10.1200/JCO.2009.22.8510
   Ruszniewski P, 2004, NEUROENDOCRINOLOGY, V80, P244, DOI 10.1159/000082875
   Sarmiento JM, 2003, J AM COLL SURGEONS, V197, P29, DOI 10.1016/S1072-7515(03)00230-8
   Saxena A, 2012, SURG ONCOL, V21, pE131, DOI 10.1016/j.suronc.2012.05.001
   SCHEIER MF, 1994, J PERS SOC PSYCHOL, V67, P1063, DOI 10.1037/0022-3514.67.6.1063
   Schell SR, 2002, J GASTROINTEST SURG, V6, P664, DOI 10.1016/S1091-255X(02)00044-6
   Smith KW, 1999, QUAL LIFE RES, V8, P447, DOI 10.1023/A:1008928518577
   Strosberg J. R., 2011, ASCO M ABSTR S, V29, P4009, DOI DOI 10.1200/JC0.2011.29.15_
   Strosberg JR, 2011, CANCER-AM CANCER SOC, V117, P268, DOI 10.1002/cncr.25425
   Teunissen JJM, 2004, J CLIN ONCOL, V22, P2724, DOI 10.1200/JCO.2004.10.016
   Touzios JG, 2005, ANN SURG, V241, P776, DOI 10.1097/01.sla.0000161981.58631.ab
   U.S. Department of Health and Human Services FDA Center for Drug Evaluation and Research, 2006, Health Qual Life Outcomes, V4, P79
   Valkema R, 2006, SEMIN NUCL MED, V36, P147, DOI 10.1053/j.semnuclmed.2006.01.001
   van der Horst-Schrivers ANA, 2009, NEUROENDOCRINOLOGY, V89, P231, DOI 10.1159/000178754
   Vinik A., 2010, ASCO M, V28, P4003, DOI DOI 10.1200/JC0.2010.28.15_
   Vinik E, 2011, ENDOCRIN METAB CLIN, V40, P97, DOI 10.1016/j.ecl.2010.12.008
   Vinik E, 2009, PANCREAS, V38, pE87, DOI 10.1097/MPA.0b013e31819b6441
   Virgolini I, 2002, SEMIN NUCL MED, V32, P148, DOI 10.1053/snuc.2002.31565
   Vodermaier A, 2009, JNCI-J NATL CANCER I, V101, P1464, DOI 10.1093/jnci/djp336
   von Essen L, 2002, EUR J CANCER CARE, V11, P91
   Waldherr C, 2002, J NUCL MED, V43, P610
   Ware JE, 1996, MED CARE, V34, P220, DOI 10.1097/00005650-199603000-00003
   WARE JE, 1992, MED CARE, V30, P473, DOI 10.1097/00005650-199206000-00002
   Webster Kimberly, 2003, Health Qual Life Outcomes, V1, P79, DOI 10.1186/1477-7525-1-79
   Wessels FJ, 2001, J SURG RES, V95, P8, DOI 10.1006/jsre.2000.5988
   Whistance RN, 2009, EUR J CANCER, V45, P3017, DOI 10.1016/j.ejca.2009.08.014
   Wymenga ANM, 1999, J CLIN ONCOL, V17, P1111, DOI 10.1200/JCO.1999.17.4.1111
   Yadegarfar G, 2013, BRIT J CANCER, V108, P301, DOI 10.1038/bjc.2012.560
   Yang TX, 2012, SURG ONCOL, V21, P299, DOI 10.1016/j.suronc.2012.07.001
   Yao JC, 2008, J CLIN ONCOL, V26, P3063, DOI 10.1200/JCO.2007.15.4377
   Yao JC, 2012, J CLIN ONCOL, V30, DOI 10.1200/jco.2012.30.4_suppl.157
   Yao JC, 2011, J CLIN ENDOCR METAB, V96, P3741, DOI 10.1210/jc.2011-0666
   Yao JC, 2011, NEW ENGL J MED, V364, P514, DOI 10.1056/NEJMoa1009290
   Yellen SB, 1997, J PAIN SYMPTOM MANAG, V13, P63, DOI 10.1016/S0885-3924(96)00274-6
   You YN, 2007, SURGERY, V142, P829, DOI 10.1016/j.surg.2007.09.010
   Zuetenhorst JM, 2004, ENDOCR-RELAT CANCER, V11, P553, DOI 10.1677/erc.1.00810
NR 148
TC 47
Z9 47
U1 0
U2 12
PU SPRINGER
PI DORDRECHT
PA VAN GODEWIJCKSTRAAT 30, 3311 GZ DORDRECHT, NETHERLANDS
SN 0167-7659
EI 1573-7233
J9 CANCER METAST REV
JI Cancer Metastasis Rev.
PD SEP
PY 2015
VL 34
IS 3
BP 381
EP 400
DI 10.1007/s10555-015-9573-1
PG 20
WC Oncology
WE Science Citation Index Expanded (SCI-EXPANDED); Social Science Citation Index (SSCI)
SC Oncology
GA CR7UL
UT WOS:000361556900002
PM 26245646
DA 2024-01-27
ER

PT J
AU Chadha, MK
   Lombardo, J
   Mashtare, T
   Wilding, GE
   Litwin, A
   Raczyk, C
   Gibbs, JF
   Kuvshinoff, B
   Javle, MM
   Iyer, RV
AF Chadha, Manpreet K.
   Lombardo, Jeffrey
   Mashtare, Terry
   Wilding, Gregory E.
   Litwin, Alan
   Raczyk, Cheryl
   Gibbs, John F.
   Kuvshinoff, Boris
   Javle, Milind M.
   Iyer, Renuka V.
TI High-dose Octreotide Acetate for Management of Gastroenteropancreatic
   Neuroendocrine Tumors
SO ANTICANCER RESEARCH
LA English
DT Article
DE Octreotide; neuroendocrine tumors
ID ACTING SOMATOSTATIN ANALOG; CARCINOID-TUMORS; ENDOCRINE TUMORS;
   LANREOTIDE; NEOPLASMS
AB Background: Long-acting sandostatin (S-LAR; octreotide acetate) is well tolerated and effective for symptom control and possibly disease control in gastroenteropancreatic neuroendocrine tumors (GEP-NETs). We undertook a retrospective analysis to study the efficacy and tolerability of higher doses (more than 20-30 mg/month) of S-LAR in GEP-NETs. Patients and Methods: With IRB approval, charts of all patients with GEP-NET who received S-LAR between June 2002 to September 2007 at Roswell Park Cancer Institute were reviewed and their data analyzed. Results: Fifty- four patients with GEP-NET received S-LAR; thirty required dose escalation. Patients received a median of 5 doses of S-LAR at conventional dose followed by up-titration of the dose for symptom control (20) and radiological progression (17). Median high dose of S-LAR was 40 mg (range: 40-90 mg) with a median of 8-5 high doses received. No treatment related toxicities were seen. The estimated 1-year survival for patients on conventional dose alone was 0.77 (95% CI of 0.50 to 0.91) and those on high-dose was 0.88 (95% CI of 0.68 to 0.96) (p=0.4777) while median time to any other intervention was 2.9 months versus 17.7 months (p=0.12). Conclusion: Dose escalation of S-LAR is well tolerated and may provide longer disease control.
C1 [Chadha, Manpreet K.; Iyer, Renuka V.] Roswell Pk Canc Inst, Dept Med, Buffalo, NY 14263 USA.
   [Lombardo, Jeffrey] Roswell Pk Canc Inst, Dept Pharm, Buffalo, NY 14263 USA.
   [Mashtare, Terry; Wilding, Gregory E.] Roswell Pk Canc Inst, Dept Biostat, Buffalo, NY 14263 USA.
   [Litwin, Alan; Raczyk, Cheryl] Roswell Pk Canc Inst, Dept Radiol, Buffalo, NY 14263 USA.
   [Gibbs, John F.; Kuvshinoff, Boris] Roswell Pk Canc Inst, Dept Surg, Buffalo, NY 14263 USA.
   [Javle, Milind M.] Univ Texas MD Anderson Canc Ctr, Dept Med, Houston, TX 77030 USA.
C3 Roswell Park Comprehensive Cancer Center; Roswell Park Comprehensive
   Cancer Center; Roswell Park Comprehensive Cancer Center; Roswell Park
   Comprehensive Cancer Center; Roswell Park Comprehensive Cancer Center;
   University of Texas System; UTMD Anderson Cancer Center
RP Iyer, RV (corresponding author), Roswell Pk Canc Inst, Dept Med, Elm & Carlton St, Buffalo, NY 14263 USA.
EM renuka.iyer@roswellpark.org
CR ANTHONY L, 1993, ACTA ONCOL, V32, P217, DOI 10.3109/02841869309083915
   Arnold R, 1996, GUT, V38, P430, DOI 10.1136/gut.38.3.430
   Arnold R, 2000, DIGESTION, V62, P84, DOI 10.1159/000051861
   ARNOLD R, 2009, GASTR CANC S
   CAPELLA C, 1995, VIRCHOWS ARCH, V425, P547
   DAVIS Z, 1973, SURG GYNECOL OBSTET, V137, P628
   Eriksson B, 1997, ANN ONCOL, V8, P1041, DOI 10.1023/A:1008205415035
   GODWIN JD, 1980, CANCER, V45, P104
   Imam H, 1997, ACTA ONCOL, V36, P607, DOI 10.3109/02841869709001323
   KVOLS LK, 1986, NEW ENGL J MED, V315, P663, DOI 10.1056/NEJM198609113151102
   Madeira I, 1998, GUT, V43, P422, DOI 10.1136/gut.43.3.422
   MIGNON M, 1986, WORLD J SURG, V10, P703, DOI 10.1007/BF01655562
   MOERTEL CG, 1992, NEW ENGL J MED, V326, P519, DOI 10.1056/NEJM199202203260804
   MOERTEL CG, 1987, J CLIN ONCOL, V5, P1503
   MOERTEL CG, 1991, CANCER, V68, P227, DOI 10.1002/1097-0142(19910715)68:2<227::AID-CNCR2820680202>3.0.CO;2-I
   OBERG K, 1986, CANCER TREAT REP, V70, P1297
   REUBI JC, 1994, CANCER RES, V54, P3455
   Ruszniewski P, 1996, GUT, V39, P279, DOI 10.1136/gut.39.2.279
   RUSZNIEWSKI P, 1993, CANCER, V71, P2624, DOI 10.1002/1097-0142(19930415)71:8<2624::AID-CNCR2820710830>3.0.CO;2-B
   SALTZ L, 1993, CANCER, V72, P244, DOI 10.1002/1097-0142(19930701)72:1<244::AID-CNCR2820720143>3.0.CO;2-Q
   Welin SV, 2004, EUR J ENDOCRINOL, V151, P107, DOI 10.1530/eje.0.1510107
   ZEITELS J, 1982, ARCH SURG-CHICAGO, V117, P732
NR 22
TC 38
Z9 38
U1 1
U2 5
PU INT INST ANTICANCER RESEARCH
PI ATHENS
PA EDITORIAL OFFICE 1ST KM KAPANDRITIOU-KALAMOU RD KAPANDRITI, PO BOX 22,
   ATHENS 19014, GREECE
SN 0250-7005
EI 1791-7530
J9 ANTICANCER RES
JI Anticancer Res.
PD OCT
PY 2009
VL 29
IS 10
BP 4127
EP 4130
PG 4
WC Oncology
WE Science Citation Index Expanded (SCI-EXPANDED)
SC Oncology
GA 515QL
UT WOS:000271487400058
PM 19846960
DA 2024-01-27
ER

PT J
AU Cho, MY
   Sohn, JH
   Jin, SY
   Kim, H
   Jung, ES
   Kim, MJ
   Kim, KM
   Kim, WH
   Kim, JM
   Kang, YK
   Choi, JH
   Kang, DY
   Kim, YW
   Choi, EH
AF Cho, Mee-Yon
   Sohn, Jin Hee
   Jin, So Young
   Kim, Hyunki
   Jung, Eun Sun
   Kim, Mi-Jung
   Kim, Kyoung-Mee
   Kim, Woo Ho
   Kim, Joon Mee
   Kang, Yun Kyung
   Choi, Joon Hyuk
   Kang, Dae Young
   Kim, Youn Wha
   Choi, Eun Hee
CA Gastrointestinal Pathology Study G
TI Proposal for a Standardized Pathology Report of Gastroenteropancreatic
   Neuroendocrine Tumors: Prognostic Significance of Pathological
   Parameters
SO KOREAN JOURNAL OF PATHOLOGY
LA English
DT Article
DE Neuroendocrine tumors; Digestive system; Pathology; Staging; Grading;
   Prognosis
ID CARCINOID-TUMORS; SPECIMENS; PROTOCOL; CLASSIFICATION; GUIDELINES;
   MANAGEMENT; DIAGNOSIS; NEOPLASMS; SYSTEM; COLON
AB Background: There is confusion in the diagnosis and biological behaviors of gastroenteropancreatic neuroendocrine tumors (GEP-NETs), because of independently proposed nomenclatures and classifications. A standardized form of pathology report is required for the proper management of patients. Methods: We discussed the proper pathological evaluation of GEP-NET at the consensus conference of the subcommittee meeting for the Gastrointestinal Pathology Study Group of the Korean Society of Pathologists. We then verified the prognostic significance of pathological parameters from our previous nationwide collection of pathological data from 28 hospitals in Korea to determine the essential data set for a pathology report. Results: Histological classification, grading (mitosis and/or Ki-67 labeling index), T staging (extent, size), lymph node metastasis, and lymphovascular and perineural invasion were significant prognostic factors and essential for the pathology report of GEP-NET, while immunostaining such as synaptophysin and chromogranin may be optional. Furthermore, the staging system, either that of the 2010 American Joint Cancer Committee (AJCC) or the European Neuroendocrine Tumor Society (ENETS), should be specified, especially for pancreatic neuroendocrine neoplasms. Conclusions: A standardized pathology report is crucial for the proper management and prediction of prognosis of patients with GEP-NET.
C1 [Cho, Mee-Yon] Yonsei Univ, Wonju Coll Medicime, Wonju Severance Christian Hosp, Dept Pathol, Wonju, South Korea.
   [Sohn, Jin Hee] Sungkyunkwan Univ, Sch Med, Kangbuk Samsung Hosp, Dept Pathol, Seoul 110746, South Korea.
   [Jin, So Young] Soon Chun Hyang Univ, Coll Med, Soon Chun Hyang Univ Hosp, Dept Pathol, Seoul, South Korea.
   [Kim, Hyunki] Yonsei Univ, Coll Med, Severance Hosp, Dept Pathol, Seoul, South Korea.
   [Jung, Eun Sun] Catholic Univ Korea, Coll Med, Seoul St Marys Hosp, Dept Pathol, Seoul, South Korea.
   [Kim, Mi-Jung] Univ Ulsan, Coll Med, Asan Med Ctr, Dept Pathol, Seoul, South Korea.
   [Kim, Kyoung-Mee] Sungkyunkwan Univ, Sch Med, Samsung Med Ctr, Dept Pathol, Seoul 110746, South Korea.
   [Kim, Woo Ho] Seoul Natl Univ, Coll Med, Dept Pathol, Seoul Natl Univ Hosp, Seoul 151, South Korea.
   [Kim, Joon Mee] Inha Univ, Sch Med, Inha Univ Hosp, Dept Pathol, Inchon, South Korea.
   [Kang, Yun Kyung] Inje Univ, Coll Med, Seoul Paik Hosp, Dept Pathol, Seoul, South Korea.
   [Choi, Joon Hyuk] Yeungnam Univ, Coll Med, Med Ctr, Dept Pathol, Taegu, South Korea.
   [Kang, Dae Young] Chungnam Natl Univ, Sch Med, Chungnam Natl Univ Hosp, Dept Pathol, Taejon, South Korea.
   [Kim, Youn Wha] Kyung Hee Univ, Sch Med, Med Ctr, Dept Pathol, Seoul, South Korea.
   [Choi, Eun Hee] Yonsei Univ, Wonju Coll Med, Inst Lifestyle Med, Div Stat, Wonju, South Korea.
C3 Yonsei University; Sungkyunkwan University (SKKU); Samsung Medical
   Center; Soonchunhyang University; Yonsei University; Yonsei University
   Health System; Catholic University of Korea; Seoul St. Mary's Hospital;
   University of Ulsan; Asan Medical Center; Sungkyunkwan University
   (SKKU); Samsung Medical Center; Seoul National University (SNU); Seoul
   National University Hospital; Inha University; Inha University Hospital;
   Inje University; Yeungnam University; Chungnam National University;
   Chungnam National University Hospital; Kyung Hee University; Yonsei
   University
RP Sohn, JH (corresponding author), Sungkyunkwan Univ, Sch Med, Kangbuk Samsung Hosp, Dept Pathol, 29 Saemunan Ro, Seoul 110746, South Korea.
EM jhpath.sohn@samsung.com
RI Choi, Joon Hyuk/AFK-3005-2022; Choi, Joon Hyuk/AAG-1437-2022
OI Choi, Eunhee/0000-0002-3449-0672
CR Adsay V, 2012, AM J SURG PATHOL, V36, P1743, DOI 10.1097/PAS.0b013e318272ff77
   [Anonymous], 1980, HISTOLOGICAL TYPING
   [Anonymous], CANC RES TREAT
   [Anonymous], 2000, WHO INT HISTOLOGICAL
   Anthony LB, 2010, PANCREAS, V39, P767, DOI 10.1097/MPA.0b013e3181ec1261
   Bosman FT, 2010, WHO CLASSIFICATION T
   Boudreaux JP, 2010, PANCREAS, V39, P753, DOI 10.1097/MPA.0b013e3181ebb2a5
   Edge SB, 2010, ANN SURG ONCOL, V17, P1471, DOI 10.1245/s10434-010-0985-4
   Klimstra DS, 2010, AM J SURG PATHOL, V34, P300, DOI 10.1097/PAS.0b013e3181ce1447
   Klöppel G, 2007, VIRCHOWS ARCH, V451, pS9, DOI 10.1007/s00428-007-04961-0
   Klöppel G, 2011, ENDOCR-RELAT CANCER, V18, pS1, DOI 10.1530/ERC-11-0013
   Klöppel G, 2009, NEUROENDOCRINOLOGY, V90, P162, DOI 10.1159/000182196
   Klöppel G, 2004, ANN NY ACAD SCI, V1014, P13, DOI 10.1196/annals.1294.002
   Kulke MH, 2010, PANCREAS, V39, P735, DOI 10.1097/MPA.0b013e3181ebb168
   La Rosa S, 2010, AM J CLIN PATHOL, V133, P809, DOI 10.1309/AJCP0NWA1DBDZIOY
   La Rosa S, 2009, HUM PATHOL, V40, P30, DOI 10.1016/j.humpath.2008.06.005
   Remes SM, 2012, AM J SURG PATHOL, V36, P1359, DOI 10.1097/PAS.0b013e3182632038
   Rindi G, 2006, VIRCHOWS ARCH, V449, P395, DOI 10.1007/s00428-006-0250-1
   Rindi G, 2012, JNCI-J NATL CANCER I, V104, P764, DOI 10.1093/jnci/djs208
   Rindi G, 2012, NAT REV ENDOCRINOL, V8, P54, DOI 10.1038/nrendo.2011.120
   SOGA J, 1971, CANCER-AM CANCER SOC, V28, P990, DOI 10.1002/1097-0142(1971)28:4<990::AID-CNCR2820280424>3.0.CO;2-K
   Tang LH, 2008, LAB INVEST, V88, p137A
   Volante M, 2006, VIRCHOWS ARCH, V449, P499, DOI 10.1007/s00428-006-0306-2
   Volante M, 2011, VIRCHOWS ARCH, V458, P393, DOI 10.1007/s00428-011-1060-7
   Washington MK, 2010, ARCH PATHOL LAB MED, V134, P181, DOI 10.1043/1543-2165-134.2.181
   Washington MK, 2010, ARCH PATHOL LAB MED, V134, P187, DOI 10.1043/1543-2165-134.2.187
   Washington MK, 2010, ARCH PATHOL LAB MED, V134, P176, DOI 10.1043/1543-2165-134.2.176
   Washington MK, 2010, ARCH PATHOL LAB MED, V134, P171, DOI 10.1043/1543-2165-134.2.171
NR 28
TC 13
Z9 15
U1 0
U2 7
PU KOREAN SOCIETY PATHOLOGISTS
PI SEOUL
PA ROOM 702 KOREAN MED ASSOC BLDG, 302-75 ICHON, 1 DONG, YOUNGSAN-GU,
   SEOUL, 140-721, SOUTH KOREA
SN 1738-1843
J9 KOREAN J PATHOL
JI Korean J. Pathol.
PD JUN
PY 2013
VL 47
IS 3
BP 227
EP 237
DI 10.4132/KoreanJPathol.2013.47.3.227
PG 11
WC Pathology
WE Science Citation Index Expanded (SCI-EXPANDED)
SC Pathology
GA 182FB
UT WOS:000321726000005
PM 23837015
OA Green Submitted, Green Published, gold
DA 2024-01-27
ER

PT J
AU Yoo, C
   Cho, H
   Song, MJ
   Hong, SM
   Kim, KP
   Chang, HM
   Chae, H
   Kim, TW
   Hong, YS
   Ryu, MH
   Kang, YK
   Kim, SC
   Ryoo, BY
AF Yoo, Changhoon
   Cho, Hyungwoo
   Song, Min Jeong
   Hong, Seung-Mo
   Kim, Kyu-pyo
   Chang, Heung-Moon
   Chae, Heejung
   Kim, Tae Won
   Hong, Yong Sang
   Ryu, Min-Hee
   Kang, Yoon-Koo
   Kim, Song Cheol
   Ryoo, Baek-Yeol
TI Efficacy and safety of everolimus and sunitinib in patients with
   gastroenteropancreatic neuroendocrine tumor
SO CANCER CHEMOTHERAPY AND PHARMACOLOGY
LA English
DT Article
DE Neuroendocrine tumor; Gastroenteropancreatic; Everolimus; Sunitinib
ID PHASE-II; PAZOPANIB; MONOTHERAPY; OCTREOTIDE; DISEASE; TRIAL
AB Efficacy of targeted agents, such as everolimus and sunitinib, has been demonstrated in prospective trials on patients with gastroenteropancreatic neuroendocrine tumors (GEP-NETs). Considering the heterogeneous clinicopathological characteristics of neuroendocrine tumors (NETs), evaluation of treatment outcomes in a real-world setting is necessary.
   Clinical records of 44 patients with GEP-NET who were treated with everolimus or sunitinib between March 2007 and October 2014 were retrospectively reviewed. Considering the distinct characteristics of pancreatic NETs (pNETs) and non-pancreatic gastrointestinal NETs (GI-NETs), efficacy analysis was performed separately.
   Pancreas was the most common primary site (n = 28, 64%), followed by rectum (n = 10, 23%) and stomach (n = 3, 7%). Sunitinib and everolimus were administered in 27 (61%) and 17 (39%) patients, respectively. In patients with pNET, median progression-free survival (PFS) with everolimus and sunitinib was 16.6 months (95% CI 8.0-25.1) and 8.0 months (95% CI 0.0-17.4), respectively (p = 0.51). Among non-pancreatic GI-NET patients, median PFS with everolimus and sunitinib was 14.7 months (95% CI 2.4-27.0) and 1.7 months (95% CI 0.5-3.0), respectively (p = 0.001). Compared to patients treated with everolimus, tumor grade 3 (30 vs. 0%) and history of prior cytotoxic chemotherapy (70 vs. 50%) were more common in patients treated with sunitinib.
   Both everolimus and sunitinib were effective in GEP-NET patients. Outcomes of everolimus therapy in GEP-NETs were consistent with those reported elsewhere. Poor efficacy of sunitinib in non-pancreatic GI-NETs may be attributable to the baseline characteristics associated with poor clinical outcomes.
C1 [Yoo, Changhoon; Cho, Hyungwoo; Kim, Kyu-pyo; Chang, Heung-Moon; Chae, Heejung; Kim, Tae Won; Hong, Yong Sang; Ryu, Min-Hee; Kang, Yoon-Koo; Ryoo, Baek-Yeol] Univ Ulsan, Coll Med, Dept Oncol, Asan Med Ctr, 88 Olymp Ro 43 Gil, Seoul 138736, South Korea.
   [Song, Min Jeong; Hong, Seung-Mo] Univ Ulsan, Coll Med, Dept Pathol, Asan Med Ctr, 88,Olymp Ro 43 Gil, Seoul 138736, South Korea.
   [Kim, Song Cheol] Univ Ulsan, Coll Med, Dept Surg, Asan Med Ctr, 88,Olymp Ro 43 Gil, Seoul 138736, South Korea.
C3 University of Ulsan; Asan Medical Center; University of Ulsan; Asan
   Medical Center; University of Ulsan; Asan Medical Center
RP Ryoo, BY (corresponding author), Univ Ulsan, Coll Med, Dept Oncol, Asan Med Ctr, 88 Olymp Ro 43 Gil, Seoul 138736, South Korea.
EM ryooby@amc.seoul.kr
RI Kang, Yoon-Koo/ABL-4264-2022
OI Hong, Seung-Mo/0000-0002-8888-6007
FU Asan Institute for Life Sciences, Asan Medical Center, Seoul, Korea
   [2015-0753]
FX This study was supported by a Grant (2015-0753) from the Asan Institute
   for Life Sciences, Asan Medical Center, Seoul, Korea.
CR Ahn HK, 2013, BRIT J CANCER, V109, P1414, DOI 10.1038/bjc.2013.470
   Bosman FT, 2010, WHO CLASSIFICATION T
   Caplin ME, 2014, NEW ENGL J MED, V371, P224, DOI [10.1056/NEJMoa1316158, 10.1056/NEJMc1409757]
   Grande E, 2015, ANN ONCOL, V26, P1987, DOI 10.1093/annonc/mdv252
   Kulke MH, 2008, J CLIN ONCOL, V26, P3403, DOI 10.1200/JCO.2007.15.9020
   Kulke MH, 2010, PANCREAS, V39, P735, DOI 10.1097/MPA.0b013e3181ebb168
   Oh DY, 2012, CANCER-AM CANCER SOC, V118, P6162, DOI 10.1002/cncr.27675
   Panzuto F, 2014, ONCOLOGIST, V19, P966, DOI 10.1634/theoncologist.2014-0037
   Pavel M, 2016, NEUROENDOCRINOLOGY, V103, P172, DOI 10.1159/000443167
   Pavel ME, 2011, LANCET, V378, P2005, DOI 10.1016/S0140-6736(11)61742-X
   Phan AT, 2015, LANCET ONCOL, V16, P695, DOI 10.1016/S1470-2045(15)70136-1
   Raymond E, 2011, NEW ENGL J MED, V364, P501, DOI 10.1056/NEJMoa1003825
   Strosberg JR, 2016, J CLIN ONCOL, V34, DOI 10.1200/jco.2016.34.4_suppl.194
   Strosberg JR, 2010, CANCER, V117, P268
   Yao JC, 2008, J CLIN ONCOL, V26, P3063, DOI 10.1200/JCO.2007.15.4377
   Yao JC, 2016, LANCET, V387, P968, DOI 10.1016/S0140-6736(15)00817-X
   Yao JC, 2011, NEW ENGL J MED, V364, P514, DOI 10.1056/NEJMoa1009290
NR 17
TC 27
Z9 28
U1 0
U2 6
PU SPRINGER
PI NEW YORK
PA 233 SPRING ST, NEW YORK, NY 10013 USA
SN 0344-5704
EI 1432-0843
J9 CANCER CHEMOTH PHARM
JI Cancer Chemother. Pharmacol.
PD JAN
PY 2017
VL 79
IS 1
BP 139
EP 146
DI 10.1007/s00280-016-3215-3
PG 8
WC Oncology; Pharmacology & Pharmacy
WE Science Citation Index Expanded (SCI-EXPANDED)
SC Oncology; Pharmacology & Pharmacy
GA EI2MX
UT WOS:000392322700015
PM 27942928
DA 2024-01-27
ER

PT J
AU Park, C
   Ha, SY
   Kim, ST
   Kim, HC
   Heo, JS
   Park, YS
   Lauwers, G
   Lee, J
   Kim, KM
AF Park, Charny
   Ha, Sang Yun
   Kim, Seung Tae
   Kim, Hee Cheol
   Heo, Jin Seok
   Park, Young Suk
   Lauwers, Gregory
   Lee, Jeeyun
   Kim, Kyoung-Mee
TI Identification of the BRAF V600E mutation in gastroenteropancreatic
   neuroendocrine tumors
SO ONCOTARGET
LA English
DT Article
DE neuroendocrine tumors; BRAFV600E mutation; pazopanib
ID CARCINOID-TUMORS; ENDOCRINE TUMORS; EPIDEMIOLOGY; RESISTANCE; DISCOVERY;
   MELANOMA; SURVIVAL; SAMPLES; GENES
AB Genomic profiles of gastroenteropancreatic neuroendocrine tumors (GEP-NETs) are still insufficiently understood, and the genetic alterations associated with drug responses have not been studied. Here, we performed whole exome sequencing of 12 GEP-NETs from patients enrolled in a nonrandomized, open-labeled, single-center phase II study for pazopanib, and integrated our results with previously published results on pancreas (n = 12) and small intestine NETs (n = 50). The mean numbers of somatic mutations in each case varied widely from 20 to 4682. Among 12 GEP-NETs, eight showed mutations of more than one cancer-related gene, including TP53, CNBD1, RB1, APC, BCOR, BRAF, CTNNB1, EGFR, EP300, ERBB3, KDM6A, KRAS, MGA, MLL3, PTEN, RASA1, SMARCB1, SPEN, TBC1D12, and VHL. TP53 was recurrently mutated in three cases, whereas CNBD1 and RB1 mutations were identified in two cases. Three GEP-NET patients with TP53 mutations demonstrated a durable response and one small intestinal grade (G) 1 NET patient with BRAF V600E mutation showed progression after pazopanib treatment. We found BRAF V600E (G1 NET from rectum and two G3 NETs from colon) and BRAF G593S (G2 NET from pancreas) missense mutations (9.1%) in an independent cohort of 44 GEP-NETs from the rectum (n = 26), colon (n = 7), pancreas (n = 4), small intestine (n = 3), stomach (n = 3) and appendix (n = 1) by Sanger sequencing. All tumor specimens were obtained before chemotherapy. In conclusion, BRAF V600E mutation is likely to result in resistance to pazopanib but may be a potentianally actionable mutation in metastatic GEP-NETs patients.
C1 [Park, Charny; Ha, Sang Yun; Kim, Kyoung-Mee] Sungkyunkwan Univ, Sch Med, Samsung Med Ctr, Dept Pathol & Translat Genom, Seoul, South Korea.
   [Kim, Seung Tae; Park, Young Suk; Lee, Jeeyun] Sungkyunkwan Univ, Sch Med, Samsung Med Ctr, Dept Med,Div Hematol Oncol, Seoul, South Korea.
   [Kim, Hee Cheol; Heo, Jin Seok] Sungkyunkwan Univ, Sch Med, Samsung Med Ctr, Dept Surg, Seoul, South Korea.
   [Lauwers, Gregory] Massachusetts Gen Hosp, Dept Pathol, Boston, MA 02114 USA.
C3 Sungkyunkwan University (SKKU); Samsung Medical Center; Sungkyunkwan
   University (SKKU); Samsung Medical Center; Sungkyunkwan University
   (SKKU); Samsung Medical Center; Harvard University; Massachusetts
[truncated: 3,277,548 more chars]
